# Supplementary material for: Lapatinib antitumor effect is associated with PI3K and MAPK pathway: An analysis in human and canine prostate cancer cells
Source: PLoS One. 2024 Apr 2;19(4):e0297043. doi: 10.1371/journal.pone.0297043 (PMC10986952; doi:10.1371/journal.pone.0297043)
Supplement: S1 Table — (XLSX) [file pone.0297043.s002.xlsx]

## Sheet: LNCaP Treat vs Untreat
Supplementary Table 1. Dysregulated genes in transcriptome analysis comparing human LNCaP cell line treated with lapatinib verus LNCaP cell without treatment.
ID	LNCaP: Treated Avg (log2)	LNCaP: Untreated Avg (log2)	Fold Change	P-val	FDR P-val	Gene Symbol	Description	Group
TC0400011957.hg.1	3.4	4.91	-2.85	3.66e-06	0.2701	MAML3	Memczak2013 ALT_ACCEPTOR, ALT_DONOR, coding, INTERNAL, intronic best transcript NM_018717	NonCoding
TC0500011276.hg.1	3.82	5.49	-3.18	6.96e-06	0.2701	FAM151B	Memczak2013 ANTISENSE, coding, INTERNAL, intronic best transcript NM_205548	NonCoding
TC1500009463.hg.1	5.9	3.7	4.59	8.98e-06	0.2701	goyzo	Transcript Identified by AceView	Unassigned
TC1100011974.hg.1	5.91	4.55	2.57	1.08e-05	0.2701	machoy	Transcript Identified by AceView	Coding
TC2100008412.hg.1	5.99	4.75	2.37	1.48e-05	0.2701	MTCO1P3	MT-CO1 pseudogene 3 [Source:HGNC Symbol;Acc:HGNC:39604]	Multiple_Complex
TC0200016533.hg.1	6.74	5.4	2.54	1.62e-05	0.2701			NonCoding
TC1000010035.hg.1	3.8	5.3	-2.84	1.74e-05	0.2701			NonCoding
TC1100008642.hg.1	4.22	5.33	-2.15	2e-05	0.2701	RP11-851M3.1		Multiple_Complex
TC1200007049.hg.1	3.6	4.95	-2.55	2.1e-05	0.2701	bloyzeeby	Transcript Identified by AceView	NonCoding
TC0800011031.hg.1	7.11	5.31	3.48	2.12e-05	0.2701	blugee	Transcript Identified by AceView	NonCoding
TC0300014054.hg.1	8.66	7.04	3.08	2.53e-05	0.2701	PIK3CB	Salzman2013 ANNOTATED, CDS, coding, INTERNAL, OVCODE, OVEXON best transcript NM_006219	NonCoding
TC1600009920.hg.1	7.99	5.48	5.69	2.76e-05	0.2701			NonCoding
TC0800006860.hg.1	5.5	4.15	2.54	2.84e-05	0.2701	MICU3	mitochondrial calcium uptake family, member 3	Multiple_Complex
TC0100016579.hg.1	5.94	4.11	3.53	2.89e-05	0.2701	zeykley	Transcript Identified by AceView	Unassigned
TC0100016352.hg.1	13.65	12.38	2.42	3.25e-05	0.2701	RP1-206D15.5		Multiple_Complex
TC0600006949.hg.1	3.38	4.55	-2.26	3.37e-05	0.2701			NonCoding
TC1200006617.hg.1	7.66	6.21	2.74	3.61e-05	0.2701	RP1-102E24.8	novel transcript	NonCoding
TC0100017140.hg.1	6.65	5.51	2.2	3.78e-05	0.2701	vorlorbo	Transcript Identified by AceView	Coding
TC1000011653.hg.1	6.07	4.78	2.45	4e-05	0.2701	berperby	Transcript Identified by AceView	Coding
TC0900010030.hg.1	10.29	9.11	2.27	4.06e-05	0.2701			NonCoding
TC2200006891.hg.1	5.66	4.47	2.27	4.18e-05	0.2701	syter	Transcript Identified by AceView	Unassigned
TC1500007620.hg.1	5.02	3.55	2.76	4.98e-05	0.2822	RP11-321F6.2	novel transcript, sense intronic to SMAD6	NonCoding
TC0500011281.hg.1	3.57	4.94	-2.57	4.98e-05	0.2822	CTC-325J23.2	putative novel transcript	NonCoding
TC1000006655.hg.1	7.59	6.26	2.5	4.99e-05	0.2822	deyshy	Transcript Identified by AceView	Unassigned
TC0600012863.hg.1	6.58	5.39	2.28	5.8e-05	0.3041	REV3L	REV3 like, DNA directed polymerase zeta catalytic subunit	Multiple_Complex
TC0200009977.hg.1	5.43	4.46	1.95	6.15e-05	0.3041			NonCoding
TC0700013084.hg.1	3.69	4.97	-2.43	6.27e-05	0.3041	cherblaw	Transcript Identified by AceView	Unassigned
TC0500006990.hg.1	5.2	3.96	2.37	6.27e-05	0.3041	AC026426.1		Precursor_microRNA
TC0600011800.hg.1	8.07	9.52	-2.73	7.08e-05	0.3129	PGC	progastricsin (pepsinogen C)	Multiple_Complex
TC0800010252.hg.1	8.81	9.91	-2.14	7.39e-05	0.3129	ANK1	ankyrin 1, erythrocytic	Multiple_Complex
TC0400009429.hg.1	3.42	5.17	-3.36	7.47e-05	0.3129			NonCoding
TC2000009924.hg.1	3.52	4.48	-1.94	7.48e-05	0.3129	DBNDD2	dysbindin (dystrobrevin binding protein 1) domain containing 2	Multiple_Complex
TC0300012773.hg.1	15.7	17.04	-2.53	7.74e-05	0.3129	TM4SF1	transmembrane 4 L six family member 1	Multiple_Complex
TC0700010418.hg.1	4.23	3.4	1.77	7.84e-05	0.3129			NonCoding
TC0X00010875.hg.1	5.67	4.66	2.01	8.18e-05	0.3133	PLAC1	placenta specific 1	Multiple_Complex
TC1200010106.hg.1	4.83	3.53	2.46	8.31e-05	0.3133	shargyby	Transcript Identified by AceView	Coding
TC0600012314.hg.1	3.69	4.88	-2.29	9.22e-05	0.3327	COL12A1	collagen, type XII, alpha 1	Multiple_Complex
TC0Y00006977.hg.1	4.45	3.65	1.74	9.55e-05	0.3327	plybee	Transcript Identified by AceView	Unassigned
TC0100013621.hg.1	5.56	4.36	2.3	9.65e-05	0.3327	kikemo	Transcript Identified by AceView	Unassigned
TC0700008055.hg.1	8.28	6.35	3.81	9.93e-05	0.3327	Y_RNA	Y RNA [Source:RFAM;Acc:RF00019]	NonCoding
TC0X00010088.hg.1	3.28	4.35	-2.1	0.0001	0.3327	AC004386.3		Multiple_Complex
TC2100006628.hg.1	5.74	4.23	2.84	0.0001	0.3327	starfor	Transcript Identified by AceView	Coding
TC0500009731.hg.1	3.01	3.94	-1.91	0.0001	0.3327			NonCoding
TC0700008192.hg.1	3.69	5.24	-2.93	0.0001	0.3327	starblaw	Transcript Identified by AceView	Unassigned
TC0600010357.hg.1	8.43	7.45	1.98	0.0001	0.3327			NonCoding
TC0400010630.hg.1	6.12	5.04	2.12	0.0001	0.3327	spaflor	Transcript Identified by AceView	Coding
TC0100013146.hg.1	4.79	3.66	2.19	0.0001	0.3327	zeyplu	Transcript Identified by AceView	Unassigned
TC2100007871.hg.1	3.22	4.07	-1.81	0.0001	0.3327	voymar	Transcript Identified by AceView	Coding
TC1400009006.hg.1	8.51	9.4	-1.85	0.0001	0.3327	TRAPPC6B	trafficking protein particle complex 6B	Multiple_Complex
TC0400007218.hg.1	4.85	3.63	2.34	0.0001	0.3327			NonCoding
TC0200009538.hg.1	3.82	4.65	-1.77	0.0001	0.3331	sleederbu	Transcript Identified by AceView	Unassigned
TC0100014119.hg.1	6.74	4.46	4.83	0.0001	0.3331			NonCoding
TC0600011748.hg.1	3.66	5.02	-2.56	0.0001	0.3331	yayume	Transcript Identified by AceView	Coding
TC1000008617.hg.1	5.17	3.88	2.45	0.0001	0.3331			NonCoding
TC0300013047.hg.1	7.56	6.19	2.6	0.0001	0.3331	ZBBX	zinc finger, B-box domain containing	Multiple_Complex
TC0400008807.hg.1	3.61	4.8	-2.28	0.0001	0.3331	blarga	Transcript Identified by AceView	Unassigned
TC0800011481.hg.1	5.75	4.58	2.25	0.0001	0.3331	perverby	Transcript Identified by AceView	Coding
TC2100006618.hg.1	7.98	6.92	2.09	0.0001	0.3331	USP25	ubiquitin specific peptidase 25	Multiple_Complex
TC0500010855.hg.1	3.55	4.85	-2.45	0.0001	0.3331	MIR582	microRNA 582	Multiple_Complex
TC1000012091.hg.1	7.91	6.96	1.93	0.0001	0.3331	sheeporby	Transcript Identified by AceView	Unassigned
TC2100006636.hg.1	8.93	7.27	3.15	0.0001	0.3331			NonCoding
TC1200008007.hg.1	7.79	6.9	1.85	0.0002	0.3452	RP11-338E21.2; mese	Transcript Identified by AceView; novel transcript	NonCoding
TC0600009394.hg.1	5.88	4.5	2.59	0.0002	0.348	bawplerbu	Transcript Identified by AceView	Unassigned
TC0300009390.hg.1	6.43	5.01	2.68	0.0002	0.348			NonCoding
TC0300008391.hg.1	2.9	4.06	-2.23	0.0002	0.348	chobobu	Transcript Identified by AceView	Unassigned
TC0100014600.hg.1	3.39	5.07	-3.21	0.0002	0.348			NonCoding
TC1100007078.hg.1	8.95	7.21	3.35	0.0002	0.348			NonCoding
TC0700007789.hg.1	7.62	6.39	2.36	0.0002	0.348	chufloby	Transcript Identified by AceView	Unassigned
TC0100015749.hg.1	6.06	4.52	2.9	0.0002	0.348	leeplaw	Transcript Identified by AceView	Unassigned
TC0600008904.hg.1	9	7.53	2.77	0.0002	0.348	MIR548AI	microRNA 548ai	Precursor_microRNA
TC0900010397.hg.1	4.56	3.82	1.67	0.0002	0.348			NonCoding
TC0200007635.hg.1	6.14	4.82	2.51	0.0002	0.348			NonCoding
TC1600008100.hg.1	5.55	4.29	2.4	0.0002	0.348	RP11-439I14.2; swoysmee	novel transcript; Transcript Identified by AceView	Multiple_Complex
TC2200008369.hg.1	5.95	4.57	2.6	0.0002	0.348	bloyter	Transcript Identified by AceView	Unassigned
TC0100006453.hg.1	13.97	12.77	2.3	0.0002	0.348	MTND1P23	mitochondrially encoded NADH:ubiquinone oxidoreductase core subunit 1 pseudogene 23 [Source:HGNC Symbol;Acc:HGNC:42092]	Multiple_Complex
TC0500008059.hg.1	4.51	3.21	2.46	0.0002	0.348	RNU4-90P	RNA, U4 small nuclear 90, pseudogene [Source:HGNC Symbol;Acc:HGNC:47026]	Small_RNA
TC0100008633.hg.1	4.16	5.14	-1.97	0.0002	0.348	MIR3117	microRNA 3117	Multiple_Complex
TC0600008993.hg.1	4.09	5.09	-2	0.0002	0.348	RP1-60O19.2	novel transcript	NonCoding
TC0200009341.hg.1	7.25	8.3	-2.07	0.0002	0.348	TUBA3D	tubulin, alpha 3d	Multiple_Complex
TC1500006616.hg.1	3.66	4.8	-2.2	0.0002	0.348			NonCoding
TC0600012239.hg.1	4.45	5.41	-1.95	0.0002	0.348			NonCoding
TC0200007667.hg.1	5.4	4.32	2.12	0.0002	0.348	glarjeybo	Transcript Identified by AceView	Unassigned
TC0400009068.hg.1	4.19	5.07	-1.84	0.0002	0.348	LRAT	lecithin retinol acyltransferase (phosphatidylcholine--retinol O-acyltransferase)	Multiple_Complex
TC1200012048.hg.1	5.8	4.16	3.1	0.0002	0.348	MIR620	microRNA 620	Precursor_microRNA
TC1200012246.hg.1	3.17	3.9	-1.66	0.0002	0.348			Coding
TC0700012928.hg.1	6.23	5.28	1.92	0.0002	0.348	rorshuby	Transcript Identified by AceView	NonCoding
TC0100010681.hg.1	3.58	4.68	-2.14	0.0002	0.348	veerabo	Transcript Identified by AceView	Coding
TC0700013289.hg.1	5.65	6.75	-2.14	0.0002	0.348			NonCoding
TC1300009682.hg.1	4.15	3.12	2.05	0.0002	0.348			NonCoding
TC1100011780.hg.1	3.66	4.93	-2.42	0.0002	0.348			NonCoding
TC1500010171.hg.1	3.89	5.07	-2.26	0.0002	0.348			NonCoding
TC1100010672.hg.1	5.21	6.17	-1.95	0.0002	0.348			NonCoding
TC1500006866.hg.1	5.97	5	1.96	0.0002	0.348	cherspey	Transcript Identified by AceView	Unassigned
TC1900009632.hg.1	4.13	5.01	-1.84	0.0002	0.348	tajaw	Transcript Identified by AceView	Unassigned
TC1200010932.hg.1	6.01	4.99	2.03	0.0003	0.348	voychy	Transcript Identified by AceView	Unassigned
TC0200009077.hg.1	6.5	4.46	4.13	0.0003	0.348			NonCoding
TC0800006644.hg.1	3.1	4.52	-2.67	0.0003	0.348	bloyzeybu	Transcript Identified by AceView	Coding
TC1200011169.hg.1	5.27	4.07	2.3	0.0003	0.348			NonCoding
TC1800008071.hg.1	4.52	3.64	1.84	0.0003	0.348	zorraw	Transcript Identified by AceView	Unassigned
TC1900009519.hg.1	7.55	6.75	1.74	0.0003	0.348			NonCoding
TC0400006570.hg.1	5.2	3.78	2.69	0.0003	0.348	glawflaby	Transcript Identified by AceView	Unassigned
TC0400009075.hg.1	3.48	5.07	-3.02	0.0003	0.348	RNU2-66P	RNA, U2 small nuclear 66, pseudogene [Source:HGNC Symbol;Acc:HGNC:48559]	Small_RNA
TC1100009978.hg.1	7.77	6.69	2.12	0.0003	0.348			NonCoding
TC0500013348.hg.1	5.41	4.6	1.75	0.0003	0.348	PGGT1B	protein geranylgeranyltransferase type I, beta subunit	Multiple_Complex
TC0400012655.hg.1	6.01	5.29	1.65	0.0003	0.348			NonCoding
TC0300010233.hg.1	4.91	3.79	2.18	0.0003	0.348			NonCoding
TC2100008540.hg.1	4.54	5.67	-2.19	0.0003	0.348	skawley	Transcript Identified by AceView	Unassigned
TC0100009338.hg.1	9.75	8.74	2.02	0.0003	0.348			NonCoding
TC0900007680.hg.1	4.81	3.78	2.05	0.0003	0.348	TLE4	transducin-like enhancer of split 4	Multiple_Complex
TC0400009296.hg.1	3.85	4.69	-1.79	0.0003	0.348	APOBEC3AP1	apolipoprotein B mRNA editing enzyme, catalytic polypeptide-like 3A pseudogene 1 [Source:HGNC Symbol;Acc:HGNC:43835]	Multiple_Complex
TC0X00010225.hg.1	9.22	8.33	1.85	0.0003	0.348			NonCoding
TC0100006798.hg.1	4.19	3.1	2.13	0.0003	0.348	blormabo	Transcript Identified by AceView	Coding
TC0900007400.hg.1	4.16	5.36	-2.29	0.0003	0.348	poyvabu; ryvabu	Transcript Identified by AceView	NonCoding
TC0X00008578.hg.1	3.87	4.57	-1.63	0.0003	0.348	F9	coagulation factor IX	Multiple_Complex
TC1100007187.hg.1	5.05	3.97	2.11	0.0003	0.348	foychey	Transcript Identified by AceView	Unassigned
TC1500009358.hg.1	12.22	11.23	1.99	0.0003	0.348	SECISBP2L	SECIS binding protein 2-like	Multiple_Complex
TC1100008999.hg.1	5.11	3.83	2.42	0.0003	0.348	ZC3H12C	zinc finger CCCH-type containing 12C	Multiple_Complex
TC0800006567.hg.1	7.56	6.22	2.54	0.0003	0.348	MIR4659A	microRNA 4659a	Precursor_microRNA
TC1900011419.hg.1	7.41	6.41	1.99	0.0003	0.348			NonCoding
TC0100009461.hg.1	4.24	5.61	-2.58	0.0003	0.348			NonCoding
TC1100009845.hg.1	6.86	5.65	2.31	0.0003	0.348	LOC728199	Transcript Identified by AceView, Entrez Gene ID(s) 728199	Unassigned
TC1700009403.hg.1	5.11	3.66	2.73	0.0003	0.348	woseebo	Transcript Identified by AceView	Unassigned
TC1900011344.hg.1	3.08	4.06	-1.98	0.0003	0.348			NonCoding
TC1100010759.hg.1	11.83	10.84	1.98	0.0003	0.348	norklaw	Transcript Identified by AceView	Coding
TC0100014523.hg.1	5.91	4.8	2.16	0.0003	0.348	florporbu	Transcript Identified by AceView	Coding
TC0100012443.hg.1	12.62	11.21	2.67	0.0003	0.348			NonCoding
TC1800006516.hg.1	4.63	3.42	2.32	0.0003	0.348			NonCoding
TC0800007845.hg.1	4.64	3.59	2.07	0.0003	0.348			NonCoding
TC0100014159.hg.1	7.22	5.59	3.09	0.0003	0.348	kumeebu	Transcript Identified by AceView	Coding
TC1900011608.hg.1	7.14	6.17	1.95	0.0003	0.348	sleybler	Transcript Identified by AceView	Coding
TC2200007346.hg.1	4.53	3.55	1.98	0.0003	0.348			NonCoding
TC0700009241.hg.1	4.16	3.32	1.79	0.0003	0.348	smasnybu	Transcript Identified by AceView	Coding
TC0200015423.hg.1	3.55	4.57	-2.03	0.0003	0.3485	sudaw	Transcript Identified by AceView	Unassigned
TC0300013168.hg.1	3.3	4.12	-1.77	0.0003	0.3485			NonCoding
TC1600011264.hg.1	6.56	5.48	2.11	0.0003	0.3485	karza	Transcript Identified by AceView	Unassigned
TC1400010323.hg.1	4.71	3.55	2.25	0.0003	0.3485			NonCoding
TC2100007847.hg.1	3.98	4.79	-1.75	0.0004	0.3485	HSPD1P7	heat shock protein family D (Hsp60) member 1 pseudogene 7 [Source:HGNC Symbol;Acc:HGNC:5268]	Pseudogene
TC1100008199.hg.1	4.64	5.55	-1.88	0.0004	0.3548	GAL	galanin/GMAP prepropeptide	Multiple_Complex
TC0300013616.hg.1	4.58	3.4	2.26	0.0004	0.3548			NonCoding
TC1500008600.hg.1	5.3	3.51	3.47	0.0004	0.3548	RP11-1360M22.10		Pseudogene
TC0600009793.hg.1	3.93	5.17	-2.37	0.0004	0.3548	korfly	Transcript Identified by AceView	Unassigned
TC0400010647.hg.1	6	4.08	3.79	0.0004	0.3548			NonCoding
TC0300009314.hg.1	8.74	7.57	2.25	0.0004	0.3548	RP11-379F4.6	novel transcript	NonCoding
TC0700009620.hg.1	4.98	4.18	1.74	0.0004	0.3548	spashuby	Transcript Identified by AceView	Unassigned
TC1500010332.hg.1	3.24	4.31	-2.11	0.0004	0.3548			NonCoding
TC0X00008361.hg.1	7.31	6.5	1.76	0.0004	0.3548	MTND4LP1	mitochondrially encoded NADH:ubiquinone oxidoreductase core subunit 4L pseudogene 1 [Source:HGNC Symbol;Acc:HGNC:31347]	Multiple_Complex
TC0600013804.hg.1	3.55	4.73	-2.27	0.0004	0.3548	smuryby	Transcript Identified by AceView	Coding
TC1400008740.hg.1	3.9	4.79	-1.85	0.0004	0.3548	chormarby	Transcript Identified by AceView	Coding
TC1200009726.hg.1	7.33	6.02	2.48	0.0004	0.3548	swawchu	Transcript Identified by AceView	Coding
TC0700012267.hg.1	7.46	6.51	1.94	0.0004	0.3548			NonCoding
TC0400008328.hg.1	6.3	4.76	2.92	0.0004	0.3548	teesnarby	Transcript Identified by AceView	Coding
TC1200012854.hg.1	4.8	3.71	2.13	0.0004	0.3548			NonCoding
TC1900007588.hg.1	5.25	4.45	1.74	0.0004	0.3548	RP11-369G6.2		Pseudogene
TSUnmapped00000313.hg.1	7.84	6.4	2.7	0.0004	0.3548	CCDC84	coiled-coil domain containing 84	NonCoding
TC1100012276.hg.1	7.68	6.83	1.81	0.0004	0.3548	RNA5SP350	RNA, 5S ribosomal pseudogene 350 [Source:HGNC Symbol;Acc:HGNC:43250]	Ribosomal
TC0600009506.hg.1	3.64	5.43	-3.47	0.0004	0.3548	kawspeebu	Transcript Identified by AceView	Coding
TC1400007372.hg.1	3.51	4.75	-2.36	0.0004	0.3548	mitoru	Transcript Identified by AceView	Unassigned
TC1600009108.hg.1	5.04	4.01	2.04	0.0004	0.3548			NonCoding
TC0100012297.hg.1	5.77	4.61	2.24	0.0004	0.3548			NonCoding
TC0800010002.hg.1	9.98	10.81	-1.77	0.0004	0.3548	DUSP4	dual specificity phosphatase 4	Multiple_Complex
TC1500007040.hg.1	5.52	4.09	2.71	0.0005	0.3548	CTD-2036P10.6	novel transcript, antisense to CDAN1	NonCoding
TC0900009360.hg.1	3.71	4.64	-1.9	0.0005	0.3548			NonCoding
TC0900010625.hg.1	5.05	3.75	2.46	0.0005	0.3548			NonCoding
TC0600012223.hg.1	3.76	4.96	-2.29	0.0005	0.3548			NonCoding
TC0800010063.hg.1	3.23	4.33	-2.14	0.0005	0.3548			NonCoding
TC0700009527.hg.1	6.86	5.44	2.66	0.0005	0.3548			NonCoding
TC1500006575.hg.1	6.81	5.7	2.15	0.0005	0.3548	snychybu	Transcript Identified by AceView	Unassigned
TC0600007761.hg.1	3.8	5.61	-3.49	0.0005	0.3548	fawbloy	Transcript Identified by AceView	Unassigned
TC0300007286.hg.1	4.05	3.03	2.03	0.0005	0.3548			NonCoding
TC0300012698.hg.1	5.26	4.44	1.77	0.0005	0.3548			NonCoding
TC1100008683.hg.1	3.11	3.84	-1.66	0.0005	0.3548	CTD-2028E8.2	novel transcript	Unassigned
TC0100011124.hg.1	3.9	5.33	-2.69	0.0005	0.3548	garbor	Transcript Identified by AceView	NonCoding
TC0100017011.hg.1	6.03	4.43	3.02	0.0005	0.3548			NonCoding
TC0800009216.hg.1	5.2	4.1	2.15	0.0005	0.3548	mahure	Transcript Identified by AceView	Multiple_Complex
TC0500009966.hg.1	7.31	6.08	2.35	0.0005	0.3548	MTCO1P31	MT-CO1 pseudogene 31 [Source:HGNC Symbol;Acc:HGNC:52096]	Multiple_Complex
TC0200010981.hg.1	4.58	3.15	2.71	0.0005	0.3548			NonCoding
TC1600009183.hg.1	7.67	5.91	3.39	0.0005	0.3548	ZNF200	Transcript Identified by AceView, Entrez Gene ID(s) 7752	Unassigned
TC1100010260.hg.1	4.57	3.7	1.83	0.0005	0.3548			NonCoding
TC1000010201.hg.1	6.09	7	-1.88	0.0005	0.3548	RN7SL241P	RNA, 7SL, cytoplasmic 241, pseudogene [Source:HGNC Symbol;Acc:HGNC:46257]	NonCoding
TC0600009454.hg.1	3.17	4.11	-1.91	0.0005	0.3548			NonCoding
TC1100010793.hg.1	8.6	7.59	2.01	0.0005	0.3548	nujyby	Transcript Identified by AceView	Unassigned
TC1900008611.hg.1	4.78	3.58	2.28	0.0005	0.3548			NonCoding
TC0300006465.hg.1	11.57	10.4	2.25	0.0005	0.3548	LRRN1	leucine rich repeat neuronal 1	Multiple_Complex
TC0500010919.hg.1	3.55	4.58	-2.04	0.0005	0.3548	poyflu	Transcript Identified by AceView	Coding
TC2200007011.hg.1	7.09	6.07	2.02	0.0005	0.3548	wuwar	Transcript Identified by AceView	Coding
TC0X00010129.hg.1	7.22	5.83	2.62	0.0005	0.3548	skerder	Transcript Identified by AceView	Coding
TC1700012204.hg.1	5.56	4.32	2.36	0.0005	0.3548	AC107982.4		Pseudogene
TC0800011142.hg.1	5.65	6.64	-1.99	0.0005	0.3548	LOC100288748; RP11-22C11.2	uncharacterized LOC100288748; novel transcript, antisense to ESRP1	NonCoding
TC0100010478.hg.1	3.1	4.21	-2.15	0.0005	0.3548			NonCoding
TC1800007942.hg.1	3.13	3.91	-1.71	0.0005	0.3548	narwu	Transcript Identified by AceView	Unassigned
TC0600011709.hg.1	3.59	4.67	-2.1	0.0005	0.3548			NonCoding
TC0200011405.hg.1	5.19	4.2	1.99	0.0005	0.3548	MIR3133	microRNA 3133	Precursor_microRNA
TC0700011654.hg.1	4.52	3.48	2.07	0.0005	0.3548			NonCoding
TC1200008608.hg.1	5.22	4.04	2.26	0.0005	0.3548	RNU6-1068P	RNA, U6 small nuclear 1068, pseudogene [Source:HGNC Symbol;Acc:HGNC:48031]	Small_RNA
TC0100016566.hg.1	3.41	4.18	-1.71	0.0005	0.3548	RP11-12M5.4	novel transcript	NonCoding
TC0300012451.hg.1	3.65	4.47	-1.78	0.0005	0.3548	RP11-517B11.6		Multiple_Complex
TC1100009887.hg.1	4.96	4.05	1.88	0.0005	0.3548	OR51A9P	olfactory receptor, family 51, subfamily A, member 9 pseudogene	Pseudogene
TC0800010439.hg.1	3.57	4.97	-2.64	0.0005	0.3548			NonCoding
TC1200006859.hg.1	4.24	5.29	-2.07	0.0005	0.3548	shoyfoyby	Transcript Identified by AceView	Unassigned
TC0400012814.hg.1	3.26	4.1	-1.79	0.0005	0.3548	CXCL6	chemokine (C-X-C motif) ligand 6	Multiple_Complex
TC0500013087.hg.1	5.87	7.04	-2.25	0.0005	0.3548	RP11-252I14.1		Pseudogene
TC0600010059.hg.1	4.4	5.33	-1.91	0.0005	0.3548	nuflawby	Transcript Identified by AceView	Unassigned
TC2100007343.hg.1	7.71	6.82	1.85	0.0005	0.3553	bawswer	Transcript Identified by AceView	Coding
TC0700007537.hg.1	4.42	5.38	-1.95	0.0005	0.3553			NonCoding
TC2000009506.hg.1	3.08	4.02	-1.91	0.0005	0.3554			NonCoding
TC1200011165.hg.1	4.06	5.01	-1.93	0.0005	0.3582	RP11-335O4.3	novel transcript	NonCoding
TC1300006564.hg.1	4.45	5.9	-2.72	0.0006	0.3582	SNORD36	Small nucleolar RNA SNORD36 [Source:RFAM;Acc:RF00049]	Small_RNA
TC1000008125.hg.1	3.25	4.11	-1.82	0.0006	0.3582	shufor	Transcript Identified by AceView	Unassigned
TC0700011179.hg.1	6.05	5.08	1.96	0.0006	0.3582	RNU6-1052P	RNA, U6 small nuclear 1052, pseudogene [Source:HGNC Symbol;Acc:HGNC:48015]	Multiple_Complex
TC0400006653.hg.1	6.57	5.04	2.88	0.0006	0.3582			NonCoding
TC1600007775.hg.1	3.51	4.28	-1.7	0.0006	0.3582			NonCoding
TC1100007176.hg.1	4.52	3.84	1.61	0.0006	0.3582			NonCoding
TC1400009769.hg.1	4.33	5.14	-1.75	0.0006	0.3582			NonCoding
TC0700006635.hg.1	6.47	5.43	2.06	0.0006	0.3582	SNORA42	Small nucleolar RNA SNORA42/SNORA80 family [Source:RFAM;Acc:RF00406]	Small_RNA
TC2000008813.hg.1	5.33	4.33	2.01	0.0006	0.3582			NonCoding
TC0900006891.hg.1	3.43	4.43	-2	0.0006	0.3582			NonCoding
TC1500008307.hg.1	5.58	4.52	2.09	0.0006	0.3597			NonCoding
TC1400008531.hg.1	4.4	3.31	2.12	0.0006	0.3597	marla	Transcript Identified by AceView	Unassigned
TC0700009727.hg.1	5.31	4.13	2.27	0.0006	0.3597	worko	Transcript Identified by AceView	Unassigned
TC0800007170.hg.1	5.42	3.75	3.18	0.0006	0.3597	AC131254.1		Precursor_microRNA
TC0900006672.hg.1	6.95	5.58	2.59	0.0006	0.3597			NonCoding
TC1100008613.hg.1	3.19	3.82	-1.55	0.0006	0.3597	flawmoy	Transcript Identified by AceView	Coding
TC0200007520.hg.1	3.09	4.48	-2.62	0.0006	0.3597			NonCoding
TC2200008696.hg.1	4.63	5.43	-1.75	0.0006	0.3597	tawrar	Transcript Identified by AceView	Coding
TC0100017044.hg.1	5.44	4.05	2.62	0.0006	0.3597			NonCoding
TC1100008695.hg.1	3.53	4.38	-1.81	0.0006	0.3597	5S_rRNA	5S ribosomal RNA [Source:RFAM;Acc:RF00001]	Ribosomal
TC1500007918.hg.1	4.74	5.91	-2.25	0.0006	0.3597			NonCoding
TC0400008838.hg.1	3.84	5.35	-2.85	0.0006	0.3597	feyglu	Transcript Identified by AceView	Unassigned
TC2000009462.hg.1	5.36	6.1	-1.67	0.0006	0.3597	SALL4	spalt-like transcription factor 4	Multiple_Complex
TC0700011480.hg.1	8.11	6.61	2.81	0.0006	0.3597	Y_RNA	Y RNA [Source:RFAM;Acc:RF00019]	NonCoding
TC0X00006483.hg.1	5.46	4.68	1.72	0.0006	0.3597	GYG2	glycogenin 2	Multiple_Complex
TC0X00006756.hg.1	4.77	3.96	1.75	0.0006	0.3597	RNU6-133P	RNA, U6 small nuclear 133, pseudogene [Source:HGNC Symbol;Acc:HGNC:47096]	Small_RNA
TC0800007462.hg.1	7.15	4.81	5.04	0.0006	0.3597			NonCoding
TC2000006997.hg.1	3.74	4.58	-1.79	0.0006	0.3597	snawsarbu	Transcript Identified by AceView	Coding
TC0800007247.hg.1	3.62	4.66	-2.06	0.0006	0.3597	RP11-359B20.5		Multiple_Complex
TC0500009705.hg.1	12.14	11.31	1.78	0.0006	0.3597	deesloyby	Transcript Identified by AceView	Unassigned
TC0200012565.hg.1	7.83	6.02	3.51	0.0006	0.3597			NonCoding
TC1100010805.hg.1	4.56	3.7	1.82	0.0006	0.3597	OR4A1P	olfactory receptor, family 4, subfamily A, member 1 pseudogene	Pseudogene
TC0200016482.hg.1	4.86	5.8	-1.91	0.0006	0.3602	CTNNA2	catenin (cadherin-associated protein), alpha 2	Multiple_Complex
TC0200010176.hg.1	5.11	3.92	2.27	0.0006	0.3602	Y_RNA	Y RNA [Source:RFAM;Acc:RF00019]	NonCoding
TC0X00010117.hg.1	3.97	4.93	-1.94	0.0006	0.3602			NonCoding
TC1100008879.hg.1	4.86	3.67	2.28	0.0007	0.3602			NonCoding
TC0400012435.hg.1	4.45	3.76	1.62	0.0007	0.3602			NonCoding
TC0500012011.hg.1	7.79	6.59	2.29	0.0007	0.3602	MIR3936	microRNA 3936	Precursor_microRNA
TC0100008021.hg.1	7.17	5.38	3.45	0.0007	0.3602	RNU6-536P	RNA, U6 small nuclear 536, pseudogene [Source:HGNC Symbol;Acc:HGNC:47499]	Small_RNA
TC0600012117.hg.1	11.02	9.29	3.32	0.0007	0.3602			NonCoding
TC1300009163.hg.1	4.54	3.63	1.87	0.0007	0.3602	MIR548X2	microRNA 548x-2	Precursor_microRNA
TC0200012323.hg.1	5.83	3.83	4.01	0.0007	0.3602	RP11-449G16.1	novel transcript, sense intronic to MAP4K3	NonCoding
TC2000009925.hg.1	3.9	4.99	-2.14	0.0007	0.3602	SYS1-DBNDD2	SYS1-DBNDD2 readthrough (NMD candidate)	Multiple_Complex
TC0200008282.hg.1	5.68	4.36	2.48	0.0007	0.3602	PTCD3andSNORD94	Transcript Identified by AceView, Entrez Gene ID(s) 55037; 692225	Unassigned
TC1300010007.hg.1	4.88	5.72	-1.79	0.0007	0.3605	TMEM255B	transmembrane protein 255B	Multiple_Complex
TC0300008051.hg.1	4.32	6.1	-3.42	0.0007	0.3605			NonCoding
TC0900009858.hg.1	3.56	4.99	-2.69	0.0007	0.3667	dugo	Transcript Identified by AceView	Unassigned
TC0300007241.hg.1	4.41	3.54	1.82	0.0007	0.3671	baferbo	Transcript Identified by AceView	Coding
TC0300013683.hg.1	10	8.11	3.7	0.0007	0.3671			NonCoding
TC1400010265.hg.1	5.19	4.35	1.79	0.0007	0.3671			NonCoding
TC1400007313.hg.1	6.89	5.44	2.73	0.0007	0.3679	snawbuby	Transcript Identified by AceView	Coding
TC0400011509.hg.1	3.19	4.29	-2.15	0.0007	0.3679			NonCoding
TC0700011961.hg.1	5.69	6.71	-2.02	0.0007	0.3679	GJC3	gap junction protein gamma 3	Coding
TC0400006443.hg.1	4.37	5.29	-1.9	0.0007	0.3691	ZNF876P	zinc finger protein 876, pseudogene	Multiple_Complex
TC0600012312.hg.1	10.94	10.25	1.62	0.0007	0.3691	AL590684.1		Precursor_microRNA
TC0400007148.hg.1	3.19	4.84	-3.13	0.0007	0.3691			NonCoding
TC0200014395.hg.1	5.47	4.53	1.91	0.0007	0.3691	jugybo	Transcript Identified by AceView	Coding
TC1600008231.hg.1	9.67	8.66	2.01	0.0007	0.3691	NFAT5	nuclear factor of activated T-cells 5, tonicity-responsive	Multiple_Complex
TC1600007919.hg.1	3.76	4.57	-1.75	0.0007	0.3691	CTD-3032H12.2; IRX5	Transcript Identified by AceView, Entrez Gene ID(s) 10265; novel transcript	Multiple_Complex
TC0800011853.hg.1	6.31	4.37	3.83	0.0007	0.3691	rokor	Transcript Identified by AceView	Unassigned
TC0X00008087.hg.1	5.93	4.19	3.34	0.0007	0.3691	koho	Transcript Identified by AceView	Coding
TC2000007815.hg.1	4	4.95	-1.94	0.0007	0.3691	RP11-380D15.2		Multiple_Complex
TC0100017461.hg.1	5.75	6.54	-1.74	0.0007	0.3691			NonCoding
TC0300012057.hg.1	5.2	3.44	3.39	0.0007	0.3691	glorbobu	Transcript Identified by AceView	Coding
TC0700011757.hg.1	4.01	5.12	-2.16	0.0008	0.3691			NonCoding
TC0200011727.hg.1	8.1	7.46	1.56	0.0008	0.3691	spolybo	Transcript Identified by AceView	Coding
TC0100009850.hg.1	10.77	9.79	1.98	0.0008	0.3691	RP4-791M13.3	novel transcript	NonCoding
TC0100011631.hg.1	9.12	7.71	2.65	0.0008	0.3691	lyber	Transcript Identified by AceView	Unassigned
TC0X00008102.hg.1	4.25	3.27	1.97	0.0008	0.3691			NonCoding
TC0900010113.hg.1	7.58	5.73	3.6	0.0008	0.3691	fyweyby	Transcript Identified by AceView	Multiple_Complex
TC0100014662.hg.1	7.05	5.61	2.71	0.0008	0.3691	smarplo	Transcript Identified by AceView	Unassigned
TC0300010164.hg.1	4.15	3.23	1.9	0.0008	0.3691	tordarbo	Transcript Identified by AceView	Coding
TC1200011240.hg.1	5.47	4.49	1.98	0.0008	0.3691	wykoby	Transcript Identified by AceView	Unassigned
TC1600010326.hg.1	5.63	4.82	1.75	0.0008	0.3691	RP11-467J12.4; smasmee	novel transcript, antisense to CHD9; Transcript Identified by AceView	Multiple_Complex
TC0300012323.hg.1	8.57	9.3	-1.66	0.0008	0.3691	MGLL	monoglyceride lipase	Multiple_Complex
TC0400009525.hg.1	8.9	10.76	-3.63	0.0008	0.3691	ANKRD37	ankyrin repeat domain 37	Multiple_Complex
TC1000010052.hg.1	4.45	3.66	1.73	0.0008	0.3691			NonCoding
TC2200007473.hg.1	4.37	3.47	1.87	0.0008	0.3691	CTA-223H9.9	novel transcript	NonCoding
TC1300009731.hg.1	3.11	4.11	-2	0.0008	0.3691	FAM155A	Jeck2013 ALT_ACCEPTOR, ALT_DONOR, coding, INTERNAL, intronic best transcript NM_001080396	NonCoding
TC0700012969.hg.1	8.99	8.03	1.95	0.0008	0.3691			NonCoding
TC1200009068.hg.1	3.72	4.39	-1.59	0.0008	0.3691			NonCoding
TC0500007250.hg.1	3.31	4.14	-1.77	0.0008	0.3691	shorplerby	Transcript Identified by AceView	Coding
TC0X00006492.hg.1	6.87	5.7	2.24	0.0008	0.3691	AC079172.1		Precursor_microRNA
TC0400012458.hg.1	7.62	8.42	-1.74	0.0008	0.3691	HPGD	hydroxyprostaglandin dehydrogenase 15-(NAD)	Multiple_Complex
TC1700010979.hg.1	10.05	10.87	-1.78	0.0008	0.3691	CBX1	chromobox homolog 1	Multiple_Complex
TC0100014886.hg.1	4.7	3.68	2.04	0.0008	0.3691			NonCoding
TC1300009928.hg.1	4.44	3.54	1.87	0.0008	0.3691			NonCoding
TC0100012741.hg.1	4.46	3.4	2.08	0.0008	0.3691	niroma	Transcript Identified by AceView	Unassigned
TC1300007644.hg.1	2.72	3.66	-1.92	0.0008	0.3691			NonCoding
TC0600011643.hg.1	5.27	3.94	2.53	0.0008	0.3691			NonCoding
TC0600010109.hg.1	4.87	3.9	1.95	0.0008	0.3691			NonCoding
TC1000009743.hg.1	6.51	5.56	1.93	0.0008	0.3691			NonCoding
TC0100007899.hg.1	4.6	3.06	2.91	0.0008	0.3691	storkloy	Transcript Identified by AceView	Unassigned
TC1600007329.hg.1	3.97	4.84	-1.83	0.0008	0.3691	smorsnu	Transcript Identified by AceView	Coding
TC1400008362.hg.1	8.44	6.86	2.99	0.0008	0.3691	TRAF3	TNF receptor-associated factor 3	Multiple_Complex
TC0100016333.hg.1	3.4	4.1	-1.62	0.0008	0.3738	LOC100505918; RP5-968D22.1; toybar	uncharacterized LOC100505918; novel transcript; Transcript Identified by AceView	NonCoding
TC0400011801.hg.1	3.8	3.1	1.63	0.0008	0.3738	RP11-318I4.2		Multiple_Complex
TC0100015199.hg.1	3.91	4.86	-1.92	0.0008	0.3738	boydu	Transcript Identified by AceView	Coding
TC0100010425.hg.1	4.13	2.87	2.39	0.0008	0.3738	beemabu	Transcript Identified by AceView	Unassigned
TC2200007635.hg.1	4.78	4.01	1.7	0.0008	0.3738	watara	Transcript Identified by AceView	Coding
TC1500010010.hg.1	4.82	5.65	-1.78	0.0008	0.3738	CYP11A1	cytochrome P450, family 11, subfamily A, polypeptide 1	Multiple_Complex
TC0100015055.hg.1	4.97	5.83	-1.82	0.0008	0.3738			NonCoding
TC0400011999.hg.1	4.53	3.67	1.82	0.0009	0.3738			NonCoding
TC1200012529.hg.1	5.69	6.83	-2.21	0.0009	0.3746	RP13-554M15.8; snudoby	novel transcript; Transcript Identified by AceView	NonCoding
TC0100006456.hg.1	13.05	11.82	2.35	0.0009	0.3756	MTCO1P12	MT-CO1 pseudogene 12 [Source:HGNC Symbol;Acc:HGNC:52014]	Multiple_Complex
TC1200011175.hg.1	3.57	4.52	-1.93	0.0009	0.3772			NonCoding
TC0100011047.hg.1	3.66	4.74	-2.12	0.0009	0.3772			NonCoding
TC0600009033.hg.1	3.54	4.43	-1.85	0.0009	0.3772	RNU6-437P	RNA, U6 small nuclear 437, pseudogene [Source:HGNC Symbol;Acc:HGNC:47400]	Small_RNA
TC1800007335.hg.1	4.62	5.59	-1.96	0.0009	0.3772	LOC100287225; RP11-267C16.1	uncharacterized LOC100287225; novel transcript	NonCoding
TC0200010145.hg.1	8.18	7.1	2.1	0.0009	0.3772	AC096587.1		Precursor_microRNA
TC0100014676.hg.1	5.17	3.9	2.42	0.0009	0.3772			NonCoding
TC1200008881.hg.1	9.34	8.4	1.92	0.0009	0.3772	goytybo	Transcript Identified by AceView	Unassigned
TC0X00008446.hg.1	3.53	4.49	-1.94	0.0009	0.3772	derva	Transcript Identified by AceView	Coding
TC1300007520.hg.1	8.38	7.18	2.3	0.0009	0.3772	RNU6-38P	RNA, U6 small nuclear 38, pseudogene [Source:HGNC Symbol;Acc:HGNC:34282]	Small_RNA
TC1500007249.hg.1	12.55	11.37	2.26	0.0009	0.3772	RP11-430B1.1	novel transcript, intronic to MAPK6	NonCoding
TC0700007954.hg.1	7.19	6.03	2.23	0.0009	0.3772	skeecheebu	Transcript Identified by AceView	Coding
TC0100007882.hg.1	4.59	5.3	-1.64	0.0009	0.3772	RNU6-605P	RNA, U6 small nuclear 605, pseudogene [Source:HGNC Symbol;Acc:HGNC:47568]	Small_RNA
TC0X00008303.hg.1	5.03	4.27	1.69	0.0009	0.3772	AL359851.1		Precursor_microRNA
TC1600009664.hg.1	4.14	5.48	-2.53	0.0009	0.3772	ACSM1	acyl-CoA synthetase medium-chain family member 1	Multiple_Complex
TC2000008247.hg.1	5.72	6.48	-1.69	0.0009	0.3772			NonCoding
TC1600006827.hg.1	6.85	5.81	2.06	0.0009	0.3772	RN7SL743P; AC007224.1	RNA, 7SL, cytoplasmic 743, pseudogene [Source:HGNC Symbol;Acc:HGNC:46759]	Multiple_Complex
TC0800009366.hg.1	3.65	5.02	-2.59	0.0009	0.3772	CH17-174L20.1	novel transcript	NonCoding
TC0800006655.hg.1	3.38	4.46	-2.11	0.0009	0.3772	gloyslarbu	Transcript Identified by AceView	Coding
TC1300006556.hg.1	3.82	3.2	1.53	0.0009	0.3772			NonCoding
TC1100007745.hg.1	5.33	4.31	2.04	0.0009	0.378	seechor	Transcript Identified by AceView	Unassigned
TC0800008675.hg.1	4.25	3.65	1.52	0.0009	0.3792	gloskerbu	Transcript Identified by AceView	Coding
TC0500011033.hg.1	7.27	5.29	3.96	0.0009	0.3792	norstawbu	Transcript Identified by AceView	Unassigned
TC0X00009144.hg.1	4.84	3.66	2.26	0.0009	0.3792			NonCoding
TC1100009452.hg.1	9.69	8.83	1.81	0.0009	0.3794			NonCoding
TC0100008520.hg.1	7.68	4.38	9.86	0.0009	0.3794	luzawbo	Transcript Identified by AceView	Unassigned
TC0400009868.hg.1	3.3	4.06	-1.69	0.0009	0.3794			NonCoding
TC0300009660.hg.1	5.1	6.41	-2.48	0.001	0.3794			NonCoding
TC0700007829.hg.1	5.5	3.8	3.27	0.001	0.3794	shymoby	Transcript Identified by AceView	Unassigned
TC1200008524.hg.1	5.26	4.12	2.21	0.001	0.3794			NonCoding
TC0400008618.hg.1	3.95	5.58	-3.11	0.001	0.3794	FGF2	fibroblast growth factor 2 (basic)	Multiple_Complex
TC0500011863.hg.1	5.81	3.9	3.75	0.001	0.3794			NonCoding
TC2100008038.hg.1	3.94	5.38	-2.71	0.001	0.3794	muver	Transcript Identified by AceView	Coding
TC0700013112.hg.1	5.17	4.2	1.97	0.001	0.3802	kawsharby	Transcript Identified by AceView	Coding
TC1400006820.hg.1	4.29	3.4	1.85	0.001	0.3805			NonCoding
TC0100010719.hg.1	3.9	4.84	-1.91	0.001	0.3805	AL021398.2		Precursor_microRNA
TC1100009206.hg.1	8.54	7.68	1.82	0.001	0.3813			NonCoding
TC0400010533.hg.1	7.23	6.15	2.12	0.001	0.3813	Y_RNA	Y RNA [Source:RFAM;Acc:RF00019]	NonCoding
TC0400006988.hg.1	4.44	5.58	-2.2	0.001	0.3813	LAP3	Transcript Identified by AceView, Entrez Gene ID(s) 51056	Unassigned
TC0300012267.hg.1	4.06	3.21	1.81	0.001	0.3813	bleebeybu	Transcript Identified by AceView	Coding
TC1100008712.hg.1	4.19	4.95	-1.69	0.001	0.3819	RP11-313I2.3	novel transcript	Unassigned
TC0500008869.hg.1	4.48	3.83	1.57	0.001	0.3819	VTRNA1-3	vault RNA 1-3	Multiple_Complex
TC0X00011043.hg.1	3.77	4.72	-1.94	0.001	0.3819	MIR513B	microRNA 513b	Precursor_microRNA
TC0X00006804.hg.1	7.87	6.92	1.93	0.001	0.3819			NonCoding
TC1100006636.hg.1	4.8	3.89	1.88	0.001	0.3819	reegaby	Transcript Identified by AceView	Unassigned
TC0800008942.hg.1	4.06	4.74	-1.6	0.001	0.3819	CTC-137K3.1	novel transcript, intronic to PHF20L1	NonCoding
TC1200012116.hg.1	4.62	3.46	2.24	0.001	0.3819	sheebleebu	Transcript Identified by AceView	Coding
TC0100013849.hg.1	4.37	5.15	-1.72	0.001	0.3819	UBE2V1P8	ubiquitin conjugating enzyme E2 variant 1 pseudogene 8 [Source:HGNC Symbol;Acc:HGNC:44893]	Multiple_Complex
TC0X00011356.hg.1	7.48	6.43	2.08	0.001	0.3819	PIR-FIGF	PIR-FIGF readthrough	NonCoding
TC1200006454.hg.1	4.35	5.07	-1.65	0.001	0.3819	WNK1	Transcript Identified by AceView, Entrez Gene ID(s) 378465; 65125	Unassigned
TC0300011981.hg.1	3.67	4.77	-2.15	0.001	0.3819			NonCoding
TC1300007547.hg.1	3.63	4.51	-1.85	0.001	0.3819			NonCoding
TC1700008275.hg.1	4.75	3.94	1.75	0.001	0.3819			NonCoding
TC0600007182.hg.1	4.45	5.4	-1.94	0.001	0.3819	RP4-810F7.1		Multiple_Complex
TC1700009589.hg.1	4.14	3.54	1.51	0.001	0.3819			NonCoding
TC0100010908.hg.1	6.35	5.28	2.1	0.001	0.3819	Y_RNA	Y RNA [Source:RFAM;Acc:RF00019]	NonCoding
TC0500010198.hg.1	8.45	7.51	1.92	0.001	0.3819	waslawbu	Transcript Identified by AceView	Coding
TC0600006678.hg.1	3.16	4.32	-2.24	0.001	0.3829			NonCoding
TC0200015251.hg.1	4.93	5.92	-1.98	0.001	0.3835	AC092614.1		Precursor_microRNA
TC1300009718.hg.1	4.14	2.94	2.29	0.001	0.384			NonCoding
TC0700010095.hg.1	5.96	5.28	1.61	0.001	0.384			NonCoding
TC0400006468.hg.1	4.07	5.3	-2.34	0.0011	0.3859			NonCoding
TC1700008750.hg.1	5.03	3.3	3.3	0.0011	0.3879	MIR4524B	microRNA 4524b	Precursor_microRNA
TC1000007091.hg.1	4.09	6	-3.76	0.0011	0.3879	sokomi	Transcript Identified by AceView	Unassigned
TC0100010472.hg.1	4.13	3.43	1.62	0.0011	0.3879	RNA5SP64	5S ribosomal pseudogene 64 [Source:HGNC Symbol;Acc:HGNC:42841]	Ribosomal
TC1400007518.hg.1	6.22	5.36	1.82	0.0011	0.3879	blerpo	Transcript Identified by AceView	Unassigned
TC0100015271.hg.1	4.89	5.5	-1.52	0.0011	0.3879	OVGP1	oviductal glycoprotein 1	Multiple_Complex
TC0400006584.hg.1	4.3	5.18	-1.84	0.0011	0.3879	GRK4	G protein-coupled receptor kinase 4	NonCoding
TC0700011681.hg.1	3.79	4.78	-1.99	0.0011	0.3892	koynaby	Transcript Identified by AceView	Unassigned
TC0600013884.hg.1	5.27	4.43	1.79	0.0011	0.3899	glawsnerbu	Transcript Identified by AceView	Unassigned
TC0700008448.hg.1	6.19	5.17	2.04	0.0011	0.3902			NonCoding
TC0300008527.hg.1	4.14	3.32	1.76	0.0011	0.3902	RP11-10G15.4		Multiple_Complex
TC1100011795.hg.1	4.42	3.53	1.85	0.0011	0.3902			NonCoding
TC0900009780.hg.1	3.38	4.35	-1.95	0.0011	0.3902			NonCoding
TC1500009070.hg.1	7.64	6.3	2.53	0.0011	0.3909	CTD-2033D15.3	novel transcript, antisense to THBS1	NonCoding
TC0X00011142.hg.1	4.35	5.06	-1.63	0.0011	0.3909			NonCoding
TC0800011494.hg.1	4.18	4.98	-1.74	0.0011	0.3909			NonCoding
TC0200011847.hg.1	3.42	4.24	-1.77	0.0011	0.3909			NonCoding
TC0400011621.hg.1	5.91	4.7	2.31	0.0011	0.3909	wosnawby	Transcript Identified by AceView	Coding
TC1700009674.hg.1	5.72	6.69	-1.96	0.0011	0.3909	keelor	Transcript Identified by AceView	Coding
TC0300008123.hg.1	5.34	4.52	1.77	0.0011	0.3909	LINC00973; CTD-2021J15.2; skeyswerby	long intergenic non-protein coding RNA 973 [Source:HGNC Symbol;Acc:HGNC:48868]; novel transcript; Transcript Identified by AceView	NonCoding
TC0800008891.hg.1	3.07	4	-1.91	0.0011	0.3909			NonCoding
TC1100010179.hg.1	5.87	4.26	3.06	0.0011	0.3909	noymaw	Transcript Identified by AceView	Unassigned
TC1700007233.hg.1	4.73	3.59	2.2	0.0011	0.3909	leymy	Transcript Identified by AceView	Coding
TC1700010520.hg.1	4.89	6.31	-2.68	0.0011	0.392			NonCoding
TC1500010541.hg.1	4.75	3.75	1.99	0.0011	0.392	RP11-4G2.1	novel transcript	NonCoding
TC0700007761.hg.1	7	5.49	2.85	0.0011	0.392			NonCoding
TC1100012219.hg.1	8.61	9.57	-1.94	0.0012	0.392	SLC35F2	solute carrier family 35, member F2	Multiple_Complex
TC0200015839.hg.1	5.47	3.92	2.92	0.0012	0.392	stamawbo	Transcript Identified by AceView	Coding
TC1200011821.hg.1	6.69	5.53	2.24	0.0012	0.392	hakare	Transcript Identified by AceView	Coding
TC0400007737.hg.1	5.84	4.35	2.8	0.0012	0.392			NonCoding
TC1000008294.hg.1	4.73	5.64	-1.88	0.0012	0.392			NonCoding
TC1700010701.hg.1	8.92	7.82	2.14	0.0012	0.392	DNAJC7	DnaJ (Hsp40) homolog, subfamily C, member 7	NonCoding
TC0400006905.hg.1	3.32	4.68	-2.56	0.0012	0.392			NonCoding
TC0X00010698.hg.1	5.94	4.49	2.73	0.0012	0.392	AC007486.1		Precursor_microRNA
TC1300009371.hg.1	4.41	5.92	-2.85	0.0012	0.393			NonCoding
TC0300012655.hg.1	5.41	4.45	1.95	0.0012	0.393	chydobu	Transcript Identified by AceView	Coding
TC0700011142.hg.1	4.54	3.48	2.08	0.0012	0.393	jarker	Transcript Identified by AceView	Unassigned
TC0600010795.hg.1	4.6	3.86	1.67	0.0012	0.393			NonCoding
TC0100016012.hg.1	5.59	4.19	2.63	0.0012	0.3938	RP11-284F21.9	novel transcript	NonCoding
TC1500007911.hg.1	14.66	13.95	1.64	0.0012	0.3938	RN7SL510P	RNA, 7SL, cytoplasmic 510, pseudogene [Source:HGNC Symbol;Acc:HGNC:46526]	NonCoding
TC1100007920.hg.1	7.16	6.31	1.81	0.0012	0.3938	shawmuby	Transcript Identified by AceView	Coding
TC0100008256.hg.1	5.19	3.82	2.58	0.0012	0.3938			NonCoding
TC0200013443.hg.1	4.35	3.36	1.99	0.0012	0.3938			NonCoding
TC1100011342.hg.1	7.18	6.05	2.2	0.0012	0.3938			NonCoding
TC0300007494.hg.1	3.78	4.66	-1.84	0.0012	0.3938	moykubo	Transcript Identified by AceView	Coding
TC1600006593.hg.1	8.72	9.44	-1.65	0.0012	0.3938	RAB26	RAB26, member RAS oncogene family	Multiple_Complex
TC0200016128.hg.1	5.76	6.43	-1.58	0.0012	0.3938			NonCoding
TC1700011649.hg.1	3.48	4.35	-1.84	0.0012	0.3938			NonCoding
TC0100015575.hg.1	2.88	3.75	-1.83	0.0012	0.3938	sleemorbo	Transcript Identified by AceView	Coding
TC0100013860.hg.1	3.07	3.75	-1.6	0.0012	0.3938			NonCoding
TC2100006804.hg.1	3.02	4.17	-2.22	0.0012	0.3938	snawtar	Transcript Identified by AceView	Unassigned
TC0500012090.hg.1	4.49	3.86	1.55	0.0012	0.3938	MTND5P11	mitochondrially encoded NADH:ubiquinone oxidoreductase core subunit 5 pseudogene 11 [Source:HGNC Symbol;Acc:HGNC:42273]	Pseudogene
TC1300006646.hg.1	4.52	3.77	1.69	0.0012	0.3938	beyzoy	Transcript Identified by AceView	Unassigned
TC2100006551.hg.1	4.37	3.52	1.81	0.0012	0.3938			NonCoding
TC0M00006443.hg.1	15.75	14.92	1.77	0.0012	0.3938	CYTB	cytochrome b	Multiple_Complex
TC0200013447.hg.1	13.89	12.5	2.63	0.0012	0.3938			NonCoding
TC0M00006440.hg.1	10.81	9.82	1.99	0.0012	0.3938	ND3	NADH dehydrogenase, subunit 3 (complex I)	Multiple_Complex
TC0500009913.hg.1	4.53	3.86	1.59	0.0012	0.394			NonCoding
TC0200013309.hg.1	5.22	4.03	2.28	0.0013	0.394	Y_RNA	Y RNA [Source:RFAM;Acc:RF00019]	NonCoding
TC1400006438.hg.1	5.6	4.17	2.69	0.0013	0.394			NonCoding
TC0300010892.hg.1	7.75	6.98	1.7	0.0013	0.394			NonCoding
TC0100013266.hg.1	5.45	4.41	2.06	0.0013	0.394	C1orf234	chromosome 1 open reading frame 234	Multiple_Complex
TC1000011492.hg.1	4.25	5.02	-1.7	0.0013	0.394	seeklawbu	Transcript Identified by AceView	Coding
TC0700011936.hg.1	5.97	4.74	2.35	0.0013	0.394			NonCoding
TC0200013884.hg.1	4.56	3.41	2.22	0.0013	0.3954	LOC400997; AC096670.3; FLJ44006	uncharacterized LOC400997; Transcript Identified by AceView, Entrez Gene ID(s) 400997; novel transcript	Multiple_Complex
TC0100015274.hg.1	3.69	4.57	-1.83	0.0013	0.3954			NonCoding
TC0800012083.hg.1	5.27	4.09	2.26	0.0013	0.3954			NonCoding
TC0800009750.hg.1	3.53	4.86	-2.51	0.0013	0.3954			NonCoding
TC1500007637.hg.1	6.18	5.19	1.98	0.0013	0.3954	ferzorbu	Transcript Identified by AceView	Coding
TC0200014186.hg.1	7.84	6.32	2.88	0.0013	0.3954	RNY4P7	RNA, Ro-associated Y4 pseudogene 7 [Source:HGNC Symbol;Acc:HGNC:34056]	NonCoding
TC1000010274.hg.1	8.22	7.15	2.1	0.0013	0.3955	boyshar	Transcript Identified by AceView	Unassigned
TC0600013086.hg.1	4.32	4.94	-1.54	0.0013	0.3955			NonCoding
TC1000008994.hg.1	6.61	5.03	2.99	0.0013	0.3964	tawklerbu	Transcript Identified by AceView	Coding
TC1400010412.hg.1	4.45	3.69	1.7	0.0013	0.3964	gosawby	Transcript Identified by AceView	Coding
TC1400008290.hg.1	3.96	5.14	-2.26	0.0013	0.3964	MIR539	microRNA 539	Multiple_Complex
TC1900006706.hg.1	13.94	12.84	2.14	0.0013	0.3964			NonCoding
TC0700011468.hg.1	7.71	6.8	1.88	0.0013	0.3964	RN7SL377P	RNA, 7SL, cytoplasmic 377, pseudogene [Source:HGNC Symbol;Acc:HGNC:46393]	NonCoding
TC1300006898.hg.1	3.13	4.84	-3.27	0.0013	0.3964			NonCoding
TC0500006484.hg.1	3.05	4.07	-2.02	0.0013	0.3964	rujy	Transcript Identified by AceView	Unassigned
TC1300009967.hg.1	3.76	4.75	-1.98	0.0013	0.3964			NonCoding
TC1200012077.hg.1	3.46	4.24	-1.72	0.0013	0.3988			NonCoding
TC1700008365.hg.1	3.02	4	-1.97	0.0013	0.4004			NonCoding
TC1100010748.hg.1	5.2	4.19	2.01	0.0013	0.4009	worfloybu	Transcript Identified by AceView	Coding
TC1400008923.hg.1	5.5	3.9	3.02	0.0014	0.4012	RNU7-41P	Transcript Identified by AceView, Entrez Gene ID(s) 100147828	Unassigned
TC1200008712.hg.1	5.57	4.61	1.94	0.0014	0.4012	katami	Transcript Identified by AceView	Unassigned
TC0400010663.hg.1	7.21	6.57	1.56	0.0014	0.4012	RP11-241F15.1		Multiple_Complex
TC1300006449.hg.1	3.82	4.7	-1.84	0.0014	0.4012			NonCoding
TC1800007491.hg.1	7.15	6.1	2.08	0.0014	0.4012	RNU6-116P	RNA, U6 small nuclear 116, pseudogene [Source:HGNC Symbol;Acc:HGNC:47079]	Small_RNA
TSUnmapped00000906.hg.1	7.15	6.1	2.08	0.0014	0.4012			Small_RNA
TC2200006946.hg.1	4.72	3.91	1.75	0.0014	0.4012	zawter	Transcript Identified by AceView	Unassigned
TC1700006888.hg.1	4.26	3.31	1.93	0.0014	0.4012			NonCoding
TC1000008331.hg.1	4.77	5.65	-1.84	0.0014	0.4012	leyklarbu	Transcript Identified by AceView	Coding
TC0600011816.hg.1	6.62	5.07	2.92	0.0014	0.4015	RP11-7K24.3	novel transcript	NonCoding
TC0600008780.hg.1	8.12	7.3	1.77	0.0014	0.4036	CASP8AP2	caspase 8 associated protein 2	Multiple_Complex
TC0200013047.hg.1	6.04	4.42	3.07	0.0014	0.4036	verdawbu	Transcript Identified by AceView	Unassigned
TC1300008225.hg.1	9.87	10.67	-1.74	0.0014	0.4065	PSPC1	paraspeckle component 1	Multiple_Complex
TC0300012653.hg.1	3.48	4.11	-1.55	0.0014	0.4065			NonCoding
TC0900011136.hg.1	5.3	4.65	1.57	0.0014	0.4065	RPS15AP27	ribosomal protein S15a pseudogene 27 [Source:HGNC Symbol;Acc:HGNC:37011]	Multiple_Complex
TC1300009658.hg.1	4.59	3.64	1.92	0.0014	0.4065			NonCoding
TC0700012132.hg.1	6.89	5.59	2.46	0.0014	0.4068	snawskawby	Transcript Identified by AceView	Unassigned
TC2200006541.hg.1	7.17	6.07	2.15	0.0014	0.4068	blerser	Transcript Identified by AceView	Coding
TC0X00009591.hg.1	5.7	4.18	2.87	0.0014	0.4068			NonCoding
TC1400007476.hg.1	3.19	4.25	-2.08	0.0014	0.4068			NonCoding
TC0300012204.hg.1	7.34	6.46	1.85	0.0014	0.4096	swoybeebu	Transcript Identified by AceView	Coding
TC2000008129.hg.1	5.17	6.04	-1.83	0.0015	0.4096			NonCoding
TC2100006634.hg.1	8.05	5.35	6.52	0.0015	0.4096	flotar	Transcript Identified by AceView	Unassigned
TC1200009591.hg.1	4.45	3.63	1.77	0.0015	0.4096	rarblyby	Transcript Identified by AceView	Coding
TC2100008174.hg.1	5.37	4.15	2.34	0.0015	0.4096			NonCoding
TC0400010658.hg.1	8.77	7.07	3.25	0.0015	0.4096			NonCoding
TC1600008883.hg.1	3.83	4.71	-1.84	0.0015	0.4096	RNU6-430P	RNA, U6 small nuclear 430, pseudogene [Source:HGNC Symbol;Acc:HGNC:47393]	Small_RNA
TC0900010217.hg.1	6.2	4.86	2.52	0.0015	0.4096	LOC286297; RP11-381O7.3; vyzaby	uncharacterized LOC286297; novel transcript; Transcript Identified by AceView, RefSeq ID(s) NR_024443	Multiple_Complex
TC1500010178.hg.1	4.29	3.38	1.89	0.0015	0.4096	RNU6-667P	RNA, U6 small nuclear 667, pseudogene [Source:HGNC Symbol;Acc:HGNC:47630]	Small_RNA
TC0300012568.hg.1	4.55	3.72	1.77	0.0015	0.4096	vusmyby	Transcript Identified by AceView	Unassigned
TC0200010490.hg.1	6.43	5.28	2.22	0.0015	0.4096	chagybu	Transcript Identified by AceView	Coding
TC1000007987.hg.1	7	5.7	2.46	0.0015	0.4096	Y_RNA	Y RNA [Source:RFAM;Acc:RF00019]	NonCoding
TC0600012245.hg.1	3.56	5.35	-3.46	0.0015	0.4096			NonCoding
TC0100007142.hg.1	5.08	4.16	1.89	0.0015	0.4096			NonCoding
TC0500012160.hg.1	10.7	9.92	1.73	0.0015	0.4096	NME5	NME/NM23 family member 5	Multiple_Complex
TC0200007728.hg.1	7.61	6.73	1.84	0.0015	0.4096	RNU6-1145P	RNA, U6 small nuclear 1145, pseudogene [Source:HGNC Symbol;Acc:HGNC:48108]	Small_RNA
TC0300012671.hg.1	6.14	3.73	5.34	0.0015	0.4096	snawdobu	Transcript Identified by AceView	Unassigned
TC0800006703.hg.1	3.17	3.84	-1.59	0.0015	0.4096	slawbla	Transcript Identified by AceView	Unassigned
TC1800007246.hg.1	4.31	3.57	1.67	0.0015	0.4096	MIR4527	microRNA 4527	Precursor_microRNA
TC1400009700.hg.1	4.44	5.33	-1.85	0.0015	0.4096	CTD-2207P18.2; sharberby	novel transcript; Transcript Identified by AceView	NonCoding
TC1000010129.hg.1	3.57	4.21	-1.56	0.0015	0.4096	PTCHD3	patched domain containing 3	Coding
TC0700010527.hg.1	4.46	5.78	-2.5	0.0015	0.4096			NonCoding
TC2200006890.hg.1	7.21	5.16	4.14	0.0015	0.4096	joyfer	Transcript Identified by AceView	Unassigned
TC0300011786.hg.1	3.41	4.49	-2.11	0.0015	0.4096			NonCoding
TC0500009279.hg.1	4.02	4.91	-1.85	0.0015	0.4096			NonCoding
TC0600009886.hg.1	3.24	3.97	-1.65	0.0015	0.4096	VIP	vasoactive intestinal peptide	Coding
TC0500009494.hg.1	4.18	3.51	1.59	0.0015	0.4096			NonCoding
TC1400007907.hg.1	7.09	6.27	1.77	0.0015	0.4096	RP11-507K2.6	novel transcript, sense intronic to ZC3H14	NonCoding
TC0400012577.hg.1	3.03	4.26	-2.34	0.0015	0.4096			NonCoding
TC0200012643.hg.1	8.03	7.33	1.62	0.0016	0.4096	CCDC88A	coiled-coil domain containing 88A	Multiple_Complex
TC1100008730.hg.1	6.1	6.97	-1.83	0.0016	0.4096	TRIM49C	tripartite motif containing 49C	Coding
TC1300009648.hg.1	3.32	4.4	-2.11	0.0016	0.4096	meenoy	Transcript Identified by AceView	Coding
TC0600008077.hg.1	5.85	4.92	1.91	0.0016	0.4096			NonCoding
TC1700007450.hg.1	4.3	3.41	1.85	0.0016	0.4096			NonCoding
TC2200006491.hg.1	5.87	4.83	2.06	0.0016	0.4096			NonCoding
TC0200009566.hg.1	4.06	5.13	-2.09	0.0016	0.4096			NonCoding
TC0900009621.hg.1	4.54	3.46	2.12	0.0016	0.4096			NonCoding
TC0800010945.hg.1	6.48	5.78	1.62	0.0016	0.4096	SLC10A5	solute carrier family 10, member 5	Coding
TC1700007322.hg.1	3.84	4.57	-1.65	0.0016	0.4096			NonCoding
TC1700009949.hg.1	11.43	10.48	1.93	0.0016	0.4096	SREBF1	sterol regulatory element binding transcription factor 1	Multiple_Complex
TC0600010875.hg.1	5.84	6.73	-1.85	0.0016	0.4096			NonCoding
TC0600012990.hg.1	4.14	5.08	-1.92	0.0016	0.4096			NonCoding
TC0300007283.hg.1	3.44	4.53	-2.14	0.0016	0.4096	taspoyby	Transcript Identified by AceView	Coding
TC0800009488.hg.1	3.38	4.44	-2.08	0.0016	0.4096			NonCoding
TC1100011865.hg.1	4.1	5.08	-1.98	0.0016	0.4096	reyare	Transcript Identified by AceView	Coding
TC0X00009668.hg.1	7.16	6.38	1.72	0.0016	0.4096			NonCoding
TC1300010060.hg.1	3.63	2.79	1.8	0.0016	0.4096			NonCoding
TC2000006661.hg.1	6.44	5.18	2.39	0.0016	0.4096	blukor	Transcript Identified by AceView	Coding
TC0700009113.hg.1	4.75	3.8	1.94	0.0016	0.4108	deysnybu	Transcript Identified by AceView	Coding
TC2100007523.hg.1	6.12	4.6	2.88	0.0016	0.4108			NonCoding
TSUnmapped00000840.hg.1	10.14	7.39	6.72	0.0016	0.4108			tRNA
TC1100007367.hg.1	8.74	8.04	1.63	0.0016	0.4108	RP11-484D2.4; TTC17	novel transcript, sense overlapping TTC17; Transcript Identified by AceView, Entrez Gene ID(s) 55761	NonCoding
TC1000011650.hg.1	4.96	3.83	2.19	0.0016	0.4108			NonCoding
TC0700012846.hg.1	6.92	5.73	2.28	0.0016	0.4117			NonCoding
TC0100011346.hg.1	4.98	3.98	2.01	0.0016	0.4126			NonCoding
TC1400008819.hg.1	5.78	4.5	2.43	0.0016	0.4126			NonCoding
TC0600009351.hg.1	3.83	3.11	1.64	0.0016	0.4126	dawjer	Transcript Identified by AceView	Unassigned
TC0X00007734.hg.1	6.11	5.23	1.83	0.0016	0.4126	HNRNPH3P1	heterogeneous nuclear ribonucleoprotein H3 pseudogene 1 [Source:HGNC Symbol;Acc:HGNC:48750]	Multiple_Complex
TC0500006997.hg.1	3.17	3.93	-1.69	0.0016	0.4126			NonCoding
TC1000011355.hg.1	8.29	7.44	1.8	0.0016	0.4126	zarsny	Transcript Identified by AceView	Unassigned
TC1000008181.hg.1	4.27	3.47	1.75	0.0017	0.4126	klunawby	Transcript Identified by AceView	Coding
TC0700011988.hg.1	5.06	6.02	-1.96	0.0017	0.4126	spujy	Transcript Identified by AceView	Unassigned
TC0600006917.hg.1	6.03	6.89	-1.82	0.0017	0.4126	MIR5689	microRNA 5689	Precursor_microRNA
TC1000010716.hg.1	4.02	5.65	-3.1	0.0017	0.4126	FAM13C	family with sequence similarity 13, member C	Multiple_Complex
TC0700010544.hg.1	6.11	4.77	2.53	0.0017	0.4126	nysharbu	Transcript Identified by AceView	Unassigned
TC0M00006449.hg.1	10.02	7.34	6.41	0.0017	0.4126	MT-TS1	mitochondrially encoded tRNA serine 1 (UCN) [Source:HGNC Symbol;Acc:HGNC:7497]	Multiple_Complex
TC0100006509.hg.1	5.11	4.21	1.87	0.0017	0.4126			NonCoding
TC2000006447.hg.1	5.63	4.47	2.23	0.0017	0.4126	naro	Transcript Identified by AceView	Unassigned
TC0500009190.hg.1	6.9	7.75	-1.8	0.0017	0.4126	lawjor	Transcript Identified by AceView	Unassigned
TC0700011870.hg.1	4.7	3.94	1.69	0.0017	0.4126			NonCoding
TC0400011229.hg.1	3.64	4.45	-1.75	0.0017	0.4126	sheygu	Transcript Identified by AceView	Unassigned
TC0400009196.hg.1	4.23	3.6	1.55	0.0017	0.4126	RNU6-668P	RNA, U6 small nuclear 668, pseudogene [Source:HGNC Symbol;Acc:HGNC:47631]	Small_RNA
TC1200011485.hg.1	3.73	4.59	-1.81	0.0017	0.4126			NonCoding
TC1200009037.hg.1	4.79	5.66	-1.83	0.0017	0.4126	plofluby	Transcript Identified by AceView	Unassigned
TC2200006732.hg.1	3.35	4.37	-2.04	0.0017	0.4126			NonCoding
TC0100006995.hg.1	5.7	4.56	2.2	0.0017	0.4126	foyzabo	Transcript Identified by AceView	Coding
TC0400007321.hg.1	3.88	4.57	-1.61	0.0017	0.4126	jerswaby; sparsmuby	Transcript Identified by AceView	Multiple_Complex
TC2200008364.hg.1	5.14	3.83	2.48	0.0017	0.4126	TTC28	Jeck2013 ALT_ACCEPTOR, ALT_DONOR, coding, INTERNAL, intronic best transcript NM_001145418	NonCoding
TC0100015606.hg.1	3.64	4.59	-1.93	0.0017	0.4126	NBPF9andNOTCH2NLandNBPF10	Transcript Identified by AceView, Entrez Gene ID(s) 100132406; 400818; 388677	NonCoding
TC0200008927.hg.1	4.66	3.97	1.61	0.0017	0.4126			NonCoding
TC0800006805.hg.1	6.98	5.83	2.22	0.0017	0.4126	RNU6-842P	RNA, U6 small nuclear 842, pseudogene [Source:HGNC Symbol;Acc:HGNC:47805]	Small_RNA
TC1200011509.hg.1	4.14	5.05	-1.87	0.0017	0.4126	steyglu	Transcript Identified by AceView	Coding
TC0200014537.hg.1	3.79	2.98	1.76	0.0017	0.4126			NonCoding
TC0500007137.hg.1	6.96	5.55	2.67	0.0017	0.4126	kluzuby	Transcript Identified by AceView	Coding
TC0800009343.hg.1	8.04	8.77	-1.66	0.0017	0.4126			NonCoding
TC1600010650.hg.1	4.39	3.41	1.96	0.0017	0.4126	jeedo	Transcript Identified by AceView	Unassigned
TC0100013884.hg.1	5.66	4.94	1.65	0.0018	0.4126	pawbaw	Transcript Identified by AceView	Unassigned
TC1600007287.hg.1	4	2.96	2.06	0.0018	0.4126			NonCoding
TC0300006475.hg.1	4.2	3.42	1.72	0.0018	0.4126	wawjabo	Transcript Identified by AceView	Coding
TC0900007014.hg.1	8.23	6.48	3.36	0.0018	0.4126	RNU4ATAC11P	RNA, U4atac small nuclear 11, pseudogene [Source:HGNC Symbol;Acc:HGNC:46897]	Small_RNA
TC0300009301.hg.1	3.69	4.75	-2.08	0.0018	0.4126	PTX3	pentraxin 3, long	Coding
TC1400010160.hg.1	3.14	4.07	-1.91	0.0018	0.4126	lushubu	Transcript Identified by AceView	Coding
TC0300012903.hg.1	3.91	4.7	-1.73	0.0018	0.4126			NonCoding
TC0500009581.hg.1	6.12	5.03	2.13	0.0018	0.4126	dawstoybu	Transcript Identified by AceView	Unassigned
TC0200009104.hg.1	3.5	4.53	-2.04	0.0018	0.4126	Y_RNA	Y RNA [Source:RFAM;Acc:RF00019]	NonCoding
TC0200007041.hg.1	3.52	4.33	-1.74	0.0018	0.4126			NonCoding
TC0900009355.hg.1	3.89	3.04	1.81	0.0018	0.4126			NonCoding
TC0500012338.hg.1	3.22	4	-1.72	0.0018	0.4126			NonCoding
TC0Y00006774.hg.1	4.4	3.71	1.61	0.0018	0.4126	fabo	Transcript Identified by AceView	Unassigned
TC0Y00006806.hg.1	4.4	3.71	1.61	0.0018	0.4126	ferbo	Transcript Identified by AceView	Unassigned
TC0400006519.hg.1	12.09	11.3	1.73	0.0018	0.4126	CRIPAK	cysteine-rich PAK1 inhibitor	Coding
TC0600012467.hg.1	4.06	4.74	-1.6	0.0018	0.4126	LOC101928820; RP11-30P6.6; kerora	uncharacterized LOC101928820; Transcript Identified by AceView; novel transcript	NonCoding
TC0500010431.hg.1	4.72	3.4	2.5	0.0018	0.4126	rorfler	Transcript Identified by AceView	Unassigned
TC1200009508.hg.1	5.16	4	2.23	0.0018	0.4126	skonu	Transcript Identified by AceView	Unassigned
TC1600008814.hg.1	3.5	4.4	-1.86	0.0018	0.4126			NonCoding
TC0400009774.hg.1	5.74	6.61	-1.82	0.0018	0.4126	RP11-503N18.5		Multiple_Complex
TC0200010063.hg.1	5.04	3.59	2.74	0.0018	0.4126	LINC01117	long intergenic non-protein coding RNA 1117	NonCoding
TC1200012780.hg.1	5.4	4.17	2.35	0.0018	0.4126	RP11-551L14.4	novel transcript, antisense to TSPAN11	NonCoding
TC0500010712.hg.1	3.22	4.17	-1.93	0.0018	0.4126	CTD-2175A23.1	novel transcript	NonCoding
TC0600009489.hg.1	6.08	5.11	1.95	0.0018	0.4126	SNORD101	small nucleolar RNA, C/D box 101	Small_RNA
TC0900010978.hg.1	6.26	4.58	3.21	0.0018	0.4126	snusobu	Transcript Identified by AceView	Coding
TC1600007007.hg.1	6.16	6.97	-1.76	0.0018	0.4126	PDXDC1	pyridoxal-dependent decarboxylase domain containing 1	Multiple_Complex
TC0100008990.hg.1	5.28	4.19	2.13	0.0018	0.4126	cheezeebo	Transcript Identified by AceView	Coding
TC0800007631.hg.1	4.8	4.02	1.71	0.0018	0.4126	RP11-1081M5.3		Pseudogene
TC1900006912.hg.1	3.72	4.32	-1.52	0.0018	0.4147	LOC105372267; CTD-2586B10.1; joyty	nuclear factor interleukin-3-regulated protein-like; Transcript Identified by AceView; novel transcript	NonCoding
TC1800008065.hg.1	3.26	4.08	-1.76	0.0018	0.4148	fluterbu	Transcript Identified by AceView	Unassigned
TC0100014382.hg.1	4.17	5.05	-1.84	0.0018	0.4159			NonCoding
TC1600007253.hg.1	13.77	13.12	1.57	0.0018	0.4164	AC008938.1		Precursor_microRNA
TC1500007894.hg.1	6.51	5.1	2.66	0.0019	0.4167	Metazoa_SRP	Metazoan signal recognition particle RNA [Source:RFAM;Acc:RF00017]	NonCoding
TC0800006520.hg.1	5.03	3.67	2.57	0.0019	0.4167	dargeyby	Transcript Identified by AceView	Coding
TC0400008218.hg.1	4.88	4.26	1.54	0.0019	0.4167			NonCoding
TC0400006711.hg.1	4.3	3.53	1.7	0.0019	0.4167	bleyglu	Transcript Identified by AceView	Coding
TC0300013066.hg.1	3.59	4.75	-2.23	0.0019	0.4167			NonCoding
TC1100007912.hg.1	7.6	8.29	-1.61	0.0019	0.4167	C11orf84	chromosome 11 open reading frame 84	Multiple_Complex
TC1100010714.hg.1	3.71	5.21	-2.84	0.0019	0.4167	MIR5582	microRNA 5582	Precursor_microRNA
TC0300013549.hg.1	5.4	4.35	2.07	0.0019	0.4167	snoU13	Small nucleolar RNA U13 [Source:RFAM;Acc:RF01210]	Small_RNA
TC0300013003.hg.1	5.49	4.45	2.06	0.0019	0.4167			NonCoding
TC0400009464.hg.1	4.86	4.13	1.65	0.0019	0.4167	RP11-367N14.3	novel transcript	NonCoding
TC0800008513.hg.1	5.38	4.3	2.12	0.0019	0.4167	snyskeebu	Transcript Identified by AceView	Coding
TC1000007866.hg.1	12.15	11.46	1.62	0.0019	0.417	CCAR1; SNORD98	cell division cycle and apoptosis regulator 1; small nucleolar RNA, C/D box 98	Multiple_Complex
TC0100006608.hg.1	5.21	5.95	-1.68	0.0019	0.417	spokoybu	Transcript Identified by AceView	Coding
TC0300006571.hg.1	6.43	5.55	1.84	0.0019	0.417	vadawbo	Transcript Identified by AceView	Unassigned
TC0Y00007056.hg.1	5.33	4.65	1.6	0.0019	0.4172	ASS1P6	argininosuccinate synthetase 1 pseudogene 6 [Source:HGNC Symbol;Acc:HGNC:769]	Pseudogene
TC0200014781.hg.1	4.24	5.25	-2.01	0.0019	0.4172	RPL7P61	ribosomal protein L7 pseudogene 61 [Source:HGNC Symbol;Acc:HGNC:49217]	Pseudogene
TC0200007006.hg.1	4.78	5.58	-1.74	0.0019	0.4172			NonCoding
TC2000007026.hg.1	4.24	3.38	1.81	0.0019	0.4172			NonCoding
TC1700009200.hg.1	7.96	7.04	1.89	0.0019	0.4172	RP11-498C9.4	TEC	Unassigned
TC1600006676.hg.1	2.98	3.63	-1.57	0.0019	0.4172			NonCoding
TC2200006827.hg.1	10.52	9.71	1.76	0.0019	0.4172	GNAZ	guanine nucleotide binding protein (G protein), alpha z polypeptide	Multiple_Complex
TC1700009360.hg.1	7.76	7.08	1.61	0.0019	0.4172			NonCoding
TC0900011820.hg.1	5.11	4.07	2.06	0.0019	0.4172	TSC1	Transcript Identified by AceView, Entrez Gene ID(s) 7248	Unassigned
TC0100008528.hg.1	4.82	3.79	2.05	0.0019	0.4172	yuyuro	Transcript Identified by AceView	Coding
TC0X00010057.hg.1	3.62	4.94	-2.5	0.0019	0.4172			NonCoding
TC2000008180.hg.1	3.78	4.44	-1.58	0.0019	0.4172			NonCoding
TC0700006895.hg.1	5.05	4.32	1.67	0.0019	0.4172			NonCoding
TC1900006578.hg.1	11	11.77	-1.7	0.0019	0.4179	SF3A2	splicing factor 3a subunit 2	Multiple_Complex
TC1700009508.hg.1	5.19	4.19	2	0.002	0.4181	jeygler	Transcript Identified by AceView	Coding
TC1900007441.hg.1	4.87	5.86	-1.99	0.002	0.4181			NonCoding
TC0600011636.hg.1	6.09	4.63	2.75	0.002	0.4183	kyspabu	Transcript Identified by AceView	Coding
TC1200006613.hg.1	9.55	8.54	2.01	0.002	0.4183	RN7SL391P	RNA, 7SL, cytoplasmic 391, pseudogene [Source:HGNC Symbol;Acc:HGNC:46407]	NonCoding
TC1900010451.hg.1	5.23	4.09	2.2	0.002	0.4183	reezor	Transcript Identified by AceView	Coding
TC0600010560.hg.1	4.86	4	1.81	0.002	0.4183	RNA5SP201	5S ribosomal pseudogene 201 [Source:HGNC Symbol;Acc:HGNC:43101]	Ribosomal
TC0600009758.hg.1	4.99	5.69	-1.62	0.002	0.4203	RP11-361F15.5		Pseudogene
TC0200014428.hg.1	3.72	4.73	-2.02	0.002	0.4203	RNA5SP105	RNA, 5S ribosomal pseudogene 105 [Source:HGNC Symbol;Acc:HGNC:42903]	Ribosomal
TC0300011930.hg.1	4.91	4.13	1.71	0.002	0.4203	BBX	Memczak2013 ANTISENSE, coding, INTERNAL, intronic best transcript NM_020235	NonCoding
TC0400012511.hg.1	4.73	3.37	2.57	0.002	0.4203			NonCoding
TC0100014464.hg.1	4.74	3.51	2.34	0.002	0.4203			NonCoding
TC1700007773.hg.1	7.9	6.58	2.5	0.002	0.4203	keeboy	Transcript Identified by AceView	Coding
TC0600008943.hg.1	4.28	3.45	1.77	0.002	0.4203	kukoya	Transcript Identified by AceView, Entrez Gene ID(s) 389419	Multiple_Complex
TC0X00010371.hg.1	3.91	4.71	-1.74	0.002	0.4203	RP1-232L22__A.1		Multiple_Complex
TC1400007833.hg.1	5.18	4.19	1.99	0.002	0.4203			NonCoding
TC0800007289.hg.1	3.07	3.69	-1.53	0.002	0.4205	farkoy	Transcript Identified by AceView	Multiple_Complex
TC0200015505.hg.1	4.62	3.9	1.65	0.002	0.4206			NonCoding
TC0400011406.hg.1	7.34	6.2	2.21	0.002	0.4206	dawklyby	Transcript Identified by AceView	Coding
TC1000011761.hg.1	6.07	4.83	2.37	0.002	0.4206			NonCoding
TC0200011902.hg.1	9.15	6.77	5.21	0.002	0.4206	chaneebo	Transcript Identified by AceView	Unassigned
TC0500008183.hg.1	3.17	3.88	-1.63	0.002	0.4226	toja	Transcript Identified by AceView	Unassigned
TC1400007258.hg.1	3.7	4.66	-1.93	0.002	0.4229			NonCoding
TC0500012091.hg.1	11.31	10.45	1.81	0.0021	0.424	MTND4LP30; MTND4P12	mitochondrially encoded NADH:ubiquinone oxidoreductase core subunit 4L pseudogene 30 [Source:HGNC Symbol;Acc:HGNC:42264]; mitochondrially encoded NADH:ubiquinone oxidoreductase core subunit 4 pseudogene 12 [Source:HGNC Symbol;Acc:HGNC:42199]	Multiple_Complex
TC0300012700.hg.1	4.12	5.08	-1.94	0.0021	0.4251	RP11-42F12.1	TEC	NonCoding
TC2100008122.hg.1	3.74	4.5	-1.69	0.0021	0.4251			NonCoding
TC1500007820.hg.1	3.22	4.22	-2	0.0021	0.4266			NonCoding
TC1000010770.hg.1	4.76	3.7	2.09	0.0021	0.4266			NonCoding
TC1200009461.hg.1	8.18	7.38	1.75	0.0021	0.4266	EP400; SNORA49	E1A binding protein p400; small nucleolar RNA, H/ACA box 49	Multiple_Complex
TC0200009110.hg.1	5.52	6.12	-1.52	0.0021	0.4266	leyjubo	Transcript Identified by AceView	Unassigned
TC1200012026.hg.1	5.93	6.84	-1.89	0.0021	0.4266			NonCoding
TC0700006880.hg.1	4.04	5.21	-2.26	0.0021	0.4266	RNA5SP227	5S ribosomal pseudogene 227 [Source:HGNC Symbol;Acc:HGNC:43127]	Ribosomal
TC0200013197.hg.1	4.09	4.97	-1.85	0.0021	0.4266	AC008067.2	novel transcript	NonCoding
TC0400010847.hg.1	4.06	5.03	-1.96	0.0021	0.4266			NonCoding
TC0200011875.hg.1	5.49	3.74	3.38	0.0021	0.4278	skylu	Transcript Identified by AceView	Unassigned
TSUnmapped00000955.hg.1	4.01	3.26	1.69	0.0021	0.428			NonCoding
TC0500008529.hg.1	3.48	4.16	-1.6	0.0021	0.4288	LOC101927460; RP11-756H20.1	uncharacterized LOC101927460; novel transcript	NonCoding
TC0300010105.hg.1	3.53	4.51	-1.96	0.0021	0.4294			NonCoding
TC1900010578.hg.1	7.15	6.28	1.83	0.0021	0.4294	CTD-2528L19.6	novel transcript	NonCoding
TC1700010863.hg.1	3.38	4.2	-1.76	0.0021	0.4294	glawmo	Transcript Identified by AceView	Coding
TC0700008041.hg.1	4.58	3.53	2.08	0.0021	0.4294	suchyby	Transcript Identified by AceView	Unassigned
TC0600012230.hg.1	3.93	4.55	-1.54	0.0021	0.4294			NonCoding
TC0500009560.hg.1	6.32	5.15	2.26	0.0021	0.4294	plarsteeby	Transcript Identified by AceView	Coding
TC1200007521.hg.1	5.51	4.79	1.65	0.0022	0.4294	ANP32D	acidic nuclear phosphoprotein 32 family member D	Coding
TC0600010797.hg.1	7.02	7.73	-1.64	0.0022	0.4294	MAK	male germ cell-associated kinase	Coding
TC0100015329.hg.1	4.77	4.07	1.63	0.0022	0.4294	MTND5P20	mitochondrially encoded NADH:ubiquinone oxidoreductase core subunit 5 pseudogene 20 [Source:HGNC Symbol;Acc:HGNC:42300]	Multiple_Complex
TC0800009738.hg.1	5.1	4.26	1.79	0.0022	0.4294	MIR548V	microRNA 548v	Precursor_microRNA
TC0900011477.hg.1	3.53	4.92	-2.61	0.0022	0.4294	torlaw	Transcript Identified by AceView	Coding
TC1200011650.hg.1	8.19	7.36	1.78	0.0022	0.4294			NonCoding
TC1600008428.hg.1	5.83	4.33	2.83	0.0022	0.4294	churaw	Transcript Identified by AceView	Coding
TC1200006828.hg.1	3.34	4.46	-2.17	0.0022	0.4294	sushar	Transcript Identified by AceView	Coding
TC0500007929.hg.1	4.26	3.3	1.95	0.0022	0.4294			NonCoding
TC1900009069.hg.1	5.77	4.79	1.97	0.0022	0.4294			NonCoding
TC0100014965.hg.1	7.26	6.25	2.01	0.0022	0.4294	garnorbu	Transcript Identified by AceView	Unassigned
TC1600008243.hg.1	4.5	3.67	1.78	0.0022	0.4302	chersnee	Transcript Identified by AceView	Unassigned
TC0100016030.hg.1	5.87	3.75	4.35	0.0022	0.4302	marerbu	Transcript Identified by AceView	Unassigned
TC0100009134.hg.1	4	3.29	1.64	0.0022	0.4302	RNU1-130P	RNA, U1 small nuclear 130, pseudogene [Source:HGNC Symbol;Acc:HGNC:48472]	Small_RNA
TC0400006737.hg.1	3.28	4.1	-1.77	0.0022	0.4302	RP11-1258F18.1	novel transcript	NonCoding
TC0100007651.hg.1	4.35	3.54	1.75	0.0022	0.4302	gleykoybo	Transcript Identified by AceView	Coding
TC1100011999.hg.1	4.4	3.65	1.69	0.0022	0.4302			NonCoding
TC1900011579.hg.1	3.89	3.01	1.83	0.0022	0.4302	tereri	Transcript Identified by AceView	Unassigned
TC0100018280.hg.1	9.55	8.45	2.15	0.0022	0.4302	FAM231D; LINC00869	family with sequence similarity 231, member D; long intergenic non-protein coding RNA 869	Multiple_Complex
TC1600007089.hg.1	7.18	6.04	2.21	0.0022	0.4302	hosama	Transcript Identified by AceView	Coding
TC0200012989.hg.1	6.6	5.45	2.22	0.0022	0.4302	wuklar	Transcript Identified by AceView	Coding
TC1000009261.hg.1	5.65	4.7	1.93	0.0022	0.4302	flaruby	Transcript Identified by AceView	Coding
TCUn_GL000195v100006433.hg.1	3.91	4.77	-1.83	0.0022	0.4302	AC011043.2		Coding
TC0500007552.hg.1	7.77	6.94	1.77	0.0022	0.4302	LOC100421561	family with sequence similarity 133, member A pseudogene	Multiple_Complex
TC0700010037.hg.1	3.96	5.08	-2.17	0.0022	0.4302	mamaru	Transcript Identified by AceView	Coding
TC0300013069.hg.1	4.89	3.56	2.51	0.0022	0.4302	serjawbu	Transcript Identified by AceView	Coding
TC1100007284.hg.1	4.74	5.34	-1.51	0.0022	0.4302			NonCoding
TC0X00008964.hg.1	7.43	6.32	2.17	0.0022	0.4302	kloju	Transcript Identified by AceView	Coding
TC0900009329.hg.1	8.7	9.51	-1.75	0.0022	0.4304	RP11-424E7.5		Pseudogene
TC0500010594.hg.1	4.44	5.69	-2.37	0.0022	0.4304	PLCXD3	phosphatidylinositol-specific phospholipase C, X domain containing 3	Coding
TC0300010498.hg.1	3.68	4.7	-2.02	0.0023	0.4304			NonCoding
TC0300007132.hg.1	5.8	4.65	2.22	0.0023	0.4304			NonCoding
TC0800012251.hg.1	5.4	4.69	1.64	0.0023	0.4304	margorby; sunomu	Transcript Identified by AceView	Multiple_Complex
TC1800006597.hg.1	9.7	8.73	1.96	0.0023	0.4304	shakler	Transcript Identified by AceView	Coding
TC1000009336.hg.1	5.59	4.67	1.9	0.0023	0.4312	RP11-234G16.5	novel transcript antisense to EBF3	NonCoding
TC1500008262.hg.1	3.1	4.24	-2.21	0.0023	0.4327	smeetar	Transcript Identified by AceView	Unassigned
TC2000007431.hg.1	5.51	4.74	1.7	0.0023	0.4329	RNU6-1251P	RNA, U6 small nuclear 1251, pseudogene [Source:HGNC Symbol;Acc:HGNC:48214]	Small_RNA
TC1100009680.hg.1	8.06	8.8	-1.67	0.0023	0.4329	MIR210HG; MIR210	MIR210 host gene; microRNA 210	Multiple_Complex
TC0700009053.hg.1	6.72	6	1.65	0.0023	0.4329	pawkaby	Transcript Identified by AceView	Unassigned
TC1700008737.hg.1	6.53	5.03	2.82	0.0023	0.4332	swusa	Transcript Identified by AceView	Unassigned
TC1500008521.hg.1	8.09	6.73	2.56	0.0023	0.4347	MEF2A	myocyte enhancer factor 2A	Multiple_Complex
TC0600010943.hg.1	5.31	4.71	1.52	0.0023	0.4348			NonCoding
TC0200012439.hg.1	5.85	4.88	1.96	0.0023	0.4349	jeepawbo	Transcript Identified by AceView	Coding
TC1000010679.hg.1	4.01	4.73	-1.65	0.0023	0.4349	RP11-168O22.1	novel transcript	NonCoding
TC0500013131.hg.1	3.2	4.01	-1.75	0.0023	0.4349			NonCoding
TC1600007030.hg.1	12.84	12.24	1.52	0.0023	0.4349	NPIPA7; NPIPA8; PKD1P1	nuclear pore complex interacting protein family, member A7; nuclear pore complex interacting protein family, member A8; polycystic kidney disease 1 (autosomal dominant) pseudogene 1	Multiple_Complex
TC1100012094.hg.1	3.54	4.4	-1.82	0.0023	0.4349	PGR	progesterone receptor	Multiple_Complex
TC0M00006452.hg.1	10.74	9.45	2.45	0.0023	0.4349			NonCoding
TC0300011283.hg.1	4.33	3.71	1.53	0.0023	0.4349	snasweybu	Transcript Identified by AceView	Coding
TC2000007872.hg.1	6.45	7.22	-1.71	0.0024	0.4349	NKILA	NF-kappaB interacting long non-coding RNA	NonCoding
TC1300009743.hg.1	4.52	5.62	-2.15	0.0024	0.4349			NonCoding
TC0100006454.hg.1	13.07	12.43	1.55	0.0024	0.4349	MTND2P28	mitochondrially encoded NADH:ubiquinone oxidoreductase core subunit 2 pseudogene 28 [Source:HGNC Symbol;Acc:HGNC:42129]	Multiple_Complex
TC1400009760.hg.1	4.51	5.4	-1.86	0.0024	0.4349	jopar	Transcript Identified by AceView	Multiple_Complex
TC1900011584.hg.1	3.56	4.29	-1.66	0.0024	0.4349			NonCoding
TC0600012414.hg.1	5.83	4.29	2.91	0.0024	0.4349	RNU6-130P	RNA, U6 small nuclear 130, pseudogene [Source:HGNC Symbol;Acc:HGNC:47093]	Small_RNA
TC0900011371.hg.1	3.25	4.07	-1.76	0.0024	0.4349	noplerbu	Transcript Identified by AceView	Coding
TC2200008158.hg.1	4	4.7	-1.62	0.0024	0.4349	larvaw	Transcript Identified by AceView	Coding
TC0300007178.hg.1	13.48	12.55	1.9	0.0024	0.4349			NonCoding
TC1100011364.hg.1	5.4	4.67	1.66	0.0024	0.4349	RP5-903G2.2	novel transcript	NonCoding
TC0100017551.hg.1	7.56	6.35	2.31	0.0024	0.4349	waroybu	Transcript Identified by AceView	Coding
TC1900006949.hg.1	4.52	3.88	1.56	0.0024	0.4349	AC008752.1		Precursor_microRNA
TC0X00007016.hg.1	5.85	4.7	2.21	0.0024	0.4349			NonCoding
TC2000008639.hg.1	3.73	4.5	-1.7	0.0024	0.4349			NonCoding
TC1800008803.hg.1	6.16	4.43	3.32	0.0024	0.4349			NonCoding
TC1700011642.hg.1	5.58	4.15	2.7	0.0024	0.4349	smuskar	Transcript Identified by AceView	Coding
TC1300007402.hg.1	4.34	5.2	-1.83	0.0024	0.4349	TRIM60P19	tripartite motif containing 60 pseudogene 19 [Source:HGNC Symbol;Acc:HGNC:42010]	Multiple_Complex
TC0500011647.hg.1	4.32	3.41	1.88	0.0024	0.4349	plusteyby	Transcript Identified by AceView	Coding
TC1500008687.hg.1	4.84	3.72	2.16	0.0024	0.4349			NonCoding
TC2100008460.hg.1	3.93	4.58	-1.58	0.0024	0.4349			NonCoding
TC0X00007520.hg.1	4.45	3.44	2.02	0.0024	0.4349			NonCoding
TC0200007730.hg.1	6.35	5.65	1.63	0.0024	0.4349			NonCoding
TC2000007983.hg.1	3.15	3.81	-1.59	0.0025	0.4349	keevoy	Transcript Identified by AceView	Coding
TC0600009633.hg.1	5.58	4.76	1.76	0.0025	0.4349	smorkloby	Transcript Identified by AceView	Unassigned
TC0500010566.hg.1	4.96	6.41	-2.74	0.0025	0.4349			NonCoding
TC0400007295.hg.1	5.61	4.45	2.24	0.0025	0.4349	RN7SL558P	RNA, 7SL, cytoplasmic 558, pseudogene [Source:HGNC Symbol;Acc:HGNC:46574]	NonCoding
TC0200010175.hg.1	6.66	5.65	2.01	0.0025	0.4349	kahiyo	Transcript Identified by AceView	Coding
TC0800008367.hg.1	4.1	4.97	-1.83	0.0025	0.4349	SNORD77	Small nucleolar RNA SNORD77 [Source:RFAM;Acc:RF00591]	Small_RNA
TC1100011004.hg.1	4.76	4.13	1.54	0.0025	0.4349			NonCoding
TC1400006465.hg.1	6.6	5.31	2.44	0.0025	0.4349	CTD-2314B22.2		Pseudogene
TC2100006638.hg.1	7.59	5.45	4.38	0.0025	0.4349	AP000962.1	TEC	Unassigned
TC0900007269.hg.1	6.51	5.64	1.83	0.0025	0.4349	spoler	Transcript Identified by AceView	Unassigned
TC1500006499.hg.1	4.35	3.17	2.27	0.0025	0.4349	bloswaw	Transcript Identified by AceView	Coding
TC0500010054.hg.1	3.06	3.97	-1.87	0.0025	0.4349			NonCoding
TC0400012298.hg.1	3.12	3.95	-1.77	0.0025	0.4349			NonCoding
TC0400006502.hg.1	4.35	3.68	1.58	0.0025	0.4349	SNORA48	Small nucleolar RNA SNORA48 [Source:RFAM;Acc:RF00554]	Small_RNA
TC0600011829.hg.1	7.49	6.76	1.65	0.0025	0.4349			NonCoding
TC0600011164.hg.1	3.5	4.43	-1.9	0.0025	0.4349			NonCoding
TC0800006643.hg.1	4.71	3.92	1.73	0.0025	0.4349			NonCoding
TC0400011344.hg.1	4.54	3.92	1.54	0.0025	0.4349			NonCoding
TC0800007175.hg.1	5.97	4.58	2.61	0.0025	0.4349	plorvyby	Transcript Identified by AceView	Coding
TC1700012081.hg.1	5.27	6.06	-1.73	0.0025	0.4349			NonCoding
TC0100013395.hg.1	4.76	4.1	1.57	0.0025	0.4349	RN7SL679P	RNA, 7SL, cytoplasmic 679, pseudogene [Source:HGNC Symbol;Acc:HGNC:46695]	NonCoding
TC0X00008979.hg.1	2.93	3.74	-1.76	0.0025	0.4349			NonCoding
TC0X00011357.hg.1	4.13	5.08	-1.92	0.0025	0.4349	RP11-265P11.1	putative novel transcript	NonCoding
TC1400010419.hg.1	5.26	5.95	-1.6	0.0025	0.4349	LOC100507437; RP11-521B24.3; neetabo	uncharacterized LOC100507437; Transcript Identified by AceView; novel transript, antisense to MTA1	NonCoding
TC1400009550.hg.1	5.09	4.01	2.11	0.0025	0.4349			NonCoding
TC0X00008538.hg.1	3.67	5.01	-2.52	0.0025	0.4349			NonCoding
TC0300009137.hg.1	4.07	4.74	-1.6	0.0025	0.4349			NonCoding
TC0600006582.hg.1	3.96	4.84	-1.84	0.0025	0.4349			NonCoding
TC0X00011031.hg.1	3.06	3.72	-1.59	0.0025	0.4349	MIR892A	microRNA 892a	Precursor_microRNA
TC0400011312.hg.1	3.89	4.65	-1.7	0.0025	0.437			NonCoding
TC1800008877.hg.1	7.67	6.99	1.6	0.0025	0.437	RP11-120K19.4	novel transcript, antisense to ZCCHC2	NonCoding
TC1700007506.hg.1	8.67	7.54	2.18	0.0025	0.437	steywybu	Transcript Identified by AceView	Coding
TC1900010555.hg.1	4.97	3.95	2.02	0.0025	0.437	LOC284412; CTD-3220F14.1	uncharacterized LOC284412; novel transcript	NonCoding
TC0300008093.hg.1	4.19	5.08	-1.86	0.0026	0.437			NonCoding
TC0900009405.hg.1	5.04	4	2.05	0.0026	0.437			NonCoding
TC0300011596.hg.1	4.91	3.63	2.43	0.0026	0.437			NonCoding
TC0500009283.hg.1	4.3	4.95	-1.57	0.0026	0.437			NonCoding
TC1500007379.hg.1	9	8.04	1.93	0.0026	0.437	FAM63B	family with sequence similarity 63, member B	Multiple_Complex
TC0700006515.hg.1	4.29	3.51	1.72	0.0026	0.437			NonCoding
TC0400012736.hg.1	5.15	3.94	2.32	0.0026	0.437			NonCoding
TC0400011170.hg.1	7.38	6.33	2.06	0.0026	0.4406	lerflor	Transcript Identified by AceView	Unassigned
TC0900009620.hg.1	4.23	5.32	-2.12	0.0026	0.4406			NonCoding
TC0700008489.hg.1	6.45	3.95	5.64	0.0026	0.4413			NonCoding
TC0300007994.hg.1	3.7	4.61	-1.88	0.0026	0.4418	kordubo	Transcript Identified by AceView	Unassigned
TC1200008081.hg.1	4.53	5.33	-1.75	0.0026	0.4418	DYRK2	dual specificity tyrosine-(Y)-phosphorylation regulated kinase 2	Multiple_Complex
TC1100009604.hg.1	3.76	4.65	-1.85	0.0026	0.4428	moychor	Transcript Identified by AceView	NonCoding
TC1300007748.hg.1	4.11	5.12	-2.02	0.0026	0.4428			NonCoding
TC1800007551.hg.1	3.52	4.59	-2.1	0.0026	0.4428	SERPINB7	serpin peptidase inhibitor, clade B (ovalbumin), member 7	Multiple_Complex
TC2100008568.hg.1	13.4	14.09	-1.61	0.0026	0.4428	TMPRSS2	transmembrane protease, serine 2	Multiple_Complex
TC0400012476.hg.1	4.91	4.04	1.83	0.0026	0.4428	AC110794.1		Precursor_microRNA
TC2100006639.hg.1	10.83	9.24	3	0.0026	0.4428	marsu	Transcript Identified by AceView	Unassigned
TC1700009110.hg.1	7.29	6.61	1.59	0.0026	0.4428			NonCoding
TC0100017686.hg.1	3.45	4.28	-1.78	0.0026	0.4428	blornawbu	Transcript Identified by AceView	Unassigned
TC1700007007.hg.1	4.69	4.09	1.52	0.0026	0.4428	AC002553.4		Multiple_Complex
TC1100011200.hg.1	7.04	6.36	1.61	0.0027	0.4428			NonCoding
TC1700006805.hg.1	8.26	7.09	2.26	0.0027	0.4428	RP11-849F2.9	novel transcript	NonCoding
TC0700011466.hg.1	10.89	10.03	1.81	0.0027	0.4428	smoyslerbu	Transcript Identified by AceView	Unassigned
TC0600008336.hg.1	4.3	3.38	1.89	0.0027	0.4428	veejee	Transcript Identified by AceView	Unassigned
TC1200009565.hg.1	5.2	3.9	2.46	0.0027	0.4428	dablar	Transcript Identified by AceView	Coding
TC0200015798.hg.1	3.34	4.07	-1.66	0.0027	0.4428			NonCoding
TC0500008609.hg.1	4.47	5.31	-1.8	0.0027	0.4428			NonCoding
TC1100006607.hg.1	3.87	4.93	-2.08	0.0027	0.4428			NonCoding
TC0200012568.hg.1	4.1	3.23	1.83	0.0027	0.4428	moriro	Transcript Identified by AceView	Unassigned
TC0800009814.hg.1	5.16	4.01	2.22	0.0027	0.4428			NonCoding
TC1400009693.hg.1	3.09	3.81	-1.64	0.0027	0.4428	bopar	Transcript Identified by AceView	Unassigned
TC0600012318.hg.1	5.74	6.37	-1.55	0.0027	0.4428	HMGB1P39	high mobility group box 1 pseudogene 39	Multiple_Complex
TC0900006973.hg.1	5.14	4.27	1.82	0.0027	0.4428	reyplobu	Transcript Identified by AceView	Unassigned
TC1700011090.hg.1	4.33	3.72	1.53	0.0027	0.4428			NonCoding
TC1400009529.hg.1	9.76	10.76	-2	0.0027	0.4428	ACTN1; HMGN1P3	actinin, alpha 1; high mobility group nucleosome binding domain 1 pseudogene 3	Multiple_Complex
TC1500009112.hg.1	5.18	3.87	2.48	0.0027	0.4428	tospor	Transcript Identified by AceView	Unassigned
TC1600008698.hg.1	8.34	7.46	1.84	0.0027	0.4434	GSE1	Gse1 coiled-coil protein	Multiple_Complex
TC2000007953.hg.1	3.24	4.03	-1.73	0.0027	0.4438			NonCoding
TC0700006760.hg.1	4.17	4.97	-1.75	0.0027	0.4438			NonCoding
TC0100010981.hg.1	4.44	5.28	-1.79	0.0027	0.4442	skoybee	Transcript Identified by AceView	Coding
TC0600014094.hg.1	6.31	6.99	-1.6	0.0027	0.4442	TRIM39	tripartite motif containing 39	Coding
TC0500006793.hg.1	3.5	5.46	-3.89	0.0027	0.4442			NonCoding
TC0700013380.hg.1	9.99	10.72	-1.65	0.0027	0.4442	ASL	argininosuccinate lyase	Multiple_Complex
TC1500010390.hg.1	3.44	4.07	-1.55	0.0027	0.4454	RHCG	Rh family, C glycoprotein	Multiple_Complex
TC1100006466.hg.1	5.5	4.09	2.65	0.0027	0.4454	hotumi	Transcript Identified by AceView	Coding
TC0100018565.hg.1	5.87	5.11	1.7	0.0028	0.4454	AGT	angiotensinogen (serpin peptidase inhibitor, clade A, member 8)	Multiple_Complex
TC0200009501.hg.1	4.13	3.38	1.68	0.0028	0.4454			NonCoding
TC0200013952.hg.1	5.59	6.33	-1.67	0.0028	0.4458			NonCoding
TC1500007778.hg.1	4.07	4.83	-1.69	0.0028	0.4458	RP11-2I17.1		Multiple_Complex
TC2000009641.hg.1	5.87	4.32	2.93	0.0028	0.4458	RP1-309F20.4	novel transcript, antisense to GNAS	NonCoding
TC1200012397.hg.1	5.64	6.38	-1.67	0.0028	0.4458	RP11-749H20.2	novel transcript	Unassigned
TC0100006743.hg.1	4.56	3.61	1.94	0.0028	0.4458	LOC102724552; RP5-1115A15.1	uncharacterized LOC102724552; putative novel transcript	NonCoding
TC2200009263.hg.1	6.5	4.71	3.44	0.0028	0.4458	RNU6-900P	RNA, U6 small nuclear 900, pseudogene [Source:HGNC Symbol;Acc:HGNC:47863]	Small_RNA
TC1700010201.hg.1	8.84	7.98	1.81	0.0028	0.4458	RP11-192H23.8	novel transcript, sense intronic to novel protein	NonCoding
TC0700008380.hg.1	3.38	4.88	-2.83	0.0028	0.4458	smusheyby	Transcript Identified by AceView	Coding
TC0700008103.hg.1	8.98	8.13	1.8	0.0028	0.4458	blocheebu	Transcript Identified by AceView	Unassigned
TC0600008301.hg.1	5.02	3.43	3	0.0028	0.4458			NonCoding
TC1900007618.hg.1	5.63	4.64	1.99	0.0028	0.4458	RP11-255H23.5		Pseudogene
TC0300011494.hg.1	7.36	5.38	3.97	0.0028	0.4458	zerrubu	Transcript Identified by AceView	Coding
TC1400007031.hg.1	12.45	11.84	1.53	0.0028	0.4458	speechobu	Transcript Identified by AceView	Unassigned
TC1000007767.hg.1	5.78	4.7	2.1	0.0028	0.4458	AL671972.1		Precursor_microRNA
TC1600009738.hg.1	4.63	3.96	1.58	0.0028	0.4458	EARS2andGGA2	Transcript Identified by AceView, Entrez Gene ID(s) 124454; 23062	Unassigned
TC0300010507.hg.1	5.58	4.79	1.73	0.0028	0.4458	RNU6-922P	RNA, U6 small nuclear 922, pseudogene [Source:HGNC Symbol;Acc:HGNC:47885]	Small_RNA
TC1500009379.hg.1	4.52	5.22	-1.62	0.0028	0.4458	rusorbo	Transcript Identified by AceView	Unassigned
TC0200013313.hg.1	5.29	4.53	1.69	0.0028	0.4458	U8	U8 small nucleolar RNA [Source:RFAM;Acc:RF00096]	Small_RNA
TC0900007539.hg.1	3.62	4.69	-2.1	0.0028	0.4458	veylar	Transcript Identified by AceView	Coding
TC0100011666.hg.1	10.22	9.05	2.25	0.0028	0.4458	buzubo	Transcript Identified by AceView	Coding
TC1500010819.hg.1	6.77	7.39	-1.53	0.0028	0.4458			NonCoding
TC0800010665.hg.1	4.41	3.35	2.08	0.0029	0.4458	stershoy	Transcript Identified by AceView	Unassigned
TC0600011825.hg.1	5.34	4.55	1.73	0.0029	0.4458	hayume	Transcript Identified by AceView	Coding
TC1200008309.hg.1	5.39	6.66	-2.41	0.0029	0.4458			NonCoding
TC2000009456.hg.1	5.71	4.37	2.54	0.0029	0.4458	loysybu	Transcript Identified by AceView	Coding
TC1600006775.hg.1	3.78	3.06	1.65	0.0029	0.4458			NonCoding
TC0600012355.hg.1	2.91	3.64	-1.65	0.0029	0.4458	RP11-173D14.3	novel transcript	NonCoding
TC1000011027.hg.1	6.65	5.18	2.77	0.0029	0.4458	RNU6-883P	RNA, U6 small nuclear 883, pseudogene [Source:HGNC Symbol;Acc:HGNC:47846]	Small_RNA
TC0200016418.hg.1	7.59	6.09	2.83	0.0029	0.4458	ZNF512	zinc finger protein 512	Multiple_Complex
TC0X00010328.hg.1	3.5	4.81	-2.47	0.0029	0.4458	perfar	Transcript Identified by AceView	Coding
TC0100014113.hg.1	3.59	4.43	-1.79	0.0029	0.4458			NonCoding
TC1800007940.hg.1	10.3	9.63	1.6	0.0029	0.4458	glarklaw	Transcript Identified by AceView	Unassigned
TC0600013363.hg.1	5.04	4.27	1.7	0.0029	0.4458	ployspeebu	Transcript Identified by AceView	Coding
TC1700007086.hg.1	6.54	5.43	2.16	0.0029	0.4458	plyseebo	Transcript Identified by AceView	Coding
TC0400011252.hg.1	5.71	4.49	2.33	0.0029	0.4458			NonCoding
TC1100012634.hg.1	6.11	4.73	2.59	0.0029	0.4458	teetobo	Transcript Identified by AceView	Coding
TC0100009445.hg.1	8.01	6.63	2.61	0.0029	0.4458	kororo	Transcript Identified by AceView	Coding
TC0800011458.hg.1	4.15	3.44	1.64	0.0029	0.4458	jyverby	Transcript Identified by AceView	Coding
TC0900011395.hg.1	5.51	4.75	1.7	0.0029	0.4458			NonCoding
TC0800008461.hg.1	9.33	8.73	1.52	0.0029	0.4458	KB-1507C5.3	novel transcript	NonCoding
TC2200009190.hg.1	4.19	3.57	1.54	0.0029	0.4458	AC008132.15	novel transcript	NonCoding
TC1000007928.hg.1	4.16	4.98	-1.76	0.0029	0.4473	RP11-104F15.9	TEC	Unassigned
TC1600010232.hg.1	6.14	7.4	-2.39	0.0029	0.4474	RP11-42I10.3		Multiple_Complex
TC0300013338.hg.1	3.3	4.22	-1.89	0.0029	0.4476	narmybu	Transcript Identified by AceView	Coding
TC0600007749.hg.1	8.55	7.3	2.37	0.0029	0.4476	MIR6835	microRNA 6835	Precursor_microRNA
TC0700008575.hg.1	3.48	4.77	-2.44	0.0029	0.4476	shoyneeby	Transcript Identified by AceView	Coding
TC0700012800.hg.1	7.07	6.12	1.94	0.0029	0.4476	JHDM1D	Transcript Identified by AceView, Entrez Gene ID(s) 80853	Unassigned
TC0300009230.hg.1	3.66	4.56	-1.86	0.0029	0.4476			NonCoding
TC0300011278.hg.1	4.64	3.69	1.94	0.0029	0.4487	FAM116A	Jeck2013 ALT_ACCEPTOR, ALT_DONOR, coding, INTERNAL, intronic best transcript NM_152678	NonCoding
TC0500013120.hg.1	3.31	4.11	-1.74	0.0029	0.4488			NonCoding
TC1000010554.hg.1	7.94	6.58	2.58	0.0029	0.4488	blawkleybu	Transcript Identified by AceView	Unassigned
TC1200009327.hg.1	4.97	5.69	-1.65	0.003	0.4498			NonCoding
TC0200012416.hg.1	3.65	4.23	-1.5	0.003	0.4517	ploklaw	Transcript Identified by AceView	Unassigned
TC1100007565.hg.1	3.29	4.55	-2.41	0.003	0.4517			NonCoding
TC1600008993.hg.1	8.16	6.75	2.65	0.003	0.4517	stozubu	Transcript Identified by AceView	Unassigned
TC0600013496.hg.1	6.1	5.31	1.72	0.003	0.452	chorvarby	Transcript Identified by AceView	Coding
TC0X00007033.hg.1	4.39	5.57	-2.27	0.003	0.4537			NonCoding
TC0500010044.hg.1	3.47	4.21	-1.67	0.003	0.4537	MIR4636	microRNA 4636	Precursor_microRNA
TC0400010974.hg.1	3.96	3.36	1.52	0.003	0.4537			NonCoding
TC1200011639.hg.1	6.18	6.85	-1.59	0.003	0.4537			NonCoding
TC0800009536.hg.1	3.78	3.06	1.65	0.003	0.4539	RP11-115J16.3	novel transcript	NonCoding
TC0300008168.hg.1	3.26	3.96	-1.62	0.003	0.4539	Y_RNA	Y RNA [Source:RFAM;Acc:RF00019]	NonCoding
TC1200009114.hg.1	7.83	7.14	1.61	0.003	0.4542	RP1-267D11.6	novel transcript antisense to RAB35	NonCoding
TC1300006514.hg.1	4	5.34	-2.54	0.003	0.4544			NonCoding
TC0400008231.hg.1	6.97	6.35	1.54	0.0031	0.4557	LOC100507053; RP11-696N14.1	uncharacterized LOC100507053; novel transcript, antisense to ADH4, ADH6 & ADH1A	NonCoding
TC0200014877.hg.1	6.04	4.32	3.29	0.0031	0.4557	RNU6-1006P	RNA, U6 small nuclear 1006, pseudogene [Source:HGNC Symbol;Acc:HGNC:47969]	Small_RNA
TC0X00008231.hg.1	5.06	3.76	2.46	0.0031	0.4559	SNORA35	Small nucleolar RNA SNORA35 [Source:RFAM;Acc:RF00566]	Small_RNA
TC2000006973.hg.1	3.66	4.46	-1.74	0.0031	0.4559			NonCoding
TC1400008885.hg.1	6.26	5.3	1.95	0.0031	0.4565	MTCO1P2	MT-CO1 pseudogene 2 [Source:HGNC Symbol;Acc:HGNC:19932]	Multiple_Complex
TC0100012103.hg.1	5.16	3.71	2.74	0.0031	0.4565	darawbo	Transcript Identified by AceView	Unassigned
TC1500009584.hg.1	5.41	4.62	1.73	0.0031	0.4569			NonCoding
TC0800009232.hg.1	3.35	4.04	-1.61	0.0031	0.4572	SPATC1	spermatogenesis and centriole associated 1	Coding
TC0X00007310.hg.1	9.55	8.81	1.66	0.0031	0.4572	TSPYL2	TSPY-like 2	Multiple_Complex
TC0100017201.hg.1	3.28	4.13	-1.8	0.0031	0.4574			NonCoding
TC0400011052.hg.1	3.45	4.48	-2.04	0.0031	0.4574	CXCL9	chemokine (C-X-C motif) ligand 9	Coding
TC0Y00006958.hg.1	3.67	4.59	-1.89	0.0031	0.4574			NonCoding
TC0200007582.hg.1	5.14	6.3	-2.24	0.0031	0.4574			NonCoding
TC1100011970.hg.1	5.02	4.07	1.93	0.0031	0.4574			NonCoding
TC0400009974.hg.1	3.21	3.81	-1.52	0.0031	0.4574			NonCoding
TC0900006828.hg.1	5.11	4.23	1.84	0.0031	0.4574			NonCoding
TC0600008468.hg.1	7.28	6.18	2.13	0.0031	0.4574	FAM135A	family with sequence similarity 135, member A	Multiple_Complex
TC0300009026.hg.1	3.11	3.89	-1.73	0.0031	0.4596	blordoybo	Transcript Identified by AceView	NonCoding
TC1400009939.hg.1	3.2	3.99	-1.74	0.0031	0.4596	werpar	Transcript Identified by AceView	Unassigned
TC1600006684.hg.1	5.93	5.32	1.53	0.0032	0.4607	LA16c-360H6.1	TEC	Unassigned
TC1800007641.hg.1	5.56	4.39	2.25	0.0032	0.461			NonCoding
TC1100011766.hg.1	3.96	5.29	-2.51	0.0032	0.461			NonCoding
TC0100015983.hg.1	4.18	4.93	-1.68	0.0032	0.461			NonCoding
TC0400011297.hg.1	7.92	7.27	1.57	0.0032	0.461	RNU6-33P	RNA, U6 small nuclear 33, pseudogene	Small_RNA
TC2200007929.hg.1	4.76	4.11	1.57	0.0032	0.4618	XXbac-B33L19.6	putative novel transcript	NonCoding
TC0700007835.hg.1	4.5	3.5	2	0.0032	0.4619	sneyjoy	Transcript Identified by AceView	Coding
TC0400006651.hg.1	5.75	4.45	2.46	0.0032	0.4619	boga	Transcript Identified by AceView	Coding
TC1800006897.hg.1	9.05	8.04	2.02	0.0032	0.4619	LAMA3	laminin, alpha 3	Multiple_Complex
TC0100008191.hg.1	4.84	4.17	1.6	0.0032	0.4634	snarparbu	Transcript Identified by AceView	Multiple_Complex
TC1000012199.hg.1	7.42	6.08	2.54	0.0032	0.4634	AL583860.1		Precursor_microRNA
TC0700011519.hg.1	10.32	9.55	1.7	0.0032	0.4636	STAG3L2	stromal antigen 3-like 2 (pseudogene)	Multiple_Complex
TC0600006723.hg.1	4.67	3.45	2.33	0.0032	0.4648			NonCoding
TC0900011721.hg.1	2.81	3.79	-1.98	0.0032	0.4651			NonCoding
TC0300008531.hg.1	4.45	5.22	-1.7	0.0032	0.4651			NonCoding
TC0100012362.hg.1	5.89	4.97	1.89	0.0032	0.4651			NonCoding
TC0600013700.hg.1	4.37	3.63	1.67	0.0032	0.4658			NonCoding
TC0500008067.hg.1	6.81	5.7	2.15	0.0033	0.4663	LOC133789	Transcript Identified by AceView, Entrez Gene ID(s) 133789	Unassigned
TC0X00009220.hg.1	4.52	3.88	1.56	0.0033	0.4663	zeemey	Transcript Identified by AceView	Unassigned
TC0600010996.hg.1	6.02	5.22	1.73	0.0033	0.468	zeeflorby	Transcript Identified by AceView	Coding
TC0200012607.hg.1	5.91	5.16	1.68	0.0033	0.468	MIR3682	microRNA 3682	Precursor_microRNA
TC1200008348.hg.1	7.53	6.84	1.61	0.0033	0.468			NonCoding
TC0300012008.hg.1	8.3	9	-1.62	0.0033	0.468	RP11-484K9.4	novel transcript, antisense to GTPBP8	NonCoding
TC0200007606.hg.1	3.28	3.92	-1.56	0.0033	0.468	C2orf73	chromosome 2 open reading frame 73	Multiple_Complex
TC2200006603.hg.1	4.08	3.43	1.58	0.0033	0.468			NonCoding
TC0400007854.hg.1	3.89	3.24	1.56	0.0033	0.468			NonCoding
TC0X00007537.hg.1	6.23	5.51	1.64	0.0033	0.468	KIF4A	kinesin family member 4A	Multiple_Complex
TC0200010774.hg.1	3.49	4.28	-1.73	0.0033	0.468			NonCoding
TC1000011857.hg.1	4.37	3.59	1.71	0.0033	0.4691			NonCoding
TC0200007355.hg.1	4.4	3.31	2.12	0.0033	0.4691	swyparbo	Transcript Identified by AceView	Unassigned
TC1300007318.hg.1	3.67	4.91	-2.36	0.0033	0.4691	RP11-168J5.2		Pseudogene
TC0300013236.hg.1	4.63	5.84	-2.3	0.0033	0.4691			NonCoding
TC0100006944.hg.1	6.77	5.66	2.16	0.0033	0.4691	torima	Transcript Identified by AceView	Coding
TC2100007183.hg.1	5.39	4.67	1.65	0.0034	0.4709			NonCoding
TC1000011124.hg.1	3.01	3.66	-1.57	0.0034	0.4709	beeskey	Transcript Identified by AceView	Coding
TC1600006480.hg.1	7.64	6.3	2.53	0.0034	0.4709			NonCoding
TC1200011037.hg.1	4.27	5.07	-1.74	0.0034	0.4709	FAM19A2	family with sequence similarity 19 (chemokine (C-C motif)-like), member A2	Multiple_Complex
TC0M00006435.hg.1	16.14	15.45	1.61	0.0034	0.4709	COX1	cytochrome c oxidase subunit I	Coding
TC0200007160.hg.1	4.74	5.6	-1.82	0.0034	0.4709			NonCoding
TC1500007380.hg.1	11.74	11.1	1.56	0.0034	0.4709	RP11-30K9.4	novel transcript, sense_intronic to FAM63B	NonCoding
TC2000006568.hg.1	11	9.78	2.34	0.0034	0.4709			NonCoding
TC0600012142.hg.1	5.45	4.58	1.82	0.0034	0.4709			NonCoding
TC0X00011200.hg.1	8.83	9.5	-1.6	0.0034	0.4709			NonCoding
TC2000008455.hg.1	4.94	4	1.92	0.0034	0.4709	RNU6-1159P	RNA, U6 small nuclear 1159, pseudogene [Source:HGNC Symbol;Acc:HGNC:48122]	Small_RNA
TC1000010585.hg.1	4.77	5.6	-1.79	0.0034	0.4709			NonCoding
TC1100010931.hg.1	3.93	4.52	-1.5	0.0034	0.4709	EIF4A2P3	eukaryotic translation initiation factor 4A2 pseudogene 3	Multiple_Complex
TC0600010158.hg.1	4.61	3.59	2.03	0.0034	0.4709			NonCoding
TC1100010221.hg.1	7.61	6.65	1.95	0.0034	0.4709			NonCoding
TC1100007692.hg.1	6.2	4.84	2.56	0.0034	0.4709	glyny	Transcript Identified by AceView	Unassigned
TC0900007034.hg.1	5.55	4.44	2.16	0.0035	0.4709	vawsta	Transcript Identified by AceView	Coding
TC1100011783.hg.1	6.49	7.4	-1.87	0.0035	0.4709	MIR4300	microRNA 4300	Precursor_microRNA
TC0300007819.hg.1	3.69	2.99	1.62	0.0035	0.4709			NonCoding
TC1000010689.hg.1	4.03	5.86	-3.55	0.0035	0.4709			NonCoding
TC0100012764.hg.1	5.21	4.15	2.08	0.0035	0.4709	gomabo	Transcript Identified by AceView	Unassigned
TC1400010664.hg.1	3.38	4.11	-1.65	0.0035	0.4709	SNORD113-9	small nucleolar RNA, C/D box 113-9	Multiple_Complex
TC2100007908.hg.1	3.97	4.6	-1.56	0.0035	0.4709	KRTAP21-3	keratin associated protein 21-3	Coding
TC0500006910.hg.1	2.86	3.62	-1.7	0.0035	0.4709	jarsleebu	Transcript Identified by AceView	Unassigned
TC0300009412.hg.1	12.07	11.38	1.61	0.0035	0.4709	SERPINI1	serpin peptidase inhibitor, clade I (neuroserpin), member 1	Multiple_Complex
TC1500010230.hg.1	5.93	5.11	1.77	0.0035	0.4709	gyswa	Transcript Identified by AceView	Coding
TC0500011872.hg.1	5.27	3.54	3.3	0.0035	0.4709	blargor	Transcript Identified by AceView	Unassigned
TC0500009352.hg.1	6.2	5.57	1.54	0.0035	0.4709	klorskoybu	Transcript Identified by AceView	Coding
TC0700012105.hg.1	8.08	7.13	1.93	0.0035	0.4709	myneyby	Transcript Identified by AceView	Coding
TC0900009044.hg.1	4.79	3.89	1.87	0.0035	0.4709	MIR548AW	microRNA 548aw	Precursor_microRNA
TC0100011632.hg.1	3.68	4.36	-1.61	0.0035	0.4709	RP11-392O17.2	novel transcript	NonCoding
TC0200007232.hg.1	5.56	4.37	2.28	0.0035	0.4709	RNU6-1117P	RNA, U6 small nuclear 1117, pseudogene [Source:HGNC Symbol;Acc:HGNC:48080]	Small_RNA
TC0100008560.hg.1	2.99	3.7	-1.63	0.0035	0.4709	RP5-849H19.3; veypeybu	novel transcript; Transcript Identified by AceView	Coding
TC1200012264.hg.1	5.42	4.25	2.25	0.0035	0.4709	moswee	Transcript Identified by AceView	Coding
TC0600007960.hg.1	4.62	3.91	1.63	0.0035	0.4709	spuspabu	Transcript Identified by AceView	Coding
TC0200012237.hg.1	4.06	5.13	-2.1	0.0035	0.4709			NonCoding
TC0M00006453.hg.1	11.54	10.58	1.94	0.0035	0.4709			NonCoding
TC0500008833.hg.1	6.27	4.83	2.71	0.0035	0.4709	cherskorby	Transcript Identified by AceView	Coding
TSUnmapped00000848.hg.1	7	6.1	1.87	0.0035	0.4709			Small_RNA
TC0600009953.hg.1	3.6	4.38	-1.72	0.0035	0.4709			NonCoding
TC1000011830.hg.1	3.97	3.37	1.52	0.0035	0.4709			NonCoding
TC0700006601.hg.1	6.6	5.56	2.05	0.0036	0.4709			Multiple_Complex
TC0600009966.hg.1	3.8	5	-2.3	0.0036	0.4709	sluklerby	Transcript Identified by AceView	Coding
TC0100014560.hg.1	3.45	4.13	-1.6	0.0036	0.4709	dawkley; RP11-181B18.1	Transcript Identified by AceView; putative novel transcript	NonCoding
TC1100007217.hg.1	9.89	9.02	1.82	0.0036	0.4709	QSER1	glutamine and serine rich 1	Multiple_Complex
TC0500010495.hg.1	4.29	3.07	2.32	0.0036	0.4709	MIR580	microRNA 580	Precursor_microRNA
TC1500010617.hg.1	4.42	3.72	1.62	0.0036	0.4709	wopoy	Transcript Identified by AceView	Coding
TC0200008797.hg.1	3.65	4.35	-1.63	0.0036	0.4709	SULT1C2	sulfotransferase family 1C member 2	Multiple_Complex
TC0500011326.hg.1	4.07	4.69	-1.54	0.0036	0.4709	CTD-2227C6.3	novel transcript	NonCoding
TC1100007735.hg.1	4.43	3.79	1.56	0.0036	0.4709			NonCoding
TC1700012405.hg.1	5.26	5.93	-1.59	0.0036	0.4709	KRTAP4-8	keratin associated protein 4-8	Multiple_Complex
TC1000010008.hg.1	6.13	4.86	2.4	0.0036	0.4709	slorklabu	Transcript Identified by AceView	Coding
TC0100011303.hg.1	6.61	7.84	-2.35	0.0036	0.4709	plafobu	Transcript Identified by AceView	Unassigned
TC0100013130.hg.1	5.78	4.9	1.84	0.0036	0.4709	LOC100506730	uncharacterized LOC100506730	NonCoding
TC0900010927.hg.1	5.11	3.67	2.72	0.0036	0.4709			NonCoding
TC1000012496.hg.1	5.98	6.88	-1.87	0.0036	0.4709	AS3MT	arsenite methyltransferase	Multiple_Complex
TC0200014836.hg.1	3.11	3.79	-1.61	0.0036	0.4709			NonCoding
TC1500009806.hg.1	7.36	4.87	5.6	0.0036	0.4709	snoU13	Small nucleolar RNA U13 [Source:RFAM;Acc:RF01210]	Small_RNA
TC0100018055.hg.1	5.19	4.04	2.23	0.0036	0.4709	seseyo	Transcript Identified by AceView	Unassigned
TC0300009125.hg.1	3.02	3.72	-1.63	0.0036	0.4709			NonCoding
TC0900011042.hg.1	3.55	5.19	-3.12	0.0036	0.4709			NonCoding
TC0500011516.hg.1	5.37	4.42	1.93	0.0036	0.4709	AC020900.1		Precursor_microRNA
TC0800008148.hg.1	7.21	5.71	2.83	0.0036	0.4709	swovuby	Transcript Identified by AceView	Unassigned
TC1500010824.hg.1	6.9	7.53	-1.55	0.0036	0.4709			NonCoding
TC1000008096.hg.1	5.37	4.71	1.58	0.0036	0.4709	LOC101929234; RP11-399K21.14; shoskaw	uncharacterized LOC101929234; novel transcript; Transcript Identified by AceView	Multiple_Complex
TC0M00006444.hg.1	12.6	11.35	2.39	0.0036	0.4709			NonCoding
TC0X00006812.hg.1	4.48	5.1	-1.54	0.0036	0.4709			NonCoding
TC0100015929.hg.1	4.96	3.55	2.66	0.0036	0.4709	neereebu	Transcript Identified by AceView	Coding
TC0X00008540.hg.1	4.22	4.84	-1.54	0.0036	0.4709	CD40LG	CD40 ligand	Multiple_Complex
TC0Y00007195.hg.1	4.67	3.48	2.28	0.0036	0.4709	OFD1P16Y	OFD1 pseudogene 16, Y-linked	Pseudogene
TC0200013490.hg.1	6.02	4.87	2.22	0.0036	0.4726	AC009237.2		Multiple_Complex
TC0300010995.hg.1	6.25	3.92	5.04	0.0037	0.4726	speeswerby	Transcript Identified by AceView	Unassigned
TC0600012056.hg.1	5.19	4.36	1.78	0.0037	0.4726	GSTA10P	glutathione S-transferase alpha 10, pseudogene [Source:HGNC Symbol;Acc:HGNC:49904]	Pseudogene
TC1100013189.hg.1	3.99	4.65	-1.58	0.0037	0.4726	CFL1	cofilin 1 (non-muscle)	NonCoding
TC0900007392.hg.1	9.1	7.24	3.62	0.0037	0.4726			NonCoding
TC0300012262.hg.1	5.98	3.92	4.19	0.0037	0.4726			NonCoding
TC1100006600.hg.1	6.93	6.04	1.85	0.0037	0.4726	shukarby	Transcript Identified by AceView	Unassigned
TC0800011611.hg.1	4.19	4.91	-1.64	0.0037	0.4726	TNFRSF11B	tumor necrosis factor receptor superfamily, member 11b	Multiple_Complex
TC0100008095.hg.1	4.08	5.25	-2.25	0.0037	0.4726	skalybo	Transcript Identified by AceView	Coding
TC0100016938.hg.1	6.45	5.48	1.95	0.0037	0.4726	RP11-465N4.5	novel transcript, antisense to RNPEP	NonCoding
TC0600007408.hg.1	6.74	5.81	1.9	0.0037	0.4726			NonCoding
TC0100014502.hg.1	3.82	4.71	-1.86	0.0037	0.4726	WDR78	WD repeat domain 78	Multiple_Complex
TC0200014933.hg.1	5.46	4.05	2.66	0.0037	0.4726			NonCoding
TC1500008647.hg.1	5.1	6.2	-2.15	0.0037	0.4726	RP11-32B5.2		Multiple_Complex
TC2100007699.hg.1	3.4	4.28	-1.83	0.0037	0.4726			NonCoding
TC1300007725.hg.1	5.06	4.09	1.96	0.0037	0.4726	klorshobu	Transcript Identified by AceView	Coding
TC2200007500.hg.1	5.17	4.46	1.64	0.0037	0.4726			NonCoding
TC0200016455.hg.1	5.91	6.52	-1.52	0.0037	0.4731	C2orf74	chromosome 2 open reading frame 74	Multiple_Complex
TC0400011699.hg.1	4.8	5.77	-1.95	0.0037	0.4731	mosteybu	Transcript Identified by AceView	Unassigned
TC0600012679.hg.1	3.43	4.02	-1.51	0.0037	0.4736			NonCoding
TC1200007650.hg.1	4.84	3.71	2.18	0.0037	0.4736	loyfar	Transcript Identified by AceView	Unassigned
TC0500008636.hg.1	5.03	3.71	2.5	0.0037	0.474	C5orf56andRAD50	Transcript Identified by AceView, Entrez Gene ID(s) 441108; 10111	Coding
TC0900011443.hg.1	4.08	3.01	2.1	0.0037	0.474			NonCoding
TC0500010703.hg.1	6.94	7.71	-1.7	0.0038	0.474			NonCoding
TC0600013055.hg.1	5.4	4.35	2.08	0.0038	0.474	lorjer	Transcript Identified by AceView	Unassigned
TC1100007603.hg.1	3.83	4.72	-1.84	0.0038	0.474	OR4V1P	olfactory receptor, family 4, subfamily V, member 1 pseudogene	Multiple_Complex
TC0700010518.hg.1	4.76	3.9	1.82	0.0038	0.474			NonCoding
TC1300007454.hg.1	4.65	3.53	2.18	0.0038	0.474			NonCoding
TC1000012257.hg.1	3.77	4.38	-1.53	0.0038	0.474	AL355537.1		Precursor_microRNA
TC0200006937.hg.1	4.94	3.82	2.16	0.0038	0.474	hatamo	Transcript Identified by AceView	Unassigned
TC0700006670.hg.1	5.82	4.7	2.18	0.0038	0.474	smeechoby	Transcript Identified by AceView	Coding
TC1900008982.hg.1	3.83	4.7	-1.83	0.0038	0.474	USP29	ubiquitin specific peptidase 29	Coding
TC1900011986.hg.1	4.06	3.3	1.69	0.0038	0.474	AC008623.1		Precursor_microRNA
TC1000007900.hg.1	6.14	4.93	2.3	0.0038	0.474	flasha	Transcript Identified by AceView	Coding
TC1700010263.hg.1	4.79	3.24	2.93	0.0038	0.474	vawwybu	Transcript Identified by AceView	Unassigned
TC1200011061.hg.1	4.06	3.2	1.82	0.0038	0.474			NonCoding
TC1100012689.hg.1	6.3	4.67	3.08	0.0038	0.474	spolorby	Transcript Identified by AceView	Unassigned
TC2000008985.hg.1	9.56	8.63	1.9	0.0038	0.474	RBM39	RNA binding motif protein 39	Multiple_Complex
TC0200009986.hg.1	7.02	7.73	-1.64	0.0038	0.474	ZAK; pk	sterile alpha motif and leucine zipper containing kinase AZK; Mitogen-activated protein kinase kinase kinase MLT [Source:UniProtKB/Swiss-Prot;Acc:Q9NYL2]; Salzman2013 ANNOTATED, CDS, coding, INTERNAL, OVCODE, OVERLAPTX, OVEXON best transcript NM_133646; Salzman2013 ANNOTATED, CDS, coding, OVCODE, OVERLAPTX, OVEXON, UTR3 best transcript NM_016653; Salzman2013 ANNOTATED, CDS, coding, OVCODE, OVERLA…	Multiple_Complex
TC0900009344.hg.1	5.08	4.48	1.51	0.0038	0.474	LINC01388; RP11-143M1.3; lawlar; RP11-143M1.4	long intergenic non-protein coding RNA 1388 [Source:HGNC Symbol;Acc:HGNC:50660]; Transcript Identified by AceView; novel transcript	NonCoding
TC0300009541.hg.1	5.19	4.35	1.8	0.0038	0.474	waromo	Transcript Identified by AceView	Coding
TC1800009007.hg.1	6.62	5.67	1.93	0.0038	0.474			NonCoding
TC0100015963.hg.1	4.26	5.6	-2.53	0.0038	0.474	zeereebu	Transcript Identified by AceView	Coding
TC0200010150.hg.1	6.09	4.1	3.99	0.0038	0.474	RP11-739A13.1	TEC	Unassigned
TC0300011690.hg.1	3.79	3.01	1.72	0.0038	0.474	dawdubo	Transcript Identified by AceView	Coding
TC0200008931.hg.1	6.45	5.21	2.37	0.0038	0.474	runiyo	Transcript Identified by AceView	Coding
TC2200008649.hg.1	4.17	5.13	-1.96	0.0038	0.474			NonCoding
TC0300006834.hg.1	6.65	5.52	2.19	0.0038	0.474	swodoybo	Transcript Identified by AceView	Coding
TC2100006572.hg.1	4.27	3.5	1.71	0.0039	0.474			NonCoding
TC1000008409.hg.1	5.33	3.7	3.09	0.0039	0.474	turumu	Transcript Identified by AceView	Coding
TC0700009700.hg.1	8.71	7.99	1.65	0.0039	0.4752	NUB1	negative regulator of ubiquitin-like proteins 1	Multiple_Complex
TC0600012876.hg.1	4.69	3.67	2.03	0.0039	0.4759	chasporby	Transcript Identified by AceView	Unassigned
TC0100010075.hg.1	4.13	5.01	-1.83	0.0039	0.4759	ATP8B2	ATPase, aminophospholipid transporter, class I, type 8B, member 2	Multiple_Complex
TC1600007440.hg.1	12.44	13.08	-1.56	0.0039	0.4759	ALDOA	aldolase A, fructose-bisphosphate	Multiple_Complex
TC1400007037.hg.1	6.93	5.2	3.31	0.0039	0.4759	SNORD58	Small nucleolar RNA SNORD58 [Source:RFAM;Acc:RF00151]	Small_RNA
TC0200009188.hg.1	3.27	4.32	-2.07	0.0039	0.4759			NonCoding
TC0300008539.hg.1	7.17	8.07	-1.87	0.0039	0.4759	SLC15A2	solute carrier family 15 (oligopeptide transporter), member 2	Multiple_Complex
TC0100007764.hg.1	3.06	4.16	-2.15	0.0039	0.4759			NonCoding
TC0700007659.hg.1	5.05	4.17	1.85	0.0039	0.4759	RP11-760D2.10		Multiple_Complex
TC1700008736.hg.1	8.74	8	1.67	0.0039	0.4759			NonCoding
TC1300008508.hg.1	3.2	4.07	-1.82	0.0039	0.4759	LINC00365	long intergenic non-protein coding RNA 365	NonCoding
TC1900009054.hg.1	4.4	5.26	-1.82	0.0039	0.4759	swarky	Transcript Identified by AceView	Coding
TC1800007079.hg.1	5.69	5.03	1.58	0.0039	0.4759	boybler	Transcript Identified by AceView	Coding
TC0200007908.hg.1	10.39	9.76	1.55	0.0039	0.4759	ANTXR1	anthrax toxin receptor 1	Multiple_Complex
TC0500007000.hg.1	10.33	9.33	1.99	0.0039	0.4759	LINC01021	long intergenic non-protein coding RNA 1021	Multiple_Complex
TC1300008072.hg.1	4.26	5.32	-2.08	0.0039	0.4759	SPACA7	sperm acrosome associated 7	Coding
TC1400010345.hg.1	3.07	4.42	-2.54	0.0039	0.4759	MIR203B	microRNA 203b	Multiple_Complex
TC0600009275.hg.1	6.69	5.71	1.97	0.0039	0.4759			NonCoding
TC1200008043.hg.1	2.78	3.78	-1.99	0.0039	0.476	kunemi	Transcript Identified by AceView	Unassigned
TC1700011528.hg.1	5.5	3.64	3.63	0.004	0.4773			NonCoding
TC2000007160.hg.1	4.48	5.14	-1.59	0.004	0.4773	RP1-63M2.6		NonCoding
TC0100017018.hg.1	3.77	4.9	-2.19	0.004	0.4773	ETNK2	ethanolamine kinase 2	Multiple_Complex
TC0900011181.hg.1	4.64	5.5	-1.82	0.004	0.4773	TXNDC8	thioredoxin domain containing 8 (spermatozoa)	Coding
TC1800007463.hg.1	4.03	5.28	-2.38	0.004	0.4778	AC098847.1		Precursor_microRNA
TC1500010809.hg.1	6.39	7.13	-1.67	0.004	0.4778			NonCoding
TC0100014888.hg.1	3.82	4.65	-1.78	0.004	0.4778			NonCoding
TC0800008985.hg.1	4.83	4.13	1.62	0.004	0.4778			NonCoding
TC1100008754.hg.1	4.86	4.26	1.53	0.004	0.4778	dymaw; RP11-201M22.1	Transcript Identified by AceView; novel transcript	NonCoding
TC0500007235.hg.1	7.64	6.93	1.64	0.004	0.4778	choflee	Transcript Identified by AceView	NonCoding
TC0100010566.hg.1	3.73	4.59	-1.82	0.004	0.4778			NonCoding
TC0X00009072.hg.1	5.61	3.84	3.42	0.004	0.4778			NonCoding
TC1200008915.hg.1	4.4	3.49	1.87	0.004	0.4778	monaw	Transcript Identified by AceView	Coding
TC1200010453.hg.1	3.87	3.13	1.67	0.004	0.4778			NonCoding
TC1100009709.hg.1	9.74	10.87	-2.18	0.004	0.4778	CHID1	chitinase domain containing 1	Multiple_Complex
TC0400011920.hg.1	11.73	11.03	1.62	0.004	0.4778	SLC7A11	solute carrier family 7 (anionic amino acid transporter light chain, xc- system), member 11	Multiple_Complex
TC0700011376.hg.1	3.66	4.42	-1.7	0.004	0.4778			NonCoding
TC0300010345.hg.1	4.89	5.52	-1.54	0.004	0.4778			NonCoding
TC1600009519.hg.1	7.8	7.04	1.68	0.0041	0.4778			NonCoding
TC0200009869.hg.1	5.58	4.59	1.98	0.0041	0.4778			NonCoding
TC1300008655.hg.1	2.77	3.7	-1.91	0.0041	0.4778	LOC100128902	Transcript Identified by AceView, Entrez Gene ID(s) 100128902	Unassigned
TC1300007885.hg.1	5.95	4.95	2.01	0.0041	0.4778	klarsharbu	Transcript Identified by AceView	Coding
TC1500010436.hg.1	3.63	4.38	-1.68	0.0041	0.4778	smarswy	Transcript Identified by AceView	Coding
TC0400012898.hg.1	7.02	6.39	1.55	0.0041	0.4778			NonCoding
TC1400007008.hg.1	4.25	3.45	1.74	0.0041	0.4778	sperswoy	Transcript Identified by AceView	Coding
TC2000007156.hg.1	4.3	3.6	1.62	0.0041	0.4778			NonCoding
TC2100008539.hg.1	8.56	7.93	1.55	0.0041	0.4778	TCONS_l2_00001498; neroha; rawney; skarley	Salzman2013 ANTISENSE, INTERNAL, intronic, ncRNA, OVERLAPTX best transcript TCONS_l2_00001498; Transcript Identified by AceView	Multiple_Complex
TC1600010324.hg.1	4.1	4.77	-1.59	0.0041	0.4778			NonCoding
TC1400007396.hg.1	3.47	4.59	-2.17	0.0041	0.4778	LINC00643	long intergenic non-protein coding RNA 643	NonCoding
TC1000009278.hg.1	3.7	4.35	-1.57	0.0041	0.4778			NonCoding
TC0400009299.hg.1	4.48	3.67	1.75	0.0041	0.4778	ferswarbu	Transcript Identified by AceView	Coding
TC1200010698.hg.1	3.81	4.7	-1.86	0.0041	0.4778			NonCoding
TC0X00007702.hg.1	5.11	3.75	2.57	0.0041	0.4778	RNU6-854P	RNA, U6 small nuclear 854, pseudogene [Source:HGNC Symbol;Acc:HGNC:47817]	Small_RNA
TC1700012139.hg.1	5.01	3.89	2.17	0.0041	0.4778			NonCoding
TC0300011646.hg.1	5.28	4.15	2.19	0.0041	0.4778			NonCoding
TC0100013214.hg.1	3.15	4.3	-2.21	0.0041	0.4778			NonCoding
TC2100007135.hg.1	8.07	6.69	2.59	0.0041	0.4778			NonCoding
TC1200010801.hg.1	9.95	8.54	2.67	0.0041	0.4778	Metazoa_SRP	Metazoan signal recognition particle RNA [Source:RFAM;Acc:RF00017]	NonCoding
TC0900007588.hg.1	3.2	4.11	-1.88	0.0041	0.4778			NonCoding
TC0M00006437.hg.1	14.79	13.91	1.85	0.0041	0.4778	COX2	cytochrome c oxidase subunit II	Multiple_Complex
TC1100012541.hg.1	4.13	3.45	1.61	0.0041	0.4778			NonCoding
TC1300008921.hg.1	6.98	6.11	1.82	0.0041	0.4778			NonCoding
TC0400007568.hg.1	5.75	5.07	1.6	0.0041	0.4778			NonCoding
TC1200009158.hg.1	3.81	4.49	-1.6	0.0042	0.4778	Z98941.1		Multiple_Complex
TC0400009627.hg.1	5.06	4.46	1.52	0.0042	0.4778			NonCoding
TC0600008954.hg.1	4.82	5.48	-1.58	0.0042	0.4778			NonCoding
TC1100007713.hg.1	3.74	4.41	-1.59	0.0042	0.4778	AP000445.3		Precursor_microRNA
TC0900011119.hg.1	6.08	4.94	2.2	0.0042	0.4778	RNU6-492P	RNA, U6 small nuclear 492, pseudogene [Source:HGNC Symbol;Acc:HGNC:47455]	Small_RNA
TC0500010175.hg.1	9.07	6.98	4.24	0.0042	0.4778	AC016575.1		Precursor_microRNA
TC0700011055.hg.1	5.54	4.85	1.61	0.0042	0.4778	swawkee	Transcript Identified by AceView	Unassigned
TC0500009978.hg.1	4.16	4.75	-1.51	0.0042	0.4778			NonCoding
TC1600010714.hg.1	6.87	6.18	1.62	0.0042	0.4778	RNU6-22P	RNA, U6 small nuclear 22, pseudogene [Source:HGNC Symbol;Acc:HGNC:34266]	Small_RNA
TC1700008741.hg.1	3.73	2.97	1.68	0.0042	0.4778	LINC01482	long intergenic non-protein coding RNA 1482	NonCoding
TC0600008840.hg.1	3.69	4.44	-1.68	0.0042	0.478			NonCoding
TC0800011956.hg.1	5.55	4.8	1.69	0.0042	0.4785	MIR7641-1	microRNA 7641-1	Precursor_microRNA
TC0700008884.hg.1	5.47	4.32	2.22	0.0042	0.4785	dorskoyby	Transcript Identified by AceView	Unassigned
TC2000006736.hg.1	5.87	4.48	2.63	0.0042	0.4785	SPTLC3	serine palmitoyltransferase, long chain base subunit 3	Multiple_Complex
TC1600007708.hg.1	3.24	4.63	-2.63	0.0042	0.4787			NonCoding
TC0600008715.hg.1	4.66	4.04	1.53	0.0042	0.4787	RP11-76H14.5		Multiple_Complex
TC0600011372.hg.1	11.29	10.65	1.56	0.0042	0.4787	PPP1R10	protein phosphatase 1, regulatory subunit 10	Multiple_Complex
TC0X00007756.hg.1	4.46	3.74	1.65	0.0042	0.4787			NonCoding
TC0900010368.hg.1	3.27	4.2	-1.9	0.0042	0.4787	tarlar	Transcript Identified by AceView	Coding
TC1700011155.hg.1	7.87	7.05	1.76	0.0042	0.4787	AC091154.1		Precursor_microRNA
TC0300007568.hg.1	3.29	4.25	-1.95	0.0042	0.4787	karnabo	Transcript Identified by AceView	Coding
TC2000009264.hg.1	4.94	5.67	-1.65	0.0043	0.4787	meeva	Transcript Identified by AceView	Coding
TC1100008446.hg.1	3.03	3.61	-1.5	0.0043	0.4787			NonCoding
TC1900006659.hg.1	3.35	4.13	-1.71	0.0043	0.4787	FTLP5	ferritin, light polypeptide pseudogene 5	Pseudogene
TC0100013316.hg.1	3.99	4.7	-1.64	0.0043	0.4787	IL28RA	Transcript Identified by AceView, Entrez Gene ID(s) 163702	Unassigned
TC1700007002.hg.1	6.28	4.62	3.15	0.0043	0.4787	swovee	Transcript Identified by AceView	Unassigned
TC1400007796.hg.1	3.48	4.2	-1.64	0.0043	0.4787	noryby	Transcript Identified by AceView	Unassigned
TC0800007745.hg.1	4.29	3.6	1.62	0.0043	0.4787	RNA5SP267	5S ribosomal pseudogene 267 [Source:HGNC Symbol;Acc:HGNC:43167]	Ribosomal
TC0200012736.hg.1	4.88	3.38	2.84	0.0043	0.4787	ferkubu	Transcript Identified by AceView	Unassigned
TC0300011397.hg.1	4.88	3.98	1.86	0.0043	0.4787			NonCoding
TC0700011113.hg.1	4.85	3.02	3.54	0.0043	0.4787			NonCoding
TC1700008688.hg.1	7.82	7.03	1.73	0.0043	0.4787	SNORA8	Small nucleolar RNA SNORA8 [Source:RFAM;Acc:RF00393]	Small_RNA
TC0900007957.hg.1	3.65	4.96	-2.47	0.0043	0.4787			NonCoding
TC0100011744.hg.1	5.39	4.77	1.54	0.0043	0.4787	RNU6-1008P	RNA, U6 small nuclear 1008, pseudogene [Source:HGNC Symbol;Acc:HGNC:47971]	Small_RNA
TC0100010622.hg.1	7.03	5.36	3.2	0.0043	0.4787	nosomo	Transcript Identified by AceView	Coding
TC1000011314.hg.1	3.21	4.07	-1.81	0.0043	0.4787	boypoby	Transcript Identified by AceView	Unassigned
TC2000008669.hg.1	3.62	4.66	-2.05	0.0043	0.4787	CST11	cystatin 11	Coding
TC0400006439.hg.1	7.75	6.31	2.72	0.0043	0.4787	blarfley	Transcript Identified by AceView	Coding
TC1500007674.hg.1	4.56	3.81	1.68	0.0043	0.4787			NonCoding
TC0100009755.hg.1	4.24	3.5	1.68	0.0043	0.4787	slarkobo	Transcript Identified by AceView	Unassigned
TC0200010281.hg.1	5.78	4.12	3.15	0.0043	0.4791	RNU6-959P	RNA, U6 small nuclear 959, pseudogene [Source:HGNC Symbol;Acc:HGNC:47922]	Small_RNA
TC0400009353.hg.1	4.77	3.67	2.15	0.0043	0.4803			NonCoding
TC0X00010486.hg.1	4.25	5	-1.69	0.0043	0.4803	sylo	Transcript Identified by AceView	Unassigned
TC1300009755.hg.1	6.03	4.54	2.81	0.0043	0.4803			NonCoding
TC0800011119.hg.1	4.81	4.06	1.69	0.0043	0.4803	RP3-388N13.3	novel transcript	NonCoding
TC0900011452.hg.1	6.15	5.47	1.61	0.0043	0.4803	SNORD90	small nucleolar RNA, C/D box 90	Multiple_Complex
TC1700009850.hg.1	4.63	3.87	1.68	0.0044	0.4803	PMP22	peripheral myelin protein 22	Multiple_Complex
TC0200015863.hg.1	5.65	4.74	1.87	0.0044	0.4803	AC013448.3		Precursor_microRNA
TC0300013144.hg.1	4.03	3.31	1.65	0.0044	0.4803	glokeebu	Transcript Identified by AceView	Unassigned
TC0800010092.hg.1	4.01	4.71	-1.62	0.0044	0.4803	RP1-273G13.3	novel transcript	NonCoding
TC0200014597.hg.1	5.2	5.94	-1.66	0.0044	0.4803	RND3	Rho family GTPase 3	Multiple_Complex
TC0500009191.hg.1	9.21	8.49	1.64	0.0044	0.4803	RNA5SP199; AC140677.1	5S ribosomal pseudogene 199 [Source:HGNC Symbol;Acc:HGNC:43099]	Multiple_Complex
TC0500007738.hg.1	14.1	13.46	1.56	0.0044	0.4803	MAP1B	microtubule associated protein 1B	Multiple_Complex
TC0500009011.hg.1	7.58	6.79	1.73	0.0044	0.4809	klorflo	Transcript Identified by AceView	Unassigned
TC1900010220.hg.1	3.18	3.99	-1.75	0.0044	0.4809			NonCoding
TC0100008287.hg.1	4.65	3.95	1.62	0.0044	0.4809			NonCoding
TC1300009126.hg.1	3.73	4.85	-2.16	0.0044	0.4815			NonCoding
TC1500008873.hg.1	4.12	3.41	1.63	0.0044	0.482	huyaru	Transcript Identified by AceView	Unassigned
TSUnmapped00000663.hg.1	5.15	5.91	-1.69	0.0044	0.482	SCG5	secretogranin V	NonCoding
TC1600007033.hg.1	7.15	6.4	1.68	0.0044	0.482	klawserbo	Transcript Identified by AceView	Unassigned
TC0600010061.hg.1	3.58	4.27	-1.62	0.0044	0.482	PNLDC1	poly(A)-specific ribonuclease (PARN)-like domain containing 1	Multiple_Complex
TC0600014144.hg.1	3.68	4.59	-1.88	0.0044	0.482	PHF3	PHD finger protein 3	NonCoding
TC2100007565.hg.1	5.95	4.59	2.57	0.0044	0.482	AF254982.2		Multiple_Complex
TC1400009164.hg.1	5.56	4.52	2.06	0.0044	0.482			NonCoding
TC0600012307.hg.1	4.15	4.9	-1.68	0.0044	0.482			NonCoding
TC1700009833.hg.1	3.96	4.84	-1.85	0.0044	0.482			NonCoding
TC0X00007360.hg.1	4.59	5.35	-1.69	0.0044	0.4821	PGAM4P1	phosphoglycerate mutase family member 4 pseudogene 1 [Source:HGNC Symbol;Acc:HGNC:42465]	Pseudogene
TC0900012167.hg.1	5.33	5.97	-1.56	0.0044	0.4822	GSN	gelsolin	Multiple_Complex
TC1700010104.hg.1	4.33	4.94	-1.53	0.0045	0.4823	AC144838.3		Pseudogene
TC1400007993.hg.1	4.57	3.61	1.95	0.0045	0.4823			NonCoding
TC2200008054.hg.1	5.71	5.05	1.57	0.0045	0.4827			NonCoding
TC0X00009062.hg.1	5.03	3.68	2.55	0.0045	0.4833	plerder	Transcript Identified by AceView	Unassigned
TC1200010959.hg.1	6.9	6.13	1.7	0.0045	0.4833	tanemi	Transcript Identified by AceView	Unassigned
TC2100006719.hg.1	7.46	6.12	2.53	0.0045	0.4833			NonCoding
TC0400012226.hg.1	4.15	4.96	-1.75	0.0045	0.4836			NonCoding
TC0300009669.hg.1	2.92	4.03	-2.14	0.0045	0.4836	maseyu	Transcript Identified by AceView	Unassigned
TC0800008854.hg.1	4.72	3.45	2.41	0.0045	0.4837			NonCoding
TC0200012307.hg.1	7.01	6.02	1.98	0.0045	0.4843	SOS1	SOS Ras/Rac guanine nucleotide exchange factor 1	Multiple_Complex
TSUnmapped00000446.hg.1	4.84	4.24	1.52	0.0045	0.4843	INPP5D	inositol polyphosphate-5-phosphatase D	Coding
TC0300010985.hg.1	4.29	5.14	-1.81	0.0045	0.4844	tiyayo	Transcript Identified by AceView	Coding
TC1000008102.hg.1	3.5	4.14	-1.56	0.0045	0.4851	steesha	Transcript Identified by AceView	Unassigned
TC0600007175.hg.1	3.12	3.73	-1.53	0.0045	0.4851	RP11-108N13.1		Pseudogene
TC0100007096.hg.1	3.45	4.21	-1.69	0.0045	0.4851			NonCoding
TC1600009542.hg.1	5.37	4.36	2.01	0.0046	0.4856	wosmoy	Transcript Identified by AceView	Coding
TC1000010275.hg.1	4.35	5.36	-2.02	0.0046	0.4856	foynoyby	Transcript Identified by AceView	Coding
TC0100015792.hg.1	5.73	4.92	1.74	0.0046	0.4856	POGZ	Transcript Identified by AceView, Entrez Gene ID(s) 23126	Unassigned
TC0100011663.hg.1	4.63	5.44	-1.75	0.0046	0.4856	C1orf115	chromosome 1 open reading frame 115	Multiple_Complex
TC1900008410.hg.1	4.94	3.83	2.15	0.0046	0.4856	slorwa	Transcript Identified by AceView	Unassigned
TC0700006470.hg.1	5.37	4.36	2.02	0.0046	0.4856			Coding
TC1800006527.hg.1	4.09	2.96	2.19	0.0046	0.4856			NonCoding
TC0700007963.hg.1	6.05	4.96	2.13	0.0046	0.4856	kawchaby	Transcript Identified by AceView	Unassigned
TSUnmapped00000073.hg.1	7.31	6.64	1.59	0.0046	0.4859	NDUFA10	NADH dehydrogenase (ubiquinone) 1 alpha subcomplex, 10, 42kDa	NonCoding
TC1200006950.hg.1	4.74	5.76	-2.03	0.0046	0.486			NonCoding
TC0700006467.hg.1	5.72	4.77	1.93	0.0046	0.486	cheeblo	Transcript Identified by AceView	Coding
TC0200010881.hg.1	4.71	5.45	-1.68	0.0046	0.486			NonCoding
TC0900010790.hg.1	4.79	4.11	1.6	0.0046	0.486	toshee	Transcript Identified by AceView	Unassigned
TC0200013200.hg.1	4.13	3.39	1.66	0.0046	0.4861			NonCoding
TC0900010506.hg.1	6.15	5.21	1.92	0.0046	0.4871	KRT18P24	Transcript Identified by AceView, Entrez Gene ID(s) 340460	Unassigned
TC1600007175.hg.1	6.58	3.9	6.4	0.0046	0.4878	RP11-645C24.6		Pseudogene
TC1800006706.hg.1	5.26	5.93	-1.59	0.0047	0.4881	GNAL	guanine nucleotide binding protein (G protein), alpha activating activity polypeptide, olfactory type	Multiple_Complex
TC1600008626.hg.1	5.3	3.91	2.62	0.0047	0.4881	MIR3182	microRNA 3182	Precursor_microRNA
TC0500010471.hg.1	3.41	4.04	-1.55	0.0047	0.4881	deygey	Transcript Identified by AceView	Coding
TC0400008171.hg.1	7.93	6.88	2.06	0.0047	0.4881	rorbubo	Transcript Identified by AceView	Unassigned
TC0800010654.hg.1	3.63	4.66	-2.04	0.0047	0.4881			NonCoding
TC1600010317.hg.1	4.69	3.82	1.82	0.0047	0.4881	jorsno	Transcript Identified by AceView	Coding
TC1800007944.hg.1	3.47	4.28	-1.76	0.0047	0.4891			NonCoding
TC1100009230.hg.1	8.94	8.23	1.64	0.0047	0.4891	Y_RNA	Y RNA [Source:RFAM;Acc:RF00019]	NonCoding
TC1900010000.hg.1	6.84	6.11	1.66	0.0047	0.4891			NonCoding
TC0200011411.hg.1	4.3	4.97	-1.59	0.0047	0.4891			NonCoding
TC1300008318.hg.1	3.03	4.09	-2.07	0.0047	0.4891			NonCoding
TC1900011699.hg.1	3.8	4.62	-1.77	0.0047	0.4891			NonCoding
TC1000008556.hg.1	9.07	8.36	1.63	0.0047	0.4891	LCOR	ligand dependent nuclear receptor corepressor	Multiple_Complex
TC0700012791.hg.1	4.06	3.23	1.78	0.0047	0.4891			NonCoding
TC1400007776.hg.1	6.29	5.07	2.34	0.0047	0.4891	AC008045.1		Precursor_microRNA
TC0600010354.hg.1	4.86	3.96	1.87	0.0047	0.4891	OR4F1P	olfactory receptor, family 4, subfamily F, member 1 pseudogene	Multiple_Complex
TC1000009463.hg.1	3.64	4.57	-1.9	0.0047	0.4891	snarsmo	Transcript Identified by AceView	Coding
TC1000006814.hg.1	4.07	4.8	-1.66	0.0047	0.4891			NonCoding
TC0100012198.hg.1	3.68	4.81	-2.19	0.0047	0.4891	RP11-261C10.5	putative novel transcript	NonCoding
TC1200012294.hg.1	5.03	4.24	1.73	0.0047	0.4891	RP11-214K3.23	novel transcript, sense intronic to CCDC92	NonCoding
TC0200011007.hg.1	6.95	6.36	1.51	0.0047	0.4891			NonCoding
TC0100013028.hg.1	5.24	4.64	1.52	0.0047	0.4891	EPHA2	EPH receptor A2	Multiple_Complex
TC1600010156.hg.1	3.5	4.17	-1.59	0.0048	0.4894			NonCoding
TC0500011692.hg.1	3.18	3.83	-1.57	0.0048	0.4898	CTC-551A13.1; zerjy	novel transcript; Transcript Identified by AceView	NonCoding
TC1300007112.hg.1	4.52	5.2	-1.61	0.0048	0.4898	yohami	Transcript Identified by AceView	Unassigned
TC0700008510.hg.1	6.42	5.61	1.76	0.0048	0.4898			NonCoding
TC0X00008503.hg.1	5.27	4.61	1.58	0.0048	0.4898	AC234771.1		Precursor_microRNA
TC0500009354.hg.1	6.03	5.34	1.62	0.0048	0.4898	bawfley	Transcript Identified by AceView	Unassigned
TC0200010417.hg.1	5.54	4.28	2.39	0.0048	0.4898	smormybo	Transcript Identified by AceView	Coding
TC1200011903.hg.1	5.06	4.05	2.01	0.0048	0.4898	flargeyby	Transcript Identified by AceView	Unassigned
TC0200015531.hg.1	4.17	4.86	-1.61	0.0048	0.4898			NonCoding
TC0600010580.hg.1	7.13	5.99	2.2	0.0048	0.4898			NonCoding
TC1600008890.hg.1	10.46	9.43	2.04	0.0048	0.4909			NonCoding
TC0300013367.hg.1	3.49	4.25	-1.7	0.0048	0.4916	Y_RNA	Y RNA [Source:RFAM;Acc:RF00019]	NonCoding
TC0500008423.hg.1	5.14	4.51	1.54	0.0049	0.4923	RNU7-34P	RNA, U7 small nuclear 34 pseudogene [Source:HGNC Symbol;Acc:HGNC:34130]	Small_RNA
TC0200015953.hg.1	4.48	3.88	1.52	0.0049	0.4923	tanimo	Transcript Identified by AceView	Coding
TC0100010193.hg.1	10.01	10.7	-1.62	0.0049	0.4923	PRCC	papillary renal cell carcinoma (translocation-associated)	Multiple_Complex
TC1100008594.hg.1	4.51	3.7	1.75	0.0049	0.4923	RNU6-544P	RNA, U6 small nuclear 544, pseudogene [Source:HGNC Symbol;Acc:HGNC:47507]	Small_RNA
TC0100018449.hg.1	7.68	6.7	1.97	0.0049	0.4923			NonCoding
TC2100008240.hg.1	5.17	4.37	1.74	0.0049	0.4923	UMODL1-AS1	UMODL1 antisense RNA 1	Multiple_Complex
TC1100010673.hg.1	4.78	5.77	-1.98	0.0049	0.4923			NonCoding
TC0400010459.hg.1	11.98	11.31	1.59	0.0049	0.4923	RFC1	replication factor C subunit 1	Multiple_Complex
TC0400010996.hg.1	7.37	5.39	3.94	0.0049	0.4923	vogy	Transcript Identified by AceView	Unassigned
TC0600012535.hg.1	3.97	3.3	1.59	0.0049	0.4923	voyjo	Transcript Identified by AceView	NonCoding
TC0700006498.hg.1	4.42	3.62	1.75	0.0049	0.4923			NonCoding
TC1500007381.hg.1	5.55	4.56	1.99	0.0049	0.4923	woysto	Transcript Identified by AceView	Coding
TC1700009875.hg.1	6.73	7.63	-1.87	0.0049	0.4923	CTD-3157E16.1	novel transcript	NonCoding
TC0700012101.hg.1	15.47	14.58	1.85	0.0049	0.4923	AC105052.1		Precursor_microRNA
TC0300011467.hg.1	4.45	3.81	1.56	0.0049	0.4923			NonCoding
TC0400007646.hg.1	3.3	4.06	-1.69	0.0049	0.4923			NonCoding
TC0400008012.hg.1	4.01	3.14	1.82	0.0049	0.4923			NonCoding
TC0200015986.hg.1	3.32	3.95	-1.54	0.0049	0.4923	stygeebu	Transcript Identified by AceView	Coding
TC1700010932.hg.1	5.25	4.22	2.04	0.0049	0.4923	nunoma	Transcript Identified by AceView	Unassigned
TC1100012410.hg.1	4.28	4.91	-1.55	0.0049	0.4923			NonCoding
TC0100008926.hg.1	4.01	5.13	-2.17	0.0049	0.4923			NonCoding
TC2100007712.hg.1	3.63	4.29	-1.58	0.0049	0.4923			NonCoding
TC0300007949.hg.1	3.18	3.86	-1.61	0.005	0.4923	RP11-359D24.1	putative novel transcript	NonCoding
TC0700011412.hg.1	3.56	4.19	-1.54	0.005	0.4923			NonCoding
TC1300006942.hg.1	5.2	4.33	1.83	0.005	0.4923	RNY3P9	RNA, Ro-associated Y3 pseudogene 9 [Source:HGNC Symbol;Acc:HGNC:42493]	NonCoding
TC1800008698.hg.1	4.64	3.79	1.8	0.005	0.4923			NonCoding
TC0200014596.hg.1	3.16	3.96	-1.75	0.005	0.4923			NonCoding
TC1800008208.hg.1	5.06	4.47	1.5	0.005	0.4923	RP11-454P7.3		Multiple_Complex
TC1200009956.hg.1	6.15	6.84	-1.62	0.005	0.4923			NonCoding
TC0100009653.hg.1	5.7	4.45	2.38	0.005	0.4923	RNVU1-4; RNVU1-20	RNA, variant U1 small nuclear 4; RNA, variant U1 small nuclear 20	Small_RNA
TSUnmapped00001002.hg.1	5.7	4.45	2.38	0.005	0.4923			NonCoding
TC1000010075.hg.1	3.91	4.6	-1.62	0.005	0.4924	RP11-20I6.1		Pseudogene
TC2200007628.hg.1	6.52	7.27	-1.68	0.005	0.4924	weeror	Transcript Identified by AceView	Coding
TC0200012566.hg.1	4.28	4.94	-1.58	0.005	0.4924	kloyklee	Transcript Identified by AceView	Unassigned
TC0500012053.hg.1	3.68	4.47	-1.72	0.005	0.4929	AC005178.1		Multiple_Complex
TC0500008444.hg.1	4.17	3.52	1.57	0.005	0.4929	chaslawby	Transcript Identified by AceView	Unassigned
TC0500012636.hg.1	3.33	4.11	-1.71	0.005	0.4934			NonCoding
TC0100015578.hg.1	3.56	4.29	-1.66	0.005	0.4934	RP11-289I10.3		Multiple_Complex
TC1600011565.hg.1	8.23	7.54	1.62	0.005	0.4938	CFDP1	craniofacial development protein 1	Multiple_Complex
TC0400012208.hg.1	3.79	4.45	-1.57	0.005	0.4938			NonCoding
TC0600008889.hg.1	4.37	5.3	-1.91	0.005	0.4938	parglerby	Transcript Identified by AceView	Unassigned
TC0300008640.hg.1	5.62	4.92	1.62	0.005	0.4942			NonCoding
TC1800008658.hg.1	5.54	2.97	5.96	0.0051	0.495			NonCoding
TC1900009711.hg.1	4.22	4.91	-1.61	0.0051	0.4971			NonCoding
TC1000010843.hg.1	5.66	4.73	1.9	0.0051	0.4972	PBLD	phenazine biosynthesis-like protein domain containing	Multiple_Complex
TC0800007513.hg.1	5.97	5.17	1.74	0.0051	0.4981	RNU6-656P	RNA, U6 small nuclear 656, pseudogene [Source:HGNC Symbol;Acc:HGNC:47619]	Small_RNA
TC1000006894.hg.1	8.38	6.29	4.27	0.0051	0.4981	Y_RNA	Y RNA [Source:RFAM;Acc:RF00019]	NonCoding
TC0700013044.hg.1	4.92	5.77	-1.81	0.0051	0.4981	RP11-632K21.6		Multiple_Complex
TC0200009405.hg.1	6.41	5.54	1.84	0.0051	0.4981	spoynerbo	Transcript Identified by AceView	Coding
TC2100007592.hg.1	3.7	4.31	-1.52	0.0051	0.4995			NonCoding
TC1100008256.hg.1	6.65	5.39	2.4	0.0051	0.4999	RNU6-1175P	RNA, U6 small nuclear 1175, pseudogene [Source:HGNC Symbol;Acc:HGNC:48138]	Small_RNA
TC0500007057.hg.1	4.75	5.48	-1.66	0.0051	0.5	rawplawby	Transcript Identified by AceView	Coding
TC1700009413.hg.1	4.27	4.91	-1.56	0.0051	0.5	RP11-667K14.3	novel transcript	NonCoding
TC0X00009005.hg.1	3.11	4.09	-1.96	0.0051	0.5			NonCoding
TC0X00007577.hg.1	4.47	3.83	1.56	0.0052	0.501			NonCoding
TC0X00008278.hg.1	3.92	4.6	-1.6	0.0052	0.501			NonCoding
TC0300009979.hg.1	3.11	3.75	-1.56	0.0052	0.501			NonCoding
TC0200008987.hg.1	6.64	5.56	2.11	0.0052	0.501	RNU6-744P	RNA, U6 small nuclear 744, pseudogene [Source:HGNC Symbol;Acc:HGNC:47707]	Small_RNA
TC0900011233.hg.1	6.08	4.82	2.39	0.0052	0.501	stalar	Transcript Identified by AceView	Coding
TC1800008319.hg.1	3.84	4.49	-1.57	0.0052	0.5014			NonCoding
TC1700008321.hg.1	4.95	4.31	1.56	0.0052	0.5014	ISCA1P3	iron-sulfur cluster assembly 1 pseudogene 3	Pseudogene
TC0700011922.hg.1	6.38	5.26	2.17	0.0052	0.5014	RNU6-393P	RNA, U6 small nuclear 393, pseudogene [Source:HGNC Symbol;Acc:HGNC:47356]	Small_RNA
TC0100011522.hg.1	4.99	4.38	1.53	0.0052	0.5014	AL360091.1		Precursor_microRNA
TC1400008820.hg.1	7.7	6.06	3.13	0.0052	0.5014	vuchawbu	Transcript Identified by AceView	Coding
TC0500012816.hg.1	6.74	5.3	2.71	0.0052	0.5014	wargoy	Transcript Identified by AceView	Unassigned
TC0300009206.hg.1	7.82	6.16	3.16	0.0052	0.5014	klersweyby	Transcript Identified by AceView	Unassigned
TC0900010516.hg.1	6.35	7.25	-1.87	0.0052	0.5019			NonCoding
TC0700012330.hg.1	4.02	5.54	-2.85	0.0052	0.5027			NonCoding
TC1100012337.hg.1	3.57	4.2	-1.55	0.0052	0.5027			NonCoding
TC0100010905.hg.1	4.07	3.47	1.52	0.0053	0.5029	SWT1	SWT1 RNA endoribonuclease homolog	Multiple_Complex
TC0100007890.hg.1	5.44	4.01	2.7	0.0053	0.5029			NonCoding
TC0300012385.hg.1	5.37	4.71	1.58	0.0053	0.5029	NUP210P3	nucleoporin 210kDa pseudogene 3 [Source:HGNC Symbol;Acc:HGNC:42712]	Pseudogene
TC0100013473.hg.1	6.39	5.6	1.73	0.0053	0.5029	RP5-1092A3.4	novel transcript	NonCoding
TC1900010631.hg.1	5.55	6.31	-1.7	0.0053	0.5029	RINL	Ras and Rab interactor like	Multiple_Complex
TC0800008597.hg.1	3.92	3.28	1.56	0.0053	0.5029			NonCoding
TSUnmapped00000366.hg.1	4.34	3.73	1.53	0.0053	0.5029	BCL2L14	BCL2-like 14 (apoptosis facilitator)	Coding
TC0800010247.hg.1	3.52	4.34	-1.77	0.0053	0.5029	blarwerby	Transcript Identified by AceView	Unassigned
TC0500011367.hg.1	6.21	4.88	2.51	0.0053	0.5029	doycheeby; smawja	Transcript Identified by AceView	Multiple_Complex
TC1700010426.hg.1	4.32	5.15	-1.78	0.0053	0.5029	SLFN13	schlafen family member 13	Multiple_Complex
TC1300007571.hg.1	4.32	4.93	-1.52	0.0053	0.5029	LINC00446	long intergenic non-protein coding RNA 446	NonCoding
TC1900010223.hg.1	4.01	3.17	1.79	0.0053	0.5029	BNIP3P39	BCL2/adenovirus E1B 19kDa interacting protein 3 pseudogene 39 [Source:HGNC Symbol;Acc:HGNC:49719]	Multiple_Complex
TC0500007618.hg.1	4.93	3.95	1.97	0.0053	0.5029	snoploby	Transcript Identified by AceView	Coding
TC0600007340.hg.1	3.75	4.46	-1.64	0.0053	0.5029			NonCoding
TC0X00010286.hg.1	3.82	4.66	-1.79	0.0053	0.5029	PAICSP7	phosphoribosylaminoimidazole carboxylase, phosphoribosylaminoimidazole succinocarboxamide synthetase pseudogene 7 [Source:HGNC Symbol;Acc:HGNC:38100]	Multiple_Complex
TC1600009574.hg.1	7.6	6.92	1.61	0.0053	0.5029	masama	Transcript Identified by AceView	Coding
TC0700010968.hg.1	3.76	4.41	-1.57	0.0053	0.5029	TTC4P1	tetratricopeptide repeat domain 4 pseudogene 1 [Source:HGNC Symbol;Acc:HGNC:12395]	Pseudogene
TC1200011902.hg.1	4.05	2.96	2.13	0.0053	0.5029			NonCoding
TC0100014927.hg.1	9.2	8.56	1.56	0.0053	0.5032	EVI5	ecotropic viral integration site 5	Multiple_Complex
TC0100013902.hg.1	5.78	6.56	-1.72	0.0054	0.5035	SVBP	small vasohibin binding protein	Multiple_Complex
TC0100010781.hg.1	3.83	4.49	-1.59	0.0054	0.5039	RNU5F-2P	RNA, U5F small nuclear 2, pseudogene [Source:HGNC Symbol;Acc:HGNC:42510]	Small_RNA
TC0300011141.hg.1	5.17	4.36	1.76	0.0054	0.5045			NonCoding
TC0300011213.hg.1	5.94	3.6	5.05	0.0054	0.5045	SNORD63	Small nucleolar RNA SNORD63 [Source:RFAM;Acc:RF00154]	Small_RNA
TC0400006952.hg.1	5.74	4.52	2.33	0.0054	0.5045	shusworbu	Transcript Identified by AceView	Coding
TC0200015565.hg.1	5.93	4.72	2.3	0.0054	0.5045			NonCoding
TC0300008433.hg.1	4.22	3.58	1.55	0.0054	0.5045			NonCoding
TC0400012811.hg.1	6.86	7.49	-1.54	0.0054	0.5045	DCK	deoxycytidine kinase	Multiple_Complex
TC1700009083.hg.1	5.56	6.25	-1.62	0.0054	0.5045	RP11-398J5.1	novel transcript, antisense to RBFOX3	NonCoding
TC1100013059.hg.1	5.06	5.68	-1.53	0.0054	0.5048	MYEOV	myeloma overexpressed	Multiple_Complex
TC0700008813.hg.1	5.05	5.81	-1.7	0.0054	0.5048	AC003989.4		Pseudogene
TC1100007469.hg.1	7.43	6.74	1.62	0.0054	0.5048			NonCoding
TC0500007020.hg.1	3.71	4.51	-1.74	0.0054	0.5048	SNORA18	Small nucleolar RNA SNORA18 [Source:RFAM;Acc:RF00425]	Small_RNA
TC0400010578.hg.1	5.12	5.9	-1.71	0.0054	0.5048	YIPF7	Yip1 domain family member 7	Multiple_Complex
TC0800011352.hg.1	4.26	3.57	1.61	0.0054	0.5048			NonCoding
TC0100015757.hg.1	4.39	3.54	1.81	0.0055	0.5048	RNU6-1309P	RNA, U6 small nuclear 1309, pseudogene [Source:HGNC Symbol;Acc:HGNC:48272]	Small_RNA
TC1300009958.hg.1	4.53	5.57	-2.06	0.0055	0.5048	LINC00284	long intergenic non-protein coding RNA 284	NonCoding
TC0400007187.hg.1	3.78	5.03	-2.37	0.0055	0.5048			NonCoding
TC0X00006593.hg.1	6.09	5.33	1.69	0.0055	0.5048	CLCN4	chloride channel, voltage-sensitive 4	Coding
TC1600007770.hg.1	3.39	4.2	-1.76	0.0055	0.5048			NonCoding
TC0700008753.hg.1	3.51	4.27	-1.7	0.0055	0.5048	GPR22	G protein-coupled receptor 22	Multiple_Complex
TC0X00009556.hg.1	4.68	3.93	1.68	0.0055	0.5062	nojy	Transcript Identified by AceView	Coding
TC2200007860.hg.1	4.4	5.14	-1.67	0.0055	0.5064	POTEH-AS1	POTEH antisense RNA 1	NonCoding
TC0X00007058.hg.1	11.92	11.26	1.58	0.0055	0.5064	LOC643167	Transcript Identified by AceView, Entrez Gene ID(s) 643167	Unassigned
TC0100009098.hg.1	4.95	4.02	1.9	0.0055	0.5066	chawber	Transcript Identified by AceView	Coding
TC1000011017.hg.1	7.49	6.43	2.08	0.0055	0.5066	CFAP70	cilia and flagella associated protein 70	Multiple_Complex
TC0500007179.hg.1	9.6	8.84	1.69	0.0055	0.5066	WDR70	WD repeat domain 70	Multiple_Complex
TC0100009477.hg.1	3.65	4.69	-2.06	0.0055	0.5066	AP4B1-AS1	AP4B1 antisense RNA 1	NonCoding
TC1700008016.hg.1	3.45	4.21	-1.7	0.0055	0.5071	HIGD1B	HIG1 hypoxia inducible domain family, member 1B	Multiple_Complex
TC1100011738.hg.1	5.58	4.65	1.9	0.0055	0.5071	bloyfey	Transcript Identified by AceView	Coding
TC1200007062.hg.1	3.54	2.95	1.51	0.0055	0.5071			NonCoding
TC0100015695.hg.1	4.57	5.29	-1.64	0.0055	0.5072	RP11-196G18.1		Multiple_Complex
TC1600007748.hg.1	3.46	4.47	-2.01	0.0056	0.5081			NonCoding
TC1_KI270706v1_random00006438.hg.1	6.06	5.28	1.72	0.0056	0.5081	pazeybo	Transcript Identified by AceView	Coding
TC0400008303.hg.1	4.37	5.82	-2.74	0.0056	0.5081			NonCoding
TC1900010092.hg.1	3.79	4.65	-1.82	0.0056	0.5081			NonCoding
TSUnmapped00000026.hg.1	6.19	5.55	1.56	0.0056	0.5086	RNU6-318P	RNA, U6 small nuclear 318, pseudogene [Source:HGNC Symbol;Acc:HGNC:47281]	Small_RNA
TC1000008256.hg.1	4.88	4.11	1.7	0.0056	0.5088	RNU6-441P	RNA, U6 small nuclear 441, pseudogene [Source:HGNC Symbol;Acc:HGNC:47404]	Small_RNA
TC1500009081.hg.1	3.39	4.05	-1.58	0.0056	0.5088	RP11-521C20.2	novel transcript	NonCoding
TC2000006529.hg.1	10.1	9.03	2.11	0.0056	0.5088			NonCoding
TC0700012727.hg.1	3.26	4.03	-1.7	0.0056	0.5088	blykee	Transcript Identified by AceView	Unassigned
TC0200010312.hg.1	3.74	4.45	-1.64	0.0056	0.5088			NonCoding
TC0900012230.hg.1	7.85	7.27	1.5	0.0056	0.5088	SLC25A51	solute carrier family 25, member 51	Multiple_Complex
TC1800007241.hg.1	3.91	3	1.88	0.0056	0.5088	sheely	Transcript Identified by AceView	Unassigned
TC1600009603.hg.1	6.93	5.5	2.7	0.0056	0.5088	darsnaw	Transcript Identified by AceView	Coding
TC0800011395.hg.1	6.08	4.81	2.42	0.0056	0.5088	LRP12	LDL receptor related protein 12	Multiple_Complex
TC1500006963.hg.1	7.67	6.72	1.92	0.0057	0.5088	CASC5	cancer susceptibility candidate 5	Multiple_Complex
TC0200007488.hg.1	4.16	4.98	-1.76	0.0057	0.5088	nawpeebo	Transcript Identified by AceView	Coding
TC0500010041.hg.1	3.61	4.27	-1.58	0.0057	0.5088	RP11-143A12.1	tec	NonCoding
TC0700008053.hg.1	6.52	5.84	1.6	0.0057	0.5088	snarsharby	Transcript Identified by AceView	Unassigned
TC0700012493.hg.1	3.14	3.9	-1.7	0.0057	0.5088			Multiple_Complex
TC0800011552.hg.1	4.38	5.1	-1.65	0.0057	0.5088	LINC00536	long intergenic non-protein coding RNA 536	NonCoding
TC0700008941.hg.1	4.71	5.5	-1.73	0.0057	0.5088	RP5-1049N15.2		Multiple_Complex
TC0400012081.hg.1	5.05	3.89	2.24	0.0057	0.5088	gasnoyby	Transcript Identified by AceView	Unassigned
TC0900010213.hg.1	9.26	8.65	1.52	0.0057	0.5088	LOC403323; RP11-262H14.3; LOC389740	uncharacterized LOC403323; Transcript Identified by AceView, Entrez Gene ID(s) 389740; novel transcript	Multiple_Complex
TC1900008686.hg.1	3.92	4.9	-1.97	0.0057	0.5088	CTC-471J1.9	novel transcript	NonCoding
TC1100008214.hg.1	4.03	4.64	-1.53	0.0057	0.5088			NonCoding
TC0400009573.hg.1	3.54	5.65	-4.29	0.0057	0.5088			NonCoding
TC0X00007996.hg.1	3.95	4.8	-1.8	0.0057	0.5088			NonCoding
TC0900007245.hg.1	6.51	5.56	1.93	0.0057	0.5088	SNX18P8	sorting nexin 18 pseudogene 8 [Source:HGNC Symbol;Acc:HGNC:39616]	Pseudogene
TC0700013618.hg.1	7.37	6.69	1.6	0.0057	0.5088	MGC27345	uncharacterized protein MGC27345	Multiple_Complex
TC1200012689.hg.1	3.12	4.02	-1.87	0.0057	0.5088			NonCoding
TC1100011072.hg.1	3.88	4.52	-1.57	0.0057	0.5088			NonCoding
TC1700008240.hg.1	7.42	8.31	-1.85	0.0057	0.5088	COL1A1	Jeck2013 ANTISENSE, coding, INTERNAL, intronic best transcript NM_000088	NonCoding
TC1400006851.hg.1	10.86	10.07	1.72	0.0057	0.5088	ARHGAP5	Rho GTPase activating protein 5	Multiple_Complex
TC0600010413.hg.1	5.57	4.71	1.82	0.0057	0.5088			NonCoding
TC0100007941.hg.1	5.85	4.77	2.11	0.0057	0.5088	vawpubu	Transcript Identified by AceView	Coding
TC2100008534.hg.1	6.28	5.4	1.84	0.0057	0.5088	PCBP3	poly(rC) binding protein 3	NonCoding
TC0X00011302.hg.1	9.66	10.31	-1.57	0.0058	0.5088	MSN	moesin	Multiple_Complex
TC2200007511.hg.1	4.84	5.59	-1.69	0.0058	0.5088	lervee	Transcript Identified by AceView	Coding
TC0X00009316.hg.1	3.47	4.22	-1.68	0.0058	0.5088			NonCoding
TC0800008201.hg.1	11.99	11.1	1.86	0.0058	0.5088			NonCoding
TC2100008380.hg.1	4.61	5.44	-1.77	0.0058	0.5088	KRTAP12-2	keratin associated protein 12-2	Coding
TC0300011721.hg.1	5.49	4.15	2.53	0.0058	0.5088	RNU6-873P	RNA, U6 small nuclear 873, pseudogene [Source:HGNC Symbol;Acc:HGNC:47836]	Small_RNA
TC0500011576.hg.1	7.03	6.36	1.59	0.0058	0.5088	LOC102724885; CTD-2001C12.1; snysluby	uncharacterized LOC102724885; novel transcript; Transcript Identified by AceView	NonCoding
TC0700012095.hg.1	8.16	7.38	1.72	0.0058	0.5088	swawnerby	Transcript Identified by AceView	Coding
TC0400010789.hg.1	4.83	3.87	1.95	0.0058	0.5088	pergaw	Transcript Identified by AceView	Multiple_Complex
TC1100007592.hg.1	3.3	4.2	-1.87	0.0058	0.5088	OR4A50P	olfactory receptor, family 4, subfamily A, member 50 pseudogene	Multiple_Complex
TC1300009493.hg.1	4.03	4.62	-1.51	0.0058	0.5088	RNA5SP36	5S ribosomal pseudogene 36 [Source:HGNC Symbol;Acc:HGNC:42612]	Ribosomal
TC0900008563.hg.1	3.02	3.76	-1.68	0.0058	0.5088	swoyserbu	Transcript Identified by AceView	Unassigned
TC1200012425.hg.1	4.17	4.88	-1.63	0.0058	0.5088	uc_338	TUC338 [Source:RFAM;Acc:RF02271]	NonCoding
TC1200007354.hg.1	4.35	3.33	2.03	0.0058	0.5088	AC084290.2		Multiple_Complex
TC0X00007614.hg.1	5.76	4.37	2.62	0.0058	0.5088	wogey	Transcript Identified by AceView	Coding
TC1500010738.hg.1	3.52	4.26	-1.67	0.0058	0.5088	CTXN2	cortexin 2	Coding
TC1100006693.hg.1	3.88	4.48	-1.51	0.0058	0.5088	OR51J1	olfactory receptor, family 51, subfamily J, member 1 (gene/pseudogene)	Coding
TC0400007016.hg.1	4.66	5.88	-2.33	0.0058	0.5088	SLIT2	slit guidance ligand 2	Multiple_Complex
TC1000008605.hg.1	3.26	4.04	-1.71	0.0058	0.5088			NonCoding
TC0100015296.hg.1	3.71	4.81	-2.14	0.0058	0.5088			NonCoding
TC0X00006548.hg.1	4.4	3.64	1.7	0.0058	0.5088			NonCoding
TC0200006642.hg.1	4.06	4.67	-1.53	0.0058	0.5088	floydar	Transcript Identified by AceView	Unassigned
TC0800012157.hg.1	4.8	4.13	1.59	0.0058	0.5088	chawbly; RP11-429J17.4	Transcript Identified by AceView; novel transcript	Multiple_Complex
TC0500013334.hg.1	7.26	5.96	2.46	0.0058	0.5088	DMGDH	dimethylglycine dehydrogenase	NonCoding
TC1200008283.hg.1	3.28	4.81	-2.9	0.0059	0.5088	glernaw	Transcript Identified by AceView	Unassigned
TC1100011184.hg.1	8.49	7.48	2.01	0.0059	0.5088	SF1	Memczak2013 ALT_ACCEPTOR, ALT_DONOR, coding, INTERNAL, intronic best transcript NM_201998	NonCoding
TC1000007859.hg.1	4.02	4.92	-1.87	0.0059	0.5088	Y_RNA	Y RNA [Source:RFAM;Acc:RF00019]	NonCoding
TC0900009024.hg.1	5.1	4.3	1.74	0.0059	0.5088	bloyskabu	Transcript Identified by AceView	Coding
TC0500009571.hg.1	4.14	4.74	-1.52	0.0059	0.5088	klygoy	Transcript Identified by AceView	Unassigned
TC0900009361.hg.1	3.96	5	-2.06	0.0059	0.5088	julo	Transcript Identified by AceView	Unassigned
TC1800007978.hg.1	3.19	4.07	-1.83	0.0059	0.5088			NonCoding
TC0300010300.hg.1	5.69	4.98	1.63	0.0059	0.5088	swadeebo	Transcript Identified by AceView	Unassigned
TC1900009083.hg.1	3.86	4.46	-1.51	0.0059	0.5088	C2CD4C	C2 calcium-dependent domain containing 4C	Coding
TC1300008289.hg.1	9.23	8.62	1.53	0.0059	0.5088	ZDHHC20	zinc finger, DHHC-type containing 20	Multiple_Complex
TC1000012171.hg.1	4.93	5.6	-1.59	0.0059	0.5089	seeruby	Transcript Identified by AceView	Coding
TC0700012697.hg.1	5.33	4.18	2.22	0.0059	0.509	MIR6509	microRNA 6509	Precursor_microRNA
TC0300011728.hg.1	3.52	4.79	-2.4	0.0059	0.5091	tardubo	Transcript Identified by AceView	Coding
TC0300008535.hg.1	3.26	3.85	-1.5	0.0059	0.5095	lybeebu	Transcript Identified by AceView	Unassigned
TC0500012438.hg.1	5.32	5.95	-1.55	0.0059	0.5095	U3	Small nucleolar RNA U3 [Source:RFAM;Acc:RF00012]	Multiple_Complex
TC0X00009993.hg.1	10.27	8.68	3.01	0.0059	0.5095	wawdy	Transcript Identified by AceView	Unassigned
TC0X00007079.hg.1	5.93	4.47	2.75	0.006	0.5095			NonCoding
TC2100006938.hg.1	5.52	4.61	1.89	0.006	0.5095			NonCoding
TC1400006709.hg.1	7.18	6.36	1.77	0.006	0.5095	speypy	Transcript Identified by AceView	Coding
TC0X00010408.hg.1	5	6.14	-2.22	0.006	0.5095	TCEAL5	transcription elongation factor A (SII)-like 5	Coding
TC0900008012.hg.1	3.73	3.13	1.51	0.006	0.5095	borlar	Transcript Identified by AceView	Unassigned
TC1400008039.hg.1	3.48	4.21	-1.65	0.006	0.5095			NonCoding
TC1000012376.hg.1	5.82	4.47	2.55	0.006	0.5095			NonCoding
TC0300008115.hg.1	3.32	3.97	-1.56	0.006	0.5095	RP11-227H4.1		Multiple_Complex
TC0X00008670.hg.1	3.06	3.77	-1.64	0.006	0.5095			NonCoding
TC0900011178.hg.1	5.01	6.08	-2.1	0.006	0.5095	smalar	Transcript Identified by AceView	Unassigned
TC0600011281.hg.1	8.44	7.73	1.64	0.006	0.5095			NonCoding
TC0100008504.hg.1	3.9	4.62	-1.64	0.006	0.5095			NonCoding
TC0500010282.hg.1	3.52	4.17	-1.57	0.006	0.5095	CDH12	cadherin 12, type 2 (N-cadherin 2)	Multiple_Complex
TC0200016300.hg.1	4.03	4.66	-1.56	0.006	0.5095	OR6B2	olfactory receptor, family 6, subfamily B, member 2	Coding
TC2000008132.hg.1	4	4.62	-1.54	0.006	0.5095			NonCoding
TC0100012907.hg.1	3.22	3.84	-1.54	0.006	0.5095			NonCoding
TC0400007205.hg.1	4.23	5.28	-2.06	0.006	0.5095			NonCoding
TC0700009790.hg.1	7.62	6.8	1.77	0.006	0.5095	PAXIP1-AS2	PAXIP1 antisense RNA 2	NonCoding
TC0500009778.hg.1	9.33	8.4	1.9	0.006	0.5095	RPL23AP45	Transcript Identified by AceView, Entrez Gene ID(s) 729764	Unassigned
TC0700006725.hg.1	5.06	4.41	1.58	0.006	0.5095	rohiya	Transcript Identified by AceView	Unassigned
TC1500010194.hg.1	4.04	3.45	1.51	0.006	0.5095	RP11-379K22.3; woto	novel transcript, antisense to ARNT2; Transcript Identified by AceView	Multiple_Complex
TC1300007602.hg.1	5.02	4.18	1.79	0.006	0.5095			NonCoding
TC0300008017.hg.1	7.1	6.07	2.03	0.006	0.5095	ZNF654	zinc finger protein 654	Coding
TC0300007444.hg.1	4.62	4.03	1.51	0.006	0.5095	nyfoybo	Transcript Identified by AceView	Coding
TC0200006846.hg.1	4.14	4.95	-1.75	0.006	0.5095			NonCoding
TC1200012081.hg.1	4.52	3.71	1.75	0.006	0.5095			NonCoding
TC0500009588.hg.1	3.74	4.36	-1.53	0.0061	0.5097	fawstoybu	Transcript Identified by AceView	NonCoding
TC1000008799.hg.1	5.16	3.84	2.51	0.0061	0.5097			NonCoding
TC1200006812.hg.1	4.18	5.21	-2.04	0.0061	0.5097			NonCoding
TC0200016710.hg.1	8.98	8.24	1.68	0.0061	0.5097	ANKRD36C	ankyrin repeat domain 36C	Multiple_Complex
TC0200013349.hg.1	5.77	4.55	2.34	0.0061	0.5097			NonCoding
TC0200016731.hg.1	7.79	8.68	-1.85	0.0061	0.5097			NonCoding
TC1900008083.hg.1	3.91	3.32	1.5	0.0061	0.5097			NonCoding
TC0500010074.hg.1	3.28	2.66	1.54	0.0061	0.5097			NonCoding
TC0800012271.hg.1	7.21	6.34	1.83	0.0061	0.5097	FAM85A; AC145124.2	family with sequence similarity 85, member A [Source:HGNC Symbol;Acc:HGNC:17606]; novel transcript	NonCoding
TC0900007219.hg.1	6.15	5.3	1.81	0.0061	0.5097	berley	Transcript Identified by AceView	NonCoding
TC1900009317.hg.1	4.92	4.09	1.77	0.0061	0.5097			NonCoding
TC1100006730.hg.1	3.97	2.96	2.01	0.0061	0.5097			NonCoding
TC0300012757.hg.1	3.8	3.02	1.72	0.0061	0.5097	HMGB1P30	high mobility group box 1 pseudogene 30 [Source:HGNC Symbol;Acc:HGNC:39121]	Multiple_Complex
TC1700011065.hg.1	3.37	4	-1.55	0.0061	0.5097			NonCoding
TC0900007292.hg.1	4.08	4.98	-1.87	0.0061	0.5097	FKBP4P6	FK506 binding protein 4 pseudogene 6 [Source:HGNC Symbol;Acc:HGNC:50375]	Pseudogene
TC0100016957.hg.1	3.49	4.24	-1.68	0.0061	0.5097			NonCoding
TC1700010238.hg.1	4.55	3.85	1.63	0.0061	0.5112			NonCoding
TC1600006981.hg.1	4.66	3.46	2.29	0.0061	0.5112	ferraw	Transcript Identified by AceView	Coding
TC1500006813.hg.1	3.84	4.43	-1.5	0.0062	0.5114	RP11-74D7.1		Multiple_Complex
TC0400008839.hg.1	3.55	4.48	-1.9	0.0062	0.5117			NonCoding
TC0400008786.hg.1	4.98	4.16	1.77	0.0062	0.5119	RNU6-531P	RNA, U6 small nuclear 531, pseudogene [Source:HGNC Symbol;Acc:HGNC:47494]	Small_RNA
TC0600011171.hg.1	8.65	7.54	2.16	0.0062	0.5119	bysnoybu	Transcript Identified by AceView	Unassigned
TC2200007621.hg.1	4.58	3.94	1.55	0.0062	0.5119	tyvee	Transcript Identified by AceView	Unassigned
TC0500011216.hg.1	3.02	3.62	-1.51	0.0062	0.5119			NonCoding
TC0100011735.hg.1	5.07	3.52	2.94	0.0062	0.5119			NonCoding
TC1800008492.hg.1	3.98	4.85	-1.82	0.0062	0.5119	RP11-1147P1.1	TEC	Unassigned
TC1000011362.hg.1	4.2	5.12	-1.89	0.0062	0.5119	RP11-129G17.2		Pseudogene
TC1000007090.hg.1	4.06	3.44	1.54	0.0062	0.5119			NonCoding
TC0800008276.hg.1	8.61	7.63	1.97	0.0062	0.5119	RNU6-1209P	RNA, U6 small nuclear 1209, pseudogene [Source:HGNC Symbol;Acc:HGNC:48172]	Small_RNA
TC2100006759.hg.1	3.36	4.07	-1.64	0.0062	0.5119	AP000477.3	putative novel transcript	NonCoding
TC0100010176.hg.1	3.6	4.2	-1.51	0.0062	0.5119			NonCoding
TC0100016694.hg.1	7.14	8	-1.81	0.0062	0.5119	IVNS1ABP	influenza virus NS1A binding protein	Multiple_Complex
TC0200016056.hg.1	5.15	5.74	-1.51	0.0062	0.5119	AC068134.8	putative novel transcript	NonCoding
TC0100014788.hg.1	8.58	7.45	2.19	0.0062	0.5119	ZNHIT6	zinc finger, HIT-type containing 6	Multiple_Complex
TC1400008018.hg.1	3.78	4.45	-1.6	0.0063	0.5121			NonCoding
TC1400009595.hg.1	3.26	3.9	-1.56	0.0063	0.5121	PTTG4P	pituitary tumor-transforming 4 pseudogene	Multiple_Complex
TC1700009517.hg.1	4.53	3.5	2.05	0.0063	0.5121			NonCoding
TC2100007394.hg.1	3.85	4.58	-1.66	0.0063	0.5121	ITGB2	Memczak2013 ANTISENSE, CDS, coding, INTERNAL best transcript NM_001127491	NonCoding
TC0600006940.hg.1	7.75	8.45	-1.62	0.0063	0.5121	SMIM13	small integral membrane protein 13	Multiple_Complex
TC0400008761.hg.1	3.99	3.36	1.55	0.0063	0.5121			NonCoding
TC1400010311.hg.1	8.48	7.25	2.33	0.0063	0.5121	sporshubu	Transcript Identified by AceView	Coding
TC0X00006832.hg.1	4.27	5.03	-1.69	0.0063	0.5121			NonCoding
TC1500008110.hg.1	6.04	5.03	2.01	0.0063	0.5121	RP11-382A20.1		Pseudogene
TC0500008075.hg.1	3	3.77	-1.71	0.0063	0.5121	RP11-348J24.1	novel transcript	NonCoding
TC0200006590.hg.1	5.48	4.16	2.5	0.0063	0.5121	glerlabo	Transcript Identified by AceView	Coding
TC1600010771.hg.1	5.22	4.55	1.59	0.0063	0.5121	spusnee	Transcript Identified by AceView	Unassigned
TC0500012030.hg.1	4.76	4.15	1.53	0.0063	0.5121	GDF9	growth differentiation factor 9	Multiple_Complex
TC1700012156.hg.1	8.15	7.46	1.62	0.0063	0.5121	seyseebo	Transcript Identified by AceView	Coding
TC0700007923.hg.1	2.77	3.6	-1.77	0.0063	0.5121			NonCoding
TC0500012573.hg.1	3.55	4.33	-1.71	0.0063	0.5121			NonCoding
TC1700010965.hg.1	5.67	4.96	1.64	0.0063	0.5121	RP11-6N17.3; smurer	novel transcript antisense to SP2; Transcript Identified by AceView	NonCoding
TC1200011139.hg.1	3.76	4.54	-1.71	0.0063	0.5128			NonCoding
TSUnmapped00000292.hg.1	5.52	4.78	1.67	0.0063	0.5128	TGM4	transglutaminase 4	Coding
TC0300012651.hg.1	3.87	4.63	-1.7	0.0064	0.5134			NonCoding
TC0100010476.hg.1	4.54	3.6	1.92	0.0064	0.5134			NonCoding
TC1900009629.hg.1	4.58	3.79	1.73	0.0064	0.5134	porcha	Transcript Identified by AceView	Coding
TC0Y00006872.hg.1	4.45	5.38	-1.91	0.0064	0.5134	hera	Transcript Identified by AceView	Coding
TC1900011706.hg.1	3.64	4.32	-1.6	0.0064	0.5134	TDRD12	tudor domain containing 12	Coding
TC1200007269.hg.1	4.57	3.81	1.7	0.0064	0.5134	torblobu	Transcript Identified by AceView	Coding
TC1600011183.hg.1	4.23	3.63	1.52	0.0064	0.5134	skerro	Transcript Identified by AceView	Coding
TC0100010814.hg.1	4.82	3.29	2.89	0.0064	0.5144			NonCoding
TC1100009128.hg.1	3.23	4.09	-1.82	0.0064	0.5144	AP000462.2	novel transcript	NonCoding
TC2100007163.hg.1	10.77	10.05	1.65	0.0064	0.5144	soyna	Transcript Identified by AceView	Coding
TC0200014172.hg.1	6.16	5.54	1.54	0.0064	0.5144	derdorbu	Transcript Identified by AceView	NonCoding
TC1700006716.hg.1	3.65	4.62	-1.97	0.0064	0.5144			NonCoding
TC0600010335.hg.1	4.66	3.56	2.14	0.0064	0.5144	stosnerbu	Transcript Identified by AceView	Unassigned
TC0800011891.hg.1	8.85	8.25	1.52	0.0064	0.5144	cheeblu	Transcript Identified by AceView	Unassigned
TC1100006495.hg.1	6.63	7.5	-1.83	0.0064	0.5144	TSPAN4	tetraspanin 4	Multiple_Complex
TC0200014886.hg.1	5.46	6.35	-1.85	0.0064	0.5145	LINC01124	long intergenic non-protein coding RNA 1124	NonCoding
TC1200006805.hg.1	3.17	3.88	-1.64	0.0064	0.5145			NonCoding
TC0200013185.hg.1	3.21	4.16	-1.94	0.0064	0.5145	MIR4264	microRNA 4264	Precursor_microRNA
TC0900008276.hg.1	3.53	4.17	-1.56	0.0064	0.5145	RP11-338N12.1		Multiple_Complex
TC0X00009385.hg.1	8.09	6.35	3.33	0.0064	0.5145	MIR548AJ2	microRNA 548aj-2	Multiple_Complex
TC2100006446.hg.1	13.67	13.08	1.5	0.0064	0.5145	FP236240.1		Precursor_microRNA
TC2100007293.hg.1	13.67	13.08	1.5	0.0064	0.5145	AP001631.1		Precursor_microRNA
TC0900006631.hg.1	4.33	5.15	-1.76	0.0064	0.5145	RN7SL5P	RNA, 7SL, cytoplasmic 5, pseudogene [Source:HGNC Symbol;Acc:HGNC:10040]	NonCoding
TC0200007888.hg.1	7.65	6.61	2.06	0.0065	0.5155	gaporbo	Transcript Identified by AceView	Coding
TC0500011752.hg.1	4.48	3.77	1.64	0.0065	0.5155	FEM1C	Jeck2013 ALT_ACCEPTOR, ALT_DONOR, coding, INTERNAL, intronic best transcript NM_020177	NonCoding
TC0900009041.hg.1	5.14	4.46	1.6	0.0065	0.5156	yoraya	Transcript Identified by AceView	Coding
TC0100010576.hg.1	3.54	5.23	-3.23	0.0065	0.516			NonCoding
TC0500008712.hg.1	10.31	8.76	2.93	0.0065	0.516	MIR4461	microRNA 4461	Precursor_microRNA
TC0700011145.hg.1	4.51	5.42	-1.88	0.0065	0.516	vorslorby	Transcript Identified by AceView	Unassigned
TC1100009841.hg.1	6.49	7.09	-1.52	0.0065	0.516			NonCoding
TC1000007140.hg.1	3.49	4.5	-2.02	0.0065	0.516			NonCoding
TC0200008547.hg.1	4.27	3.55	1.64	0.0065	0.516	stawlu	Transcript Identified by AceView	Unassigned
TC0500007669.hg.1	3.33	4.29	-1.95	0.0065	0.516	spostarbu	Transcript Identified by AceView	Unassigned
TC1500009190.hg.1	7	5.6	2.65	0.0065	0.516	RNU6-188P	RNA, U6 small nuclear 188, pseudogene [Source:HGNC Symbol;Acc:HGNC:47151]	Small_RNA
TC1100007568.hg.1	2.91	3.59	-1.6	0.0065	0.516	OR4A4P	olfactory receptor, family 4, subfamily A, member 4 pseudogene	Pseudogene
TC1600006784.hg.1	4.45	3.05	2.65	0.0065	0.516			NonCoding
TC0X00007715.hg.1	5.58	3.86	3.27	0.0066	0.516			NonCoding
TC0400010017.hg.1	4.32	3.71	1.52	0.0066	0.516			NonCoding
TC0400007706.hg.1	3.36	4.11	-1.69	0.0066	0.516			NonCoding
TC0200006496.hg.1	3.5	4.32	-1.76	0.0066	0.516	fludor	Transcript Identified by AceView	Unassigned
TC0900011030.hg.1	3.51	4.19	-1.6	0.0066	0.516	FYTTD1P1	forty-two-three domain containing 1 pseudogene 1 [Source:HGNC Symbol;Acc:HGNC:38035]	Multiple_Complex
TC0100018501.hg.1	6.77	6.06	1.63	0.0066	0.516			NonCoding
TC0500011251.hg.1	5.05	4.29	1.69	0.0066	0.516	CTC-431G16.2	novel transcript, antisense to CMYA5	NonCoding
TC0300013662.hg.1	5.24	4.05	2.27	0.0066	0.516			NonCoding
TC1800007864.hg.1	6.89	5.09	3.49	0.0066	0.516	porteebu	Transcript Identified by AceView	Coding
TC1200009798.hg.1	6.75	6.06	1.61	0.0066	0.516	vyblabu	Transcript Identified by AceView	Coding
TC2200008212.hg.1	6.32	7.33	-2.01	0.0066	0.516	GGTLC4P	gamma-glutamyltransferase light chain 4 pseudogene [Source:HGNC Symbol;Acc:HGNC:33428]	Multiple_Complex
TC1000009002.hg.1	3.76	5.02	-2.39	0.0066	0.516	PNLIPRP3	pancreatic lipase-related protein 3	Multiple_Complex
TC0600008508.hg.1	6.6	4.5	4.29	0.0066	0.516	FO393414.1		Precursor_microRNA
TC1800007417.hg.1	5.75	4.39	2.57	0.0066	0.516	maser	Transcript Identified by AceView	Unassigned
TC1600008880.hg.1	5.09	3.79	2.47	0.0066	0.516	glysney	Transcript Identified by AceView	Coding
TC0100014649.hg.1	4.49	3.53	1.95	0.0066	0.516			NonCoding
TC1200012073.hg.1	3.18	4.17	-1.98	0.0066	0.516	RP11-240G22.5	novel transcript, antisense to FBXW8	NonCoding
TC0600012749.hg.1	3.75	4.79	-2.05	0.0066	0.516			NonCoding
TC0100015497.hg.1	4.65	5.57	-1.9	0.0066	0.516	starawbu	Transcript Identified by AceView	Coding
TC0200012595.hg.1	2.99	3.59	-1.52	0.0066	0.516	rerdoy	Transcript Identified by AceView	NonCoding
TC0100012074.hg.1	3.2	3.79	-1.51	0.0067	0.516	dawwoybo	Transcript Identified by AceView	Coding
TC0100016848.hg.1	3.99	3.08	1.88	0.0067	0.516			NonCoding
TC2100006926.hg.1	4.5	5.11	-1.52	0.0067	0.516			NonCoding
TC0100013219.hg.1	3.43	4.15	-1.65	0.0067	0.516	glarbo	Transcript Identified by AceView	NonCoding
TC0700010364.hg.1	5.36	4.32	2.06	0.0067	0.516			NonCoding
TC0200007937.hg.1	4.76	6.01	-2.39	0.0067	0.516			NonCoding
TC1200007845.hg.1	6.85	5.9	1.93	0.0067	0.516	RNU6-343P	RNA, U6 small nuclear 343, pseudogene [Source:HGNC Symbol;Acc:HGNC:47306]	Small_RNA
TC1500006731.hg.1	6.06	4.9	2.23	0.0067	0.516	RP11-932O9.10	novel transcript	NonCoding
TSUnmapped00000694.hg.1	6.06	4.9	2.23	0.0067	0.516	RP11-932O9.10		NonCoding
TC0200012011.hg.1	6.39	5.42	1.95	0.0067	0.516	notamo	Transcript Identified by AceView	Unassigned
TC0100017131.hg.1	4.51	3.91	1.51	0.0067	0.516			NonCoding
TC2000008824.hg.1	3.59	4.25	-1.59	0.0067	0.516	FOXS1	forkhead box S1	Multiple_Complex
TC1300007690.hg.1	4.1	4.8	-1.63	0.0067	0.516			NonCoding
TC0X00009135.hg.1	3.27	4.12	-1.8	0.0067	0.516			NonCoding
TC2100007723.hg.1	4.33	3.55	1.72	0.0067	0.516			NonCoding
TC0Y00007020.hg.1	6	5.38	1.53	0.0067	0.516	TSPY13P	testis specific protein, Y-linked 13, pseudogene [Source:HGNC Symbol;Acc:HGNC:23905]	Pseudogene
TC1000006961.hg.1	4.76	5.58	-1.76	0.0067	0.516	glyslar	Transcript Identified by AceView	Unassigned
TC0600014208.hg.1	3.64	4.97	-2.51	0.0067	0.516			NonCoding
TC0600009424.hg.1	3.57	4.21	-1.55	0.0067	0.516			NonCoding
TC0100013857.hg.1	5.26	4.64	1.54	0.0068	0.516	plarubo	Transcript Identified by AceView	Coding
TC0500008442.hg.1	4.01	3.34	1.59	0.0068	0.516			NonCoding
TC1500010140.hg.1	6.73	5.9	1.78	0.0068	0.516	WDR61	WD repeat domain 61	Multiple_Complex
TC0200011037.hg.1	4.12	3.48	1.56	0.0068	0.516			NonCoding
TC1700008568.hg.1	4.01	3.38	1.55	0.0068	0.516	resaru	Transcript Identified by AceView	Unassigned
TC0900006559.hg.1	7.04	6.4	1.56	0.0068	0.516	CD274	CD274 molecule	Multiple_Complex
TC1400009002.hg.1	7.7	8.54	-1.79	0.0068	0.516	SEC23A	Sec23 homolog A, COPII coat complex component	Multiple_Complex
TC1100007981.hg.1	3.17	3.88	-1.63	0.0068	0.516	saplaw	Transcript Identified by AceView	Coding
TC0300009893.hg.1	3.55	4.25	-1.62	0.0068	0.516	mypobu	Transcript Identified by AceView	NonCoding
TC0100011222.hg.1	5.3	4.48	1.77	0.0068	0.516	boykoybo	Transcript Identified by AceView	Coding
TC1400007647.hg.1	10.7	11.85	-2.21	0.0068	0.516	ACOT2	acyl-CoA thioesterase 2	Multiple_Complex
TC0800006489.hg.1	4.97	4.29	1.59	0.0068	0.516	blawbly	Transcript Identified by AceView	Unassigned
TC1500009011.hg.1	4.28	3.15	2.19	0.0068	0.516	tekaru	Transcript Identified by AceView	Coding
TC1800007975.hg.1	5.78	6.46	-1.6	0.0068	0.516			NonCoding
TC0200011924.hg.1	4.68	3.84	1.8	0.0068	0.516	skergloy	Transcript Identified by AceView	Unassigned
TC0300007138.hg.1	7.02	5.75	2.42	0.0068	0.516	koyfawbo	Transcript Identified by AceView	Unassigned
TC1200009568.hg.1	3.35	4.35	-2	0.0068	0.516	bleeblarbu	Transcript Identified by AceView	Unassigned
TC0400010646.hg.1	7.18	6.02	2.23	0.0068	0.516			NonCoding
TC1100007537.hg.1	5.75	6.54	-1.74	0.0068	0.516	TRIM49B	tripartite motif containing 49B	Coding
TC0100009810.hg.1	5.03	4.28	1.68	0.0068	0.516	reezerbo; voypoybu	Transcript Identified by AceView	Coding
TC1100011914.hg.1	4.54	5.25	-1.63	0.0068	0.516	TRIM64B	tripartite motif containing 64B	Multiple_Complex
TC0800007067.hg.1	5.37	4.56	1.74	0.0069	0.516			NonCoding
TC0600014041.hg.1	3.59	4.4	-1.76	0.0069	0.516	steysnerbu	Transcript Identified by AceView	Multiple_Complex
TC0500012375.hg.1	3.82	4.42	-1.51	0.0069	0.516			NonCoding
TC2000007755.hg.1	3.8	4.96	-2.23	0.0069	0.516			NonCoding
TC1900007971.hg.1	8.39	7.77	1.53	0.0069	0.516	flawler	Transcript Identified by AceView	Unassigned
TC2100008195.hg.1	5.38	3.93	2.73	0.0069	0.516			NonCoding
TC0600013347.hg.1	4.2	3.61	1.5	0.0069	0.516	RNU6-427P	RNA, U6 small nuclear 427, pseudogene [Source:HGNC Symbol;Acc:HGNC:47390]	Small_RNA
TC0700012175.hg.1	3.02	3.94	-1.89	0.0069	0.516			NonCoding
TC1700009345.hg.1	4.05	4.98	-1.91	0.0069	0.516	koysmee	Transcript Identified by AceView	Coding
TC0300012906.hg.1	4.39	5.11	-1.65	0.0069	0.516	nagabu	Transcript Identified by AceView	Unassigned
TC0200014515.hg.1	3.82	4.42	-1.52	0.0069	0.516	RP11-107E5.3	TEC	NonCoding
TC0500009268.hg.1	10.01	9.24	1.7	0.0069	0.5162	TTC1	tetratricopeptide repeat domain 1	Multiple_Complex
TC0500012873.hg.1	6.26	5.46	1.74	0.0069	0.5162	RNU6-500P	RNA, U6 small nuclear 500, pseudogene [Source:HGNC Symbol;Acc:HGNC:47463]	Small_RNA
TC1900008757.hg.1	5.35	4.68	1.59	0.0069	0.5162	peytabu	Transcript Identified by AceView	Unassigned
TC0600011248.hg.1	3.7	4.32	-1.53	0.0069	0.5162	ZKSCAN4	zinc finger with KRAB and SCAN domains 4	Multiple_Complex
TC1400007070.hg.1	5.47	4.64	1.78	0.0069	0.5162			NonCoding
TC0600012300.hg.1	4.37	5.19	-1.77	0.0069	0.5162	tuglubu	Transcript Identified by AceView	Coding
TC0100011751.hg.1	5.2	4.34	1.81	0.0069	0.5162	AL596330.1		Precursor_microRNA
TC1900009362.hg.1	4.65	3.64	2.01	0.0069	0.5162	lorflar	Transcript Identified by AceView	Coding
TC0200015581.hg.1	4.46	5.23	-1.71	0.0069	0.517	jergorbo	Transcript Identified by AceView	Coding
TC0500013392.hg.1	5.42	4.81	1.53	0.0069	0.517	CCNJL	cyclin J-like	Multiple_Complex
TC0200012860.hg.1	3.27	4.57	-2.47	0.0069	0.5172			NonCoding
TC1800007211.hg.1	8.19	7.05	2.19	0.0069	0.5172			NonCoding
TC0600009442.hg.1	3.35	4.1	-1.69	0.007	0.5172			NonCoding
TC0600009653.hg.1	5.02	4.21	1.75	0.007	0.5175			NonCoding
TC0300013087.hg.1	9.44	10.28	-1.79	0.007	0.5175	SEC62-AS1; RP11-379K17.7	SEC62 antisense RNA 1 [Source:HGNC Symbol;Acc:HGNC:40586]; novel transcript	NonCoding
TC0300011215.hg.1	4.25	3.63	1.54	0.007	0.5176	mamoybo	Transcript Identified by AceView	Coding
TC0100008453.hg.1	4.24	3.19	2.08	0.007	0.5179			NonCoding
TC1200008467.hg.1	5.54	4.08	2.75	0.007	0.5179	faney	Transcript Identified by AceView	Unassigned
TC0200007797.hg.1	3.48	4.86	-2.61	0.007	0.5179	tatemo	Transcript Identified by AceView	Coding
TC1600006560.hg.1	4.04	3.17	1.83	0.007	0.5179	LA16c-431H6.7	TEC	Unassigned
TC0X00007933.hg.1	6.61	5.87	1.68	0.007	0.5179			NonCoding
TC0400008543.hg.1	9.17	8.34	1.78	0.007	0.5179	SEPT14P4	septin 14 pseudogene 4 [Source:HGNC Symbol;Acc:HGNC:51688]	Multiple_Complex
TC0800009143.hg.1	4.66	5.3	-1.55	0.007	0.5179	ADGRB1	adhesion G protein-coupled receptor B1	Multiple_Complex
TC0600011838.hg.1	8.94	7.59	2.54	0.007	0.5179	sweejaw	Transcript Identified by AceView	Unassigned
TC1100006574.hg.1	5.14	5.79	-1.57	0.007	0.5179			NonCoding
TC0100011273.hg.1	8.77	7.09	3.19	0.007	0.5179	burabu	Transcript Identified by AceView	Coding
TC1000010775.hg.1	6.49	5.31	2.26	0.007	0.5179			NonCoding
TC1600007346.hg.1	4.22	3.2	2.03	0.007	0.5179			NonCoding
TC0X00009532.hg.1	4.66	5.7	-2.05	0.007	0.5179	LOC100113397	Transcript Identified by AceView, Entrez Gene ID(s) 100113397	Unassigned
TC1100007299.hg.1	6.17	5.09	2.11	0.007	0.5179	RP11-1110F20.1	TEC	Unassigned
TC1600007016.hg.1	7.93	6.93	2	0.0071	0.519			NonCoding
TC0100015539.hg.1	5.07	4.06	2.01	0.0071	0.519			NonCoding
TC0400010767.hg.1	12.69	11.96	1.66	0.0071	0.519			NonCoding
TC0500011010.hg.1	12.94	10.52	5.38	0.0071	0.5197	bystawbu	Transcript Identified by AceView	Coding
TC0600007697.hg.1	5.44	4.31	2.19	0.0071	0.5197	glarjor	Transcript Identified by AceView	Unassigned
TC1400008824.hg.1	3.47	4.3	-1.79	0.0071	0.5197			NonCoding
TC1600011365.hg.1	12.63	11.78	1.8	0.0071	0.5197	NPIPB9	nuclear pore complex interacting protein family, member B9	Coding
TC0900009300.hg.1	4.78	3.87	1.89	0.0071	0.5197	AL365502.1		Precursor_microRNA
TC0200010375.hg.1	4.48	5.3	-1.76	0.0071	0.5197			NonCoding
TC0100018287.hg.1	11.32	10.4	1.88	0.0071	0.5197			NonCoding
TC0M00006434.hg.1	11.44	10.8	1.56	0.0071	0.5197	ND2	MTND2	Multiple_Complex
TC1900006830.hg.1	10.88	10.12	1.69	0.0071	0.5197	Metazoa_SRP	Metazoan signal recognition particle RNA [Source:RFAM;Acc:RF00017]	NonCoding
TC1700008533.hg.1	8.62	7.97	1.57	0.0072	0.5201	TLK2	tousled-like kinase 2	Multiple_Complex
TC1300008948.hg.1	5.69	4.74	1.93	0.0072	0.5201	geypy	Transcript Identified by AceView	Unassigned
TC1900007212.hg.1	3.78	4.54	-1.69	0.0072	0.5203	RNU6-782P	RNA, U6 small nuclear 782, pseudogene [Source:HGNC Symbol;Acc:HGNC:47745]	Multiple_Complex
TC1500008122.hg.1	5.33	4.37	1.96	0.0072	0.5203	kerimi	Transcript Identified by AceView	Coding
TC1000008103.hg.1	3.65	4.49	-1.79	0.0072	0.5203	slergloybu	Transcript Identified by AceView	Coding
TC0400008321.hg.1	6.63	5.8	1.79	0.0072	0.5203	RNU6-553P	RNA, U6 small nuclear 553, pseudogene [Source:HGNC Symbol;Acc:HGNC:47516]	Small_RNA
TC0300010592.hg.1	4.93	5.7	-1.7	0.0072	0.5203			NonCoding
TC0900012247.hg.1	3.75	4.5	-1.69	0.0072	0.5204			NonCoding
TC0100009859.hg.1	6	5.27	1.66	0.0072	0.5204	U1	U1 spliceosomal RNA [Source:RFAM;Acc:RF00003]	Multiple_Complex
TC0X00007383.hg.1	4.24	5.09	-1.8	0.0072	0.5204			NonCoding
TC0100016083.hg.1	3.3	3.94	-1.56	0.0072	0.5204			NonCoding
TC0400008757.hg.1	3.31	3.91	-1.51	0.0072	0.5204			NonCoding
TC0200007207.hg.1	3.93	4.73	-1.74	0.0072	0.5204			NonCoding
TC0200015289.hg.1	5.42	6.42	-2.01	0.0072	0.5204			NonCoding
TC1200011409.hg.1	4.02	4.88	-1.81	0.0072	0.5204	slorgly	Transcript Identified by AceView	Coding
TC1000009397.hg.1	4.08	4.73	-1.57	0.0072	0.5204	DPYSL4	dihydropyrimidinase-like 4	Multiple_Complex
TC0300007375.hg.1	5.27	4.47	1.75	0.0073	0.5204			NonCoding
TC0600011144.hg.1	14.75	15.4	-1.57	0.0073	0.5204			NonCoding
TC0600008740.hg.1	4.26	5.22	-1.95	0.0073	0.5204	LOC101928911	uncharacterized LOC101928911	NonCoding
TC0700011452.hg.1	5.43	4.8	1.55	0.0073	0.5204	AC079398.2		Precursor_microRNA
TC0X00008548.hg.1	3.68	2.96	1.65	0.0073	0.5204	sporlee	Transcript Identified by AceView	Multiple_Complex
TC1000008802.hg.1	3.42	4.32	-1.86	0.0073	0.5204	skolawby	Transcript Identified by AceView	Unassigned
TC0600014368.hg.1	4.32	3.56	1.7	0.0073	0.5204			NonCoding
TC0900010243.hg.1	4.62	3.87	1.68	0.0073	0.5204	LINC00268	long intergenic non-protein coding RNA 268	Multiple_Complex
TC0X00008115.hg.1	6.1	5.3	1.74	0.0073	0.5204	hana	Transcript Identified by AceView	Coding
TC0X00010828.hg.1	8.08	7.04	2.06	0.0073	0.5204			NonCoding
TC1600008242.hg.1	4.53	3.3	2.35	0.0073	0.5204	mawzu	Transcript Identified by AceView	Coding
TC0500011312.hg.1	3.53	4.25	-1.64	0.0073	0.5204	ATG10-AS1; RP11-356D23.2	ATG10 antisense RNA 1 [Source:HGNC Symbol;Acc:HGNC:40914]; novel transcript	NonCoding
TC0600013772.hg.1	5.54	6.26	-1.65	0.0073	0.5204			NonCoding
TC1700008447.hg.1	6.69	5.73	1.94	0.0073	0.5205	RN7SL716P	RNA, 7SL, cytoplasmic 716, pseudogene [Source:HGNC Symbol;Acc:HGNC:46732]	NonCoding
TC0900008078.hg.1	7.41	6.46	1.93	0.0073	0.5206	RP11-435O5.4	novel transcript, antisense to PTCH1	NonCoding
TC0900006927.hg.1	4.27	3.46	1.76	0.0073	0.5206	MTCO3P30	MT-CO3 pseudogene 30 [Source:HGNC Symbol;Acc:HGNC:52133]	Multiple_Complex
TC1400007744.hg.1	3.34	4.09	-1.68	0.0073	0.5206	LOC283575; RP11-7F17.5	uncharacterized LOC283575; novel transcript	NonCoding
TC0800012048.hg.1	4.31	5.18	-1.82	0.0073	0.5206	MIR1302-7	Homo sapiens microRNA 1302-7 (MIR1302-7), microRNA.	Multiple_Complex
TC1200009819.hg.1	3.91	4.77	-1.82	0.0073	0.5206	jeenee	Transcript Identified by AceView	Coding
TC1600009199.hg.1	8.74	7.89	1.8	0.0073	0.5206	SLX4	SLX4 structure-specific endonuclease subunit	Multiple_Complex
TC0X00008771.hg.1	4.42	5.17	-1.69	0.0073	0.5206	woyfa	Transcript Identified by AceView	Coding
TC0900011451.hg.1	7.52	5.82	3.25	0.0073	0.5206	smosoyby	Transcript Identified by AceView	Coding
TC1300009134.hg.1	4.23	3.52	1.64	0.0073	0.5206			NonCoding
TC1900011697.hg.1	11.43	10.54	1.86	0.0073	0.5206	ZNF730	zinc finger protein 730	Multiple_Complex
TC1200011205.hg.1	4.45	3.83	1.54	0.0074	0.5206	florflubu	Transcript Identified by AceView	Coding
TC1200012134.hg.1	3.87	4.58	-1.63	0.0074	0.5206			NonCoding
TC1600010538.hg.1	3.96	5.12	-2.23	0.0074	0.5206	koywoybu	Transcript Identified by AceView	Coding
TC1900007989.hg.1	6.75	5.89	1.82	0.0074	0.5206	snorchee	Transcript Identified by AceView	Unassigned
TC0600008488.hg.1	3.77	4.46	-1.62	0.0074	0.5206	bujar; RP3-331H24.4	Transcript Identified by AceView; putative novel transcript	NonCoding
TC1400009256.hg.1	8.06	7.23	1.78	0.0074	0.5206	ATG14	autophagy related 14	Multiple_Complex
TC0500009351.hg.1	4.33	3.57	1.69	0.0074	0.5206	berskeeby	Transcript Identified by AceView	Unassigned
TC0300013678.hg.1	8.52	7.24	2.43	0.0074	0.5206	sloynawbo	Transcript Identified by AceView	Unassigned
TC0200015932.hg.1	4.67	3.98	1.61	0.0074	0.5206			NonCoding
TC1700011444.hg.1	3	3.62	-1.54	0.0074	0.5208	Y_RNA	Y RNA [Source:RFAM;Acc:RF00019]	NonCoding
TC0600008535.hg.1	6.63	5.37	2.41	0.0074	0.521			NonCoding
TC0400008383.hg.1	8.06	6.61	2.73	0.0074	0.5219			NonCoding
TC0600008527.hg.1	5.98	5.34	1.56	0.0074	0.5219	DDX43	DEAD (Asp-Glu-Ala-Asp) box polypeptide 43	Multiple_Complex
TC0200009825.hg.1	4.75	3.9	1.8	0.0074	0.5219	EIF3EP2	eukaryotic translation initiation factor 3 subunit E pseudogene 2 [Source:HGNC Symbol;Acc:HGNC:37919]	Pseudogene
TC1000009758.hg.1	3.49	4.88	-2.63	0.0074	0.5219			NonCoding
TC0700008518.hg.1	6.13	4.44	3.24	0.0074	0.5219	klasmeybu	Transcript Identified by AceView	Coding
TC0200012383.hg.1	3.43	4.03	-1.51	0.0074	0.5219	HAAO	3-hydroxyanthranilate 3,4-dioxygenase	Multiple_Complex
TC0X00010865.hg.1	10.7	8.73	3.92	0.0074	0.522	AL591668.1		Precursor_microRNA
TC0500007623.hg.1	10.77	9.82	1.93	0.0074	0.522	MAST4	microtubule associated serine/threonine kinase family member 4	Multiple_Complex
TC0X00010794.hg.1	9.47	7.53	3.85	0.0075	0.522	smydoy	Transcript Identified by AceView	Unassigned
TC0200011723.hg.1	8.74	7.84	1.87	0.0075	0.522			NonCoding
TC1200008367.hg.1	3.45	4.13	-1.6	0.0075	0.522			NonCoding
TC1500007701.hg.1	9.19	8.52	1.6	0.0075	0.522	DRAIC	downregulated RNA in cancer, inhibitor of cell invasion and migration	Multiple_Complex
TC1600006642.hg.1	7.07	6.34	1.66	0.0075	0.522	lyzobu	Transcript Identified by AceView	Coding
TC0100014994.hg.1	3.78	3.18	1.51	0.0075	0.522			NonCoding
TC0100013209.hg.1	3.09	3.69	-1.51	0.0075	0.522			NonCoding
TC1600010898.hg.1	4.05	4.85	-1.74	0.0075	0.522			NonCoding
TC0500007758.hg.1	6.04	4.81	2.35	0.0075	0.522	FCHO2	FCH domain only 2	Multiple_Complex
TC0100006579.hg.1	7.75	8.57	-1.77	0.0075	0.522			NonCoding
TC1200010037.hg.1	3.34	4.28	-1.92	0.0075	0.522			NonCoding
TC0700012974.hg.1	3.68	4.6	-1.89	0.0075	0.522			NonCoding
TC1700007441.hg.1	3.33	3.93	-1.51	0.0075	0.522	slorwee	Transcript Identified by AceView	Coding
TC0300010655.hg.1	4.97	4.04	1.9	0.0076	0.522	CNOT10-AS1; RP11-1005I1.1	CNOT10 antisense RNA 1 [Source:HGNC Symbol;Acc:HGNC:41031]; novel transcript	NonCoding
TC1000006849.hg.1	3.84	4.43	-1.51	0.0076	0.522	stoyreeby	Transcript Identified by AceView	Coding
TC0700010928.hg.1	4.15	3.36	1.73	0.0076	0.522	snusmubu	Transcript Identified by AceView	Unassigned
TC0200012991.hg.1	11.67	10.44	2.35	0.0076	0.522	MIR1285-2	microRNA 1285-2	Precursor_microRNA
TC0800009389.hg.1	3.53	4.19	-1.59	0.0076	0.522	RP11-221H10.1		Multiple_Complex
TC0500011656.hg.1	5.94	5.28	1.57	0.0076	0.522	paswobu	Transcript Identified by AceView	Coding
TC0600011992.hg.1	4.56	5.26	-1.62	0.0076	0.522	RP4-724P12.1		Multiple_Complex
TC0100017474.hg.1	3.42	4.26	-1.78	0.0076	0.522	RP11-100E13.1	putative novel transcript	NonCoding
TC1500006825.hg.1	3.81	4.63	-1.77	0.0076	0.522	morspey	Transcript Identified by AceView	Coding
TC1500006830.hg.1	3.81	4.63	-1.77	0.0076	0.522	beygley	Transcript Identified by AceView	Coding
TC1100013118.hg.1	9.07	8.02	2.07	0.0076	0.522	LINC01001	long intergenic non-protein coding RNA 1001	Multiple_Complex
TC0500012599.hg.1	3.11	3.9	-1.73	0.0076	0.522	ADAM19	ADAM metallopeptidase domain 19	Multiple_Complex
TC1800008840.hg.1	8.49	9.31	-1.76	0.0076	0.522	glorlo	Transcript Identified by AceView	Coding
TC1700009800.hg.1	3.94	4.88	-1.91	0.0076	0.522	RP11-597M12.1	novel transcript, antisense to ARHGAP44	NonCoding
TC0100017339.hg.1	4.01	3.16	1.81	0.0076	0.522			NonCoding
TC0300011630.hg.1	5.15	4.45	1.63	0.0076	0.522	modybo	Transcript Identified by AceView	Coding
TC0700009021.hg.1	7.53	5.65	3.66	0.0076	0.522	tobler	Transcript Identified by AceView	Unassigned
TC0300010814.hg.1	4.42	5.06	-1.56	0.0076	0.522			NonCoding
TC0300007439.hg.1	3.69	4.86	-2.25	0.0076	0.522			NonCoding
TC0200013871.hg.1	6.79	5.47	2.49	0.0076	0.522	worswarby	Transcript Identified by AceView	Coding
TC0900007380.hg.1	8.33	6.3	4.07	0.0076	0.522	jorskobu	Transcript Identified by AceView	Coding
TC0100014708.hg.1	3.98	4.6	-1.54	0.0076	0.522	RP11-115A15.4		Multiple_Complex
TC1300007566.hg.1	3.75	4.6	-1.8	0.0076	0.522	glorstu	Transcript Identified by AceView	Coding
TC1100008603.hg.1	4.28	5.2	-1.89	0.0076	0.522			NonCoding
TC0300013976.hg.1	6.34	5.45	1.85	0.0076	0.522			NonCoding
TC0900008765.hg.1	3.69	4.36	-1.59	0.0076	0.522	klarplabu	Transcript Identified by AceView	Unassigned
TC1300007758.hg.1	3.75	4.36	-1.53	0.0076	0.522	RP11-10E18.7	novel transcript, sense intronic to DNAJC3	NonCoding
TC1200007479.hg.1	5.23	3.27	3.9	0.0077	0.522			NonCoding
TC1500009808.hg.1	7.1	6.33	1.71	0.0077	0.522	larsor	Transcript Identified by AceView	Coding
TC0200008751.hg.1	3.26	3.86	-1.52	0.0077	0.522			NonCoding
TC0600006735.hg.1	3.34	4.15	-1.76	0.0077	0.522			NonCoding
TC0500007641.hg.1	10.7	9.48	2.33	0.0077	0.522	PIK3R1	phosphoinositide-3-kinase, regulatory subunit 1 (alpha)	Multiple_Complex
TC0300011761.hg.1	3.59	4.69	-2.15	0.0077	0.522			NonCoding
TC0300013531.hg.1	4.37	5.34	-1.95	0.0077	0.522	OSTN-AS1; RP11-656G9.3	OSTN antisense RNA 1 [Source:HGNC Symbol;Acc:HGNC:41250]; novel transcript	NonCoding
TC1200010031.hg.1	3.77	3.13	1.56	0.0077	0.522	zorshee	Transcript Identified by AceView, Entrez Gene ID(s) 100288269	Unassigned
TC2000008356.hg.1	3.84	4.44	-1.52	0.0077	0.522			NonCoding
TC0900010470.hg.1	9.91	9.24	1.59	0.0077	0.522	PRUNE2	prune homolog 2 (Drosophila)	Multiple_Complex
TC0700012275.hg.1	4.09	3.45	1.55	0.0077	0.522	fobler	Transcript Identified by AceView	Coding
TC1200009528.hg.1	6.83	6.2	1.55	0.0077	0.522	ZNF140	zinc finger protein 140	Multiple_Complex
TC0600012389.hg.1	3.51	4.36	-1.81	0.0077	0.522			NonCoding
TC2000008406.hg.1	3.42	4.02	-1.52	0.0077	0.5222			NonCoding
TC1600007242.hg.1	6.38	4.57	3.53	0.0077	0.5222	spawsny	Transcript Identified by AceView	Coding
TC0300009038.hg.1	3.61	4.51	-1.87	0.0077	0.5222			NonCoding
TC1300006671.hg.1	3.67	4.25	-1.5	0.0077	0.5222	RP11-144H23.2		Pseudogene
TC0600009943.hg.1	3.69	4.39	-1.62	0.0077	0.5222			NonCoding
TC1100008064.hg.1	4.58	3.83	1.68	0.0077	0.5222	pykawby	Transcript Identified by AceView	Unassigned
TC1500010560.hg.1	12.99	12.38	1.53	0.0077	0.5222	Metazoa_SRP	Metazoan signal recognition particle RNA [Source:RFAM;Acc:RF00017]	NonCoding
TC1200008943.hg.1	5.1	4.45	1.57	0.0078	0.5222	weybler	Transcript Identified by AceView	Coding
TC14_GL000009v2_random00006452.hg.1	9.78	8.54	2.36	0.0078	0.5222	RP11-435B5.3		NonCoding
TC1200009417.hg.1	4.86	3.97	1.85	0.0078	0.5222	Y_RNA	Y RNA [Source:RFAM;Acc:RF00019]	NonCoding
TC0900010863.hg.1	5.06	4.46	1.52	0.0078	0.5222			NonCoding
TC1600006854.hg.1	6.22	5.38	1.8	0.0078	0.5222			NonCoding
TC1600009302.hg.1	4.17	3.14	2.03	0.0078	0.5222	ploysnoy	Transcript Identified by AceView	Coding
TC1400007504.hg.1	4.78	4.13	1.56	0.0078	0.5222	RDH12	retinol dehydrogenase 12 (all-trans/9-cis/11-cis)	Multiple_Complex
TC0800007547.hg.1	5.1	4.25	1.81	0.0078	0.5222	pawfoyby	Transcript Identified by AceView	Coding
TC1100008416.hg.1	5.44	4.63	1.76	0.0078	0.5222	MIR548AL	microRNA 548al	Precursor_microRNA
TC0900008135.hg.1	2.86	3.56	-1.62	0.0078	0.5222			NonCoding
TC0900006574.hg.1	4.67	4.05	1.54	0.0078	0.5222			NonCoding
TC0100016721.hg.1	6.93	6	1.9	0.0078	0.5223			NonCoding
TC1400009963.hg.1	4.73	5.41	-1.6	0.0078	0.5223	RP11-1078H9.1; ruzey	novel transcript; Transcript Identified by AceView	NonCoding
TC0X00010662.hg.1	3.3	3.93	-1.55	0.0078	0.5223	lawdo	Transcript Identified by AceView	Unassigned
TC0500007971.hg.1	5.6	6.31	-1.64	0.0078	0.5223	FTH1P9	ferritin, heavy polypeptide 1 pseudogene 9 [Source:HGNC Symbol;Acc:HGNC:39089]	Multiple_Complex
TC0900011944.hg.1	4.27	3.66	1.52	0.0078	0.5223			NonCoding
TC1500009394.hg.1	3.47	4.15	-1.61	0.0078	0.5224			NonCoding
TC1000007075.hg.1	3.37	3.95	-1.5	0.0078	0.5224	gyslee	Transcript Identified by AceView	Unassigned
TC0500006592.hg.1	4.46	5.12	-1.58	0.0078	0.5224			NonCoding
TC0X00007091.hg.1	3.41	4.03	-1.54	0.0079	0.5224			NonCoding
TC0100007231.hg.1	4.01	3.25	1.69	0.0079	0.5224	swarkorbu	Transcript Identified by AceView	Unassigned
TC0300011507.hg.1	4.54	3.83	1.64	0.0079	0.5224	swawrobu	Transcript Identified by AceView	Coding
TC0200010334.hg.1	6.2	5.61	1.51	0.0079	0.5224	RP11-347P5.1; nuhura	Transcript Identified by AceView; novel transcript, antisense to STK17B	NonCoding
TC1000008220.hg.1	3.85	4.55	-1.63	0.0079	0.5224			NonCoding
TC1000009112.hg.1	3.69	4.43	-1.67	0.0079	0.5224	goraby	Transcript Identified by AceView	Unassigned
TC1500009755.hg.1	4.37	3.75	1.54	0.0079	0.5224			NonCoding
TC0600009548.hg.1	3.27	4.3	-2.05	0.0079	0.5224	numara	Transcript Identified by AceView	Coding
TC0800012327.hg.1	4.18	4.83	-1.57	0.0079	0.5224	RP11-267M23.7		Multiple_Complex
TC2100007749.hg.1	3.49	4.27	-1.71	0.0079	0.5224	ZNF299P	zinc finger protein 299, pseudogene	Multiple_Complex
TC0300011852.hg.1	3.83	4.42	-1.5	0.0079	0.5224	IMPG2	interphotoreceptor matrix proteoglycan 2	Multiple_Complex
TC0300009601.hg.1	4.98	3.64	2.53	0.0079	0.5224	RP11-255C15.3	novel transcript	NonCoding
TC1900010982.hg.1	4.18	4.83	-1.58	0.0079	0.5224	AC007193.8	novel transcript, antisense to PPP5C	NonCoding
TC1900009817.hg.1	5.96	6.61	-1.57	0.0079	0.5224	snyser	Transcript Identified by AceView	Coding
TC0700013535.hg.1	10.15	9.44	1.64	0.0079	0.5224	LOC401320; AC005154.6; TCONS_00012989; pleyglorby	uncharacterized LOC401320; Jeck2013, Memczak2013 ANTISENSE, downstream_end, ncRNA, OVERLAPTX, OVEXON best transcript TCONS_00012989; Salzman2013 ANNOTATED, INTERNAL, ncRNA, OVEXON best transcript NR_038889; novel transcript, antisense to GARS; Transcript Identified by AceView	Multiple_Complex
TC1100012246.hg.1	4.63	3.97	1.58	0.0079	0.5224	SNORD39	Small nucleolar RNA SNORD55/SNORD39 [Source:RFAM;Acc:RF00157]	Small_RNA
TC1100012428.hg.1	4.7	3.93	1.71	0.0079	0.5224	pkinase.69	Transcript Identified by AceView	Coding
TC1200009445.hg.1	10.53	9.73	1.73	0.0079	0.5224	SFSWAP	splicing factor, suppressor of white-apricot family	Multiple_Complex
TC0600009267.hg.1	4.01	4.68	-1.6	0.0079	0.5224	swawgloyby	Transcript Identified by AceView	Unassigned
TC0200014070.hg.1	3.69	4.38	-1.62	0.0079	0.5224	seyswawby	Transcript Identified by AceView	Coding
TC1700012232.hg.1	5.59	4.25	2.54	0.0079	0.5224			NonCoding
TC0200013130.hg.1	3.79	3.19	1.51	0.0079	0.5224	sporkawbu	Transcript Identified by AceView	Unassigned
TC1100007009.hg.1	14.05	13.46	1.5	0.0079	0.5224	Metazoa_SRP	Metazoan signal recognition particle RNA [Source:RFAM;Acc:RF00017]	NonCoding
TC0900008494.hg.1	3.97	4.71	-1.67	0.008	0.5224	RP11-168K11.3	novel transcript	NonCoding
TC0600011783.hg.1	4.71	3.96	1.69	0.008	0.5225			NonCoding
TC1100008332.hg.1	5.3	4.23	2.1	0.008	0.5225	LOC100128494; RP11-849H4.4	uncharacterized LOC100128494; novel transcript	NonCoding
TCUn_GL000216v200006432.hg.1	6.38	4.35	4.1	0.008	0.5225	BX546479.2		Precursor_microRNA
TC0300010938.hg.1	3.28	4.11	-1.77	0.008	0.5225	nemimo	Transcript Identified by AceView	Coding
TC2200007918.hg.1	4.96	5.72	-1.69	0.008	0.5233	XXbac-B476C20.9; kayoru	Transcript Identified by AceView; novel transcript	NonCoding
TC1600009693.hg.1	4	4.66	-1.58	0.008	0.5233			NonCoding
TC0300010111.hg.1	4.73	3.84	1.86	0.008	0.5233			NonCoding
TC0700010683.hg.1	3.21	3.93	-1.64	0.008	0.5233	DPY19L1P1	Transcript Identified by AceView, Entrez Gene ID(s) 100129460	Unassigned
TC0800009374.hg.1	7.85	7.04	1.74	0.008	0.5233	CSMD1	CUB and Sushi multiple domains 1	Multiple_Complex
TC0100016542.hg.1	5.09	4.23	1.81	0.008	0.5233			NonCoding
TC0500012779.hg.1	4.39	5.31	-1.89	0.008	0.5233			NonCoding
TC0100008697.hg.1	9.68	9.03	1.57	0.008	0.5233	CTH	cystathionine gamma-lyase	Multiple_Complex
TC1100012203.hg.1	3.24	3.87	-1.54	0.008	0.5233			NonCoding
TC1000011322.hg.1	6.86	6.05	1.75	0.008	0.5233	RNU6-529P	RNA, U6 small nuclear 529, pseudogene [Source:HGNC Symbol;Acc:HGNC:47492]	Small_RNA
TC0700011339.hg.1	6.1	5.12	1.98	0.008	0.5233			NonCoding
TC0500011522.hg.1	4.4	3.8	1.51	0.008	0.5233	jerfler	Transcript Identified by AceView	Unassigned
TC0500013077.hg.1	4.8	4.16	1.56	0.0081	0.5236	pleystoybu	Transcript Identified by AceView	Coding
TC1700008069.hg.1	10.33	9.2	2.18	0.0081	0.5236	RP11-798G7.6	putative novel transcript	NonCoding
TC1500007541.hg.1	4.86	4.08	1.72	0.0081	0.5236	shusey	Transcript Identified by AceView	Coding
TC0600013451.hg.1	3.41	4.23	-1.76	0.0081	0.5236			NonCoding
TC0X00010567.hg.1	3.83	4.65	-1.76	0.0081	0.5236			NonCoding
TC1100010456.hg.1	3.71	4.32	-1.52	0.0081	0.5236	PAX6	paired box 6	Multiple_Complex
TC0800010435.hg.1	4.9	3.56	2.53	0.0081	0.5236	AC016113.1		Precursor_microRNA
TC0X00007327.hg.1	6.04	5.08	1.94	0.0081	0.5236			NonCoding
TC0400006981.hg.1	4.26	3.43	1.78	0.0081	0.5236			NonCoding
TC0500010200.hg.1	3.83	5.04	-2.31	0.0081	0.5236	swaflu	Transcript Identified by AceView	Coding
TC1000010240.hg.1	3.92	5.06	-2.2	0.0081	0.5236	flomoyby	Transcript Identified by AceView	Coding
TC0800011110.hg.1	4	4.68	-1.6	0.0081	0.5236	RP11-388K12.1; steybawby	novel transcript; Transcript Identified by AceView	NonCoding
TC1200006553.hg.1	4.43	3.54	1.85	0.0081	0.5236			NonCoding
TC1700012304.hg.1	11.94	11.05	1.86	0.0081	0.5236	COG1	component of oligomeric golgi complex 1	Multiple_Complex
TC1600006968.hg.1	3.67	4.31	-1.55	0.0081	0.5236			NonCoding
TC0100011661.hg.1	4.5	3.88	1.53	0.0081	0.5236	MARK1	MAP/microtubule affinity-regulating kinase 1	Multiple_Complex
TC1400006524.hg.1	3.96	4.56	-1.52	0.0082	0.5236			NonCoding
TC1400008368.hg.1	7.64	6.14	2.82	0.0082	0.5236	RNU6-1316P	RNA, U6 small nuclear 1316, pseudogene [Source:HGNC Symbol;Acc:HGNC:48279]	Small_RNA
TC0600010557.hg.1	3.96	3.25	1.63	0.0082	0.5236			NonCoding
TC0100015562.hg.1	7.89	7.12	1.7	0.0082	0.5236	skawybo	Transcript Identified by AceView	Unassigned
TC0900009456.hg.1	9.36	8.44	1.9	0.0082	0.5236	RLN2	relaxin 2	Multiple_Complex
TC2100007234.hg.1	3.57	4.47	-1.87	0.0082	0.5236			NonCoding
TC0900011789.hg.1	3.48	4.21	-1.67	0.0082	0.5236			NonCoding
TC0200014414.hg.1	6.67	7.47	-1.74	0.0082	0.5236	CXCR4	chemokine (C-X-C motif) receptor 4	Multiple_Complex
TC2200008180.hg.1	5.41	4.22	2.27	0.0082	0.5236	C22orf43	Transcript Identified by AceView, Entrez Gene ID(s) 51233; 91316	Unassigned
TC1400007560.hg.1	6.61	5.68	1.9	0.0082	0.5236	RP11-1046B16.3	novel transcript, sense intronic to KIAA0247	NonCoding
TC0800007473.hg.1	3.85	4.84	-2	0.0082	0.5236	RP11-359P18.1		Multiple_Complex
TC0800008950.hg.1	4.17	3.46	1.64	0.0082	0.5236	sloywaby	Transcript Identified by AceView	Coding
TC0600008199.hg.1	4.12	3.46	1.58	0.0082	0.5236			NonCoding
TC1200010033.hg.1	5.33	4.44	1.86	0.0082	0.5236			NonCoding
TC0X00011063.hg.1	3.48	4.15	-1.59	0.0082	0.5236	RP11-434J24.3		Multiple_Complex
TC0800010890.hg.1	3.68	4.31	-1.55	0.0082	0.5236			NonCoding
TC1100012671.hg.1	3.98	4.69	-1.64	0.0082	0.5236	OR8B8	olfactory receptor, family 8, subfamily B, member 8	Coding
TC1000012497.hg.1	5.55	6.63	-2.11	0.0082	0.5236	BORCS7-ASMT	BORCS7-ASMT readthrough (NMD candidate)	Multiple_Complex
TC1800007043.hg.1	4.94	6.03	-2.13	0.0082	0.5236	AC009835.1		Precursor_microRNA
TC0500011584.hg.1	3.33	4.3	-1.97	0.0082	0.5236			NonCoding
TC1800008839.hg.1	3.39	4.24	-1.81	0.0082	0.5236			NonCoding
TC0Y00006811.hg.1	3.69	4.58	-1.86	0.0083	0.5236	TRIM60P11Y	tripartite motif containing 60 pseudogene 11, Y-linked [Source:HGNC Symbol;Acc:HGNC:38463]	Multiple_Complex
TC0X00006434.hg.1	7.16	6.52	1.56	0.0083	0.5236	LINC00685	long intergenic non-protein coding RNA 685	NonCoding
TC0Y00006434.hg.1	7.16	6.52	1.56	0.0083	0.5236	LINC00685	Homo sapiens long intergenic non-protein coding RNA 685 (LINC00685), transcript variant 2, long non-coding RNA.; Homo sapiens long intergenic non-protein coding RNA 685 (LINC00685), transcript variant 1, long non-coding RNA.; long intergenic non-protein coding RNA 685 [Source:HGNC Symbol;Acc:HGNC:27560]; long intergenic non-protein coding RNA 685 [Source:HGNC Symbol;Acc:27560]	NonCoding
TC0500010050.hg.1	5.07	4.44	1.55	0.0083	0.5236			NonCoding
TC1700007056.hg.1	5.97	5.13	1.79	0.0083	0.5236	joysly	Transcript Identified by AceView	Unassigned
TC0200012575.hg.1	4.12	4.74	-1.54	0.0083	0.5236	bawjeybo	Transcript Identified by AceView	Unassigned
TC0100018478.hg.1	9.26	8.65	1.52	0.0083	0.5236	NBPF10	neuroblastoma breakpoint family, member 10	Multiple_Complex
TC0100017424.hg.1	11.05	10.19	1.81	0.0083	0.5236			NonCoding
TC2100006958.hg.1	3.86	3.17	1.62	0.0083	0.5236	kawtaw	Transcript Identified by AceView	Unassigned
TC0100016017.hg.1	3.79	4.5	-1.64	0.0083	0.5236	RP11-66D17.3	novel transcript	NonCoding
TC0300008259.hg.1	4.45	3.62	1.77	0.0083	0.5236	MTND2P14	mitochondrially encoded NADH:ubiquinone oxidoreductase core subunit 2 pseudogene 14 [Source:HGNC Symbol;Acc:HGNC:42115]	Multiple_Complex
TC0600010462.hg.1	3.63	4.62	-1.98	0.0083	0.5236	bleestaby	Transcript Identified by AceView	Unassigned
TC0200007188.hg.1	6.95	5.97	1.97	0.0083	0.5236	BIRC6	Transcript Identified by AceView, Entrez Gene ID(s) 57448	Coding
TC1100007636.hg.1	3.79	4.5	-1.63	0.0083	0.5236	OR8J1	olfactory receptor, family 8, subfamily J, member 1	Coding
TC0300011512.hg.1	6.01	3.95	4.16	0.0083	0.5236	MIR1284	microRNA 1284	Precursor_microRNA
TC0600011721.hg.1	4.77	3.91	1.81	0.0083	0.5236	jeesparby	Transcript Identified by AceView	Coding
TC0800007290.hg.1	4.56	5.18	-1.54	0.0083	0.5236	AC068207.1		Precursor_microRNA
TC1100012874.hg.1	5.51	6.47	-1.95	0.0084	0.5236	AP004372.1	putative novel transcript	NonCoding
TC0300011858.hg.1	4.64	3.52	2.17	0.0084	0.5236	Y_RNA	Y RNA [Source:RFAM;Acc:RF00019]	NonCoding
TC1200008626.hg.1	4.67	3.71	1.94	0.0084	0.5236	jerjawby	Transcript Identified by AceView	Coding
TC1700007273.hg.1	4.17	5.09	-1.89	0.0084	0.5236	RP11-822E23.7	novel transcript	NonCoding
TC0700009149.hg.1	4.61	5.29	-1.6	0.0084	0.5236	MIR335	microRNA 335	Precursor_microRNA
TSUnmapped00000864.hg.1	4.61	5.29	-1.6	0.0084	0.5236			Precursor_microRNA
TC1800008083.hg.1	8.68	7.5	2.26	0.0084	0.5236			NonCoding
TC1600008040.hg.1	4	4.86	-1.82	0.0084	0.5236	dawoybu	Transcript Identified by AceView	Unassigned
TC0600009924.hg.1	6.33	5.49	1.78	0.0084	0.5236			NonCoding
TC1600009708.hg.1	4.39	3.49	1.87	0.0084	0.5236	zyspar	Transcript Identified by AceView	Unassigned
TC0200015896.hg.1	4.3	5.11	-1.76	0.0084	0.5236	hunimo	Transcript Identified by AceView	Unassigned
TC0100006927.hg.1	6.73	5.97	1.68	0.0084	0.5236			NonCoding
TC0200013064.hg.1	3.65	4.5	-1.8	0.0084	0.5236	mador	Transcript Identified by AceView	Unassigned
TC1200007573.hg.1	5.52	6.56	-2.06	0.0085	0.5236	HIGD1AP9	HIG1 hypoxia inducible domain family member 1A pseudogene 9 [Source:HGNC Symbol;Acc:HGNC:43004]	Multiple_Complex
TC1600008648.hg.1	5.21	4.35	1.82	0.0085	0.5236	rarwoy	Transcript Identified by AceView	Coding
TC0500010826.hg.1	3.7	4.48	-1.71	0.0085	0.5236			NonCoding
TC0600009814.hg.1	4.87	4.02	1.8	0.0085	0.5236	worjee	Transcript Identified by AceView	Coding
TC2200008104.hg.1	5.07	4.42	1.57	0.0085	0.5236	RN7SL280P	RNA, 7SL, cytoplasmic 280, pseudogene [Source:HGNC Symbol;Acc:HGNC:46296]	NonCoding
TC0400011462.hg.1	3.99	4.78	-1.73	0.0085	0.5236			NonCoding
TC0100015839.hg.1	3.89	4.61	-1.65	0.0085	0.5236	sherpybu	Transcript Identified by AceView	Unassigned
TC1100010784.hg.1	4.86	5.88	-2.02	0.0085	0.5236	TRIM51GP	tripartite motif-containing 51G, pseudogene [Source:HGNC Symbol;Acc:HGNC:43972]	Pseudogene
TC1900006562.hg.1	7.26	6.27	1.98	0.0085	0.5236	SCAMP4andADAT3	Transcript Identified by AceView, Entrez Gene ID(s) 113179; 113178	Unassigned
TC1900009158.hg.1	3.04	4.37	-2.53	0.0085	0.5236	RPS15	Memczak2013 ANTISENSE, coding, INTERNAL, intronic best transcript NM_001018	NonCoding
TC1000011191.hg.1	3.12	4.32	-2.29	0.0085	0.5236	RP11-479O17.9	novel transcript	Unassigned
TC0500009968.hg.1	6.95	5.22	3.34	0.0085	0.5236			NonCoding
TC0X00008190.hg.1	3.31	4.16	-1.8	0.0085	0.5236	RNU6-648P	RNA, U6 small nuclear 648, pseudogene [Source:HGNC Symbol;Acc:HGNC:47611]	Small_RNA
TC1500009730.hg.1	4.86	4.07	1.74	0.0085	0.5236	weyzeybu	Transcript Identified by AceView	Unassigned
TC0800010143.hg.1	7.48	6.47	2.02	0.0086	0.5236	AC144573.1		Precursor_microRNA
TC0400010642.hg.1	4.75	3.68	2.1	0.0086	0.5236			NonCoding
TC0700012474.hg.1	3.14	4.08	-1.92	0.0086	0.5236			NonCoding
TC1000012014.hg.1	3.25	3.89	-1.56	0.0086	0.5236	RP11-179H18.8		Multiple_Complex
TC0200010764.hg.1	4.91	5.55	-1.56	0.0086	0.5236			NonCoding
TC1700007748.hg.1	7.12	6.05	2.1	0.0086	0.5236	vorslu	Transcript Identified by AceView	Coding
TC0900010732.hg.1	3.43	4.64	-2.3	0.0086	0.5236			NonCoding
TC2000007663.hg.1	4.39	5.01	-1.53	0.0086	0.5236			NonCoding
TC0200008851.hg.1	5.09	4.38	1.65	0.0086	0.5236	zoykubo	Transcript Identified by AceView	NonCoding
TC0100012096.hg.1	7.1	6.27	1.78	0.0086	0.5236	larrobo	Transcript Identified by AceView	Unassigned
TC1400006723.hg.1	5.56	6.15	-1.51	0.0086	0.5236	REC8	REC8 meiotic recombination protein	Multiple_Complex
TC0200008830.hg.1	9.01	7.61	2.64	0.0086	0.5236	LINC01123	long intergenic non-protein coding RNA 1123	NonCoding
TC1200007711.hg.1	3.79	4.68	-1.85	0.0086	0.5236	PFDN5andC12orf10	Transcript Identified by AceView, Entrez Gene ID(s) 60314; 5204	Unassigned
TC0100016633.hg.1	3.8	4.59	-1.73	0.0086	0.5236	RGS8	regulator of G-protein signaling 8	Multiple_Complex
TC0900010011.hg.1	3.86	4.8	-1.92	0.0086	0.5236	RNU6-677P	RNA, U6 small nuclear 677, pseudogene [Source:HGNC Symbol;Acc:HGNC:47640]	Small_RNA
TC1600009518.hg.1	5.49	4.65	1.79	0.0086	0.5236	forsmoy	Transcript Identified by AceView	Coding
TC1000009480.hg.1	6.51	4.83	3.21	0.0086	0.5236	AL845259.8		Precursor_microRNA
TC1000009482.hg.1	6.51	4.83	3.21	0.0086	0.5236	AL845259.4		Precursor_microRNA
TC1000009484.hg.1	6.51	4.83	3.21	0.0086	0.5236	AL845259.7		Precursor_microRNA
TC1000009485.hg.1	6.51	4.83	3.21	0.0086	0.5236	AL845259.6		Precursor_microRNA
TC1000009487.hg.1	6.51	4.83	3.21	0.0086	0.5236	AL845259.3		Precursor_microRNA
TC1000009488.hg.1	6.51	4.83	3.21	0.0086	0.5236	AL845259.5		Precursor_microRNA
TC1000009490.hg.1	6.51	4.83	3.21	0.0086	0.5236	AL845259.2		Precursor_microRNA
TC1000009492.hg.1	6.51	4.83	3.21	0.0086	0.5236	AL732375.3		Precursor_microRNA
TC1000009494.hg.1	6.51	4.83	3.21	0.0086	0.5236	AL732375.5		Precursor_microRNA
TC1000009495.hg.1	6.51	4.83	3.21	0.0086	0.5236	AL732375.1		Precursor_microRNA
TC1000009497.hg.1	6.51	4.83	3.21	0.0086	0.5236	AL732375.4		Precursor_microRNA
TC1000009499.hg.1	6.51	4.83	3.21	0.0086	0.5236	AL732375.7		Precursor_microRNA
TC1000009501.hg.1	6.51	4.83	3.21	0.0086	0.5236	AL732375.2		Precursor_microRNA
TC1000009502.hg.1	6.51	4.83	3.21	0.0086	0.5236	AL732375.6		Precursor_microRNA
TC0600012732.hg.1	4.3	5.08	-1.72	0.0086	0.5236	leegleyby	Transcript Identified by AceView	Unassigned
TC1500008951.hg.1	3.71	4.66	-1.94	0.0086	0.5236	nekima	Transcript Identified by AceView	Coding
TC2100007931.hg.1	5.89	5.1	1.73	0.0086	0.5236	ketura	Transcript Identified by AceView	Unassigned
TC0500007265.hg.1	3.87	4.72	-1.81	0.0086	0.5236	RP11-116B13.1		Multiple_Complex
TC1900009658.hg.1	5.78	4.86	1.89	0.0087	0.5236			NonCoding
TC0800010614.hg.1	3.49	4.17	-1.6	0.0087	0.5236	RP11-705O24.3	novel transcript	NonCoding
TC0100017656.hg.1	8.01	5.49	5.73	0.0087	0.5236	balobo	Transcript Identified by AceView	Coding
TC1500007486.hg.1	4.54	3.94	1.52	0.0087	0.5236			NonCoding
TC0100010507.hg.1	4.67	3.39	2.43	0.0087	0.5236			NonCoding
TC0100011770.hg.1	12.25	11.55	1.62	0.0087	0.5236	EPHX1	epoxide hydrolase 1, microsomal (xenobiotic)	Multiple_Complex
TC1200010432.hg.1	3.01	3.61	-1.51	0.0087	0.5236			NonCoding
TC1200011750.hg.1	5.42	4.44	1.97	0.0087	0.5236	sitami	Transcript Identified by AceView	Unassigned
TC0600011729.hg.1	6.1	6.97	-1.82	0.0087	0.5236	LOC100131047; RP1-207H1.3	uncharacterized LOC100131047; novel transcript	NonCoding
TC1600008598.hg.1	4.05	2.93	2.18	0.0087	0.5236	sotari	Transcript Identified by AceView	Coding
TC0X00009477.hg.1	5.13	6.11	-1.97	0.0087	0.5236			NonCoding
TC1100009688.hg.1	5.02	5.86	-1.78	0.0087	0.5236			NonCoding
TC0100011370.hg.1	5.49	3.67	3.53	0.0087	0.5243			NonCoding
TC1600009726.hg.1	3.61	4.31	-1.62	0.0087	0.5243			NonCoding
TC0700009103.hg.1	6.32	4.99	2.51	0.0087	0.5243	spyblawby	Transcript Identified by AceView	Unassigned
TC2000007214.hg.1	5.79	6.38	-1.5	0.0087	0.5244	FAM83C-AS1	FAM83C antisense RNA 1	NonCoding
TC0100016522.hg.1	4.77	5.39	-1.54	0.0087	0.5244	sari	Transcript Identified by AceView	Unassigned
TC1000009934.hg.1	4.49	3.53	1.96	0.0087	0.5249			NonCoding
TC0100018384.hg.1	9.03	8.05	1.97	0.0088	0.5251	RP11-206L10.10; TCONS_l2_00000968	Jeck2013 ALT_ACCEPTOR, INTERNAL, ncRNA, OVERLAPTX, OVEXON best transcript TCONS_l2_00000968	Multiple_Complex
TC1300007226.hg.1	4.69	3.8	1.85	0.0088	0.5253	MIR4703	microRNA 4703	Precursor_microRNA
TC0200008250.hg.1	6.89	5.8	2.12	0.0088	0.5253	Y_RNA	Y RNA [Source:RFAM;Acc:RF00019]	NonCoding
TC0200012324.hg.1	4.24	3.53	1.63	0.0088	0.5256	pakly	Transcript Identified by AceView	Unassigned
TC1000011332.hg.1	6.25	5.42	1.78	0.0088	0.5256	chawdabu	Transcript Identified by AceView	Unassigned
TC0X00010635.hg.1	4.58	3.5	2.11	0.0088	0.5256			NonCoding
TC1600009863.hg.1	7.28	6.16	2.16	0.0088	0.5256	morflar	Transcript Identified by AceView	Unassigned
TC1700007313.hg.1	4.17	3.45	1.65	0.0088	0.5256			NonCoding
TC0200014089.hg.1	3.94	5.01	-2.1	0.0088	0.5256	ronemo	Transcript Identified by AceView	Unassigned
TC0700010794.hg.1	7.8	6.74	2.08	0.0088	0.5256	AC004850.1		Precursor_microRNA
TC1600008204.hg.1	3.8	4.61	-1.76	0.0088	0.5256			NonCoding
TC1700007980.hg.1	6.71	7.49	-1.71	0.0088	0.5256	feewee	Transcript Identified by AceView	Multiple_Complex
TC0900010297.hg.1	4.11	3.47	1.56	0.0088	0.5257	paskobu	Transcript Identified by AceView	Coding
TC1400010774.hg.1	9.18	8.58	1.53	0.0088	0.5257	FOXN3	forkhead box N3	Multiple_Complex
TC2100007780.hg.1	4.56	3.74	1.76	0.0088	0.5257			NonCoding
TC0400009727.hg.1	4.22	3.42	1.74	0.0088	0.5257	dawdabo	Transcript Identified by AceView	Coding
TC1500010632.hg.1	3.44	4.12	-1.61	0.0089	0.5263	serchubu	Transcript Identified by AceView	Coding
TC0300008187.hg.1	6.59	5.72	1.83	0.0089	0.5263	flusluby	Transcript Identified by AceView	Unassigned
[truncated: 4,075 more rows]

## Sheet: PC3 Treat x Untreat
Supplementary Table 1. Dysregulated genes in transcriptome analysis comparing human PC3 cell line treated with lapatinib verus PC3 cell without treatment.
ID	PC3: Treated Avg (log2)	PC3: Untreated Avg (log2)	Fold Change	P-val	FDR P-val	Gene Symbol	Description	Group
TC0500008627.hg.1	5.31	6.67	-2.57	2.13e-05	1	SLC22A4	solute carrier family 22 (organic cation/zwitterion transporter), member 4	Multiple_Complex
TC2100007574.hg.1	3.69	4.64	-1.93	3.04e-05	1	ANKRD30BP1	ankyrin repeat domain 30B pseudogene 1 [Source:HGNC Symbol;Acc:HGNC:19722]	Pseudogene
TC0300009247.hg.1	6.41	7.6	-2.27	5.46e-05	1	ARHGEF26	Rho guanine nucleotide exchange factor 26	Multiple_Complex
TC0X00008466.hg.1	3.15	5.5	-5.09	6.01e-05	1			NonCoding
TC0Y00007264.hg.1	4.22	5.51	-2.45	7.18e-05	1	AC007562.1		Multiple_Complex
TC1100012776.hg.1	4.78	7.11	-5.03	7.88e-05	1	shawloyby	Transcript Identified by AceView	Coding
TC1100007042.hg.1	4.35	3.16	2.28	8.45e-05	1			NonCoding
TC1700010879.hg.1	10.39	9.3	2.12	9.45e-05	1	MAP3K14	mitogen-activated protein kinase kinase kinase 14	Multiple_Complex
TC0800008355.hg.1	4.07	3.12	1.93	9.83e-05	1	feevawby	Transcript Identified by AceView	Unassigned
TC1400008940.hg.1	10.51	9.53	1.96	9.96e-05	1	NFKBIA	nuclear factor of kappa light polypeptide gene enhancer in B-cells inhibitor, alpha	Multiple_Complex
TC2200008266.hg.1	4.2	5.11	-1.87	0.0001	1			NonCoding
TC1700009291.hg.1	8.57	7.34	2.34	0.0001	1			NonCoding
TC0400007851.hg.1	8.62	9.66	-2.05	0.0001	1	EPGN	epithelial mitogen	Multiple_Complex
TC0500011055.hg.1	9.48	8.41	2.11	0.0001	1	LOC647859	Transcript Identified by AceView, Entrez Gene ID(s) 647859	Unassigned
TC0700006729.hg.1	3.18	4.37	-2.27	0.0001	1			NonCoding
TC0400011067.hg.1	6.15	5.27	1.84	0.0001	1	RNU6-145P	RNA, U6 small nuclear 145, pseudogene [Source:HGNC Symbol;Acc:HGNC:47108]	Small_RNA
TC1200008882.hg.1	6.38	7.62	-2.36	0.0002	1	RP11-686G8.1		Pseudogene
TC0X00010949.hg.1	4.95	3.94	2.02	0.0002	1	RNU6-985P	RNA, U6 small nuclear 985, pseudogene [Source:HGNC Symbol;Acc:HGNC:47948]	Small_RNA
TC0200016651.hg.1	5.38	6.73	-2.55	0.0002	1	CYP1B1	cytochrome P450, family 1, subfamily B, polypeptide 1	Multiple_Complex
TC0X00011033.hg.1	4.84	3.71	2.18	0.0002	1	MIR891B	microRNA 891b	Precursor_microRNA
TC0900006577.hg.1	7.78	8.66	-1.84	0.0003	1	IL33	interleukin 33	Multiple_Complex
TC0700009084.hg.1	5.6	4.89	1.63	0.0003	1	lorsluby	Transcript Identified by AceView	Unassigned
TC0500006715.hg.1	5.01	3.83	2.28	0.0003	1			NonCoding
TC1300007465.hg.1	3.4	4.09	-1.61	0.0003	1	RPL21P109	ribosomal protein L21 pseudogene 109 [Source:HGNC Symbol;Acc:HGNC:36388]	Multiple_Complex
TC0X00008616.hg.1	4.03	2.86	2.25	0.0003	1			NonCoding
TC1900008300.hg.1	8.52	7.29	2.34	0.0003	1	RELB	v-rel avian reticuloendotheliosis viral oncogene homolog B	Multiple_Complex
TC0200015278.hg.1	3.85	3.04	1.75	0.0003	1			NonCoding
TC0800011491.hg.1	4.27	3.41	1.82	0.0004	1			NonCoding
TC0500009158.hg.1	6.82	7.59	-1.7	0.0004	1	tirera	Transcript Identified by AceView	Coding
TC0800007526.hg.1	8.79	9.82	-2.04	0.0004	1	NDUFA5P12	NADH:ubiquinone oxidoreductase subunit A5 pseudogene 12 [Source:HGNC Symbol;Acc:HGNC:48854]	Multiple_Complex
TC1800008524.hg.1	4.98	3.73	2.39	0.0004	1			NonCoding
TC0800009277.hg.1	3.9	5.37	-2.77	0.0004	1	AF186192.5		Multiple_Complex
TSUnmapped00000080.hg.1	6.64	7.82	-2.26	0.0004	1	ATG16L1	autophagy related 16-like 1	NonCoding
TC0100016115.hg.1	8.56	9.4	-1.78	0.0004	1	SLAMF9	SLAM family member 9	Multiple_Complex
TC0800011432.hg.1	9.96	10.79	-1.78	0.0004	1	TAGLN2P1	transgelin 2 pseudogene 1	Pseudogene
TC0200008265.hg.1	5.41	4.17	2.35	0.0004	1			NonCoding
TC0700013528.hg.1	6.36	7.39	-2.04	0.0004	1			NonCoding
TC0500012873.hg.1	5.86	4.74	2.16	0.0004	1	RNU6-500P	RNA, U6 small nuclear 500, pseudogene [Source:HGNC Symbol;Acc:HGNC:47463]	Small_RNA
TC1400007118.hg.1	3.48	4.29	-1.74	0.0004	1			NonCoding
TC0200012729.hg.1	4	3.1	1.87	0.0005	1			NonCoding
TC0400011573.hg.1	3.83	4.9	-2.1	0.0005	1	sanayu	Transcript Identified by AceView	Unassigned
TC0300010983.hg.1	5.19	4.26	1.92	0.0005	1			NonCoding
TC1200009591.hg.1	4.15	3.05	2.14	0.0005	1	rarblyby	Transcript Identified by AceView	Coding
TC0600006619.hg.1	5.65	6.53	-1.85	0.0005	1			NonCoding
TC0800011519.hg.1	4.6	3.52	2.11	0.0005	1			NonCoding
TC1100011234.hg.1	6.39	7.81	-2.68	0.0005	1	LTBP3	latent transforming growth factor beta binding protein 3	Multiple_Complex
TC0500012764.hg.1	4.29	3.42	1.83	0.0005	1	chorwawby	Transcript Identified by AceView	Coding
TC1200010602.hg.1	4.36	5.34	-1.97	0.0005	1	tokire	Transcript Identified by AceView	NonCoding
TC0X00008245.hg.1	5.76	6.61	-1.8	0.0005	1	MRPS17P9	mitochondrial ribosomal protein S17 pseudogene 9 [Source:HGNC Symbol;Acc:HGNC:29739]	Pseudogene
TC0900007842.hg.1	4.39	3.23	2.22	0.0006	1			NonCoding
TC1400010340.hg.1	3.37	4.17	-1.74	0.0006	1	RD3L	retinal degeneration 3-like	Coding
TC0100018347.hg.1	5.31	6.21	-1.87	0.0006	1			NonCoding
TC0400007834.hg.1	5.42	6.38	-1.95	0.0006	1	RP11-622A1.1		Multiple_Complex
TC0X00009180.hg.1	5.22	4.39	1.79	0.0006	1			NonCoding
TC0100012420.hg.1	4	3.13	1.83	0.0006	1	reymeybo	Transcript Identified by AceView	Coding
TC0200013426.hg.1	6.1	4.91	2.28	0.0006	1	hotoyo	Transcript Identified by AceView	Unassigned
TC0800009094.hg.1	9.34	8.27	2.11	0.0006	1	DENND3	DENN/MADD domain containing 3	Multiple_Complex
TC1600007959.hg.1	5.7	6.87	-2.25	0.0006	1	MT1E	metallothionein 1E	Multiple_Complex
TC0200008624.hg.1	4.7	5.43	-1.66	0.0007	1			NonCoding
TC1600007539.hg.1	7.32	8.07	-1.68	0.0007	1			NonCoding
TC0400011569.hg.1	4.53	5.34	-1.76	0.0007	1	RN7SL55P	RNA, 7SL, cytoplasmic 55, pseudogene [Source:HGNC Symbol;Acc:HGNC:46071]	NonCoding
TC0600008638.hg.1	3.27	4.06	-1.74	0.0007	1	RP11-250B2.5	novel transcript	NonCoding
TSUnmapped00000914.hg.1	5.47	4.18	2.46	0.0007	1			NonCoding
TC1600009935.hg.1	4.04	4.81	-1.71	0.0007	1	SPN	Memczak2013 ANTISENSE, CDS, coding, INTERNAL best transcript NM_003123	NonCoding
TC0200011247.hg.1	3.95	5.13	-2.26	0.0007	1	skostarby	Transcript Identified by AceView	Coding
TC0600011040.hg.1	4.34	3.61	1.66	0.0007	1	RP1-309H15.2; zusnorbu	novel transcript; Transcript Identified by AceView	NonCoding
TC0900010385.hg.1	3	3.94	-1.92	0.0008	1			NonCoding
TC1800007309.hg.1	6.7	5.73	1.95	0.0008	1	shersar	Transcript Identified by AceView	Unassigned
TC0400007852.hg.1	4.48	3.29	2.29	0.0008	1	AC097470.1		Precursor_microRNA
TC0900010487.hg.1	4.4	5.33	-1.9	0.0008	1	slarplorbu	Transcript Identified by AceView	Unassigned
TC0X00008007.hg.1	4.16	3.28	1.84	0.0008	1			NonCoding
TC0600007129.hg.1	4.29	3.51	1.71	0.0008	1			NonCoding
TC1200012781.hg.1	4.8	3.71	2.13	0.0008	1			NonCoding
TC1900010850.hg.1	4.73	3.92	1.75	0.0008	1	blashy	Transcript Identified by AceView	Coding
TC0200014141.hg.1	4.73	5.54	-1.75	0.0008	1	RP11-56O18.1		Multiple_Complex
TC1700006887.hg.1	5.8	6.51	-1.63	0.0008	1	feyglor	Transcript Identified by AceView	Coding
TC0700012693.hg.1	5.22	5.89	-1.59	0.0008	1			NonCoding
TC0100011479.hg.1	3.55	4.73	-2.28	0.0009	1	flerlorbo	Transcript Identified by AceView	Coding
TC1200011142.hg.1	4.04	4.84	-1.74	0.0009	1	OSBPL9P4	oxysterol binding protein like 9 pseudogene 4 [Source:HGNC Symbol;Acc:HGNC:48734]	Multiple_Complex
TC0900009323.hg.1	3.89	4.8	-1.89	0.0009	1	blosher	Transcript Identified by AceView	Coding
TC1300008910.hg.1	5.44	6.31	-1.83	0.0009	1	plawsheybu	Transcript Identified by AceView	Coding
TC1700007906.hg.1	7.51	8.27	-1.7	0.0009	1	HMGB3P27	high mobility group box 3 pseudogene 27	Pseudogene
TC1200011746.hg.1	3.51	5.67	-4.48	0.0009	1			NonCoding
TC0X00011240.hg.1	4.82	5.76	-1.91	0.0009	1	RP13-228J13.6		Multiple_Complex
TC0500012898.hg.1	5.41	4.1	2.47	0.0009	1			NonCoding
TC0900010240.hg.1	4	4.98	-1.97	0.0009	1	koyskubu	Transcript Identified by AceView	Coding
TC0100008812.hg.1	7.78	8.43	-1.56	0.0009	1	PTGFR	prostaglandin F receptor (FP)	Coding
TC1200012534.hg.1	5.95	4.82	2.18	0.0009	1	POLE	Transcript Identified by AceView, Entrez Gene ID(s) 5426	Unassigned
TC0100018355.hg.1	6.32	7.71	-2.61	0.001	1	RHOU	ras homolog family member U	Multiple_Complex
TC0900009027.hg.1	4.28	3.49	1.73	0.001	1	RNU5D-2P	RNA, U5D small nuclear 2, pseudogene [Source:HGNC Symbol;Acc:HGNC:42534]	Small_RNA
TC0200011405.hg.1	3.76	4.52	-1.7	0.001	1	MIR3133	microRNA 3133	Precursor_microRNA
TC0400008095.hg.1	6.03	7.06	-2.04	0.001	1			NonCoding
TC0500007226.hg.1	3.06	4.06	-2	0.001	1			NonCoding
TC0X00009114.hg.1	3.75	5	-2.38	0.001	1			NonCoding
TC1600008817.hg.1	6.39	5.63	1.69	0.001	1			NonCoding
TC1400006952.hg.1	4.52	3.56	1.95	0.001	1	CTD-2142D14.1; zarswoy	novel transcript; Transcript Identified by AceView	NonCoding
TC0800008656.hg.1	5.19	4.08	2.15	0.001	1	SAMD12-AS1	SAMD12 antisense RNA 1	NonCoding
TC1800007608.hg.1	3.42	4.24	-1.76	0.0011	1			NonCoding
TC0300006913.hg.1	4.54	3.29	2.37	0.0011	1			NonCoding
TC0200006703.hg.1	3.62	4.35	-1.66	0.0011	1	ATP6V1C2	ATPase, H+ transporting, lysosomal 42kDa, V1 subunit C2	Multiple_Complex
TC1700009351.hg.1	4.67	5.32	-1.57	0.0011	1			NonCoding
TC0400012165.hg.1	9.52	10.51	-1.98	0.0011	1	ANXA2P1	annexin A2 pseudogene 1	Multiple_Complex
TC2000008380.hg.1	8.9	9.83	-1.9	0.0011	1	RP5-1099D15.1		Pseudogene
TC0300007678.hg.1	4.86	3.85	2.02	0.0011	1	THOC7-AS1	THOC7 antisense RNA 1	NonCoding
TC0800011453.hg.1	4.26	3.39	1.82	0.0012	1			NonCoding
TC0600009620.hg.1	4.28	3.26	2.03	0.0012	1			NonCoding
TC0400008963.hg.1	4.46	3.11	2.55	0.0012	1			NonCoding
TC0200008914.hg.1	4.29	3.42	1.83	0.0012	1			NonCoding
TC1500008184.hg.1	6.93	7.72	-1.74	0.0012	1	RP11-561C5.7		Multiple_Complex
TC1500008485.hg.1	8.49	7.73	1.69	0.0012	1	IGF1R	insulin-like growth factor 1 receptor	Multiple_Complex
TC0500007847.hg.1	5.56	4.44	2.18	0.0012	1	teeplorby	Transcript Identified by AceView	Coding
TC1900007957.hg.1	4.53	5.55	-2.03	0.0012	1	ZNF568	zinc finger protein 568	Multiple_Complex
TC1400007534.hg.1	4.3	3.3	2	0.0012	1			NonCoding
TC1000010160.hg.1	3.68	4.6	-1.89	0.0012	1	narskaw	Transcript Identified by AceView	NonCoding
TC0100010560.hg.1	4.41	2.98	2.69	0.0012	1	MIR3119-2	microRNA 3119-2	Precursor_microRNA
TC0100010061.hg.1	4.83	5.96	-2.19	0.0013	1	RP11-422P24.9		Multiple_Complex
TC1600007478.hg.1	4.68	3.56	2.18	0.0013	1			NonCoding
TC1100007250.hg.1	7.47	6.77	1.62	0.0013	1	tarfee	Transcript Identified by AceView	Coding
TC0100015970.hg.1	5.04	3.72	2.49	0.0013	1	RP11-243J18.2	novel transcript, antisense to DAP3	NonCoding
TC0700009587.hg.1	6.33	5.64	1.62	0.0013	1	flyshuby	Transcript Identified by AceView	Coding
TC0300009541.hg.1	5.45	4.29	2.23	0.0013	1	waromo	Transcript Identified by AceView	Coding
TC0100008636.hg.1	3.25	3.93	-1.6	0.0013	1	derbo	Transcript Identified by AceView	Unassigned
TC1600008536.hg.1	3.63	4.7	-2.1	0.0014	1	RP11-319G9.5	novel transcript, sense intronic to WWOX	NonCoding
TC0600012878.hg.1	4.43	3.32	2.17	0.0014	1	zorfly	Transcript Identified by AceView	Unassigned
TC0600008882.hg.1	4.08	3.13	1.94	0.0014	1			NonCoding
TC1000008363.hg.1	4.66	5.9	-2.37	0.0014	1	PTEN	phosphatase and tensin homolog	Multiple_Complex
TC0600007167.hg.1	3.82	4.49	-1.6	0.0014	1			NonCoding
TC0600006465.hg.1	5.05	3.99	2.08	0.0014	1			NonCoding
TC0600013786.hg.1	4.07	5.2	-2.19	0.0014	1			NonCoding
TC1900007588.hg.1	4.06	4.75	-1.62	0.0014	1	RP11-369G6.2		Pseudogene
TC0400011027.hg.1	5.56	6.67	-2.16	0.0014	1	BTC	betacellulin	Coding
TC0600012962.hg.1	5.29	4.14	2.22	0.0014	1			NonCoding
TC0100013426.hg.1	4.27	3.05	2.33	0.0015	1	snoymerbo	Transcript Identified by AceView	Unassigned
TC1500009420.hg.1	4.12	3.33	1.73	0.0015	1			NonCoding
TC0800011313.hg.1	4.72	5.59	-1.82	0.0015	1	SUMO2P19	SUMO2 pseudogene 19 [Source:HGNC Symbol;Acc:HGNC:49357]	Multiple_Complex
TC1800006733.hg.1	6.28	5.64	1.55	0.0015	1	PRELID3A	PRELI domain containing 3A	Multiple_Complex
TC0X00007765.hg.1	6.64	7.7	-2.08	0.0016	1	RP5-849L7.1		Multiple_Complex
TC1100012285.hg.1	5.52	4.43	2.13	0.0016	1	COLCA1	colorectal cancer associated 1	Multiple_Complex
TSUnmapped00001000.hg.1	10.65	9.87	1.72	0.0016	1			NonCoding
TC0800007802.hg.1	7.22	8.46	-2.37	0.0017	1	zaberby	Transcript Identified by AceView	Coding
TC1200007142.hg.1	4.49	3.54	1.93	0.0017	1			NonCoding
TC1100010773.hg.1	4.75	3.88	1.83	0.0017	1			NonCoding
TC0500012801.hg.1	6.4	7.17	-1.7	0.0017	1	RP11-546B8.1		Multiple_Complex
TSUnmapped00000765.hg.1	4.86	5.55	-1.61	0.0017	1	HNRNPCL4	heterogeneous nuclear ribonucleoprotein C-like 4 [Source:HGNC Symbol;Acc:HGNC:51333]	Coding
TC0600008109.hg.1	12.08	13.07	-1.98	0.0017	1	VEGFA	vascular endothelial growth factor A	Multiple_Complex
TC0500007551.hg.1	4.44	5.56	-2.17	0.0017	1	AC122718.1		Precursor_microRNA
TC0700009239.hg.1	3.41	4.26	-1.8	0.0017	1	smorbler	Transcript Identified by AceView	Unassigned
TC0400006964.hg.1	3.26	4.27	-2.01	0.0017	1			NonCoding
TC0600013581.hg.1	4.43	5.08	-1.57	0.0017	1	RP3-443C4.2; smujee	putative novel transcript; Transcript Identified by AceView	Multiple_Complex
TC1900010073.hg.1	9.02	8.36	1.59	0.0018	1	LPAR2	lysophosphatidic acid receptor 2	Multiple_Complex
TC0400010830.hg.1	4.33	3.48	1.8	0.0018	1	stoyspyby	Transcript Identified by AceView	Unassigned
TC0600009716.hg.1	4.54	3.82	1.65	0.0018	1	jarvoby	Transcript Identified by AceView	Unassigned
TC0200015640.hg.1	8.7	9.37	-1.6	0.0018	1	RPL5P8	ribosomal protein L5 pseudogene 8 [Source:HGNC Symbol;Acc:HGNC:36290]	Pseudogene
TC1600009984.hg.1	3.89	3.22	1.59	0.0018	1			NonCoding
TC1500008619.hg.1	4.46	3.57	1.84	0.0018	1	plachubu	Transcript Identified by AceView	Coding
TC0100013484.hg.1	3.99	4.81	-1.76	0.0018	1	seylubu	Transcript Identified by AceView	Coding
TC0800011060.hg.1	4.54	3.84	1.62	0.0018	1	RNU6-925P	RNA, U6 small nuclear 925, pseudogene [Source:HGNC Symbol;Acc:HGNC:47888]	Multiple_Complex
TC0700007805.hg.1	3.83	4.96	-2.18	0.0018	1	SNORA63	Small nucleolar RNA SNORA63 [Source:RFAM;Acc:RF00092]	Multiple_Complex
TC0100016108.hg.1	4.87	3.79	2.11	0.0019	1	SNORD64	Small Nucleolar RNA SNORD64 [Source:RFAM;Acc:RF00570]	Small_RNA
TC0400010754.hg.1	4.97	3.73	2.36	0.0019	1	morgaw	Transcript Identified by AceView	Unassigned
TC1600010000.hg.1	4.43	5.3	-1.83	0.0019	1	STX1B	syntaxin 1B	Multiple_Complex
TC1600010213.hg.1	4.82	5.53	-1.64	0.0019	1			NonCoding
TC1200011759.hg.1	6.47	5.5	1.96	0.0019	1	RP11-818F20.5	novel transcript, antisense to TXNRD1	NonCoding
TC1600007230.hg.1	6.67	5.83	1.79	0.0019	1	CTD-2196E14.6	novel transcript	NonCoding
TC0500007779.hg.1	5.83	7.51	-3.19	0.0019	1			NonCoding
TC0500013391.hg.1	9.74	10.51	-1.7	0.0019	1	PWWP2A	PWWP domain containing 2A	Multiple_Complex
TC0400009087.hg.1	5.09	5.92	-1.79	0.0019	1	skoyfley	Transcript Identified by AceView	Unassigned
TC1200010048.hg.1	7.93	6.98	1.93	0.0019	1	AC007528.1		Precursor_microRNA
TC0800011433.hg.1	3.96	3	1.95	0.0019	1	RNU7-84P	RNA, U7 small nuclear 84 pseudogene [Source:HGNC Symbol;Acc:HGNC:34180]	Small_RNA
TC0800006817.hg.1	4.7	3.8	1.87	0.0019	1			NonCoding
TC0X00008171.hg.1	6.46	5.53	1.91	0.0019	1	weedo	Transcript Identified by AceView	Coding
TC0700008879.hg.1	5.44	3.96	2.8	0.002	1			NonCoding
TC2000009597.hg.1	4.22	5.06	-1.79	0.002	1	CTCFL	CCCTC-binding factor (zinc finger protein)-like	Multiple_Complex
TC0600008009.hg.1	4.4	5.25	-1.8	0.002	1	stagloby	Transcript Identified by AceView	Coding
TC0400012338.hg.1	4.06	4.75	-1.61	0.002	1	NOL8P1	nucleolar protein 8 pseudogene 1 [Source:HGNC Symbol;Acc:HGNC:49557]	Pseudogene
TC1100012347.hg.1	6.37	5.35	2.03	0.002	1	RP11-839D17.3	novel transcript	NonCoding
TC0X00009613.hg.1	4.64	5.57	-1.91	0.002	1			NonCoding
TC0300012051.hg.1	4.88	3.74	2.2	0.002	1	nekeme	Transcript Identified by AceView	Unassigned
TC0300012284.hg.1	2.94	3.56	-1.54	0.002	1	slorbeybu	Transcript Identified by AceView	Coding
TC1400009308.hg.1	4.99	4	1.99	0.002	1	nehiri	Transcript Identified by AceView	Unassigned
TC0600013534.hg.1	4.06	3.31	1.68	0.002	1			NonCoding
TC1700008548.hg.1	4.12	3.22	1.87	0.002	1	MIR633	microRNA 633	Precursor_microRNA
TC1400010770.hg.1	8.14	7.35	1.73	0.0021	1	LOC100506603; RP11-488C13.6; RP11-488C13.5	uncharacterized LOC100506603; novel transcript	NonCoding
TC0200009988.hg.1	7.19	5.95	2.36	0.0021	1	dukler	Transcript Identified by AceView	Unassigned
TC0900008746.hg.1	4.52	5.32	-1.74	0.0021	1	PRPS1P2	phosphoribosyl pyrophosphate synthetase 1 pseudogene 2 [Source:HGNC Symbol;Acc:HGNC:9464]	Pseudogene
TC0800007866.hg.1	4.99	3.98	2.01	0.0021	1	MCMDC2	minichromosome maintenance domain containing 2	Multiple_Complex
TC0100015194.hg.1	7.71	6.84	1.83	0.0021	1	SORT1	sortilin 1	Multiple_Complex
TC1000008631.hg.1	4.06	5.22	-2.23	0.0021	1			NonCoding
TC0700013220.hg.1	5.99	5.2	1.73	0.0021	1			NonCoding
TSUnmapped00000646.hg.1	4.44	5.27	-1.78	0.0021	1	HNRNPCL3	heterogeneous nuclear ribonucleoprotein C-like 3 [Source:HGNC Symbol;Acc:HGNC:51235]	Coding
TC1800007054.hg.1	3.17	4.05	-1.84	0.0021	1	lowar	Transcript Identified by AceView	Unassigned
TC0400012504.hg.1	4.4	3.72	1.61	0.0021	1	RNU1-45P	RNA, U1 small nuclear 45, pseudogene [Source:HGNC Symbol;Acc:HGNC:48387]	Small_RNA
TC1700010273.hg.1	3.98	4.59	-1.53	0.0021	1	SNORD63	Small nucleolar RNA SNORD63 [Source:RFAM;Acc:RF00154]	Small_RNA
TC1100011440.hg.1	4.27	3.6	1.59	0.0022	1			NonCoding
TC0500011309.hg.1	4.2	5.14	-1.92	0.0022	1	shersterbu	Transcript Identified by AceView	Coding
TC0500010338.hg.1	3.19	4.04	-1.8	0.0022	1	CTD-2533K21.4	putative novel transcript	NonCoding
TC1400006900.hg.1	4.2	5.15	-1.94	0.0022	1			NonCoding
TC0600013281.hg.1	4.74	3.88	1.81	0.0022	1	sharjer	Transcript Identified by AceView	Unassigned
TC0200012821.hg.1	10.96	11.92	-1.94	0.0023	1	RPL23AP37	ribosomal protein L23a pseudogene 37 [Source:HGNC Symbol;Acc:HGNC:35664]	Pseudogene
TC0500007886.hg.1	5.96	6.89	-1.9	0.0023	1	RP11-342F17.2		Pseudogene
TC0100007165.hg.1	2.83	3.44	-1.53	0.0023	1	LOC644083	Transcript Identified by AceView, Entrez Gene ID(s) 644083	Coding
TC0500007049.hg.1	6.29	5.44	1.81	0.0023	1	CTD-2008E3.1	tec	NonCoding
TC0200014420.hg.1	2.97	3.64	-1.59	0.0023	1			NonCoding
TC1000007924.hg.1	3.68	4.36	-1.6	0.0023	1	CEP57L1P1	centrosomal protein 57kDa-like 1 pseudogene 1 [Source:HGNC Symbol;Acc:HGNC:23521]	Pseudogene
TC1700008812.hg.1	2.65	3.25	-1.52	0.0023	1	weevubu	Transcript Identified by AceView	Coding
TC1700008092.hg.1	4.06	3.29	1.7	0.0023	1	RP11-259G18.2		Pseudogene
TC0500012451.hg.1	4.16	4.91	-1.68	0.0023	1	vorslyby	Transcript Identified by AceView	Coding
TC1100009310.hg.1	5.15	5.97	-1.77	0.0023	1			NonCoding
TC0100009166.hg.1	5.27	4.63	1.57	0.0024	1			NonCoding
TC0300010011.hg.1	4.13	5.02	-1.85	0.0024	1			NonCoding
TC1400008701.hg.1	4.17	5.1	-1.91	0.0024	1	mehari	Transcript Identified by AceView	Unassigned
TC1300006979.hg.1	4.43	5.22	-1.73	0.0024	1	RGCC	regulator of cell cycle	Multiple_Complex
TC0900009738.hg.1	4.88	3.74	2.21	0.0024	1			NonCoding
TC0500010518.hg.1	3.91	4.68	-1.7	0.0024	1	geystubu	Transcript Identified by AceView	Unassigned
TC1200007421.hg.1	4.4	5.38	-1.97	0.0024	1	ANO6	Transcript Identified by AceView, Entrez Gene ID(s) 196527	Unassigned
TC1200010221.hg.1	6.13	7.08	-1.92	0.0024	1	MANSC4	MANSC domain containing 4	Coding
TC0500008373.hg.1	4.9	5.52	-1.54	0.0024	1	CCT5P1	chaperonin containing TCP1, subunit 5 (epsilon) pseudogene 1	Pseudogene
TC0X00010159.hg.1	3.6	5.61	-4.02	0.0025	1	munoy	Transcript Identified by AceView	Unassigned
TC1600008215.hg.1	4.46	5.06	-1.52	0.0025	1	RP11-521L9.2	novel transcript, sense intronic to transmembrane and coiled-coil domains 7 TMCO7	NonCoding
TC1100011106.hg.1	4.71	5.39	-1.59	0.0025	1			NonCoding
TC1400009479.hg.1	5.63	4.1	2.88	0.0025	1	teyumi	Transcript Identified by AceView	Coding
TC1200011715.hg.1	11.29	12	-1.64	0.0025	1	HSPE1P4	heat shock protein family E (Hsp10) member 1 pseudogene 4 [Source:HGNC Symbol;Acc:HGNC:49323]	Multiple_Complex
TC0300007688.hg.1	4.39	5.08	-1.61	0.0025	1	RNU6-739P	RNA, U6 small nuclear 739, pseudogene [Source:HGNC Symbol;Acc:HGNC:47702]	Small_RNA
TC0300014061.hg.1	4.71	5.44	-1.65	0.0025	1	PLSCR2	phospholipid scramblase 2	Multiple_Complex
TC0200008104.hg.1	2.98	3.61	-1.55	0.0025	1			NonCoding
TC1000007732.hg.1	4.68	5.73	-2.07	0.0026	1			NonCoding
TC1800007165.hg.1	3.94	3.27	1.6	0.0026	1	rybor	Transcript Identified by AceView	Coding
TC0900008138.hg.1	5.47	4.65	1.77	0.0026	1			NonCoding
TC0100018083.hg.1	7.92	7.1	1.76	0.0026	1	mimaha	Transcript Identified by AceView	Unassigned
TC1500007026.hg.1	4.55	3.87	1.6	0.0026	1	zypor	Transcript Identified by AceView	Unassigned
TC0X00008544.hg.1	4.49	5.32	-1.78	0.0026	1	RPL7P56	ribosomal protein L7 pseudogene 56 [Source:HGNC Symbol;Acc:HGNC:35588]	Pseudogene
TC1100006951.hg.1	4.04	5.42	-2.61	0.0026	1			NonCoding
TC1000012257.hg.1	4.49	3.89	1.51	0.0026	1	AL355537.1		Precursor_microRNA
TC0800006827.hg.1	4.8	5.62	-1.76	0.0026	1	EIF4EP5	eukaryotic translation initiation factor 4E pseudogene 5 [Source:HGNC Symbol;Acc:HGNC:51463]	Pseudogene
TC0X00008052.hg.1	4.54	3.66	1.84	0.0026	1	CXorf57	chromosome X open reading frame 57	Multiple_Complex
TC0600006657.hg.1	7.77	8.72	-1.94	0.0027	1			NonCoding
TC0700009187.hg.1	4.34	5.22	-1.84	0.0027	1	AC009518.3		Multiple_Complex
TC0X00007065.hg.1	4.06	3.46	1.52	0.0027	1	RP4-551E13.2		Multiple_Complex
TC2000007790.hg.1	4.77	3.68	2.12	0.0027	1			NonCoding
TC1400007861.hg.1	4.31	3.1	2.31	0.0027	1	zuborby	Transcript Identified by AceView	Unassigned
TC0200016597.hg.1	6.77	6	1.71	0.0027	1	SPEG	SPEG complex locus	Multiple_Complex
TC0100011507.hg.1	3.52	4.33	-1.75	0.0028	1	RP11-565J7.1		Multiple_Complex
TC0700007330.hg.1	6.9	7.68	-1.72	0.0028	1	TCP1P1	t-complex 1 pseudogene 1 [Source:HGNC Symbol;Acc:HGNC:11659]	Pseudogene
TC0100015598.hg.1	11	11.64	-1.56	0.0028	1	TXNIP	thioredoxin interacting protein	Multiple_Complex
TC0600013564.hg.1	12.97	13.69	-1.65	0.0028	1	RP11-613F7.1		Multiple_Complex
TC0500008978.hg.1	3.48	4.69	-2.31	0.0028	1			NonCoding
TC0300010456.hg.1	6.27	6.95	-1.59	0.0028	1	PDCL3P3	phosducin-like 3 pseudogene 3 [Source:HGNC Symbol;Acc:HGNC:44504]	Pseudogene
TC0600013712.hg.1	12.18	13.04	-1.82	0.0028	1	SRP72P2	signal recognition particle 72kDa pseudogene 2 [Source:HGNC Symbol;Acc:HGNC:31096]	Multiple_Complex
TC0500013309.hg.1	9.36	8.62	1.67	0.0028	1	ESM1	endothelial cell-specific molecule 1	Coding
TC1200007366.hg.1	3.34	4.71	-2.59	0.0028	1	cherjerby	Transcript Identified by AceView	Unassigned
TC0700007647.hg.1	4.48	5.25	-1.7	0.0029	1	RP11-700P18.1		Multiple_Complex
TC0700009177.hg.1	9.14	9.92	-1.72	0.0029	1	AC009362.2		Pseudogene
TC0700011742.hg.1	9.86	10.49	-1.54	0.0029	1	AC002456.2	putative novel transcript	NonCoding
TC0900006922.hg.1	4.08	3.17	1.88	0.0029	1			NonCoding
TC1300008258.hg.1	4.09	5.12	-2.05	0.0029	1	smozor	Transcript Identified by AceView	Coding
TC0X00008307.hg.1	5.01	3.95	2.07	0.0029	1			NonCoding
TC1600008889.hg.1	5.23	4.5	1.65	0.0029	1	CPNE7	copine VII	Multiple_Complex
TC0200006951.hg.1	9.39	8.72	1.6	0.003	1	UBXN2A	UBX domain protein 2A	Multiple_Complex
TC0700012495.hg.1	4.5	5.41	-1.88	0.003	1	korchabu	Transcript Identified by AceView	Unassigned
TC0400010846.hg.1	3.67	4.58	-1.88	0.003	1			NonCoding
TC0500011544.hg.1	5.38	6.33	-1.93	0.003	1	KRT8P32	keratin 8 pseudogene 32 [Source:HGNC Symbol;Acc:HGNC:39866]	Pseudogene
TC0900007224.hg.1	3.34	4.51	-2.26	0.003	1	rohimu	Transcript Identified by AceView	Unassigned
TC0800006500.hg.1	4.37	3.53	1.79	0.003	1			NonCoding
TC0600011549.hg.1	5.82	6.67	-1.8	0.003	1	foyklawbu	Transcript Identified by AceView	Coding
TC1900009370.hg.1	3.78	5.04	-2.39	0.003	1	AC027319.1		Precursor_microRNA
TC0X00009193.hg.1	4.43	3.75	1.6	0.0031	1	PPEF1-AS1	PPEF1 antisense RNA 1	NonCoding
TC0400009439.hg.1	4.23	3.34	1.86	0.0031	1	RNU2-34P	RNA, U2 small nuclear 34, pseudogene [Source:HGNC Symbol;Acc:HGNC:48527]	Small_RNA
TC0800007053.hg.1	6.05	6.78	-1.66	0.0031	1	CTD-2168K21.2	novel transcript, antisense to NEFL	NonCoding
TC1000007856.hg.1	4.98	5.71	-1.66	0.0031	1	RP11-9E13.4		Pseudogene
TC0700011069.hg.1	4.26	3.4	1.8	0.0031	1	nekomu	Transcript Identified by AceView	Unassigned
TC1900007549.hg.1	3.84	3.14	1.63	0.0031	1	BNIP3P30	BCL2/adenovirus E1B 19kDa interacting protein 3 pseudogene 30 [Source:HGNC Symbol;Acc:HGNC:49710]	Multiple_Complex
TC0500012547.hg.1	4.81	5.45	-1.56	0.0031	1	HNRNPA3P7	heterogeneous nuclear ribonucleoprotein A3 pseudogene 7 [Source:HGNC Symbol;Acc:HGNC:48496]	Multiple_Complex
TC0100015486.hg.1	3.79	4.6	-1.76	0.0032	1			NonCoding
TC0X00010702.hg.1	4.83	5.74	-1.89	0.0032	1	RP11-417D4.1		Multiple_Complex
TC1700011272.hg.1	3.84	4.64	-1.75	0.0032	1	Metazoa_SRP	Metazoan signal recognition particle RNA [Source:RFAM;Acc:RF00017]	NonCoding
TC0300009086.hg.1	4.14	3.32	1.76	0.0032	1	plydarbu	Transcript Identified by AceView	Unassigned
TC0500009176.hg.1	4.17	3.28	1.86	0.0032	1	CTC-209L16.1		Multiple_Complex
TC1600008127.hg.1	4.02	3.25	1.7	0.0032	1			NonCoding
TC2100007085.hg.1	2.8	4.12	-2.49	0.0032	1	dorbaw	Transcript Identified by AceView	Unassigned
TC0100010469.hg.1	5.13	4.45	1.61	0.0032	1			NonCoding
TC0300012105.hg.1	3.65	4.52	-1.83	0.0032	1			NonCoding
TC0600010652.hg.1	8.13	5.81	5.01	0.0032	1			NonCoding
TC0500007531.hg.1	4.32	3.53	1.72	0.0033	1	PDE4D	Memczak2013 ANTISENSE, coding, INTERNAL, intronic best transcript NM_001165899	NonCoding
TC0200014395.hg.1	4.76	3.99	1.7	0.0033	1	jugybo	Transcript Identified by AceView	Coding
TC0200006801.hg.1	3.58	4.43	-1.8	0.0033	1			NonCoding
TC0100014917.hg.1	14.71	15.43	-1.64	0.0033	1			NonCoding
TC0200013701.hg.1	5.06	4.31	1.68	0.0033	1			NonCoding
TC0900011082.hg.1	3.74	3.11	1.55	0.0033	1			NonCoding
TC2200007002.hg.1	4.33	6.11	-3.46	0.0033	1	swakaw	Transcript Identified by AceView	Unassigned
TC1000010261.hg.1	4.25	4.95	-1.62	0.0033	1	yawamu	Transcript Identified by AceView	Coding
TC0600008928.hg.1	4.6	3.15	2.73	0.0033	1			NonCoding
TC0200016500.hg.1	4.98	4.21	1.7	0.0034	1	C2orf15andLIPT1andMRPL30; C2orf15	Transcript Identified by AceView, Entrez Gene ID(s) 150590; 51601; 51263; chromosome 2 open reading frame 15 [Source:HGNC Symbol;Acc:HGNC:28436]	NonCoding
TC0300009488.hg.1	6.52	7.79	-2.42	0.0034	1	RP11-185E8.1	novel transcript	NonCoding
TC0200006668.hg.1	5.74	4.94	1.74	0.0034	1	RP11-95D17.1	novel transcript	NonCoding
TC0500007034.hg.1	4.62	4.03	1.51	0.0034	1	AC091856.1		Precursor_microRNA
TC1100009526.hg.1	3.25	3.98	-1.66	0.0034	1			NonCoding
TC1300008630.hg.1	7.3	8.09	-1.73	0.0034	1	EIF4A1P5	eukaryotic translation initiation factor 4A1 pseudogene 5 [Source:HGNC Symbol;Acc:HGNC:37924]	Pseudogene
TC1000006938.hg.1	3.65	4.51	-1.81	0.0034	1	weyneeby	Transcript Identified by AceView	Coding
TC0100012782.hg.1	3.39	4.58	-2.28	0.0034	1	RP3-477M7.5		Multiple_Complex
TC0X00009784.hg.1	3.47	4.58	-2.16	0.0035	1			NonCoding
TC0100007726.hg.1	3.08	3.77	-1.62	0.0035	1			NonCoding
TC1400008009.hg.1	4.08	3.47	1.53	0.0035	1			NonCoding
TC0300010682.hg.1	4.15	3.11	2.06	0.0035	1	CLASP2	Transcript Identified by AceView, Entrez Gene ID(s) 23122	Unassigned
TC1700008851.hg.1	8.78	9.72	-1.92	0.0035	1	GPRC5C	G protein-coupled receptor, class C, group 5, member C	Multiple_Complex
TC1200006991.hg.1	4.3	3.49	1.75	0.0035	1	MIR3974	microRNA 3974	Multiple_Complex
TC0700012180.hg.1	10.56	11.3	-1.67	0.0035	1	SYPL1	synaptophysin-like 1	Multiple_Complex
TC0400007191.hg.1	3.33	4.07	-1.68	0.0035	1	RP11-802H3.2; jygu	Transcript Identified by AceView; putative novel transcript	NonCoding
TC0300012548.hg.1	3.25	4.22	-1.95	0.0035	1	RP11-731C17.1		Multiple_Complex
TC0100015298.hg.1	4.78	3.88	1.87	0.0035	1	RP4-671G15.2	novel transcript, antisense to WNT2B	NonCoding
TC0900009548.hg.1	3.98	3.35	1.55	0.0035	1			NonCoding
TC0600010843.hg.1	3.62	4.75	-2.18	0.0035	1			NonCoding
TC0100018129.hg.1	5.27	3.89	2.6	0.0035	1	OR2T29	olfactory receptor, family 2, subfamily T, member 29	Coding
TC0X00011036.hg.1	5.76	4.99	1.7	0.0035	1			NonCoding
TC0200010983.hg.1	6.77	6.01	1.69	0.0035	1	SNORA25	Small nucleolar RNA SNORA25 [Source:RFAM;Acc:RF00402]	Small_RNA
TC0Y00007164.hg.1	4.53	3.79	1.67	0.0036	1	RCC2P2	regulator of chromosome condensation 2 pseudogene 2 [Source:HGNC Symbol;Acc:HGNC:38419]	Multiple_Complex
TC0700012985.hg.1	12.66	13.41	-1.69	0.0036	1	AC004941.5		Multiple_Complex
TC1200011560.hg.1	4.58	3.47	2.15	0.0036	1	blerbleybu	Transcript Identified by AceView	Coding
TC0400007430.hg.1	3.52	4.38	-1.82	0.0036	1			NonCoding
TC0100011344.hg.1	9.17	9.79	-1.54	0.0036	1	RP11-6B6.3		Pseudogene
TC0800007505.hg.1	3.91	3.28	1.55	0.0036	1			NonCoding
TC0600009410.hg.1	4.29	3.56	1.66	0.0036	1			NonCoding
TC1500009896.hg.1	13.55	12.42	2.19	0.0037	1			NonCoding
TC0X00007141.hg.1	4.79	5.84	-2.08	0.0037	1			NonCoding
TC0300011413.hg.1	5.81	5	1.75	0.0037	1	kasore	Transcript Identified by AceView	Unassigned
TC2000009570.hg.1	3.62	2.97	1.56	0.0037	1			NonCoding
TC1200012848.hg.1	5.34	5.98	-1.56	0.0037	1			NonCoding
TC0100016090.hg.1	4.25	3.34	1.89	0.0037	1			NonCoding
TC1300009094.hg.1	4.88	4.18	1.62	0.0037	1	RNY4P28	RNA, Ro-associated Y4 pseudogene 28 [Source:HGNC Symbol;Acc:HGNC:42496]	NonCoding
TC0100008251.hg.1	4.26	3.32	1.92	0.0037	1			NonCoding
TC2000007902.hg.1	10.06	10.97	-1.88	0.0037	1	APCDD1L-AS1	APCDD1L antisense RNA 1 (head to head)	NonCoding
TC1300007226.hg.1	3.91	4.59	-1.59	0.0038	1	MIR4703	microRNA 4703	Precursor_microRNA
TC0Y00007063.hg.1	5.25	4.21	2.05	0.0038	1			NonCoding
TC0300007942.hg.1	4.45	3.72	1.66	0.0038	1			NonCoding
TC2200009010.hg.1	4.24	5.36	-2.17	0.0038	1			NonCoding
TC1200010106.hg.1	4.6	3.85	1.69	0.0038	1	shargyby	Transcript Identified by AceView	Coding
TC0800011743.hg.1	4.47	5.37	-1.86	0.0038	1			NonCoding
TC1000011972.hg.1	4.88	4.19	1.61	0.0038	1			NonCoding
TC1800008443.hg.1	3.32	4.6	-2.42	0.0038	1	rarpler	Transcript Identified by AceView	Unassigned
TC0600012024.hg.1	10.49	11.28	-1.73	0.0039	1	FTH1P5	ferritin, heavy polypeptide 1 pseudogene 5 [Source:HGNC Symbol;Acc:HGNC:3996]	Multiple_Complex
TC0500007161.hg.1	5.94	5.04	1.86	0.0039	1			NonCoding
TC1300007769.hg.1	3.96	3.25	1.64	0.0039	1			NonCoding
TC0500010333.hg.1	3.36	4.17	-1.75	0.0039	1	berplawby; RP11-351N6.1	Transcript Identified by AceView; novel transcript	NonCoding
TC0X00009115.hg.1	5.77	7.11	-2.53	0.004	1			NonCoding
TC0X00007165.hg.1	4.07	3.25	1.76	0.004	1			NonCoding
TC0X00009195.hg.1	4.15	3.32	1.79	0.004	1	AL096700.1		Precursor_microRNA
TC0700008227.hg.1	9.76	10.47	-1.63	0.004	1	HNRNPA1P8	heterogeneous nuclear ribonucleoprotein A1 pseudogene 8 [Source:HGNC Symbol;Acc:HGNC:39126]	Pseudogene
TC0600011370.hg.1	5.22	4.04	2.26	0.004	1			NonCoding
TC0500009974.hg.1	3.84	3.14	1.62	0.004	1			NonCoding
TC1100008735.hg.1	5.19	4.49	1.63	0.004	1	AP000648.4	novel transcript	Unassigned
TC1900008778.hg.1	3.77	2.98	1.73	0.004	1	MIR519B	microRNA 519b	Precursor_microRNA
TC0900006726.hg.1	4.18	3.36	1.77	0.004	1			NonCoding
TC0100006927.hg.1	5.62	6.36	-1.66	0.0041	1			NonCoding
TC1300007607.hg.1	4.85	3.96	1.85	0.0041	1			NonCoding
TC0600006563.hg.1	4.15	3.48	1.59	0.0041	1			NonCoding
TC0400012140.hg.1	3.6	2.98	1.54	0.0041	1	RP11-461L13.4	novel transcript	NonCoding
TC1600009731.hg.1	10.2	9.38	1.75	0.0042	1	COG7	component of oligomeric golgi complex 7	Multiple_Complex
TC1400007379.hg.1	5.44	4.79	1.56	0.0042	1			NonCoding
TC0200011915.hg.1	8.83	9.86	-2.04	0.0042	1	AC012065.5		Multiple_Complex
TC1100009822.hg.1	3.52	4.36	-1.78	0.0042	1	flucher	Transcript Identified by AceView	Unassigned
TC0700013581.hg.1	8.09	7.06	2.04	0.0042	1	STEAP4	STEAP family member 4	Coding
TC0800007464.hg.1	4.66	3.41	2.37	0.0042	1	RP11-359P18.2		Multiple_Complex
TC1200012549.hg.1	3.38	4	-1.54	0.0042	1			NonCoding
TC2200009285.hg.1	7.23	6.03	2.31	0.0042	1	PRR5-ARHGAP8	PRR5-ARHGAP8 readthrough	Multiple_Complex
TC0400011850.hg.1	2.63	3.47	-1.79	0.0042	1	zustorbu	Transcript Identified by AceView	Coding
TC1500008479.hg.1	7.34	6.58	1.69	0.0042	1			NonCoding
TC1800008355.hg.1	6.31	6.98	-1.59	0.0042	1	PA2G4P3	proliferation-associated 2G4 pseudogene 3	Multiple_Complex
TC0100018170.hg.1	4.69	5.55	-1.81	0.0042	1	HNRNPCL3; HNRNPCL4	heterogeneous nuclear ribonucleoprotein C-like 3; heterogeneous nuclear ribonucleoprotein C-like 4	Coding
TC1900008143.hg.1	12.12	11.28	1.8	0.0043	1	AXL	AXL receptor tyrosine kinase	Multiple_Complex
TC1200010229.hg.1	12.75	13.47	-1.64	0.0043	1	PTHLH	parathyroid hormone-like hormone	Multiple_Complex
TC0200012276.hg.1	4.58	5.49	-1.87	0.0043	1	sleejerbu	Transcript Identified by AceView	Unassigned
TC0100008475.hg.1	3.79	3.08	1.63	0.0043	1	reyperbu	Transcript Identified by AceView	Coding
TC1600011495.hg.1	9	8.02	1.97	0.0043	1	GPRC5B	G protein-coupled receptor, class C, group 5, member B	NonCoding
TC0400012439.hg.1	4.55	5.29	-1.68	0.0043	1	RNU6-1096P	RNA, U6 small nuclear 1096, pseudogene [Source:HGNC Symbol;Acc:HGNC:48059]	Small_RNA
TC0400008737.hg.1	3.64	4.44	-1.74	0.0043	1			NonCoding
TC1200008943.hg.1	4.32	4.98	-1.58	0.0043	1	weybler	Transcript Identified by AceView	Coding
TC1900007594.hg.1	4.31	3.38	1.92	0.0043	1			NonCoding
TC0600010364.hg.1	3.69	4.34	-1.57	0.0044	1			NonCoding
TC1700008519.hg.1	4.14	3.27	1.83	0.0044	1			NonCoding
TC0100013688.hg.1	3.9	3.25	1.57	0.0044	1			NonCoding
TC1500010682.hg.1	3.3	4.1	-1.74	0.0044	1	AC140725.8		Pseudogene
TC0300008837.hg.1	4.27	5.02	-1.69	0.0044	1	RP11-64K7.1		Pseudogene
TC0400010053.hg.1	4.68	3.83	1.81	0.0044	1			NonCoding
TC1200008953.hg.1	4.53	3.82	1.64	0.0044	1			NonCoding
TSUnmapped00000350.hg.1	5.34	5.99	-1.56	0.0044	1	RP4-669P10.20		NonCoding
TSUnmapped00000391.hg.1	5.34	5.99	-1.56	0.0044	1	RP4-669P10.20		NonCoding
TSUnmapped00000504.hg.1	4.45	3.85	1.52	0.0044	1	ZNF197	zinc finger protein 197	Coding
TC1000011687.hg.1	3.53	2.85	1.61	0.0044	1			NonCoding
TC0400006844.hg.1	4.71	3.93	1.72	0.0044	1	storsweybu	Transcript Identified by AceView	Coding
TC0800007483.hg.1	5.55	4.27	2.43	0.0045	1			NonCoding
TC0500009270.hg.1	3.87	5.45	-2.99	0.0045	1	U6	U6 spliceosomal RNA [Source:RFAM;Acc:RF00026]	Small_RNA
TC1300009186.hg.1	3.6	4.22	-1.54	0.0045	1	NPM1P22	nucleophosmin 1 (nucleolar phosphoprotein B23, numatrin) pseudogene 22 [Source:HGNC Symbol;Acc:HGNC:39679]	Pseudogene
TC0400011328.hg.1	4.98	4.31	1.59	0.0045	1	LOC101929194; RP11-562F9.2; TCONS_00007429	uncharacterized LOC101929194; Salzman2013 ANNOTATED, ncRNA, OVEXON best transcript TCONS_00007429; novel transcript	NonCoding
TC0100009693.hg.1	5.6	4.53	2.11	0.0045	1			NonCoding
TC0100014302.hg.1	3.86	4.62	-1.7	0.0045	1	RPSAP20	ribosomal protein SA pseudogene 20 [Source:HGNC Symbol;Acc:HGNC:35595]	Pseudogene
TC2000007146.hg.1	4.99	4.16	1.78	0.0045	1	SOCS2P1	suppressor of cytokine signaling 2 pseudogene 1	Multiple_Complex
TC0400012815.hg.1	6.14	5.3	1.8	0.0046	1	PPBPP1	pro-platelet basic protein pseudogene 1 [Source:HGNC Symbol;Acc:HGNC:9241]	Multiple_Complex
TC1900011176.hg.1	3.83	4.45	-1.54	0.0046	1	CTD-2126E3.5		Pseudogene
TC0100012122.hg.1	8.35	9.6	-2.37	0.0046	1			NonCoding
TC0500007859.hg.1	5.59	4.92	1.59	0.0046	1	LOC101929154	uncharacterized LOC101929154	NonCoding
TC0400008552.hg.1	3.42	4.25	-1.77	0.0046	1	RP11-358D17.1		Multiple_Complex
TC0900011786.hg.1	6.05	6.74	-1.62	0.0046	1	EIF4A1P3	eukaryotic translation initiation factor 4A1 pseudogene 3 [Source:HGNC Symbol;Acc:HGNC:37922]	Multiple_Complex
TC0800009207.hg.1	5.89	6.74	-1.8	0.0046	1			NonCoding
TC0100008349.hg.1	7.09	6.1	1.98	0.0046	1	LOC100507564; RP5-1024G6.5	uncharacterized LOC100507564; novel transcript, antisense to MAGOH	NonCoding
TC1100008333.hg.1	6.22	6.86	-1.56	0.0046	1	LRTOMT	leucine rich transmembrane and O-methyltransferase domain containing	Multiple_Complex
TC0400011994.hg.1	6.37	7	-1.55	0.0046	1	INPP4B	inositol polyphosphate-4-phosphatase type II B	Multiple_Complex
TC1900007483.hg.1	6.04	7.04	-2	0.0046	1	kloykee	Transcript Identified by AceView	Coding
TC0400011474.hg.1	4.91	5.7	-1.73	0.0046	1	wykluby	Transcript Identified by AceView	Coding
TC1800006871.hg.1	5.14	4.38	1.7	0.0046	1	swerkor	Transcript Identified by AceView	Unassigned
TC1500009052.hg.1	4.4	3.46	1.91	0.0046	1	RP11-346D14.1; poree	novel transcript; Transcript Identified by AceView	NonCoding
TC0600008680.hg.1	3.32	4.17	-1.8	0.0046	1	sawglobu	Transcript Identified by AceView	Coding
TC1500007697.hg.1	5.07	4.41	1.58	0.0047	1	RP11-253M7.6	novel transcript, sense intronic to PAQR5	NonCoding
TC1600006444.hg.1	5.95	5.29	1.58	0.0047	1	Z84721.4		Multiple_Complex
TC0900007107.hg.1	8.95	8.28	1.58	0.0047	1			NonCoding
TC0100012008.hg.1	4.61	3.97	1.56	0.0047	1	KCNK1	Transcript Identified by AceView, Entrez Gene ID(s) 3775	Unassigned
TC1800007498.hg.1	5.23	4.52	1.64	0.0047	1	dywar	Transcript Identified by AceView	Coding
TC0600008886.hg.1	5.35	4.65	1.62	0.0047	1			NonCoding
TC0200010036.hg.1	2.97	4.04	-2.11	0.0047	1	slanorbo	Transcript Identified by AceView	Coding
TC0X00007525.hg.1	3.55	4.61	-2.09	0.0047	1	U3	Small nucleolar RNA U3 [Source:RFAM;Acc:RF00012]	Multiple_Complex
TC0200008293.hg.1	4.02	3.13	1.85	0.0048	1			NonCoding
TC0700009405.hg.1	4.44	5.24	-1.75	0.0048	1	MYL6P4	myosin light chain 6 pseudogene 4 [Source:HGNC Symbol;Acc:HGNC:37813]	Multiple_Complex
TC0300010755.hg.1	5.09	5.69	-1.52	0.0048	1			NonCoding
TC1900006959.hg.1	5.04	4.25	1.73	0.0048	1			NonCoding
TC0300009607.hg.1	14.26	14.88	-1.54	0.0048	1			NonCoding
TC0500007522.hg.1	3.69	3.09	1.52	0.0048	1			NonCoding
TC0200008578.hg.1	4.25	3.58	1.59	0.0048	1			NonCoding
TC1200007986.hg.1	5.91	7.21	-2.45	0.0048	1	snawfler	Transcript Identified by AceView	Coding
TC1600007657.hg.1	9.74	10.39	-1.57	0.0048	1	NAMPTP3	nicotinamide phosphoribosyltransferase pseudogene 3 [Source:HGNC Symbol;Acc:HGNC:51313]	Multiple_Complex
TC0700010339.hg.1	11.84	12.92	-2.11	0.0049	1	RPL36AP26	ribosomal protein L36a pseudogene 26	Multiple_Complex
TC0200011727.hg.1	6.93	7.53	-1.51	0.0049	1	spolybo	Transcript Identified by AceView	Coding
TC0300010403.hg.1	7.32	8.13	-1.76	0.0049	1	HMGN2P7	high mobility group nucleosomal binding domain 2 pseudogene 7 [Source:HGNC Symbol;Acc:HGNC:33575]	Multiple_Complex
TC0X00008605.hg.1	9.47	10.26	-1.73	0.0049	1	GS1-164F24.1		Multiple_Complex
TC0100014676.hg.1	4.93	3.91	2.02	0.0049	1			NonCoding
TC0500012613.hg.1	3.71	3.09	1.53	0.0049	1	glosteybu	Transcript Identified by AceView	Coding
TC0X00010792.hg.1	5.42	6.08	-1.58	0.0049	1	Metazoa_SRP	Metazoan signal recognition particle RNA [Source:RFAM;Acc:RF00017]	NonCoding
TC0X00010320.hg.1	4.78	5.88	-2.15	0.0049	1	XRCC6P5	X-ray repair complementing defective repair in Chinese hamster cells 6 pseudogene 5	Multiple_Complex
TC0200013712.hg.1	4.59	3.62	1.95	0.005	1			NonCoding
TC0500010131.hg.1	4.5	5.36	-1.82	0.005	1			NonCoding
TC1000010578.hg.1	4.1	5.17	-2.1	0.005	1	mupyby	Transcript Identified by AceView	Coding
TC0300013699.hg.1	4.22	4.85	-1.55	0.005	1	AC069257.6		Multiple_Complex
TC2100007602.hg.1	4.51	5.42	-1.87	0.005	1			NonCoding
TC0100014590.hg.1	5.35	4.65	1.63	0.0051	1	RNU6-1246P	RNA, U6 small nuclear 1246, pseudogene [Source:HGNC Symbol;Acc:HGNC:48209]	Small_RNA
TC0100011522.hg.1	4.84	4.12	1.65	0.0051	1	AL360091.1		Precursor_microRNA
TC1400006896.hg.1	10.19	10.92	-1.66	0.0051	1	RPL9P3	ribosomal protein L9 pseudogene 3	Multiple_Complex
TC0200015549.hg.1	4.13	5.17	-2.05	0.0051	1	ruklu	Transcript Identified by AceView	Unassigned
TC1000007841.hg.1	4.08	3.46	1.54	0.0051	1			NonCoding
TC1700011839.hg.1	5.32	6.12	-1.74	0.0052	1			NonCoding
TC0300007937.hg.1	3.98	4.85	-1.82	0.0052	1			NonCoding
TSUnmapped00000405.hg.1	6.94	6.35	1.51	0.0052	1	DGKD	diacylglycerol kinase, delta 130kDa	Coding
TC2000007010.hg.1	3.86	4.88	-2.03	0.0052	1			NonCoding
TC0100017977.hg.1	3.95	4.66	-1.63	0.0052	1	slarkubo	Transcript Identified by AceView	Coding
TC1800006561.hg.1	5.03	5.85	-1.76	0.0052	1			NonCoding
TC0600009827.hg.1	10.84	11.52	-1.6	0.0052	1	PHBP1	prohibitin pseudogene 1 [Source:HGNC Symbol;Acc:HGNC:8913]	Pseudogene
TC0400011444.hg.1	3.83	4.54	-1.63	0.0052	1			NonCoding
TC0100014228.hg.1	11.98	11.34	1.56	0.0052	1	LRP8	LDL receptor related protein 8	Multiple_Complex
TC1000007233.hg.1	4.54	5.42	-1.84	0.0053	1	bersley	Transcript Identified by AceView	Coding
TC1000008114.hg.1	4	4.82	-1.76	0.0053	1	bloyleeby	Transcript Identified by AceView	Coding
TC14_GL000009v2_random00006434.hg.1	4.62	3.7	1.89	0.0053	1			NonCoding
TC0800008815.hg.1	4.3	3.55	1.67	0.0053	1			NonCoding
TC0300007944.hg.1	3.06	4.26	-2.29	0.0053	1			NonCoding
TC0800009208.hg.1	7.05	7.8	-1.68	0.0053	1	ZNF623	zinc finger protein 623	Coding
TC0300007097.hg.1	5.27	5.9	-1.55	0.0053	1	HNRNPA1P21	heterogeneous nuclear ribonucleoprotein A1 pseudogene 21 [Source:HGNC Symbol;Acc:HGNC:39539]	Multiple_Complex
TC0600010826.hg.1	3.53	4.23	-1.62	0.0054	1	AMD1P4	adenosylmethionine decarboxylase 1 pseudogene 4 [Source:HGNC Symbol;Acc:HGNC:51609]	Multiple_Complex
TC0100013994.hg.1	14.78	15.6	-1.77	0.0054	1	RP5-882O7.1		Multiple_Complex
TC1100011809.hg.1	3.66	4.49	-1.77	0.0054	1			NonCoding
TC0600009897.hg.1	5.02	4.32	1.62	0.0054	1	AL358134.1		Precursor_microRNA
TC0200016291.hg.1	4.01	3.12	1.86	0.0054	1			NonCoding
TC0600010722.hg.1	5.11	4.52	1.51	0.0054	1			NonCoding
TC0500009551.hg.1	4.5	3.62	1.84	0.0054	1			NonCoding
TC0800010315.hg.1	3.65	4.73	-2.12	0.0054	1	AC022616.1		Multiple_Complex
TC0100009835.hg.1	3.97	4.58	-1.53	0.0054	1			NonCoding
TC0200011924.hg.1	4.14	3.45	1.62	0.0054	1	skergloy	Transcript Identified by AceView	Unassigned
TC1400009820.hg.1	4.25	3.62	1.55	0.0055	1			NonCoding
TC0700012536.hg.1	9.67	10.41	-1.68	0.0055	1	RP11-212P7.1		Pseudogene
TC1200010024.hg.1	8.74	9.4	-1.58	0.0055	1	ARHGDIB	Rho GDP dissociation inhibitor (GDI) beta	Multiple_Complex
TC0X00010637.hg.1	11.72	12.37	-1.57	0.0055	1			NonCoding
TC1700009580.hg.1	3.81	3.21	1.52	0.0055	1			NonCoding
TC1000008271.hg.1	3.33	4.14	-1.76	0.0055	1	CDHR1	cadherin-related family member 1	Multiple_Complex
TC1900006546.hg.1	3.78	4.57	-1.73	0.0055	1	gleeku	Transcript Identified by AceView	Coding
TC1900011560.hg.1	4.96	4.12	1.78	0.0056	1			NonCoding
TC0X00009165.hg.1	9.69	10.58	-1.85	0.0056	1	CBX1P2	Transcript Identified by AceView, Entrez Gene ID(s) 100147811	Unassigned
TC1300006909.hg.1	4.84	3.7	2.21	0.0056	1			NonCoding
TC0700006881.hg.1	5.09	5.8	-1.64	0.0056	1			NonCoding
TC1000007089.hg.1	5.1	6.21	-2.15	0.0056	1	sherneyby	Transcript Identified by AceView	Coding
TC0900011091.hg.1	4.84	5.82	-1.97	0.0056	1			NonCoding
TC0700012302.hg.1	4.48	3.47	2.01	0.0056	1			NonCoding
TC0300010513.hg.1	3.89	4.76	-1.82	0.0056	1	AC124914.3		Multiple_Complex
TC0200006606.hg.1	6.11	7.33	-2.32	0.0056	1	AC092580.4; shawdar	novel transcript; Transcript Identified by AceView	Multiple_Complex
TC1600006456.hg.1	4.01	3.42	1.5	0.0056	1	barspee	Transcript Identified by AceView	Coding
TC0600012576.hg.1	4.26	4.91	-1.57	0.0056	1	RP11-40G16.1		Multiple_Complex
TC0700011668.hg.1	3.52	4.35	-1.77	0.0056	1			NonCoding
TC0900008493.hg.1	6.84	6.22	1.54	0.0056	1			NonCoding
TC0300008051.hg.1	3.92	4.98	-2.09	0.0057	1			NonCoding
TC1300007650.hg.1	5.23	6.17	-1.92	0.0057	1			NonCoding
TC0100014426.hg.1	3.46	4.53	-2.1	0.0057	1	LOC441887	Transcript Identified by AceView, Entrez Gene ID(s) 441887	Unassigned
TC0100015100.hg.1	3.91	4.5	-1.5	0.0057	1			NonCoding
TC1300009577.hg.1	8.73	9.62	-1.84	0.0057	1	CALM2P4	calmodulin 2 pseudogene 4 [Source:HGNC Symbol;Acc:HGNC:39661]	Pseudogene
TC1700011891.hg.1	4.13	4.79	-1.57	0.0057	1			NonCoding
TC2000007477.hg.1	5.84	6.7	-1.81	0.0057	1	Y_RNA	Y RNA [Source:RFAM;Acc:RF00019]	NonCoding
TC0200012438.hg.1	3.82	4.61	-1.72	0.0057	1			NonCoding
TC0100010739.hg.1	6.54	7.25	-1.64	0.0057	1	RP4-765C7.2		Pseudogene
TC1900008767.hg.1	3.96	5.24	-2.44	0.0058	1	MIR1323	microRNA 1323	Precursor_microRNA
TC0600010868.hg.1	4.18	3.29	1.85	0.0058	1			NonCoding
TC0500010710.hg.1	4.31	3.73	1.5	0.0058	1			NonCoding
TC0500008965.hg.1	4.18	3.49	1.61	0.0058	1	garflee	Transcript Identified by AceView	Unassigned
TC1400008261.hg.1	3.93	4.55	-1.53	0.0059	1	SNORD113	Small nucleolar RNA SNORD113/SNORD114 family [Source:RFAM;Acc:RF00181]	Small_RNA
TC1200011131.hg.1	6.01	6.86	-1.8	0.0059	1	AC078927.1		Precursor_microRNA
TC0600009340.hg.1	4.92	4.33	1.51	0.0059	1	HRAT13; RP11-532N4.2	heart tissue-associated transcript 13; novel transcript	NonCoding
TC0100013438.hg.1	5.17	4.36	1.75	0.0059	1	rema	Transcript Identified by AceView	Coding
TC0200012978.hg.1	4.79	5.47	-1.6	0.006	1	seegabo	Transcript Identified by AceView	Unassigned
TC0100015249.hg.1	3.84	3.2	1.56	0.006	1			NonCoding
TC0500010763.hg.1	6.28	5.61	1.59	0.006	1			NonCoding
TC1100010385.hg.1	4.08	2.77	2.49	0.006	1			NonCoding
TC0X00007542.hg.1	3	3.95	-1.93	0.006	1	plerby	Transcript Identified by AceView	Unassigned
TC1100008690.hg.1	5.43	7.03	-3.02	0.006	1			NonCoding
TC1000011127.hg.1	3.26	3.86	-1.52	0.006	1	KCNMA1; swamu	Jeck2013 ALT_ACCEPTOR, ALT_DONOR, coding, INTERNAL, intronic best transcript NM_001014797; Transcript Identified by AceView	NonCoding
TC0500007288.hg.1	6.05	5.17	1.84	0.0061	1	kugoy	Transcript Identified by AceView	Coding
TC1500010052.hg.1	9.95	10.58	-1.55	0.0061	1	RP11-151H2.3		Multiple_Complex
TC1300008656.hg.1	5.09	4	2.13	0.0061	1	LOC100128902	Transcript Identified by AceView, Entrez Gene ID(s) 100128902	Unassigned
TC0500008528.hg.1	3.33	4.26	-1.91	0.0061	1	kabluby	Transcript Identified by AceView	Coding
TC0200013332.hg.1	4.52	3.68	1.79	0.0061	1	PLGLB1	Transcript Identified by AceView, Entrez Gene ID(s) 285074; 5343	Unassigned
TC1100007634.hg.1	3.81	2.92	1.85	0.0061	1	OR8K1	olfactory receptor, family 8, subfamily K, member 1	Coding
TC1800007127.hg.1	5.26	4.47	1.73	0.0061	1			NonCoding
TC0600006485.hg.1	4.44	3.81	1.55	0.0061	1			NonCoding
TC1500010028.hg.1	3.66	4.54	-1.85	0.0061	1			NonCoding
TC1600009296.hg.1	3.62	4.4	-1.72	0.0061	1	RP11-26O3.1; noseri	Transcript Identified by AceView; novel transcript, antisense to RBFOX1	NonCoding
TC1400007495.hg.1	10.33	9.72	1.52	0.0061	1	PLEKHH1	pleckstrin homology domain containing, family H (with MyTH4 domain) member 1	Multiple_Complex
TC1700011106.hg.1	5.54	4.81	1.66	0.0061	1	RP11-94C24.8	novel transcript, antisense to EPN3	NonCoding
TC1200007163.hg.1	7.57	8.24	-1.58	0.0061	1	KLHL42	kelch-like family member 42	Multiple_Complex
TC0800010040.hg.1	3.2	4.02	-1.76	0.0061	1			NonCoding
TC1700006669.hg.1	4.26	4.91	-1.57	0.0062	1	LOC100130950; RP11-333E1.1	uncharacterized LOC100130950; Memczak2013 ANNOTATED, INTERNAL, ncRNA best transcript NR_034082; Salzman2013 ANNOTATED, INTERNAL, ncRNA, OVCODE, OVERLAPTX, OVEXON best transcript NR_034082; novel transcript, antisense to C17orf87	NonCoding
TC0200015508.hg.1	3.23	4.01	-1.72	0.0062	1			NonCoding
TC1900007928.hg.1	5.35	4.76	1.51	0.0062	1	neeva	Transcript Identified by AceView	Coding
TC1200007296.hg.1	4.11	3.39	1.65	0.0062	1	RP11-847H18.3	novel transcript	NonCoding
TC0100016301.hg.1	4.4	3.78	1.54	0.0062	1			NonCoding
TC0700010857.hg.1	9.27	8.56	1.64	0.0062	1	GLI3	GLI family zinc finger 3	Multiple_Complex
TC1500007266.hg.1	9.57	10.58	-2.01	0.0063	1	EEF1B2P1	eukaryotic translation elongation factor 1 beta 2 pseudogene 1 [Source:HGNC Symbol;Acc:HGNC:3207]	Pseudogene
TC0600008547.hg.1	4.06	3.38	1.6	0.0063	1	RP11-554D15.4	putative novel transcript	NonCoding
TC0100008813.hg.1	4.53	3.82	1.64	0.0063	1	tenura	Transcript Identified by AceView	Coding
TC1900007018.hg.1	4.79	3.85	1.92	0.0063	1	CTC-510F12.3	TEC	Unassigned
TC0X00008201.hg.1	13.4	14.18	-1.72	0.0063	1	AC005000.1		Multiple_Complex
TC1200011025.hg.1	3.89	3.15	1.67	0.0063	1			NonCoding
TC0400010224.hg.1	4.17	5.14	-1.96	0.0063	1	jarswoybu	Transcript Identified by AceView	Unassigned
TC0100009315.hg.1	4.59	3.91	1.61	0.0063	1			NonCoding
TC0100015485.hg.1	5.54	6.93	-2.63	0.0063	1	blarfler	Transcript Identified by AceView	Coding
TC0100013944.hg.1	6.28	7.03	-1.68	0.0063	1	RP11-7O11.3; pokoybu	putative novel transcript; Transcript Identified by AceView	NonCoding
TC0400006623.hg.1	3.74	3.11	1.54	0.0063	1			NonCoding
TC0900007081.hg.1	5.56	4.81	1.68	0.0063	1	ATP8B5P	ATPase, class I, type 8B, member 5, pseudogene	Multiple_Complex
TC1700011081.hg.1	4.54	3.54	2	0.0063	1	RP5-875H18.10	novel transcript, antisense to PDK2	NonCoding
TC0300012220.hg.1	9.93	10.59	-1.59	0.0064	1	RPL7P15	ribosomal protein L7 pseudogene 15 [Source:HGNC Symbol;Acc:HGNC:36740]	Pseudogene
TC0500012989.hg.1	3.48	4.31	-1.78	0.0064	1	FAM153A	Transcript Identified by AceView, Entrez Gene ID(s) 285596	Unassigned
TC0300013976.hg.1	7.39	8.59	-2.29	0.0064	1			NonCoding
TC0800007841.hg.1	3.63	4.33	-1.62	0.0064	1			NonCoding
TC1900009706.hg.1	4.4	3.56	1.79	0.0064	1			NonCoding
TC1200011410.hg.1	4.76	3.17	3.01	0.0064	1	snerblerbu	Transcript Identified by AceView	Coding
TC0500006901.hg.1	5.79	4.94	1.8	0.0064	1			NonCoding
TC0700008676.hg.1	6.01	5.3	1.63	0.0064	1			NonCoding
TC1800007003.hg.1	3.3	3.88	-1.5	0.0064	1			NonCoding
TC0700010816.hg.1	4.04	4.83	-1.73	0.0064	1			NonCoding
TC1300008190.hg.1	3.89	4.63	-1.67	0.0065	1			NonCoding
TC0800010438.hg.1	2.94	3.68	-1.68	0.0065	1			NonCoding
TC1200007536.hg.1	5.17	4.14	2.05	0.0065	1	CCDC65	coiled-coil domain containing 65	Multiple_Complex
TC0Y00006938.hg.1	10.3	11.02	-1.65	0.0065	1	EIF4A1P2	eukaryotic translation initiation factor 4A1 pseudogene 2 [Source:HGNC Symbol;Acc:HGNC:23946]	Pseudogene
TC0Y00007066.hg.1	5.6	4.29	2.47	0.0065	1			NonCoding
TC1000009867.hg.1	4.1	4.75	-1.57	0.0065	1	RPSAP7	ribosomal protein SA pseudogene 7 [Source:HGNC Symbol;Acc:HGNC:31461]	Pseudogene
TC1000007634.hg.1	4.19	3.35	1.79	0.0065	1			NonCoding
TC0100015603.hg.1	5.13	5.94	-1.75	0.0066	1	siroha	Transcript Identified by AceView	Coding
TC1100007339.hg.1	3.73	3.13	1.51	0.0066	1	dercher	Transcript Identified by AceView	Unassigned
TC1500010704.hg.1	6.36	7.26	-1.87	0.0066	1	CTD-3092A11.2; TCONS_l2_00008519	Jeck2013 ANNOTATED, INTERNAL, ncRNA, OVEXON best transcript TCONS_l2_00008519; novel transcript	Multiple_Complex
TC0800011905.hg.1	4.96	5.77	-1.75	0.0066	1	RP11-513H8.1	novel transcript	NonCoding
TC0200009921.hg.1	4.88	4	1.83	0.0066	1			NonCoding
TC0Y00007266.hg.1	4.06	3.33	1.65	0.0066	1	USP9YP33	ubiquitin specific peptidase 9, Y-linked pseudogene 33 [Source:HGNC Symbol;Acc:HGNC:38777]	Multiple_Complex
TC0100012829.hg.1	10.08	10.73	-1.57	0.0067	1			NonCoding
TC0500007231.hg.1	4.43	5.36	-1.91	0.0067	1	PTGER4	prostaglandin E receptor 4 (subtype EP4)	Multiple_Complex
TC1400007578.hg.1	3.18	3.98	-1.75	0.0067	1	CTD-2540L5.9		Pseudogene
TC0200007582.hg.1	4.76	5.54	-1.71	0.0067	1			NonCoding
TC0300008752.hg.1	4.97	3.72	2.38	0.0067	1	LOC100130760	Transcript Identified by AceView, Entrez Gene ID(s) 100130760	Unassigned
TC1500008780.hg.1	4.61	3.79	1.77	0.0067	1	sterlerby	Transcript Identified by AceView	Coding
TC0600010983.hg.1	6.39	7.09	-1.62	0.0067	1	RP4-625H18.2	putative novel transcript	NonCoding
TC0100008601.hg.1	4.93	3.86	2.1	0.0067	1			NonCoding
TC1300009274.hg.1	7.2	6.49	1.64	0.0067	1	LMO7-AS1	LMO7 antisense RNA 1	NonCoding
TC0100013962.hg.1	4.01	5.05	-2.06	0.0067	1	RP4-675G8.3		Pseudogene
TC0900010316.hg.1	4.15	3.15	2	0.0067	1			NonCoding
TC1200010637.hg.1	5.32	4.58	1.67	0.0068	1	glychar	Transcript Identified by AceView	Unassigned
TC1200011964.hg.1	4.42	5.01	-1.51	0.0068	1	RP1-267L14.6	novel transcript, antisense to ERP29	NonCoding
TC0800007206.hg.1	3.88	4.66	-1.72	0.0068	1			NonCoding
TC1400010327.hg.1	5.29	4.05	2.37	0.0068	1	persoybo	Transcript Identified by AceView	Unassigned
TC0100008382.hg.1	3.69	4.31	-1.54	0.0068	1			NonCoding
TC0500010932.hg.1	5.86	5.01	1.81	0.0068	1	SGTB	small glutamine-rich tetratricopeptide repeat (TPR)-containing, beta	Multiple_Complex
TC1200010653.hg.1	12.21	11.35	1.82	0.0068	1	CERS5	ceramide synthase 5	Multiple_Complex
TC1000007093.hg.1	3.87	4.6	-1.66	0.0069	1	blaswawby	Transcript Identified by AceView	Coding
TC0900007366.hg.1	4.15	3.52	1.55	0.0069	1			NonCoding
TC0700006923.hg.1	6.9	7.79	-1.85	0.0069	1	AC079780.3		Multiple_Complex
TC1700008315.hg.1	3.79	3.16	1.55	0.0069	1			NonCoding
TC1000010017.hg.1	4.08	3.39	1.61	0.0069	1	RP11-573G6.8	novel transcript	NonCoding
TC0700006837.hg.1	3.14	3.78	-1.56	0.0069	1			NonCoding
TC0400010017.hg.1	3.9	3.26	1.56	0.0069	1			NonCoding
TC0700010289.hg.1	4.15	2.89	2.39	0.0069	1			NonCoding
TC0X00008143.hg.1	4.07	4.87	-1.74	0.0069	1	bodo	Transcript Identified by AceView	Coding
TC1700010217.hg.1	4.61	3.89	1.65	0.0069	1	MIR144; MIR451A; MIR4732	microRNA 144; microRNA 451a; microRNA 4732	Multiple_Complex
TC0700012262.hg.1	3.98	5.22	-2.36	0.007	1	chukaw	Transcript Identified by AceView	Coding
TC1700009968.hg.1	5.02	4.36	1.57	0.007	1			NonCoding
TC0500007490.hg.1	4.45	3.46	1.98	0.007	1			NonCoding
TC0700011590.hg.1	6.88	5.86	2.03	0.007	1			NonCoding
TC0700007007.hg.1	5.95	6.72	-1.7	0.007	1	HOTTIP	HOXA distal transcript antisense RNA	NonCoding
TC1800008362.hg.1	4.5	3.59	1.87	0.007	1			NonCoding
TC0900008601.hg.1	4	3.03	1.96	0.007	1			NonCoding
TC1700011939.hg.1	7.22	8.04	-1.76	0.007	1			NonCoding
TC0500012947.hg.1	5.2	5.78	-1.5	0.007	1	GPRIN1	G protein regulated inducer of neurite outgrowth 1	Multiple_Complex
TC0700010955.hg.1	4.42	3.74	1.6	0.0071	1			NonCoding
TC0300011812.hg.1	6.55	5.68	1.84	0.0071	1	AC021660.1		Precursor_microRNA
TC1400008555.hg.1	5.62	4.17	2.73	0.0071	1	gavu	Transcript Identified by AceView	Unassigned
TC0100018367.hg.1	5.99	5.17	1.76	0.0071	1	CHRM3	cholinergic receptor, muscarinic 3	Multiple_Complex
TC0600010611.hg.1	4.21	3.52	1.61	0.0071	1			NonCoding
TC1500007643.hg.1	3.96	4.63	-1.6	0.0071	1			NonCoding
TC0200014570.hg.1	4.75	5.57	-1.76	0.0071	1	UBBP3	ubiquitin B pseudogene 3 [Source:HGNC Symbol;Acc:HGNC:12466]	Multiple_Complex
TC0200014200.hg.1	3.64	4.35	-1.64	0.0071	1	joygloy	Transcript Identified by AceView	Coding
TC0800011548.hg.1	5.23	6.26	-2.06	0.0071	1	snordorby	Transcript Identified by AceView	Unassigned
TC2200008231.hg.1	4.03	3.25	1.71	0.0071	1			NonCoding
TC0400009196.hg.1	4.21	4.98	-1.7	0.0072	1	RNU6-668P	RNA, U6 small nuclear 668, pseudogene [Source:HGNC Symbol;Acc:HGNC:47631]	Small_RNA
TC1200007815.hg.1	6.56	7.45	-1.85	0.0072	1	GSTP1P1	glutathione S-transferase pi 1 pseudogene 1	Multiple_Complex
TC0X00010266.hg.1	5.42	6.11	-1.61	0.0072	1	PCDH11X	Salzman2013 ANTISENSE, coding, INTERNAL, intronic best transcript NM_032968	NonCoding
TC0100006434.hg.1	5.31	4.68	1.54	0.0072	1	MIR1302-10; MIR1302-2	microRNA 1302-10; microRNA 1302-2	Multiple_Complex
TC0600009512.hg.1	4.27	3.67	1.52	0.0072	1			NonCoding
TC0100008164.hg.1	3.76	4.42	-1.58	0.0072	1			NonCoding
TC0900007713.hg.1	4.72	5.58	-1.81	0.0072	1	RP11-388B24.4		Pseudogene
TC0X00010959.hg.1	3.57	4.72	-2.23	0.0073	1			NonCoding
TC0500009592.hg.1	5.97	4.95	2.02	0.0073	1	AC010297.1		Precursor_microRNA
TC1700007721.hg.1	3.48	4.13	-1.58	0.0073	1	jerslu	Transcript Identified by AceView	Unassigned
TC1100007262.hg.1	8.27	8.91	-1.56	0.0073	1	EHF	ets homologous factor	Multiple_Complex
TC1900007205.hg.1	5.08	5.91	-1.78	0.0073	1	CASP14	caspase 14	Multiple_Complex
TC0300009535.hg.1	6.87	6.04	1.79	0.0073	1	RN7SKP234	RNA, 7SK small nuclear pseudogene 234 [Source:HGNC Symbol;Acc:HGNC:45958]	NonCoding
TC0200015553.hg.1	3.05	3.68	-1.54	0.0073	1			NonCoding
TC0200008915.hg.1	3.2	4.22	-2.03	0.0074	1			NonCoding
TC0900007361.hg.1	4.96	5.71	-1.69	0.0074	1			NonCoding
TC1000007492.hg.1	4.93	5.57	-1.56	0.0074	1	fatarbo	Transcript Identified by AceView	Coding
TC2200008602.hg.1	4.62	3.41	2.32	0.0074	1			NonCoding
TC0200014361.hg.1	10.76	11.53	-1.71	0.0074	1	LYPD1	LY6/PLAUR domain containing 1	Coding
TC0400011172.hg.1	4.29	3.28	2.01	0.0074	1	SNORD42	Small nucleolar RNA SNORD42 [Source:RFAM;Acc:RF00150]	Small_RNA
TC0100012702.hg.1	3.51	4.11	-1.51	0.0074	1	zornobu	Transcript Identified by AceView	Coding
TC1200012449.hg.1	5.4	6.12	-1.65	0.0074	1	RP11-989F5.4	novel transcript	NonCoding
TC2100007604.hg.1	4.8	4.08	1.64	0.0074	1	AF127936.5	novel transcript	NonCoding
TC0500012921.hg.1	3.34	4.12	-1.71	0.0074	1	RP11-91H12.1	TEC	Unassigned
TC1300006997.hg.1	3.05	3.9	-1.8	0.0074	1			NonCoding
TC1200011910.hg.1	5.05	3.5	2.94	0.0075	1			Coding
TC0300008524.hg.1	5.34	5.99	-1.58	0.0075	1	STXBP5L	syntaxin binding protein 5-like	Multiple_Complex
TC0600012076.hg.1	4.08	3.35	1.65	0.0075	1	RN7SKP256	RNA, 7SK small nuclear pseudogene 256 [Source:HGNC Symbol;Acc:HGNC:45980]	NonCoding
TC1600008087.hg.1	7.17	8.25	-2.12	0.0075	1	RP11-2K6.1	novel transcript	Unassigned
TC1600008218.hg.1	6.68	7.62	-1.91	0.0075	1	HAS3	hyaluronan synthase 3	Multiple_Complex
TC1300008425.hg.1	5.02	5.77	-1.68	0.0075	1	sharnor	Transcript Identified by AceView	Unassigned
TC1800006453.hg.1	3.87	4.62	-1.68	0.0075	1	RP11-769O8.1	novel transcript antisense to YES1	NonCoding
TC1900009319.hg.1	7.4	6.7	1.62	0.0075	1			NonCoding
TC1900008899.hg.1	4.82	4	1.77	0.0076	1	PPP6R1	Memczak2013 ANTISENSE, CDS, coding, INTERNAL best transcript NM_014931	NonCoding
TC0200013018.hg.1	5.73	6.56	-1.78	0.0076	1	skakarbu	Transcript Identified by AceView	Unassigned
TC0300011582.hg.1	6.14	6.8	-1.58	0.0076	1	OR7E55P	olfactory receptor, family 7, subfamily E, member 55 pseudogene	Pseudogene
TC1700012163.hg.1	4.69	5.57	-1.84	0.0076	1	choysker	Transcript Identified by AceView	Coding
TC0500009030.hg.1	3.71	4.39	-1.59	0.0076	1			NonCoding
TC0100016744.hg.1	3.98	4.82	-1.78	0.0077	1			NonCoding
TC1600006888.hg.1	4.36	3.77	1.51	0.0077	1	CIITA	class II, major histocompatibility complex, transactivator	Multiple_Complex
TC0800010864.hg.1	4.08	3.05	2.05	0.0077	1	swuwawby	Transcript Identified by AceView	Coding
TC0200014869.hg.1	3.55	4.91	-2.56	0.0077	1			NonCoding
TC2200009155.hg.1	3.72	4.4	-1.61	0.0077	1	poblaw	Transcript Identified by AceView	Coding
TC0700012425.hg.1	3.66	2.87	1.72	0.0077	1			NonCoding
TC1400009478.hg.1	6.16	6.9	-1.67	0.0077	1	chuzer	Transcript Identified by AceView	Unassigned
TC1800007902.hg.1	5.11	4.16	1.93	0.0078	1	korwu	Transcript Identified by AceView	Unassigned
TC0200006607.hg.1	4.5	3.68	1.77	0.0078	1			NonCoding
TC0100008877.hg.1	8.44	9.05	-1.53	0.0078	1	RP11-82H13.2		Multiple_Complex
TC1700007855.hg.1	7.31	7.91	-1.52	0.0078	1	vywer	Transcript Identified by AceView	Coding
TC1500009212.hg.1	8.61	9.21	-1.51	0.0078	1	spasu	Transcript Identified by AceView	Coding
TC1200008348.hg.1	5.97	6.91	-1.92	0.0079	1			NonCoding
TC0800010852.hg.1	3.8	4.69	-1.86	0.0079	1			NonCoding
TC1100010265.hg.1	4.5	3.79	1.63	0.0079	1			NonCoding
TC0900007680.hg.1	6.82	6.18	1.57	0.0079	1	TLE4	transducin-like enhancer of split 4	Multiple_Complex
TC0100011237.hg.1	4.27	3.41	1.82	0.0079	1			NonCoding
TC0X00009356.hg.1	12.92	12.3	1.54	0.0079	1	TMEM47	transmembrane protein 47	Coding
TC0700009358.hg.1	5.04	5.69	-1.57	0.0079	1			NonCoding
TC0300011222.hg.1	11.23	11.88	-1.58	0.0079	1	ACTR8	ARP8 actin-related protein 8 homolog (yeast)	Multiple_Complex
TC0500009374.hg.1	3.27	3.9	-1.55	0.0079	1	gleechoyby	Transcript Identified by AceView	Coding
TC0800007316.hg.1	12.24	11.58	1.59	0.008	1	EIF4EBP1	eukaryotic translation initiation factor 4E binding protein 1	Multiple_Complex
TC0200009259.hg.1	10.59	11.43	-1.8	0.008	1	AC019050.1		Multiple_Complex
TC1600007146.hg.1	4.29	3.64	1.57	0.008	1	CTC-508F8.1	novel transcript, antisense to DNAH3	NonCoding
TC1100010409.hg.1	6.88	7.63	-1.68	0.008	1	LINC00678	long intergenic non-protein coding RNA 678	NonCoding
TC0700009601.hg.1	7.5	8.23	-1.67	0.008	1	COX6B1P1	cytochrome c oxidase subunit VIb polypeptide 1 (ubiquitous) pseudogene 1 [Source:HGNC Symbol;Acc:HGNC:2281]	Multiple_Complex
TC0200007406.hg.1	3.96	3.1	1.82	0.008	1	porfa	Transcript Identified by AceView	Unassigned
TC2000008261.hg.1	10.79	11.41	-1.53	0.008	1	RPS4XP2	ribosomal protein S4X pseudogene 2 [Source:HGNC Symbol;Acc:HGNC:16563]	Pseudogene
TC1800006674.hg.1	4.16	3.42	1.68	0.008	1	bloterbu	Transcript Identified by AceView	Coding
TC0700013587.hg.1	5.8	6.61	-1.75	0.008	1	SHFM1	split hand/foot malformation (ectrodactyly) type 1	Multiple_Complex
TC0100015006.hg.1	4.25	3.54	1.64	0.0081	1	chawnorbu; RP11-14O19.2	Transcript Identified by AceView; novel transcript	NonCoding
TC1100012204.hg.1	3.41	4.38	-1.96	0.0081	1			NonCoding
TC0300007887.hg.1	4.12	5.51	-2.63	0.0081	1			NonCoding
TC2100008171.hg.1	4.31	5.06	-1.69	0.0081	1	LCA5L	Leber congenital amaurosis 5-like	Multiple_Complex
TC0700008781.hg.1	2.83	3.8	-1.96	0.0081	1	chawchabu	Transcript Identified by AceView	Coding
TC1800007412.hg.1	3.41	4.14	-1.65	0.0081	1	hohoma	Transcript Identified by AceView	Unassigned
TC0100010867.hg.1	8.66	9.37	-1.63	0.0081	1	LAMC2	laminin, gamma 2	Multiple_Complex
TC0900011794.hg.1	4.56	5.53	-1.96	0.0081	1	smowawby	Transcript Identified by AceView	Coding
TC1400009246.hg.1	6.47	7.42	-1.93	0.0081	1			NonCoding
TC0900007592.hg.1	3.17	4.42	-2.38	0.0081	1			NonCoding
TC1500010024.hg.1	3.64	4.35	-1.64	0.0081	1	SNORD77	Small nucleolar RNA SNORD77 [Source:RFAM;Acc:RF00591]	Small_RNA
TC1400007395.hg.1	5.87	4.91	1.95	0.0081	1	SYT16	synaptotagmin XVI	Multiple_Complex
TC1700008963.hg.1	4.68	5.35	-1.59	0.0081	1	ferno	Transcript Identified by AceView	Unassigned
TC1200011426.hg.1	4.71	3.88	1.77	0.0082	1			NonCoding
TSUnmapped00000997.hg.1	7.95	7.2	1.68	0.0082	1			NonCoding
TC0300013011.hg.1	6.31	5.73	1.5	0.0082	1			NonCoding
TC1000007461.hg.1	5.44	6.14	-1.63	0.0082	1	RASSF4	Ras association (RalGDS/AF-6) domain family member 4	Multiple_Complex
TC1400010704.hg.1	10.66	11.43	-1.7	0.0083	1	CRIP1	cysteine-rich protein 1 (intestinal)	Multiple_Complex
TC1500010159.hg.1	3.52	4.27	-1.69	0.0083	1	RNU6-415P	RNA, U6 small nuclear 415, pseudogene [Source:HGNC Symbol;Acc:HGNC:47378]	Small_RNA
TC1500007124.hg.1	2.92	3.53	-1.53	0.0083	1	slorzu	Transcript Identified by AceView	Coding
TC1000008925.hg.1	3.82	3.11	1.64	0.0084	1			NonCoding
TC0600007117.hg.1	4.38	5.28	-1.86	0.0084	1	RP11-254A17.1		Multiple_Complex
TC0100010268.hg.1	6.04	5.45	1.51	0.0084	1	FCRL6	Fc receptor-like 6	Multiple_Complex
TC0400011193.hg.1	3.76	4.41	-1.57	0.0084	1	nosnaby	Transcript Identified by AceView	Unassigned
TC0400010107.hg.1	4.79	4.14	1.57	0.0084	1	RP11-484O2.1; slawblerby	novel transcript; Transcript Identified by AceView	NonCoding
TC0300012704.hg.1	3.83	4.64	-1.76	0.0084	1			NonCoding
TC0300011837.hg.1	4.76	3.72	2.06	0.0084	1	swerslyby	Transcript Identified by AceView	Coding
TC1600011464.hg.1	9.36	8.52	1.79	0.0084	1	CTD-3126B10.5; FLJ42627; LOC652276; jozobu; PDPK2	Jeck2013 ANTISENSE, ncRNA, OVEXON, upstream_start best transcript NR_024492; Jeck2013 ANTISENSE, INTERNAL, intronic, ncRNA best transcript NR_015441; Transcript Identified by AceView; tec; Transcript Identified by AceView, Entrez Gene ID(s) 653650	Multiple_Complex
TC0300012289.hg.1	5.46	4.52	1.92	0.0085	1	simara	Transcript Identified by AceView	Coding
TC0500006600.hg.1	5.61	4.52	2.14	0.0085	1	glarslybu	Transcript Identified by AceView	Coding
TC0600013125.hg.1	3.45	4.09	-1.56	0.0085	1	THEMIS	thymocyte selection associated	Coding
TC1300009814.hg.1	3.89	3.24	1.57	0.0085	1			NonCoding
TC0900007362.hg.1	4.75	3.89	1.82	0.0085	1	nihumu	Transcript Identified by AceView	Unassigned
TC0500007004.hg.1	4.99	5.88	-1.85	0.0085	1	peyskeybu	Transcript Identified by AceView	NonCoding
TCUn_KI270742v100006432.hg.1	3.34	4.24	-1.87	0.0085	1			NonCoding
TC0200010303.hg.1	5.22	4.51	1.64	0.0086	1			NonCoding
TC0700009088.hg.1	4.02	3.41	1.53	0.0086	1	skorblawby	Transcript Identified by AceView	Unassigned
TC2000006673.hg.1	3.84	4.53	-1.62	0.0086	1	Metazoa_SRP	Metazoan signal recognition particle RNA [Source:RFAM;Acc:RF00017]	NonCoding
TC0200007561.hg.1	4.08	3.37	1.65	0.0086	1			NonCoding
TC1200011134.hg.1	5.48	4.26	2.33	0.0086	1			NonCoding
TC0X00011313.hg.1	4.68	5.35	-1.6	0.0086	1	GPRASP2	G protein-coupled receptor associated sorting protein 2	Multiple_Complex
TC0100008741.hg.1	5.14	3.99	2.22	0.0086	1			NonCoding
TC0300009390.hg.1	3.25	4.22	-1.96	0.0086	1			NonCoding
TC1000007786.hg.1	3.18	4	-1.77	0.0086	1			NonCoding
TC0100016214.hg.1	3.97	3.31	1.58	0.0087	1	CCDC190	coiled-coil domain containing 190	Multiple_Complex
TC0300013513.hg.1	8.3	7.71	1.51	0.0087	1	P3H2	prolyl 3-hydroxylase 2	Multiple_Complex
TC0600011214.hg.1	7.96	6.86	2.15	0.0087	1			NonCoding
TC0100015659.hg.1	5.38	4.68	1.63	0.0087	1			NonCoding
TC1500008042.hg.1	4.71	3.97	1.68	0.0087	1	RNU6-380P	RNA, U6 small nuclear 380, pseudogene [Source:HGNC Symbol;Acc:HGNC:47343]	Small_RNA
TC1100011722.hg.1	3.69	4.42	-1.65	0.0087	1	kusomi	Transcript Identified by AceView	NonCoding
TC1500010149.hg.1	4.84	3.81	2.04	0.0087	1			NonCoding
TC0700011726.hg.1	6.21	7	-1.73	0.0087	1			NonCoding
TC0700008627.hg.1	3.99	3.32	1.59	0.0087	1	plynerby	Transcript Identified by AceView	Coding
TC0400011458.hg.1	4.5	3.74	1.69	0.0087	1	storstawbu	Transcript Identified by AceView	Coding
TC0200010023.hg.1	4.25	5.47	-2.33	0.0087	1	dargeebo	Transcript Identified by AceView	Coding
TC0400010158.hg.1	3.58	4.22	-1.55	0.0087	1	SNORA75	Small nucleolar RNA SNORA75 [Source:RFAM;Acc:RF00072]	Small_RNA
TC1000007001.hg.1	4.92	5.95	-2.04	0.0087	1			NonCoding
TC1600006906.hg.1	3.94	3.18	1.68	0.0087	1	Y_RNA	Y RNA [Source:RFAM;Acc:RF00019]	NonCoding
TC0100011547.hg.1	6.34	6.96	-1.53	0.0088	1	RP11-348H3.4		Multiple_Complex
TC1800008328.hg.1	4.85	3.29	2.95	0.0088	1			NonCoding
TC1000010772.hg.1	4.01	3.42	1.5	0.0088	1	LOC105378328; RP11-144G16.1	uncharacterized LOC105378328; novel transcript	NonCoding
TC1700008131.hg.1	3.91	4.81	-1.86	0.0088	1	juwey	Transcript Identified by AceView	Coding
TC1200012504.hg.1	4.48	3.34	2.21	0.0088	1			NonCoding
TC2000007904.hg.1	3.46	4.67	-2.31	0.0088	1	AL050327.1		Precursor_microRNA
TC1100006625.hg.1	8.9	9.56	-1.58	0.0088	1	SNRPCP5	small nuclear ribonucleoprotein polypeptide C pseudogene 5 [Source:HGNC Symbol;Acc:HGNC:49820]	Multiple_Complex
TC0200014561.hg.1	3.58	4.21	-1.55	0.0088	1			NonCoding
TC0300011480.hg.1	4.5	3.87	1.54	0.0088	1			NonCoding
TC2000008924.hg.1	7.87	8.63	-1.7	0.0089	1	CDC42P1	cell division cycle 42 pseudogene 1	Multiple_Complex
TC1100009052.hg.1	4.04	5.02	-1.98	0.0089	1			NonCoding
TC1900010524.hg.1	4.36	3.61	1.67	0.0089	1			NonCoding
TC0900006760.hg.1	5.06	4.1	1.94	0.0089	1			NonCoding
TC0600008851.hg.1	4.7	5.41	-1.63	0.0089	1			NonCoding
TC0200009486.hg.1	4.62	3.7	1.89	0.0089	1			NonCoding
TC0200016682.hg.1	10.14	10.77	-1.54	0.009	1	PPP3R1	protein phosphatase 3, regulatory subunit B, alpha	Coding
TC0500013230.hg.1	8.91	9.55	-1.56	0.009	1	PCBD2	pterin-4 alpha-carbinolamine dehydratase/dimerization cofactor of hepatocyte nuclear factor 1 alpha (TCF1) 2	Multiple_Complex
TC0500012774.hg.1	3	3.83	-1.77	0.009	1	teygoy	Transcript Identified by AceView	Coding
TC0X00007168.hg.1	5.43	4.6	1.77	0.009	1			NonCoding
TC0X00010115.hg.1	4.21	3.61	1.51	0.009	1			NonCoding
TC0700009241.hg.1	3.17	3.84	-1.59	0.009	1	smasnybu	Transcript Identified by AceView	Coding
TC0600010883.hg.1	3.2	3.8	-1.52	0.0091	1			NonCoding
TC0300013620.hg.1	4.06	3.33	1.65	0.0091	1			NonCoding
TC0200015692.hg.1	4.41	3.73	1.61	0.0091	1			NonCoding
TC1000012001.hg.1	4.97	5.6	-1.55	0.0091	1	zorsnoy	Transcript Identified by AceView	Coding
TC0500010873.hg.1	3.33	4.02	-1.62	0.0091	1	plystoby	Transcript Identified by AceView	Coding
TC0500006986.hg.1	3.98	3.33	1.57	0.0091	1			NonCoding
TC1100007461.hg.1	3.96	4.61	-1.57	0.0091	1	ARHGAP1	Memczak2013 ANTISENSE, CDS, coding, INTERNAL, UTR3 best transcript NM_004308	NonCoding
TC1500007814.hg.1	4.72	4.01	1.63	0.0091	1	NEO1	neogenin 1	Multiple_Complex
TC1100007515.hg.1	4.43	3.43	2.01	0.0091	1	OR4B2P	olfactory receptor, family 4, subfamily B, member 2 pseudogene	Pseudogene
TC0900008971.hg.1	4.81	5.45	-1.55	0.0092	1	tarshaw	Transcript Identified by AceView	Unassigned
TC2000006675.hg.1	3	4.11	-2.16	0.0092	1	swywar	Transcript Identified by AceView	Unassigned
TC1200007033.hg.1	3.53	4.6	-2.1	0.0092	1			NonCoding
TC1900007083.hg.1	5.96	6.67	-1.64	0.0092	1	PGK1P2	phosphoglycerate kinase 1, pseudogene 2	Multiple_Complex
TC0200012926.hg.1	3.46	4.05	-1.5	0.0092	1			NonCoding
TC1400009516.hg.1	4.88	4.26	1.53	0.0092	1	zybawby	Transcript Identified by AceView	Unassigned
TC0300009714.hg.1	5.92	5.3	1.53	0.0092	1			NonCoding
TC1200007620.hg.1	4.72	3.97	1.68	0.0092	1	Y_RNA	Y RNA [Source:RFAM;Acc:RF00019]	NonCoding
TC0100014664.hg.1	5.47	3.6	3.67	0.0092	1	smorplo	Transcript Identified by AceView	Unassigned
TC0200011816.hg.1	4.2	5.08	-1.84	0.0093	1			NonCoding
TC0800009952.hg.1	7.15	7.74	-1.5	0.0093	1	RP11-613H2.2		Multiple_Complex
TC1600008759.hg.1	10.62	11.61	-1.98	0.0093	1	RP11-178L8.1		Multiple_Complex
TC1900006434.hg.1	3.48	4.3	-1.77	0.0093	1	OR4G3P	olfactory receptor, family 4, subfamily G, member 3 pseudogene	Multiple_Complex
TC0600007792.hg.1	10.83	10.24	1.51	0.0093	1	PPARD	peroxisome proliferator-activated receptor delta	Multiple_Complex
TC1700008338.hg.1	4.14	3.34	1.74	0.0093	1			NonCoding
TC1200008921.hg.1	6.93	6.18	1.68	0.0093	1	OAS2	2-5-oligoadenylate synthetase 2	Multiple_Complex
TC0X00007326.hg.1	5.3	5.92	-1.54	0.0093	1			NonCoding
TC0700008247.hg.1	3.51	4.1	-1.5	0.0093	1			NonCoding
TC0X00011106.hg.1	12.11	12.71	-1.52	0.0093	1	RPL12P50	ribosomal protein L12 pseudogene 50 [Source:HGNC Symbol;Acc:HGNC:51942]	Multiple_Complex
TC1500006809.hg.1	3.8	4.5	-1.62	0.0093	1	Y_RNA	Y RNA [Source:RFAM;Acc:RF00019]	NonCoding
TC0900010035.hg.1	5.49	4.79	1.62	0.0093	1			NonCoding
TC0600010918.hg.1	8.31	9.37	-2.09	0.0094	1	mowame; RP3-467D16.3	Transcript Identified by AceView; novel transcript antisense to GMPR	Multiple_Complex
TC0700010465.hg.1	4.11	5.11	-2	0.0094	1	leycheeby	Transcript Identified by AceView	Coding
TC1700010882.hg.1	5.29	4.65	1.55	0.0094	1	cheyslar	Transcript Identified by AceView	Coding
TC0700007484.hg.1	4.33	5.18	-1.8	0.0094	1			NonCoding
TC1900010835.hg.1	4.07	5.18	-2.16	0.0094	1	poyber	Transcript Identified by AceView	Unassigned
TC0300010593.hg.1	2.96	3.75	-1.73	0.0094	1			NonCoding
TC0400012829.hg.1	5.37	6.11	-1.67	0.0094	1	ARHGEF38	Rho guanine nucleotide exchange factor 38	Multiple_Complex
TC0900007936.hg.1	8.13	8.86	-1.65	0.0094	1	HSPE1P22	heat shock protein family E (Hsp10) member 1 pseudogene 22 [Source:HGNC Symbol;Acc:HGNC:49341]	Multiple_Complex
TC0300012355.hg.1	12.8	13.59	-1.72	0.0094	1	FTH1P4	ferritin, heavy polypeptide 1 pseudogene 4 [Source:HGNC Symbol;Acc:HGNC:3991]	Pseudogene
TC0400009583.hg.1	3.74	4.37	-1.54	0.0094	1	RP11-565A3.1; kloyspubu	Transcript Identified by AceView; novel transcript	NonCoding
TC0500012454.hg.1	4.23	3.56	1.58	0.0094	1			NonCoding
TC0800011247.hg.1	4.04	2.92	2.18	0.0094	1			NonCoding
TC0100009796.hg.1	4.34	3.74	1.51	0.0094	1	stawrarbu	Transcript Identified by AceView	Coding
TC1300007299.hg.1	3.54	2.86	1.61	0.0095	1			NonCoding
TC1900009012.hg.1	5.82	6.83	-2.01	0.0095	1			NonCoding
TC0600013621.hg.1	5.52	4.53	1.98	0.0095	1			NonCoding
TC1200010099.hg.1	3.24	3.89	-1.57	0.0095	1			NonCoding
TC1200008977.hg.1	3.62	4.21	-1.51	0.0095	1	OSTF1P1	osteoclast stimulating factor 1 pseudogene 1	Multiple_Complex
TC1900009021.hg.1	4.28	5.11	-1.78	0.0095	1	LETM1P2	leucine zipper-EF-hand containing transmembrane protein 1, pseudogene 2 [Source:HGNC Symbol;Acc:HGNC:33985]	Pseudogene
TC0Y00007241.hg.1	5.22	5.83	-1.53	0.0096	1	AC012005.4	Uncharacterized protein [Source:UniProtKB/TrEMBL;Acc:A0A096LPA0]	Coding
TC0X00008279.hg.1	4.03	4.64	-1.53	0.0096	1	werkoy	Transcript Identified by AceView	Unassigned
TC0600012097.hg.1	4.53	3.83	1.63	0.0096	1	RP11-124I4.2	putative novel transcript	NonCoding
TC0900010573.hg.1	4.14	3.48	1.57	0.0096	1			NonCoding
TC0400008349.hg.1	4.56	5.3	-1.67	0.0096	1	borgee	Transcript Identified by AceView	Coding
TC0900006911.hg.1	3.27	4.34	-2.09	0.0096	1			NonCoding
TC1000011695.hg.1	5.83	6.42	-1.5	0.0097	1			NonCoding
TC0X00009032.hg.1	7.27	7.98	-1.63	0.0097	1	GS1-542M4.3		Pseudogene
TC0700008975.hg.1	5.27	4.62	1.57	0.0097	1	RP4-630C24.1		Multiple_Complex
TC0100008964.hg.1	4.54	3.84	1.62	0.0097	1	barmarbu	Transcript Identified by AceView	Coding
TC2100006551.hg.1	3.91	4.75	-1.78	0.0097	1			NonCoding
TC0800010500.hg.1	6.32	6.95	-1.54	0.0098	1	RP11-446E9.1		Multiple_Complex
TC0600007481.hg.1	3.51	4.33	-1.77	0.0098	1			NonCoding
TC0800010716.hg.1	4.46	5.19	-1.66	0.0098	1	C8orf34-AS1	C8orf34 antisense RNA 1	NonCoding
TC0600007846.hg.1	4.66	5.65	-1.99	0.0098	1	LAP3P2	leucine aminopeptidase 3 pseudogene 2 [Source:HGNC Symbol;Acc:HGNC:42365]	Multiple_Complex
TC0700009983.hg.1	4.53	3.74	1.73	0.0098	1			NonCoding
TC2200007924.hg.1	3.36	3.97	-1.53	0.0098	1	glutee	Transcript Identified by AceView	Unassigned
TC0400012618.hg.1	8.93	8.2	1.65	0.0098	1	CASP3	caspase 3	Multiple_Complex
TC0200006567.hg.1	4.44	5.05	-1.52	0.0098	1			NonCoding
TC0600008265.hg.1	4.26	4.98	-1.64	0.0098	1			NonCoding
TC0300009276.hg.1	11.52	12.35	-1.78	0.0098	1			NonCoding
TC0300011707.hg.1	3.95	4.64	-1.61	0.0099	1	mydubo	Transcript Identified by AceView	Coding
TC1800006615.hg.1	5.05	4.32	1.66	0.0099	1	MTCL1	microtubule crosslinking factor 1	Multiple_Complex
TC1600008044.hg.1	4.12	4.75	-1.54	0.0099	1			NonCoding
TC2000008911.hg.1	4.69	3.65	2.06	0.0099	1	speytu	Transcript Identified by AceView	Coding
TC1500007093.hg.1	9.82	8.93	1.85	0.0099	1	EIF3J	eukaryotic translation initiation factor 3, subunit J	Multiple_Complex
TC0500011797.hg.1	4.05	3.39	1.58	0.0099	1	RP11-74D3.2		Multiple_Complex
TC0300012119.hg.1	5.07	3.95	2.17	0.0099	1	teysweyby	Transcript Identified by AceView	Unassigned
TC0300007654.hg.1	3.88	3.13	1.68	0.0099	1	seynubo	Transcript Identified by AceView	Unassigned
TC0400009730.hg.1	4.51	5.21	-1.63	0.0099	1			NonCoding
TC0X00007469.hg.1	4.03	5.56	-2.9	0.01	1	pleyler	Transcript Identified by AceView	Coding
TC0300012049.hg.1	4.21	4.81	-1.51	0.01	1	peebobu	Transcript Identified by AceView	Unassigned
TC0400009182.hg.1	4.52	3.88	1.55	0.01	1	MARCH1	Memczak2013 ANTISENSE, coding, INTERNAL, intronic best transcript NM_001166373	NonCoding
TC1700009457.hg.1	4.16	3.44	1.65	0.01	1	MIR1253	microRNA 1253	Precursor_microRNA
TC0100009992.hg.1	8.35	8.97	-1.54	0.01	1	HMGN3P1	high mobility group nucleosomal binding domain 3 pseudogene 1 [Source:HGNC Symbol;Acc:HGNC:39206]	Multiple_Complex
TC1000010819.hg.1	4.56	3.64	1.89	0.01	1	neeglorbu	Transcript Identified by AceView	Coding
TC0800011636.hg.1	3.91	4.57	-1.58	0.01	1	leyfoby	Transcript Identified by AceView	Coding
TC2000009924.hg.1	6.74	6.14	1.52	0.01	1	DBNDD2	dysbindin (dystrobrevin binding protein 1) domain containing 2	Multiple_Complex
TC0400012848.hg.1	3.27	3.95	-1.61	0.0101	1			NonCoding
TC1000007167.hg.1	4.34	3.5	1.79	0.0101	1			NonCoding
TC1400007313.hg.1	5.07	5.95	-1.84	0.0101	1	snawbuby	Transcript Identified by AceView	Coding
TC2000008413.hg.1	5.34	7.4	-4.16	0.0101	1			NonCoding
TC0X00007336.hg.1	3.65	4.28	-1.54	0.0101	1	RP11-272G22.3		Multiple_Complex
TC1500007146.hg.1	3.55	4.38	-1.78	0.0101	1	RP11-408J6.1	novel transcript, intronic to SEMA6D	NonCoding
TC2100006588.hg.1	4.43	5.45	-2.02	0.0102	1			NonCoding
TC2200008268.hg.1	3.92	3.21	1.64	0.0102	1			NonCoding
TC1700007101.hg.1	5.15	5.76	-1.52	0.0102	1			NonCoding
TC0700010312.hg.1	3.89	3.06	1.78	0.0102	1			NonCoding
TC0200009551.hg.1	3.95	3.25	1.62	0.0102	1	Y_RNA	Y RNA [Source:RFAM;Acc:RF00019]	NonCoding
TC0400011804.hg.1	5.12	4.46	1.58	0.0102	1			NonCoding
TC1400010620.hg.1	16.1	15.31	1.72	0.0103	1	SNAPC1	small nuclear RNA activating complex polypeptide 1	Multiple_Complex
TSUnmapped00000872.hg.1	3.59	4.32	-1.66	0.0103	1			NonCoding
TC0700008438.hg.1	10.25	11	-1.68	0.0103	1	SNRPCP9	small nuclear ribonucleoprotein polypeptide C pseudogene 9 [Source:HGNC Symbol;Acc:HGNC:49824]	Multiple_Complex
TC0600007479.hg.1	4.46	3.73	1.66	0.0103	1			NonCoding
TC0500013359.hg.1	10.92	11.51	-1.51	0.0103	1	PPP2CA	protein phosphatase 2, catalytic subunit, alpha isozyme	Multiple_Complex
TC0X00007338.hg.1	9.85	10.43	-1.5	0.0103	1	RP13-444K19.1		Multiple_Complex
TC0500011271.hg.1	6.89	7.5	-1.53	0.0103	1	HNRNPA1P12	heterogeneous nuclear ribonucleoprotein A1 pseudogene 12 [Source:HGNC Symbol;Acc:HGNC:39130]	Pseudogene
TC0400012349.hg.1	3.75	4.58	-1.78	0.0103	1			NonCoding
TC0400009380.hg.1	4.05	4.82	-1.7	0.0103	1			NonCoding
TC1400009540.hg.1	6.35	7.05	-1.62	0.0103	1	Y_RNA	Y RNA [Source:RFAM;Acc:RF00019]	NonCoding
TC1300008191.hg.1	4.88	4.2	1.59	0.0104	1			NonCoding
TC0700012485.hg.1	4.14	4.98	-1.78	0.0105	1			NonCoding
TC0300008634.hg.1	4.26	5	-1.67	0.0105	1	OR7E29P	olfactory receptor, family 7, subfamily E, member 29 pseudogene	Multiple_Complex
TC0500009536.hg.1	11.32	12.19	-1.82	0.0105	1	SUMO2P6	SUMO2 pseudogene 6 [Source:HGNC Symbol;Acc:HGNC:39016]	Multiple_Complex
TC0600012485.hg.1	6.49	7.44	-1.92	0.0105	1	RPL7P27	ribosomal protein L7 pseudogene 27 [Source:HGNC Symbol;Acc:HGNC:36649]	Pseudogene
TC0800009240.hg.1	13.29	14.04	-1.68	0.0105	1	MAF1	MAF1 homolog, negative regulator of RNA polymerase III	Multiple_Complex
TC0800010458.hg.1	8.11	8.79	-1.6	0.0105	1	TCEA1	transcription elongation factor A (SII), 1	Multiple_Complex
TC0100014234.hg.1	4.94	5.89	-1.94	0.0105	1	RP11-117D22.1; plaby	putative novel transcript; Transcript Identified by AceView	NonCoding
TC0600010634.hg.1	4.58	3.37	2.31	0.0105	1			NonCoding
TC0X00008945.hg.1	6.15	5.39	1.69	0.0106	1	PRKX	protein kinase, X-linked	Multiple_Complex
TC1800008882.hg.1	5.57	4.72	1.79	0.0106	1	RNU6-142P	RNA, U6 small nuclear 142, pseudogene [Source:HGNC Symbol;Acc:HGNC:47105]	Small_RNA
TC0300008480.hg.1	4.33	3.6	1.66	0.0106	1			NonCoding
TC0800010321.hg.1	4.3	3.32	1.97	0.0106	1			NonCoding
TC0800008200.hg.1	4.15	4.85	-1.62	0.0106	1			NonCoding
TC1000006833.hg.1	4.59	3.89	1.63	0.0106	1	swonabu	Transcript Identified by AceView	Coding
TC1200009772.hg.1	5.44	6.23	-1.74	0.0106	1	vublawbu	Transcript Identified by AceView	Coding
TC0600006573.hg.1	3.93	3.33	1.51	0.0106	1			NonCoding
TC1400007647.hg.1	9.33	10.43	-2.14	0.0107	1	ACOT2	acyl-CoA thioesterase 2	Multiple_Complex
TC0100015900.hg.1	3.73	4.98	-2.39	0.0107	1	MIR190B	microRNA 190b	Multiple_Complex
TC0700007005.hg.1	8.3	9.06	-1.7	0.0107	1	HOXA10-AS	HOXA10 antisense RNA	NonCoding
TC0300011138.hg.1	5.27	4.64	1.54	0.0107	1			NonCoding
TC1800006660.hg.1	5.45	6.07	-1.53	0.0108	1			NonCoding
TC0400011517.hg.1	5.78	6.46	-1.6	0.0108	1	RP11-311D14.1		Multiple_Complex
TC0100007763.hg.1	6.3	7.12	-1.76	0.0108	1	Y_RNA	Y RNA [Source:RFAM;Acc:RF00019]	NonCoding
TC0200006823.hg.1	5.22	4.39	1.77	0.0108	1			NonCoding
TC0400007705.hg.1	4.07	4.74	-1.6	0.0108	1	swawgar	Transcript Identified by AceView	Unassigned
TC1600008911.hg.1	3.31	4.06	-1.68	0.0108	1	staraw	Transcript Identified by AceView	Coding
TC0100013493.hg.1	12.36	13.06	-1.62	0.0108	1	RP4-604A21.1		Pseudogene
TC1900011229.hg.1	6.62	7.3	-1.61	0.0108	1	KLK6	kallikrein related peptidase 6	Multiple_Complex
TC0900010432.hg.1	3.97	5.49	-2.86	0.0108	1			NonCoding
TC1900006478.hg.1	5.05	5.68	-1.55	0.0108	1	RPS2P52	ribosomal protein S2 pseudogene 52	Pseudogene
TC0400009388.hg.1	5.05	4.15	1.87	0.0108	1			NonCoding
TC1900007520.hg.1	3.36	4.11	-1.69	0.0108	1			NonCoding
TC0500011484.hg.1	3.26	4.06	-1.74	0.0108	1	kloyskeyby	Transcript Identified by AceView	Coding
TC0100015132.hg.1	4.56	5.26	-1.63	0.0108	1	RP11-90H3.2		Multiple_Complex
TC0Y00006642.hg.1	10.51	11.2	-1.62	0.0109	1	TMSB4Y	thymosin beta 4, Y-linked	Coding
TC0200009659.hg.1	9.78	10.46	-1.6	0.0109	1	FABP5P10	fatty acid binding protein 5 pseudogene 10 [Source:HGNC Symbol;Acc:HGNC:31066]	Pseudogene
TC0900010064.hg.1	4.4	3.81	1.51	0.0109	1	feylo	Transcript Identified by AceView	Unassigned
TC0600007159.hg.1	6.07	6.71	-1.56	0.0109	1	BOLA2P3	bolA family member 2 pseudogene 3 [Source:HGNC Symbol;Acc:HGNC:51439]	Multiple_Complex
TC1200011503.hg.1	5.98	7.28	-2.47	0.0109	1	RP11-587P21.1		Multiple_Complex
TC1800006859.hg.1	5.12	4.22	1.87	0.0109	1			NonCoding
TC1200012297.hg.1	4.15	4.91	-1.69	0.011	1	RP11-214K3.20	novel transcript, sense intronic to CCDC92	NonCoding
TC2100007183.hg.1	4.53	5.32	-1.73	0.011	1			NonCoding
TC1500009474.hg.1	2.98	3.65	-1.59	0.011	1			NonCoding
TC1200008228.hg.1	3.26	3.98	-1.65	0.011	1	bleenaw	Transcript Identified by AceView	Coding
TC1400007560.hg.1	6.56	5.74	1.77	0.011	1	RP11-1046B16.3	novel transcript, sense intronic to KIAA0247	NonCoding
TC1500008245.hg.1	9.6	8.94	1.58	0.011	1	ABHD2	abhydrolase domain containing 2	Multiple_Complex
TC0800011856.hg.1	5.34	6.04	-1.63	0.011	1	klerskeybu	Transcript Identified by AceView	Coding
TC1600009066.hg.1	8.78	8.05	1.67	0.011	1	HAGH	hydroxyacylglutathione hydrolase	Multiple_Complex
TC0500009268.hg.1	10.5	9.9	1.52	0.011	1	TTC1	tetratricopeptide repeat domain 1	Multiple_Complex
TC2200008740.hg.1	4.08	4.83	-1.68	0.0111	1	swurar	Transcript Identified by AceView	Coding
TC2000008420.hg.1	4.19	3.35	1.8	0.0111	1			NonCoding
TC0800010628.hg.1	5.45	6.1	-1.57	0.0111	1	NKAIN3	Jeck2013 ANTISENSE, coding, INTERNAL, intronic best transcript NM_173688	Multiple_Complex
TC0800010788.hg.1	4.3	3.65	1.57	0.0111	1			NonCoding
TC0X00009591.hg.1	4.8	3.97	1.78	0.0111	1			NonCoding
TC1000012305.hg.1	3.72	4.66	-1.92	0.0111	1			NonCoding
TC0400008222.hg.1	8.33	9.29	-1.95	0.0111	1	BTF3P13	basic transcription factor 3 pseudogene 13 [Source:HGNC Symbol;Acc:HGNC:1128]	Pseudogene
TC0200014639.hg.1	5.55	6.26	-1.63	0.0111	1	AC012501.2; LOC642635	Transcript Identified by AceView, Entrez Gene ID(s) 642635; putative novel transcript	Multiple_Complex
TC0700008279.hg.1	4.73	3.7	2.04	0.0111	1			NonCoding
TC1600008790.hg.1	3.28	4.03	-1.69	0.0112	1	speedo	Transcript Identified by AceView	Coding
TC0600013351.hg.1	4.8	3.82	1.98	0.0112	1	skawkloby	Transcript Identified by AceView	Coding
TC1700010165.hg.1	10.72	11.34	-1.53	0.0112	1	RP11-218F4.2		Pseudogene
TC0700011427.hg.1	4.07	3.34	1.66	0.0112	1	RNU6-229P	RNA, U6 small nuclear 229, pseudogene [Source:HGNC Symbol;Acc:HGNC:47192]	Small_RNA
TC0900009447.hg.1	4.98	4.18	1.74	0.0112	1			NonCoding
TC0400009575.hg.1	4.62	3.82	1.74	0.0112	1			NonCoding
TC0100008308.hg.1	6.59	7.45	-1.82	0.0112	1	ZFYVE9	zinc finger, FYVE domain containing 9	Multiple_Complex
TC0500012243.hg.1	6.27	5.37	1.87	0.0112	1	spoflaw	Transcript Identified by AceView	Unassigned
TC2200007386.hg.1	5.17	5.81	-1.56	0.0112	1	starkor	Transcript Identified by AceView	Coding
TC1600010162.hg.1	14.95	15.68	-1.65	0.0112	1			NonCoding
TC0300012321.hg.1	5.76	6.55	-1.72	0.0112	1			NonCoding
TC0900011118.hg.1	7.2	7.81	-1.52	0.0112	1	HMGN2P32	high mobility group nucleosomal binding domain 2 pseudogene 32 [Source:HGNC Symbol;Acc:HGNC:39403]	Multiple_Complex
TC0900008016.hg.1	5.15	4.45	1.62	0.0113	1	MIRLET7A1; MIRLET7F1	microRNA let-7a-1; microRNA let-7f-1	Multiple_Complex
TC0600007188.hg.1	8.37	9.3	-1.91	0.0113	1	HNRNPA1P58	heterogeneous nuclear ribonucleoprotein A1 pseudogene 58 [Source:HGNC Symbol;Acc:HGNC:48788]	Multiple_Complex
TC2100007699.hg.1	4.05	3.35	1.62	0.0113	1			NonCoding
TC0500010567.hg.1	4.34	3.73	1.53	0.0113	1			NonCoding
TC0900007381.hg.1	3.79	4.52	-1.66	0.0113	1	sihumu	Transcript Identified by AceView	Coding
TC0100015547.hg.1	5.04	3.62	2.67	0.0114	1	blamorbo	Transcript Identified by AceView	Unassigned
TC0100007553.hg.1	4.72	3.96	1.69	0.0114	1	dobey	Transcript Identified by AceView	Unassigned
TC0X00008442.hg.1	4.66	5.27	-1.53	0.0114	1	darva	Transcript Identified by AceView	Unassigned
TC1600011345.hg.1	6.48	5.68	1.73	0.0114	1	DNASE1	deoxyribonuclease I	Multiple_Complex
TC0100017469.hg.1	4.11	3.36	1.68	0.0114	1	joybo	Transcript Identified by AceView	Coding
TC0400011453.hg.1	6.56	5.44	2.18	0.0114	1	derswoby	Transcript Identified by AceView	Unassigned
TC0600013083.hg.1	4.01	3.18	1.78	0.0115	1			NonCoding
TC1700010825.hg.1	3.07	3.96	-1.84	0.0115	1	masuri	Transcript Identified by AceView	Coding
TC0700007867.hg.1	3.51	4.15	-1.56	0.0115	1			NonCoding
TC2100008468.hg.1	5.17	5.8	-1.54	0.0115	1	kleetu	Transcript Identified by AceView	Coding
TC0300013044.hg.1	4.16	3.14	2.02	0.0115	1			NonCoding
TC0600012898.hg.1	4.51	3.59	1.89	0.0115	1	RP1-105O18.1; snujey	novel transcript; Transcript Identified by AceView	NonCoding
TC1300006455.hg.1	3.56	4.21	-1.57	0.0115	1	RP11-38M15.11	RP11-38M15.11 (from geneSymbol)	NonCoding
TC1700007369.hg.1	2.88	4.07	-2.28	0.0115	1			NonCoding
TC2200008753.hg.1	5.41	4.65	1.69	0.0115	1	numiru	Transcript Identified by AceView	Coding
TC0300006566.hg.1	6.39	5.22	2.25	0.0115	1	CRELD1	cysteine rich with EGF-like domains 1	Multiple_Complex
TC0200014776.hg.1	4.22	3.39	1.78	0.0115	1			NonCoding
TC0400008546.hg.1	5.44	4.83	1.53	0.0116	1			NonCoding
TC1200010853.hg.1	3.32	4.24	-1.88	0.0116	1	RP11-616L12.4		Pseudogene
TC0400007329.hg.1	3.87	3.18	1.62	0.0116	1			NonCoding
TC1700010203.hg.1	4.31	3.42	1.85	0.0116	1			NonCoding
TC0300013110.hg.1	3.68	4.8	-2.18	0.0116	1	MIR569	microRNA 569	Precursor_microRNA
TC0600010280.hg.1	3.22	3.85	-1.55	0.0116	1			NonCoding
TC0700009141.hg.1	4.22	5.05	-1.79	0.0117	1			NonCoding
TC0200015284.hg.1	3.77	3.06	1.63	0.0117	1			NonCoding
TC0300008287.hg.1	3.27	4.6	-2.51	0.0117	1			NonCoding
TC1400007207.hg.1	11.86	11.1	1.7	0.0117	1	SAMD4A	sterile alpha motif domain containing 4A	Multiple_Complex
TC0100012206.hg.1	4.11	3.49	1.53	0.0117	1	RP11-269F20.1	putative novel transcript	NonCoding
TC0200010085.hg.1	3.68	4.39	-1.63	0.0118	1			NonCoding
TC0400011104.hg.1	5.19	3.95	2.37	0.0118	1			NonCoding
TC1200008682.hg.1	5.3	4.58	1.65	0.0118	1			NonCoding
TC0300011070.hg.1	3.95	5.1	-2.23	0.0118	1	keebabo	Transcript Identified by AceView	Unassigned
TC0600011497.hg.1	4.14	3.42	1.64	0.0118	1			NonCoding
TC0Y00006755.hg.1	3.82	2.96	1.81	0.0118	1	joby	Transcript Identified by AceView	Unassigned
TC1500010388.hg.1	6.39	5.24	2.22	0.0118	1	jardarby	Transcript Identified by AceView	Coding
TC0300013358.hg.1	4.05	5.11	-2.09	0.0119	1	plormobu	Transcript Identified by AceView	Unassigned
TC1600010557.hg.1	10.48	11.36	-1.85	0.0119	1	RP11-744D14.1		Multiple_Complex
TC0100013915.hg.1	3.65	4.36	-1.64	0.0119	1			NonCoding
TC0600007251.hg.1	3.87	3.13	1.67	0.0119	1			NonCoding
TC0100011022.hg.1	13.28	12.65	1.56	0.0119	1	RGS2	regulator of G-protein signaling 2	Multiple_Complex
TC1500010902.hg.1	4.93	4.29	1.55	0.0119	1	LINC01314	long intergenic non-protein coding RNA 1314	NonCoding
TC0600013728.hg.1	4.48	3.68	1.75	0.0119	1	plosmeyby	Transcript Identified by AceView	Unassigned
TC0X00008098.hg.1	6.23	6.93	-1.63	0.0119	1	RP1-136J15.5		Multiple_Complex
TC0300010009.hg.1	3.87	4.51	-1.56	0.0119	1	sleynarbo	Transcript Identified by AceView	Coding
TC0200006796.hg.1	10.81	11.51	-1.62	0.0119	1	RP11-120J4.1		Multiple_Complex
TC1200009962.hg.1	5.57	4.82	1.69	0.012	1	RNU6-1295P	RNA, U6 small nuclear 1295, pseudogene [Source:HGNC Symbol;Acc:HGNC:48258]	Small_RNA
TC0100008162.hg.1	4.67	5.64	-1.96	0.012	1	sawmybo	Transcript Identified by AceView	Coding
TC1000007823.hg.1	3.24	3.93	-1.62	0.012	1			NonCoding
TC0400012614.hg.1	3.6	4.42	-1.77	0.012	1			NonCoding
TC0100011687.hg.1	4.19	3.5	1.62	0.012	1			NonCoding
TC1100010500.hg.1	4.7	5.43	-1.66	0.012	1	tetomi	Transcript Identified by AceView	Unassigned
TC1700010756.hg.1	7.08	6.01	2.1	0.012	1	SNORA40	Small nucleolar RNA SNORA40 [Source:RFAM;Acc:RF00561]	Small_RNA
TC0600012732.hg.1	3.66	4.83	-2.25	0.012	1	leegleyby	Transcript Identified by AceView	Unassigned
TC1700007575.hg.1	4.02	4.71	-1.61	0.012	1	RP5-837J1.6	novel transcript, antisense to RFFL	NonCoding
TC0800006676.hg.1	3.84	4.53	-1.61	0.012	1			NonCoding
TC1100012366.hg.1	4.15	4.84	-1.61	0.0121	1			NonCoding
TC0200016356.hg.1	3.75	4.45	-1.63	0.0121	1	cheeswoby	Transcript Identified by AceView	Coding
TC0200011360.hg.1	4.32	3.34	1.98	0.0121	1	warjabo	Transcript Identified by AceView	Coding
TC1100009165.hg.1	12.53	11.87	1.58	0.0121	1	RP11-109L13.1		Multiple_Complex
TC1800006519.hg.1	5.3	6.57	-2.41	0.0121	1	DLGAP1-AS2	DLGAP1 antisense RNA 2	NonCoding
TC1000012583.hg.1	3.69	4.3	-1.53	0.0121	1	RRP12	ribosomal RNA processing 12 homolog	NonCoding
TC1500009650.hg.1	4	3.36	1.56	0.0121	1	zoypee	Transcript Identified by AceView	Coding
TC1700006798.hg.1	7.87	7.09	1.72	0.0122	1	MIR4521	microRNA 4521	Multiple_Complex
TC1100007847.hg.1	3.98	4.7	-1.66	0.0122	1	SCGB1A1	secretoglobin, family 1A, member 1 (uteroglobin)	Coding
TC0100015804.hg.1	5.78	5	1.73	0.0122	1			NonCoding
TC1500006998.hg.1	4.87	3.94	1.9	0.0122	1			NonCoding
TC0Y00006816.hg.1	15.03	15.84	-1.75	0.0122	1	AC006386.1	Uncharacterized protein [Source:UniProtKB/TrEMBL;Acc:A0A096LNI8]	Coding
TC0X00010891.hg.1	5.78	5.13	1.57	0.0122	1	RP11-85L21.6	putative novel transcript	NonCoding
TC0200012603.hg.1	5.53	4.68	1.8	0.0122	1	totumo	Transcript Identified by AceView	Unassigned
TC0700009288.hg.1	4.27	3.54	1.66	0.0123	1			NonCoding
TC0400011952.hg.1	3.86	3.26	1.52	0.0123	1	RN7SKP253	RNA, 7SK small nuclear pseudogene 253 [Source:HGNC Symbol;Acc:HGNC:45977]	NonCoding
TC0X00011299.hg.1	4.51	5.31	-1.74	0.0123	1			NonCoding
TC1600008224.hg.1	5.29	6.19	-1.87	0.0123	1	loysnee	Transcript Identified by AceView	Unassigned
TC1900009240.hg.1	10.83	9.99	1.79	0.0123	1	GNG7	guanine nucleotide binding protein (G protein), gamma 7	Coding
TC0100016757.hg.1	4.26	3.61	1.56	0.0123	1			NonCoding
TC0300013729.hg.1	5.39	4.6	1.74	0.0123	1	pawnawbo	Transcript Identified by AceView	Coding
TC1500009851.hg.1	3.61	4.49	-1.84	0.0123	1	kyzee	Transcript Identified by AceView	Unassigned
TC0600007810.hg.1	6.58	7.44	-1.81	0.0123	1	RP3-340B19.5		Pseudogene
TC0600008569.hg.1	7.82	7.16	1.58	0.0123	1	MYO6	myosin VI	Multiple_Complex
TC1900006726.hg.1	4.46	3.55	1.87	0.0123	1	AC027319.2		Precursor_microRNA
TC0600008581.hg.1	4.41	5.01	-1.51	0.0124	1	RP11-354K4.2; shyjar	novel transcript; Transcript Identified by AceView	NonCoding
TC0700011607.hg.1	4.18	3.57	1.54	0.0124	1			NonCoding
TC0300013852.hg.1	9.84	9.09	1.68	0.0124	1	ST3GAL6	ST3 beta-galactoside alpha-2,3-sialyltransferase 6	Multiple_Complex
TC0100014239.hg.1	4.37	5.1	-1.66	0.0124	1			NonCoding
TC0300010138.hg.1	6.22	7.01	-1.74	0.0124	1			NonCoding
TC1700010831.hg.1	11.32	10.15	2.25	0.0124	1	GPATCH8	G-patch domain containing 8	Multiple_Complex
TC0600009562.hg.1	4.14	3.3	1.79	0.0124	1			NonCoding
TC0200009035.hg.1	4.44	3.74	1.62	0.0125	1			NonCoding
TC0700006819.hg.1	7.3	6.49	1.75	0.0125	1	ferblar	Transcript Identified by AceView	Unassigned
TC1400009024.hg.1	3.54	4.41	-1.82	0.0125	1			NonCoding
TC1100011597.hg.1	4.27	5.02	-1.68	0.0125	1			NonCoding
TC1500009392.hg.1	4.46	3.36	2.13	0.0125	1	RP11-562A8.4	novel transcript, antisense to USP8	NonCoding
TC1300009607.hg.1	7.08	6.18	1.86	0.0125	1			NonCoding
TC0100009010.hg.1	3.26	4.58	-2.5	0.0125	1	rerkloy	Transcript Identified by AceView	Unassigned
TC0300012617.hg.1	4.08	3.45	1.55	0.0125	1	CLSTN2-AS1	CLSTN2 antisense RNA 1	NonCoding
TC1900007855.hg.1	12.74	13.51	-1.71	0.0125	1	EEF1A1P7	eukaryotic translation elongation factor 1 alpha 1 pseudogene 7	Pseudogene
TC2100006469.hg.1	8.14	8.91	-1.7	0.0125	1	RNA5-8S5	RNA, 5.8S ribosomal 5	Ribosomal
TC2100006476.hg.1	8.14	8.91	-1.7	0.0125	1	RNA5-8S5	RNA, 5.8S ribosomal 5	Ribosomal
TC2100006485.hg.1	8.14	8.91	-1.7	0.0125	1	RNA5-8S5	RNA, 5.8S ribosomal 5	Ribosomal
TC22_KI270733v1_random00006442.hg.1	8.14	8.91	-1.7	0.0125	1	RNA5-8S5	RNA, 5.8S ribosomal 5	Ribosomal
TC0100016195.hg.1	4.21	3.44	1.7	0.0125	1			NonCoding
TC0400009846.hg.1	11.6	12.45	-1.8	0.0126	1	RP11-489M13.1		Pseudogene
TC1300009368.hg.1	4.93	6.21	-2.42	0.0126	1	RNU6-67P	RNA, U6 small nuclear 67, pseudogene	Small_RNA
TC0400012148.hg.1	5.57	6.25	-1.6	0.0126	1	RP11-555K12.1		Pseudogene
TC1400008700.hg.1	5.77	6.97	-2.3	0.0127	1	jadey	Transcript Identified by AceView	Unassigned
TC0300012550.hg.1	6.26	5.29	1.96	0.0127	1	RP11-731C17.2	novel transcript, antisense to SLC35G2	NonCoding
TC0400007577.hg.1	3.75	3.09	1.58	0.0127	1			NonCoding
TC0100008095.hg.1	4.89	4.21	1.61	0.0127	1	skalybo	Transcript Identified by AceView	Coding
TC0200014807.hg.1	4.34	5.03	-1.62	0.0127	1			NonCoding
TC0200010449.hg.1	7.15	8.09	-1.91	0.0127	1	Y_RNA	Y RNA [Source:RFAM;Acc:RF00019]	NonCoding
TC0900011747.hg.1	4.81	3.93	1.84	0.0127	1			NonCoding
TC1000011665.hg.1	4.35	5.23	-1.85	0.0127	1	Metazoa_SRP	Metazoan signal recognition particle RNA [Source:RFAM;Acc:RF00017]	NonCoding
TC0700013037.hg.1	3.14	4.03	-1.85	0.0128	1	RP11-511P7.4		Multiple_Complex
TC0X00007965.hg.1	3.65	4.31	-1.58	0.0128	1	TCEAL2	transcription elongation factor A (SII)-like 2	Multiple_Complex
TC0500011049.hg.1	6.18	5.39	1.73	0.0128	1	NAIP	NLR family, apoptosis inhibitory protein	Multiple_Complex
TC0100018330.hg.1	4.65	4.04	1.53	0.0128	1	CFHR2	complement factor H-related 2	Multiple_Complex
TC1700009716.hg.1	4.93	4.14	1.73	0.0128	1	blorvar	Transcript Identified by AceView	Coding
TC0100016431.hg.1	4.2	3.3	1.86	0.0128	1	TNFSF4	tumor necrosis factor (ligand) superfamily, member 4	Multiple_Complex
TC0300013146.hg.1	4.21	3.46	1.69	0.0129	1	TNFSF10	tumor necrosis factor (ligand) superfamily, member 10	Multiple_Complex
TC0600010832.hg.1	4.59	3.96	1.55	0.0129	1			NonCoding
TC0100011621.hg.1	14.37	13.66	1.63	0.0129	1	TGFB2; TGFB2-OT1	transforming growth factor beta 2; TGFB2 overlapping transcript 1	Multiple_Complex
TC1200010888.hg.1	3.08	3.71	-1.54	0.0129	1			NonCoding
TC0400006482.hg.1	5.93	5.13	1.74	0.0129	1			NonCoding
TC0900011631.hg.1	7.33	6.74	1.51	0.0129	1	GOLGA2	golgin A2	Multiple_Complex
TC0100006557.hg.1	6.02	5.33	1.62	0.0129	1	geylabu	Transcript Identified by AceView	Coding
TC1400010326.hg.1	3.28	3.91	-1.55	0.0129	1	stoyshubu	Transcript Identified by AceView	Coding
TC1400010234.hg.1	5.11	4.47	1.55	0.0129	1	RP11-168L7.1	novel transcript	NonCoding
TC0700010213.hg.1	3.44	4.05	-1.53	0.013	1			NonCoding
TC0200009616.hg.1	5.49	4.56	1.9	0.013	1	KIF5C	kinesin family member 5C	Multiple_Complex
TC0400009545.hg.1	3.99	3.22	1.71	0.013	1	SNORA31	Small nucleolar RNA SNORA31 [Source:RFAM;Acc:RF00322]	Small_RNA
TC0900007644.hg.1	3.79	4.73	-1.91	0.013	1			NonCoding
TC0300013140.hg.1	3.55	4.36	-1.76	0.013	1			NonCoding
TC0500006970.hg.1	3.31	3.99	-1.6	0.013	1			NonCoding
TC0X00007431.hg.1	2.95	3.77	-1.77	0.013	1	spordaw	Transcript Identified by AceView	Coding
TC0700006985.hg.1	5.13	4.05	2.11	0.013	1	skarcheeby	Transcript Identified by AceView	Unassigned
TC0300008649.hg.1	4.35	3.64	1.64	0.013	1	korboybo	Transcript Identified by AceView	Coding
TC0800008881.hg.1	2.97	3.63	-1.57	0.013	1			NonCoding
TC0100008220.hg.1	4.07	3.43	1.56	0.013	1			NonCoding
TC0600009362.hg.1	3.52	4.2	-1.6	0.013	1	HEY2	hes-related family bHLH transcription factor with YRPW motif 2	Multiple_Complex
TC0400006625.hg.1	4.41	3.79	1.53	0.013	1			NonCoding
TC1600007096.hg.1	6.02	6.84	-1.76	0.013	1	TMC7	transmembrane channel like 7	Multiple_Complex
TC0700008391.hg.1	4.01	4.69	-1.59	0.013	1	fasmeybu	Transcript Identified by AceView	Unassigned
TC1100007128.hg.1	13.69	14.46	-1.7	0.013	1	RP11-587D21.1		Multiple_Complex
TC0900008977.hg.1	5.7	6.3	-1.51	0.013	1	RP11-83J21.3	putative novel transcript	NonCoding
TC2000008388.hg.1	3.58	4.35	-1.71	0.0131	1	FAT1P1	FAT atypical cadherin 1 pseudogene 1	Pseudogene
TC0600008644.hg.1	5.54	4.49	2.07	0.0131	1			NonCoding
TC1500009808.hg.1	5.97	6.79	-1.76	0.0131	1	larsor	Transcript Identified by AceView	Coding
TC1000011627.hg.1	3.23	3.94	-1.64	0.0131	1	skarpeeby	Transcript Identified by AceView	Coding
TC0600008259.hg.1	5.75	6.63	-1.84	0.0131	1			NonCoding
TC1700008537.hg.1	6.44	4.64	3.48	0.0131	1	gusloy	Transcript Identified by AceView	Unassigned
TC0X00009616.hg.1	4.15	3.45	1.62	0.0131	1			NonCoding
TC1800008864.hg.1	6.21	5.09	2.18	0.0131	1	shersky	Transcript Identified by AceView	Unassigned
TC1400007382.hg.1	4.68	3.85	1.77	0.0132	1	mokuru	Transcript Identified by AceView	Coding
TC0300012056.hg.1	5.01	4.38	1.55	0.0132	1	glarbobu	Transcript Identified by AceView	Coding
TC1700011750.hg.1	4.09	5.04	-1.93	0.0132	1	hetima	Transcript Identified by AceView	Coding
TC2200007028.hg.1	3.51	4.12	-1.53	0.0132	1	RPEP4	ribulose-5-phosphate-3-epimerase pseudogene 4 [Source:HGNC Symbol;Acc:HGNC:44523]	Multiple_Complex
TC1200008058.hg.1	5.12	4.52	1.52	0.0133	1	chuney	Transcript Identified by AceView	Unassigned
TC1800006642.hg.1	9.84	8.91	1.9	0.0133	1	RP11-61L19.3	novel transcript	NonCoding
TC1900011366.hg.1	4.58	3.73	1.81	0.0133	1	rertabu	Transcript Identified by AceView	Coding
TC0700009767.hg.1	3.66	4.31	-1.57	0.0133	1			NonCoding
TC1000010377.hg.1	3.72	2.9	1.77	0.0133	1			NonCoding
TC0600011106.hg.1	4.49	3.89	1.52	0.0133	1			NonCoding
TC0500007390.hg.1	4.32	5.04	-1.64	0.0133	1	roplyby	Transcript Identified by AceView	Coding
TC1100012998.hg.1	5.71	5.01	1.62	0.0133	1	darmer; RP11-347H15.4	Transcript Identified by AceView; novel transcript	Multiple_Complex
TC1000007743.hg.1	4.31	5.09	-1.72	0.0133	1			NonCoding
TC0500010212.hg.1	3.5	4.4	-1.88	0.0134	1			NonCoding
TC0100014346.hg.1	4.11	3.28	1.77	0.0134	1			NonCoding
TC2000006863.hg.1	4.61	3.97	1.55	0.0134	1	bluvor	Transcript Identified by AceView	Coding
TC1200008507.hg.1	7.09	7.72	-1.54	0.0135	1	RP11-129B9.1		Pseudogene
TC1500008162.hg.1	4.43	3.78	1.57	0.0135	1			NonCoding
TC2200007454.hg.1	11.91	12.54	-1.55	0.0135	1	RP11-12M9.3		Pseudogene
TC1900007486.hg.1	3.77	3.05	1.65	0.0135	1			NonCoding
TC0200013982.hg.1	4.71	4.02	1.61	0.0135	1			NonCoding
TC0100012287.hg.1	3.95	4.74	-1.74	0.0135	1			NonCoding
TC1200011959.hg.1	4.58	3.07	2.84	0.0136	1			NonCoding
TC0600006911.hg.1	3.07	3.68	-1.53	0.0136	1			NonCoding
TC1300007999.hg.1	3.97	4.67	-1.62	0.0136	1			NonCoding
TC0800010617.hg.1	3.5	4.17	-1.6	0.0136	1			NonCoding
TC1600008615.hg.1	5.43	6.15	-1.64	0.0136	1	RP11-481E4.1		Multiple_Complex
TC1200008560.hg.1	3.98	2.86	2.18	0.0136	1	RP11-718L23.1		Multiple_Complex
TC0600006597.hg.1	4.29	3.4	1.85	0.0136	1			NonCoding
TC0400008067.hg.1	2.96	3.56	-1.52	0.0136	1			NonCoding
TC0400010198.hg.1	6.84	6.19	1.56	0.0136	1	leespoybu	Transcript Identified by AceView	Coding
TC0200007085.hg.1	4.14	5.65	-2.85	0.0136	1	reejawbo	Transcript Identified by AceView	Unassigned
TC0100018384.hg.1	5.25	4.56	1.61	0.0137	1	RP11-206L10.10; TCONS_l2_00000968	Jeck2013 ALT_ACCEPTOR, INTERNAL, ncRNA, OVERLAPTX, OVEXON best transcript TCONS_l2_00000968	Multiple_Complex
TC0200015327.hg.1	4.55	3.76	1.73	0.0137	1			NonCoding
TC0900006433.hg.1	5.6	4.97	1.55	0.0137	1	MIR1302-9; MIR1302-11	microRNA 1302-9; microRNA 1302-11	Multiple_Complex
TC1100006607.hg.1	4.38	3.77	1.52	0.0137	1			NonCoding
TC0500008208.hg.1	3.45	4.14	-1.62	0.0137	1			NonCoding
TC1000010294.hg.1	4.88	5.87	-1.98	0.0137	1	TRNAL44P	Transcript Identified by AceView, Entrez Gene ID(s) 100189499	Unassigned
TC0100016679.hg.1	4.17	5	-1.77	0.0138	1	RNU7-13P	RNA, U7 small nuclear 13 pseudogene [Source:HGNC Symbol;Acc:HGNC:34109]	Small_RNA
TC1800007754.hg.1	4.56	3.52	2.05	0.0138	1			NonCoding
TC1700008890.hg.1	5.24	4.4	1.8	0.0138	1			NonCoding
TC0700006605.hg.1	4.96	5.73	-1.7	0.0138	1			NonCoding
TC1200010575.hg.1	6.08	5.43	1.57	0.0138	1	glakleeby	Transcript Identified by AceView	Coding
TC0800006470.hg.1	4.18	4.96	-1.72	0.0139	1	klawwoyby	Transcript Identified by AceView	Coding
TC0800006743.hg.1	3.77	4.79	-2.03	0.014	1	skeezawby	Transcript Identified by AceView	Multiple_Complex
TC0900008989.hg.1	5.46	6.18	-1.66	0.014	1			NonCoding
TC0300007479.hg.1	8.11	7.43	1.61	0.014	1	PHF7	PHD finger protein 7	Multiple_Complex
TC0400010117.hg.1	7.36	8	-1.56	0.014	1	RP11-115L11.1		Pseudogene
TC2100006619.hg.1	4.62	3.85	1.71	0.014	1	bleytar	Transcript Identified by AceView	Unassigned
TC0200011117.hg.1	5.26	4.63	1.55	0.014	1			NonCoding
TC0900010627.hg.1	11.76	12.54	-1.72	0.014	1	RP11-229M1.2		Multiple_Complex
TC0200015921.hg.1	3.39	4.35	-1.95	0.014	1	deeklo	Transcript Identified by AceView	Coding
TC0X00010965.hg.1	3.08	4.02	-1.92	0.014	1	byley	Transcript Identified by AceView	Coding
TC0600007363.hg.1	6.16	5.54	1.53	0.0141	1	TRI-TAT2-3	transfer RNA-Ile (TAT) 2-3 [Source:HGNC Symbol;Acc:HGNC:34693]	Precursor_microRNA
TC0700006685.hg.1	4.74	4.01	1.67	0.0141	1	AC007009.2		Precursor_microRNA
TC0200010248.hg.1	2.62	3.36	-1.66	0.0141	1			NonCoding
TC0500007496.hg.1	4.55	3.86	1.62	0.0141	1			NonCoding
TC1900008434.hg.1	4.37	3.77	1.52	0.0141	1			NonCoding
TC0X00010173.hg.1	3.76	2.96	1.74	0.0141	1			NonCoding
TC0400007836.hg.1	8.55	7.85	1.62	0.0141	1	CXCL8	chemokine (C-X-C motif) ligand 8	Multiple_Complex
TC0X00007434.hg.1	3.98	3.25	1.66	0.0141	1	MTND1P31	mitochondrially encoded NADH:ubiquinone oxidoreductase core subunit 1 pseudogene 31 [Source:HGNC Symbol;Acc:HGNC:42080]	Multiple_Complex
TC0300010802.hg.1	4.67	3.69	1.97	0.0141	1			NonCoding
TC2200006551.hg.1	4.98	4.07	1.88	0.0142	1	XXbac-B33L19.15		Pseudogene
TC0300009241.hg.1	6.21	5.12	2.13	0.0142	1			NonCoding
TC2000008572.hg.1	4.63	5.58	-1.93	0.0142	1			NonCoding
TC1600008254.hg.1	4.17	3.41	1.7	0.0142	1			NonCoding
TC0500011282.hg.1	9.38	10.32	-1.91	0.0142	1	MTRNR2L2	MT-RNR2-like 2	Multiple_Complex
TC0600010149.hg.1	4.23	4.94	-1.63	0.0142	1			NonCoding
TC0400010271.hg.1	4.15	3.55	1.52	0.0142	1	RNU7-126P	RNA, U7 small nuclear 126 pseudogene [Source:HGNC Symbol;Acc:HGNC:45660]	Small_RNA
TC2100007524.hg.1	3.74	4.62	-1.84	0.0142	1			NonCoding
TC0300008112.hg.1	3.9	3.15	1.68	0.0142	1			NonCoding
TC0600012757.hg.1	5.07	4.2	1.82	0.0142	1			NonCoding
TC1400007664.hg.1	13.16	13.78	-1.54	0.0143	1	AC005480.1	Uncharacterized protein [Source:UniProtKB/TrEMBL;Acc:A0A096LNY1]	Coding
TC1500007322.hg.1	3.61	4.84	-2.34	0.0143	1	RP11-48G14.3	novel transcript, antisense to MNS1	NonCoding
TC0700009833.hg.1	6.67	7.35	-1.6	0.0143	1			NonCoding
TC0900008250.hg.1	7.58	8.75	-2.25	0.0143	1	ZNF189	zinc finger protein 189	Multiple_Complex
TC0200011881.hg.1	3.35	4.19	-1.8	0.0143	1			NonCoding
TC0400011794.hg.1	4.07	3.2	1.84	0.0143	1			NonCoding
TC1800007940.hg.1	10.56	9.89	1.59	0.0144	1	glarklaw	Transcript Identified by AceView	Unassigned
TC0600008316.hg.1	3.89	4.77	-1.85	0.0144	1	puspubu	Transcript Identified by AceView	Coding
TC0200012249.hg.1	3.97	3.26	1.64	0.0144	1	RP11-294L11.1		Multiple_Complex
TC1900011742.hg.1	5.41	6.2	-1.73	0.0144	1	CEACAM6	carcinoembryonic antigen-related cell adhesion molecule 6 (non-specific cross reacting antigen)	Coding
TC0X00011371.hg.1	3.97	4.82	-1.79	0.0144	1	togaw	Transcript Identified by AceView	NonCoding
TC0200015882.hg.1	4.04	3.25	1.72	0.0144	1	vordee	Transcript Identified by AceView	Unassigned
TC1000010491.hg.1	4.57	5.24	-1.59	0.0144	1			NonCoding
TC1600007448.hg.1	6.1	5.46	1.57	0.0144	1	CORO1A	coronin, actin binding protein, 1A	Multiple_Complex
TC0500013186.hg.1	5.66	6.47	-1.75	0.0145	1	PTCD2	pentatricopeptide repeat domain 2	Multiple_Complex
TC1400007465.hg.1	4.31	5.17	-1.81	0.0145	1	chybarby	Transcript Identified by AceView	Unassigned
TC0100008020.hg.1	4.42	5.57	-2.22	0.0145	1	RP11-163G10.2		Pseudogene
TC0X00007552.hg.1	4.69	3.88	1.75	0.0145	1			NonCoding
TC0200009926.hg.1	3.45	4.15	-1.62	0.0145	1			NonCoding
TC0300010137.hg.1	5.24	6.41	-2.25	0.0146	1	AC018816.3; voswerby	novel transcript, antisense to ITPR1; Transcript Identified by AceView	NonCoding
TC0900009621.hg.1	4.47	3.8	1.59	0.0146	1			NonCoding
TC0200010113.hg.1	4.85	4.08	1.71	0.0146	1	RNU5E-9P	RNA, U5E small nuclear 9, pseudogene [Source:HGNC Symbol;Acc:HGNC:42532]	Small_RNA
TC0300011877.hg.1	3.4	4.19	-1.72	0.0146	1			NonCoding
TC0X00010747.hg.1	4.5	3.75	1.69	0.0146	1			NonCoding
TC0300009038.hg.1	4.94	3.73	2.32	0.0146	1			NonCoding
TC1200007359.hg.1	5.92	5.14	1.72	0.0146	1	CNTN1	contactin 1	Multiple_Complex
TC0700007922.hg.1	3.64	4.63	-1.99	0.0146	1			NonCoding
TC2200009090.hg.1	3.99	4.87	-1.83	0.0146	1			NonCoding
TC0500010558.hg.1	3.5	4.26	-1.7	0.0146	1	gysloybu	Transcript Identified by AceView	Coding
TC0800011943.hg.1	3.38	4.51	-2.19	0.0147	1			NonCoding
TC1200007971.hg.1	6.34	7.2	-1.82	0.0147	1	Y_RNA	Y RNA [Source:RFAM;Acc:RF00019]	NonCoding
TC0200016075.hg.1	3.72	4.44	-1.65	0.0147	1			NonCoding
TC1600007161.hg.1	4.59	5.54	-1.94	0.0147	1	joybloy	Transcript Identified by AceView	Unassigned
TC1600007179.hg.1	4.59	5.54	-1.94	0.0147	1	napo	Transcript Identified by AceView	Unassigned
TC2100007849.hg.1	5.63	6.44	-1.75	0.0147	1			NonCoding
TC0700008782.hg.1	10.29	11.04	-1.68	0.0147	1	RPL7P32	ribosomal protein L7 pseudogene 32 [Source:HGNC Symbol;Acc:HGNC:35692]	Pseudogene
TC0700013102.hg.1	9.59	8.84	1.68	0.0147	1	KMT2C	lysine (K)-specific methyltransferase 2C	Multiple_Complex
TC2100006676.hg.1	9.67	10.5	-1.78	0.0147	1	smasu	Transcript Identified by AceView	Unassigned
TC0300013268.hg.1	4.56	5.45	-1.86	0.0148	1	RP11-15L13.4	novel transcript, antisense to ACTL6A	NonCoding
TC1800009242.hg.1	4.42	5.02	-1.52	0.0148	1	SERPINB2	serpin peptidase inhibitor, clade B (ovalbumin), member 2	Multiple_Complex
TC0700010445.hg.1	4.04	3.39	1.57	0.0148	1			NonCoding
TC1200010574.hg.1	4.03	4.8	-1.7	0.0148	1	RP11-370I10.10	novel transcript	NonCoding
TC1000009735.hg.1	3.99	4.82	-1.77	0.0148	1	RNU6-535P	RNA, U6 small nuclear 535, pseudogene [Source:HGNC Symbol;Acc:HGNC:47498]	Small_RNA
TC0500011371.hg.1	4.11	3.43	1.59	0.0149	1			NonCoding
TC1400009156.hg.1	4.86	3.91	1.94	0.0149	1	Y_RNA	Y RNA [Source:RFAM;Acc:RF00019]	NonCoding
TC1300009887.hg.1	6.05	5.41	1.55	0.0149	1			NonCoding
TC0400010211.hg.1	3.91	3.09	1.76	0.0149	1	MIR7978	microRNA 7978	Multiple_Complex
TC1400007396.hg.1	6.03	5.22	1.75	0.0149	1	LINC00643	long intergenic non-protein coding RNA 643	NonCoding
TC1000012462.hg.1	4.54	3.93	1.52	0.0149	1			NonCoding
TC1100009110.hg.1	7.26	6.62	1.56	0.0149	1	NNMT	nicotinamide N-methyltransferase	Multiple_Complex
TC1200010449.hg.1	3.49	4.51	-2.03	0.015	1			NonCoding
TC0700011318.hg.1	6.99	8.1	-2.16	0.015	1	ERV3-1; ZNF117	endogenous retrovirus group 3, member 1; zinc finger protein 117	Multiple_Complex
TC0X00010226.hg.1	13.83	14.55	-1.65	0.0151	1	RPSAP15	ribosomal protein SA pseudogene 15 [Source:HGNC Symbol;Acc:HGNC:31464]	Pseudogene
TC0600006601.hg.1	4.15	3.46	1.61	0.0151	1			NonCoding
TC2200007069.hg.1	10.32	9.71	1.53	0.0151	1	OSBP2	oxysterol binding protein 2	Multiple_Complex
TC1000007523.hg.1	4.28	4.94	-1.58	0.0151	1	barshaw; CTSLL2; CTSLL5	Transcript Identified by AceView; Transcript Identified by AceView, Entrez Gene ID(s) 1517; Transcript Identified by AceView, Entrez Gene ID(s) 643587	Multiple_Complex
TC1600010694.hg.1	3.08	3.67	-1.51	0.0151	1	snoU109	Small nucleolar RNA U109 [Source:RFAM;Acc:RF01233]	Small_RNA
TC0600009770.hg.1	3.02	3.8	-1.72	0.0151	1	snojer	Transcript Identified by AceView	Unassigned
TC0X00007194.hg.1	9.43	8.79	1.55	0.0152	1	TBC1D25	TBC1 domain family, member 25	Multiple_Complex
TC0600012933.hg.1	7.87	8.58	-1.64	0.0152	1	RPSAP43	ribosomal protein SA pseudogene 43 [Source:HGNC Symbol;Acc:HGNC:35501]	Pseudogene
TC0300007487.hg.1	4	3.41	1.51	0.0152	1	RNU6ATAC16P	RNA, U6atac small nuclear 16, pseudogene [Source:HGNC Symbol;Acc:HGNC:46915]	Small_RNA
TC0100017223.hg.1	6.94	7.69	-1.68	0.0152	1	LPGAT1	lysophosphatidylglycerol acyltransferase 1	Multiple_Complex
TC1700008286.hg.1	4.16	4.86	-1.63	0.0152	1	RP11-1018N14.4	novel transcript	NonCoding
TC0100007310.hg.1	5.4	4.68	1.65	0.0153	1	RNU6-135P	RNA, U6 small nuclear 135, pseudogene [Source:HGNC Symbol;Acc:HGNC:47098]	Small_RNA
TC0500012346.hg.1	5.78	6.62	-1.8	0.0153	1	CTD-2050E21.1	novel transcript	NonCoding
TC1300006449.hg.1	4.29	3.6	1.61	0.0153	1			NonCoding
TC1600009752.hg.1	4.31	3.54	1.71	0.0153	1	smysny	Transcript Identified by AceView	Coding
TC2200007629.hg.1	4.33	3.71	1.53	0.0153	1	MIR4762	microRNA 4762	Precursor_microRNA
TC1000007017.hg.1	4.56	3.13	2.7	0.0153	1			NonCoding
TC0X00010494.hg.1	4.14	3.54	1.52	0.0154	1			NonCoding
TC0900009584.hg.1	7.73	8.47	-1.67	0.0154	1	LDHAP4	lactate dehydrogenase A pseudogene 4 [Source:HGNC Symbol;Acc:HGNC:6539]	Pseudogene
TC0200007207.hg.1	3.93	5.26	-2.51	0.0154	1			NonCoding
TC0800007318.hg.1	5.14	4.44	1.62	0.0154	1	KB-1836B5.1	novel transcript, overlapping to EIF4EBP1	NonCoding
TC0500012691.hg.1	3.11	3.74	-1.55	0.0155	1	HMMR-AS1	HMMR antisense RNA 1	NonCoding
TC1700011400.hg.1	4.85	5.69	-1.79	0.0155	1	RP11-269G24.8		Pseudogene
TC1300008226.hg.1	5.58	4.58	2	0.0155	1	RN7SL166P	RNA, 7SL, cytoplasmic 166, pseudogene [Source:HGNC Symbol;Acc:HGNC:46182]	NonCoding
TC1600010235.hg.1	3.72	3.1	1.54	0.0155	1	MTND4LP25	mitochondrially encoded NADH:ubiquinone oxidoreductase core subunit 4L pseudogene 25 [Source:HGNC Symbol;Acc:HGNC:42259]	Multiple_Complex
TC1700007077.hg.1	3.51	4.36	-1.8	0.0155	1	RP11-524F11.3	novel transcript	Unassigned
TC1200011451.hg.1	6.33	7.16	-1.78	0.0155	1	RP11-248E9.7		Multiple_Complex
TC2000009036.hg.1	6.36	7.11	-1.68	0.0155	1	RPL7AP14	ribosomal protein L7a pseudogene 14	Pseudogene
TC0100018546.hg.1	3.93	3.34	1.51	0.0155	1	LINC01222	long intergenic non-protein coding RNA 1222	NonCoding
TC1000010063.hg.1	3.67	4.59	-1.89	0.0155	1	smorslaw	Transcript Identified by AceView	Coding
TC2000007631.hg.1	6.75	7.5	-1.69	0.0156	1	ARPC3P1	actin related protein 2/3 complex subunit 3 pseudogene 1 [Source:HGNC Symbol;Acc:HGNC:16092]	Pseudogene
TC0300011572.hg.1	2.59	3.37	-1.71	0.0156	1			NonCoding
TC1500007203.hg.1	4.75	3.62	2.19	0.0156	1	masty	Transcript Identified by AceView	Unassigned
TC1400007644.hg.1	9.1	9.79	-1.61	0.0156	1	ACOT1	acyl-CoA thioesterase 1	Coding
TC0500012375.hg.1	3.84	4.5	-1.58	0.0157	1			NonCoding
TC1100006514.hg.1	4.56	3.73	1.78	0.0157	1			NonCoding
TC0400007019.hg.1	4.82	3.58	2.36	0.0157	1	torglyby	Transcript Identified by AceView	Coding
TC1700008599.hg.1	4.76	5.94	-2.27	0.0157	1	blersloy	Transcript Identified by AceView	Unassigned
TC0300007187.hg.1	3.16	3.88	-1.64	0.0157	1			NonCoding
TC0100012145.hg.1	3.11	3.9	-1.72	0.0157	1			NonCoding
TC0900009078.hg.1	5.85	5.26	1.51	0.0158	1	CACFD1	calcium channel flower domain containing 1	Multiple_Complex
TC0200011932.hg.1	6.76	5.82	1.91	0.0158	1			NonCoding
TC0600008815.hg.1	5.1	4.38	1.65	0.0158	1	RN7SL415P	RNA, 7SL, cytoplasmic 415, pseudogene [Source:HGNC Symbol;Acc:HGNC:46431]	NonCoding
TC0100012409.hg.1	12.37	11.63	1.66	0.0158	1	MIR6723	microRNA 6723	Precursor_microRNA
TC1700008756.hg.1	4.9	5.75	-1.8	0.0158	1	morvubu	Transcript Identified by AceView	Coding
TC1000008203.hg.1	7.5	8.17	-1.59	0.0158	1	RPS12P18	ribosomal protein S12 pseudogene 18	Multiple_Complex
TC0900006839.hg.1	4.28	3.61	1.59	0.0158	1			NonCoding
TC0700008399.hg.1	5.13	4.47	1.58	0.0158	1	rerblee	Transcript Identified by AceView	Coding
TC1900010436.hg.1	4.62	5.34	-1.64	0.0159	1	CTD-2553L13.4	novel transcript, sense intronic to SCGB2B2	NonCoding
TC0400012924.hg.1	3.35	4.12	-1.7	0.0159	1	UGT2B15	UDP glucuronosyltransferase 2 family, polypeptide B15	Coding
TC0800011227.hg.1	7.49	8.14	-1.56	0.0159	1	RP11-410L14.1		Multiple_Complex
TC0900006439.hg.1	5.85	3.9	3.84	0.0159	1	slarsuby	Transcript Identified by AceView	Unassigned
TC1800008894.hg.1	4.96	4.07	1.86	0.0159	1			NonCoding
TC0Y00006482.hg.1	3.83	4.48	-1.57	0.0159	1	RNU6-1334P	RNA, U6 small nuclear 1334, pseudogene [Source:HGNC Symbol;Acc:HGNC:48297]	Small_RNA
TC0300009436.hg.1	3.27	3.97	-1.62	0.0159	1			NonCoding
TC0X00009708.hg.1	4.44	3.85	1.51	0.0159	1	slobor	Transcript Identified by AceView, RefSeq ID(s) NR_003712	NonCoding
TC1700010067.hg.1	3.07	3.74	-1.59	0.0159	1			NonCoding
TC1200011527.hg.1	15.92	16.54	-1.54	0.0159	1	RPL41P5	ribosomal protein L41 pseudogene 5	Multiple_Complex
TC2100008109.hg.1	5.27	4.67	1.51	0.016	1	kygu	Transcript Identified by AceView	Coding
TC2000008926.hg.1	10.14	10.74	-1.52	0.016	1	FDX1P1	ferredoxin 1 pseudogene 1 [Source:HGNC Symbol;Acc:HGNC:3640]	Pseudogene
TC0800006818.hg.1	4.14	4.84	-1.63	0.016	1	RNA5SP255	5S ribosomal pseudogene 255 [Source:HGNC Symbol;Acc:HGNC:43155]	Ribosomal
TC0200008033.hg.1	3.68	2.93	1.69	0.016	1	lakawbu	Transcript Identified by AceView	Coding
TC1900010426.hg.1	4.53	3.94	1.51	0.016	1			NonCoding
TC0Y00006917.hg.1	3.43	4.24	-1.75	0.016	1	ZFY-AS1; AC006157.4	ZFY antisense RNA 1 [Source:HGNC Symbol;Acc:HGNC:38798]; novel transcript, antisense to ZFY	NonCoding
TC0200016537.hg.1	4.28	3.47	1.75	0.016	1			NonCoding
TC1200010959.hg.1	4.69	5.31	-1.54	0.0161	1	tanemi	Transcript Identified by AceView	Unassigned
TC0200016765.hg.1	4.89	5.56	-1.59	0.0161	1	LOC101927865; blardaw; AC007879.2; AC007879.5; AC007879.3	uncharacterized LOC101927865; Transcript Identified by AceView; putative novel transcript; novel transcript	NonCoding
TC0300012064.hg.1	3.88	4.47	-1.51	0.0161	1	sparbobu	Transcript Identified by AceView	Unassigned
TC0200014557.hg.1	4.94	4.25	1.61	0.0161	1			NonCoding
TC2200009181.hg.1	6.47	7.12	-1.56	0.0161	1	setara	Transcript Identified by AceView	Unassigned
TC0100016119.hg.1	11.46	10.86	1.52	0.0161	1	RP11-226L15.5	novel transcript sense overlapping PIGM	NonCoding
TC2000007199.hg.1	3.31	4.4	-2.14	0.0161	1	smawsawbu	Transcript Identified by AceView	Unassigned
TC0800008025.hg.1	3.99	4.94	-1.93	0.0161	1	slakor	Transcript Identified by AceView	Coding
TC1900011008.hg.1	3.56	4.15	-1.5	0.0161	1			NonCoding
TC0200007216.hg.1	8.3	7.55	1.69	0.0161	1	AC097506.1		Precursor_microRNA
TC1900009972.hg.1	4.26	4.86	-1.52	0.0162	1	CTD-2521M24.4		Multiple_Complex
TC1800009138.hg.1	4.88	5.48	-1.51	0.0162	1	LINC01029	long intergenic non-protein coding RNA 1029	NonCoding
TC0600006909.hg.1	4.06	3.37	1.61	0.0162	1			NonCoding
TC0700012405.hg.1	4.47	5.37	-1.86	0.0162	1	norbler	Transcript Identified by AceView	Unassigned
TC2000006714.hg.1	3.73	4.37	-1.55	0.0162	1			NonCoding
TC1400007147.hg.1	5.01	4.38	1.55	0.0163	1	slawpu	Transcript Identified by AceView	Unassigned
TC0900010537.hg.1	5.42	3.96	2.74	0.0163	1			NonCoding
TC1600008830.hg.1	3.41	4.09	-1.59	0.0163	1	chawdo	Transcript Identified by AceView	Coding
TC0200015901.hg.1	4.81	5.64	-1.77	0.0163	1			NonCoding
TC0200015468.hg.1	5.37	4.66	1.63	0.0164	1			NonCoding
TC0200014819.hg.1	5.49	4.87	1.53	0.0164	1	SCN9A	sodium channel, voltage gated, type IX alpha subunit	Multiple_Complex
TC1200009037.hg.1	4.52	3.79	1.65	0.0164	1	plofluby	Transcript Identified by AceView	Unassigned
TC1400010453.hg.1	8.81	9.44	-1.55	0.0164	1	MIR4539	microRNA 4539	Precursor_microRNA
TC1800009243.hg.1	4.9	4.2	1.63	0.0164	1	SERPINB10	serpin peptidase inhibitor, clade B (ovalbumin), member 10	Multiple_Complex
TC1500009100.hg.1	5.31	5.97	-1.58	0.0164	1			NonCoding
TC0400011512.hg.1	4.42	5.24	-1.76	0.0164	1	AC004066.2		Multiple_Complex
TC0200009668.hg.1	5.17	4.46	1.65	0.0164	1			NonCoding
TC0800011678.hg.1	4.92	3.76	2.24	0.0165	1			NonCoding
TC0X00009269.hg.1	5.08	3.64	2.72	0.0165	1	sneysybo	Transcript Identified by AceView	Coding
TC0600013435.hg.1	9.79	8.79	2	0.0165	1			NonCoding
TC0200016084.hg.1	3.99	3.33	1.58	0.0165	1	loygloy	Transcript Identified by AceView	Unassigned
TC0800011304.hg.1	3.01	3.68	-1.59	0.0165	1			NonCoding
TC1800007318.hg.1	4.97	5.62	-1.57	0.0165	1	RPLP0P11	ribosomal protein, large, P0 pseudogene 11	Pseudogene
TC0X00008081.hg.1	8.25	7.65	1.51	0.0165	1	ATG4A	autophagy related 4A, cysteine peptidase	Multiple_Complex
TC0500010979.hg.1	5.14	4.26	1.84	0.0165	1			NonCoding
TC1000011013.hg.1	6.61	5.84	1.71	0.0165	1	glornoby	Transcript Identified by AceView	Unassigned
TC0100012741.hg.1	7.67	6.7	1.97	0.0165	1	niroma	Transcript Identified by AceView	Unassigned
TC0600009311.hg.1	4.37	3.59	1.72	0.0166	1			NonCoding
TC0X00009045.hg.1	7.03	7.74	-1.64	0.0166	1	EIF5P1	eukaryotic translation initiation factor 5 pseudogene 1 [Source:HGNC Symbol;Acc:HGNC:51465]	Pseudogene
TC0100008862.hg.1	4.02	3.43	1.5	0.0166	1	foroybo	Transcript Identified by AceView	Unassigned
TC0100009934.hg.1	5.78	6.65	-1.82	0.0166	1	ANXA9	annexin A9	Multiple_Complex
TC0200008023.hg.1	6.55	7.57	-2.02	0.0166	1	AC006461.2		Multiple_Complex
TC1800006631.hg.1	5.45	4.62	1.77	0.0166	1	Y_RNA	Y RNA [Source:RFAM;Acc:RF00019]	NonCoding
TC1100006464.hg.1	9.8	9.12	1.6	0.0166	1	pochoy	Transcript Identified by AceView	Unassigned
TC2000008471.hg.1	5.56	4.64	1.89	0.0166	1			NonCoding
TC0300009689.hg.1	7.29	8.22	-1.9	0.0166	1	HSP90AA5P	heat shock protein 90kDa alpha (cytosolic), class A member 5, pseudogene	Pseudogene
TC1500006622.hg.1	5.93	6.69	-1.7	0.0166	1	AC023449.2		Multiple_Complex
TC0300011219.hg.1	3.64	4.31	-1.6	0.0166	1			NonCoding
TC0700008377.hg.1	5.21	3.91	2.47	0.0167	1	skersheyby	Transcript Identified by AceView	Coding
TC0500007169.hg.1	5.49	6.25	-1.7	0.0167	1	RPS4XP6	ribosomal protein S4X pseudogene 6 [Source:HGNC Symbol;Acc:HGNC:36057]	Pseudogene
TC0100010920.hg.1	5.33	6.07	-1.66	0.0167	1			NonCoding
TC0100017211.hg.1	6.07	5.08	1.99	0.0167	1			NonCoding
TC0700009359.hg.1	4.05	3.41	1.56	0.0167	1	gazerby	Transcript Identified by AceView	Coding
TC1400009069.hg.1	3.7	4.29	-1.51	0.0167	1	RP11-369C8.1; shoypu	novel transcript; Transcript Identified by AceView	NonCoding
TC2000007098.hg.1	5.72	5.12	1.52	0.0167	1	RP1-310O13.13	novel transcript, sense intronic to XKR7	NonCoding
TC1600010050.hg.1	4.76	5.74	-1.97	0.0167	1	jeespee	Transcript Identified by AceView	Coding
TC0100013200.hg.1	3.96	3.35	1.53	0.0168	1	RP11-487E1.2		Multiple_Complex
TC1500009642.hg.1	3.59	2.91	1.6	0.0168	1	teezo	Transcript Identified by AceView	Unassigned
TC0200009814.hg.1	7.47	8.2	-1.66	0.0168	1			NonCoding
TC0100018189.hg.1	6.98	7.6	-1.54	0.0168	1			NonCoding
TC0200007849.hg.1	5.4	6.12	-1.65	0.0168	1			NonCoding
TC1700009911.hg.1	4.47	5.3	-1.78	0.0168	1	KRT17P1	keratin 17 pseudogene 1	Multiple_Complex
TC0200010005.hg.1	6.1	4.68	2.68	0.0168	1	LOC100129313	Transcript Identified by AceView, Entrez Gene ID(s) 100129313	Unassigned
TC0300008244.hg.1	7.41	5.66	3.38	0.0168	1	blababu	Transcript Identified by AceView	Unassigned
TC0500008406.hg.1	9.56	10.61	-2.07	0.0169	1	RPS14P8	ribosomal protein S14 pseudogene 8 [Source:HGNC Symbol;Acc:HGNC:37027]	Pseudogene
TC1800008939.hg.1	4.84	4.02	1.77	0.0169	1			NonCoding
TC1200007404.hg.1	12.83	13.67	-1.79	0.0169	1	EEF1A1P17	eukaryotic translation elongation factor 1 alpha 1 pseudogene 17 [Source:HGNC Symbol;Acc:HGNC:37890]	Multiple_Complex
TC0X00008704.hg.1	7.21	8.03	-1.77	0.0169	1	RP11-49C9.2		Pseudogene
TC0300012436.hg.1	4.64	3.98	1.59	0.0169	1	RP11-265F19.1	novel transcript	NonCoding
TC0700008775.hg.1	4.79	3.91	1.85	0.0169	1	RNU7-20P	RNA, U7 small nuclear 20 pseudogene [Source:HGNC Symbol;Acc:HGNC:34116]	Small_RNA
TC1600008326.hg.1	10.35	9.12	2.34	0.0169	1	AC009127.1		Precursor_microRNA
TC1300007921.hg.1	4.43	5.08	-1.57	0.0169	1			NonCoding
TC0800008879.hg.1	4.2	3.59	1.52	0.0169	1			NonCoding
TC0300009438.hg.1	3.49	4.36	-1.82	0.0169	1			NonCoding
TC0900009599.hg.1	6.21	5.35	1.81	0.0169	1	RNU6-14P	RNA, U6 small nuclear 14, pseudogene	Small_RNA
TC1800008069.hg.1	3.75	4.51	-1.69	0.017	1	CCDC58P1	coiled-coil domain containing 58 pseudogene 1	Multiple_Complex
TC0400012553.hg.1	4.27	5.23	-1.95	0.017	1	RP11-335L23.2		Multiple_Complex
TC0200010522.hg.1	4.81	4.11	1.62	0.017	1			NonCoding
TC0300011742.hg.1	4.19	3.11	2.11	0.017	1			NonCoding
TC1400008923.hg.1	5.01	3.98	2.04	0.017	1	RNU7-41P	Transcript Identified by AceView, Entrez Gene ID(s) 100147828	Unassigned
TC0200010312.hg.1	3.8	4.47	-1.59	0.0171	1			NonCoding
TC0200009710.hg.1	4.52	3.42	2.15	0.0171	1			NonCoding
TC0100010252.hg.1	4.23	3.61	1.54	0.0171	1	FCER1A	Fc fragment of IgE, high affinity I, receptor for; alpha polypeptide	Coding
TC1500010769.hg.1	4.12	4.71	-1.51	0.0171	1	GOLGA6C	golgin A6 family, member C	Coding
TC0800010913.hg.1	4.9	5.79	-1.86	0.0171	1	RP11-48B3.2		Multiple_Complex
TC0X00010785.hg.1	7.02	7.86	-1.8	0.0172	1	SMARCA1	SWI/SNF related, matrix associated, actin dependent regulator of chromatin, subfamily a, member 1	Multiple_Complex
TC0600012045.hg.1	3.7	4.42	-1.65	0.0172	1			NonCoding
TC0500013051.hg.1	4.49	3.58	1.89	0.0172	1	seyshuby	Transcript Identified by AceView	Coding
TC0Y00006520.hg.1	5.87	6.46	-1.51	0.0172	1	goybee	Transcript Identified by AceView	Coding
TC0100013400.hg.1	4.93	4.01	1.9	0.0172	1	snoU13	Small nucleolar RNA U13 [Source:RFAM;Acc:RF01210]	Small_RNA
TC1800007304.hg.1	5.41	4.71	1.62	0.0172	1	SCARNA17; SNHG22	small Cajal body-specific RNA 17; small nucleolar RNA host gene 22	Multiple_Complex
TC0300007116.hg.1	3.71	4.81	-2.14	0.0172	1			NonCoding
TC0400010453.hg.1	6.98	7.76	-1.71	0.0172	1	TMEM156	transmembrane protein 156	Multiple_Complex
TC0600008157.hg.1	4.82	3.86	1.95	0.0172	1			NonCoding
TC0600008505.hg.1	3.44	4.14	-1.63	0.0173	1	RIMS1	regulating synaptic membrane exocytosis 1	Multiple_Complex
TC1500007338.hg.1	3.84	4.87	-2.03	0.0173	1	meezo	Transcript Identified by AceView	Unassigned
TC0200010320.hg.1	5.09	5.96	-1.82	0.0173	1	HNRNPA1P47	heterogeneous nuclear ribonucleoprotein A1 pseudogene 47 [Source:HGNC Symbol;Acc:HGNC:48777]	Pseudogene
TC1900007677.hg.1	3.5	4.12	-1.54	0.0173	1			NonCoding
TC0100016834.hg.1	4.65	5.48	-1.78	0.0173	1	spokabu	Transcript Identified by AceView	Coding
TC1200009721.hg.1	6.93	6.19	1.66	0.0173	1	leyfy	Transcript Identified by AceView	Coding
TC0900010091.hg.1	3.56	4.2	-1.56	0.0173	1			NonCoding
TC0300008185.hg.1	7.67	6.94	1.67	0.0173	1	jubabu	Transcript Identified by AceView	Coding
TC0600007625.hg.1	3.94	4.58	-1.56	0.0174	1	CYP21A1P; CYP21A2	cytochrome P450, family 21, subfamily A, polypeptide 1 pseudogene; cytochrome P450, family 21, subfamily A, polypeptide 2	Multiple_Complex
TC1900008534.hg.1	4.11	4.87	-1.69	0.0174	1	bawwa; AC010524.4	Transcript Identified by AceView; novel transcript, antisense to TEAD2	Multiple_Complex
TC1900009819.hg.1	7.1	7.69	-1.51	0.0174	1	warjaw	Transcript Identified by AceView	Unassigned
TC0900009288.hg.1	5.95	5.24	1.63	0.0174	1			NonCoding
TC0300014033.hg.1	8.14	8.77	-1.55	0.0174	1			NonCoding
TC0X00009727.hg.1	5.87	5.19	1.61	0.0174	1	SPANXN5	SPANX family, member N5	Coding
TC1600010856.hg.1	5.71	4.6	2.15	0.0174	1	glawobu	Transcript Identified by AceView	Unassigned
TC0100010114.hg.1	6.39	7.35	-1.94	0.0174	1	HMGN2P18	high mobility group nucleosomal binding domain 2 pseudogene 18 [Source:HGNC Symbol;Acc:HGNC:39382]	Multiple_Complex
TC0200007760.hg.1	5.27	4.52	1.69	0.0175	1			NonCoding
TC2000006972.hg.1	5.18	4.17	2.01	0.0175	1	cherpa	Transcript Identified by AceView	Unassigned
TC1000012560.hg.1	5.17	5.87	-1.63	0.0175	1			NonCoding
TC0200014013.hg.1	4.46	3.78	1.6	0.0175	1			NonCoding
TC2200009067.hg.1	4.82	5.77	-1.93	0.0176	1			NonCoding
TC1300009358.hg.1	4.03	4.95	-1.88	0.0176	1	pleechoy	Transcript Identified by AceView	Coding
TC1400007417.hg.1	3.2	3.79	-1.51	0.0176	1	CTD-2302E22.2	novel transcript	NonCoding
TC0700007111.hg.1	3.76	4.4	-1.55	0.0176	1	CCDC129	coiled-coil domain containing 129	Multiple_Complex
TC1000011765.hg.1	3.82	4.46	-1.56	0.0176	1	plosner	Transcript Identified by AceView	Coding
TC1400008115.hg.1	10.01	10.75	-1.67	0.0176	1	RP11-404P21.9		Multiple_Complex
TC0300012940.hg.1	3.64	4.25	-1.53	0.0176	1	MTAPP1	methylthioadenosine phosphorylase pseudogene 1 [Source:HGNC Symbol;Acc:HGNC:42442]	Multiple_Complex
TC0400010228.hg.1	3.75	2.89	1.81	0.0177	1			NonCoding
TC1300008296.hg.1	11.21	11.99	-1.71	0.0178	1	RPS7P10	ribosomal protein S7 pseudogene 10 [Source:HGNC Symbol;Acc:HGNC:39903]	Pseudogene
TC0400009202.hg.1	10.18	10.98	-1.74	0.0178	1	NACA3P	NACA family member 3 pseudogene [Source:HGNC Symbol;Acc:HGNC:33442]	Pseudogene
TC0X00010138.hg.1	3.94	3.23	1.63	0.0178	1			NonCoding
TC0600009093.hg.1	5	3.83	2.26	0.0178	1			NonCoding
TC1400009865.hg.1	4.55	3.65	1.86	0.0178	1			NonCoding
TC1300009956.hg.1	6.34	5.35	1.98	0.0178	1	LACC1	laccase (multicopper oxidoreductase) domain containing 1	Multiple_Complex
TC0500008904.hg.1	5.88	5.24	1.56	0.0178	1			NonCoding
TC0100006744.hg.1	4.01	3.38	1.54	0.0179	1	sawplu	Transcript Identified by AceView	Unassigned
TC1500009460.hg.1	4.8	5.39	-1.51	0.0179	1	FAM214A	family with sequence similarity 214, member A	Multiple_Complex
TC1000009689.hg.1	4.52	3.51	2.02	0.0179	1	leeskoy	Transcript Identified by AceView	Coding
TC0400009532.hg.1	4.61	5.24	-1.55	0.0179	1			NonCoding
TC1200006914.hg.1	4.72	3.78	1.92	0.0179	1	RP11-4N23.4	novel transcript	NonCoding
TC0600007779.hg.1	4.99	4.34	1.57	0.0179	1	zeejo	Transcript Identified by AceView	Coding
TC0X00010100.hg.1	4.92	5.7	-1.72	0.0179	1	wermo	Transcript Identified by AceView	Unassigned
TC0900007519.hg.1	12.36	13.25	-1.85	0.0179	1	RPL24P8	ribosomal protein L24 pseudogene 8 [Source:HGNC Symbol;Acc:HGNC:36409]	Multiple_Complex
TC1100008599.hg.1	6.51	5.58	1.9	0.0179	1			NonCoding
TC1400007248.hg.1	3.32	3.97	-1.58	0.0179	1	RP11-813I20.2; kawzer	Transcript Identified by AceView; novel transcript	NonCoding
TC0400008224.hg.1	4.26	3.39	1.82	0.018	1	TBCAP3	Transcript Identified by AceView, Entrez Gene ID(s) 494542	Unassigned
TC0600012594.hg.1	6.39	7.07	-1.6	0.018	1	COPS5P1	COP9 signalosome subunit 5 pseudogene 1 [Source:HGNC Symbol;Acc:HGNC:24332]	Pseudogene
TC0900007009.hg.1	4.98	3.82	2.24	0.018	1	sorlee	Transcript Identified by AceView	Coding
TC1900009345.hg.1	4.49	3.34	2.21	0.018	1			NonCoding
TC0200006894.hg.1	4.59	3.93	1.58	0.018	1	Y_RNA	Y RNA [Source:RFAM;Acc:RF00019]	NonCoding
TC1700011105.hg.1	5.75	6.44	-1.61	0.0181	1	charmee	Transcript Identified by AceView	Coding
TC0500011886.hg.1	5.06	3.56	2.82	0.0181	1			NonCoding
TC1200010173.hg.1	4.34	3.53	1.75	0.0181	1			NonCoding
TC0300013371.hg.1	7.98	8.69	-1.63	0.0181	1	RP11-778D9.12; goyswerby	Transcript Identified by AceView; novel transcript, antisense to EIF2B5	Multiple_Complex
TC1300007884.hg.1	8.86	8.1	1.7	0.0181	1	TPP2	tripeptidyl peptidase II	Multiple_Complex
TC1100010103.hg.1	4.76	3.68	2.12	0.0181	1			NonCoding
TC0400011601.hg.1	4.98	6.26	-2.43	0.0181	1	AC024198.1		Precursor_microRNA
TC1600010260.hg.1	4.87	3.63	2.37	0.0182	1	feesney	Transcript Identified by AceView	Coding
TC0400012394.hg.1	8.15	8.88	-1.65	0.0182	1	AC079768.1		Precursor_microRNA
TC0400008475.hg.1	4.25	3.59	1.58	0.0182	1			NonCoding
TC0600011536.hg.1	13.46	12.49	1.96	0.0182	1	TAPBP	TAP binding protein (tapasin)	Multiple_Complex
TC0500010547.hg.1	3.82	3.19	1.55	0.0182	1	kleeflaw	Transcript Identified by AceView	Coding
TC1100006884.hg.1	4.09	3.51	1.5	0.0183	1	flomee	Transcript Identified by AceView	Coding
TC0700007601.hg.1	5.77	5.09	1.6	0.0183	1	rehora	Transcript Identified by AceView	Unassigned
TC0200015738.hg.1	8.38	7.73	1.58	0.0183	1			NonCoding
TC1800007330.hg.1	4.79	3.83	1.94	0.0183	1	spawtoybu	Transcript Identified by AceView	Unassigned
TC0600012415.hg.1	3.51	4.16	-1.57	0.0183	1	RP3-492P14.2		Multiple_Complex
TC0400011194.hg.1	4.27	5.02	-1.69	0.0183	1	nosnaby	Transcript Identified by AceView	Unassigned
TC0500007674.hg.1	4.81	4.12	1.62	0.0183	1	stawstarbu	Transcript Identified by AceView	Unassigned
TC0900010242.hg.1	7.42	6.75	1.59	0.0183	1			Coding
TC0100009241.hg.1	9.64	8.82	1.77	0.0183	1	S1PR1	sphingosine-1-phosphate receptor 1	Multiple_Complex
TC0500012410.hg.1	3.22	3.93	-1.64	0.0184	1			NonCoding
TC0X00009158.hg.1	5.05	5.83	-1.72	0.0184	1			NonCoding
TC0200007569.hg.1	3.74	4.52	-1.72	0.0184	1	Y_RNA	Y RNA [Source:RFAM;Acc:RF00019]	NonCoding
TC1100008702.hg.1	4.04	3.11	1.9	0.0184	1	slarkarby	Transcript Identified by AceView	Unassigned
TC1100008018.hg.1	11.4	10.48	1.89	0.0184	1	NEAT1; MIR612	nuclear paraspeckle assembly transcript 1 (non-protein coding); microRNA 612	Multiple_Complex
TC1600010779.hg.1	4.73	3.89	1.79	0.0185	1	AC027281.1		Precursor_microRNA
TC0500008596.hg.1	3.04	3.71	-1.59	0.0185	1	AC005741.2		Multiple_Complex
TC0800011042.hg.1	5.06	4.36	1.63	0.0185	1	RNA5SP272	5S ribosomal pseudogene 272 [Source:HGNC Symbol;Acc:HGNC:43172]	Ribosomal
TC0900011255.hg.1	4.47	5.07	-1.51	0.0185	1	pleyseyby	Transcript Identified by AceView	Unassigned
TC0200009609.hg.1	5.11	4.1	2.02	0.0185	1	yanomo	Transcript Identified by AceView	Unassigned
TC0100014452.hg.1	3.17	3.81	-1.56	0.0186	1			NonCoding
TC1300007166.hg.1	6.05	6.76	-1.63	0.0186	1	SNRPGP14	small nuclear ribonucleoprotein polypeptide G pseudogene 14 [Source:HGNC Symbol;Acc:HGNC:42039]	Multiple_Complex
TC1100006795.hg.1	3.16	3.93	-1.71	0.0186	1	RNA5SP330	RNA, 5S ribosomal pseudogene 330 [Source:HGNC Symbol;Acc:HGNC:43230]	Ribosomal
TC2200008768.hg.1	11.45	12.24	-1.72	0.0187	1	RPL7P52	ribosomal protein L7 pseudogene 52 [Source:HGNC Symbol;Acc:HGNC:35676]	Pseudogene
TC0200008141.hg.1	3.49	4.48	-1.99	0.0187	1	LOC101927907; AC079117.1	uncharacterized LOC101927907; novel transcript	NonCoding
TC1400008139.hg.1	4.59	3.72	1.82	0.0187	1			NonCoding
TC0900011300.hg.1	6.02	6.71	-1.61	0.0187	1	TNFSF15	tumor necrosis factor (ligand) superfamily, member 15	Coding
TC1600006733.hg.1	6.23	5.6	1.55	0.0187	1	GLIS2	GLIS family zinc finger 2	Multiple_Complex
TC1900010934.hg.1	6.85	7.43	-1.5	0.0188	1	RPS16P9	ribosomal protein S16 pseudogene 9	Pseudogene
TC0300009871.hg.1	4.3	5.1	-1.74	0.0188	1			NonCoding
TC0100007788.hg.1	4.54	3.71	1.77	0.0188	1	pyrawbu	Transcript Identified by AceView	Coding
TC0600009571.hg.1	4.47	3.69	1.71	0.0188	1			NonCoding
TC1400006934.hg.1	5.34	4.49	1.8	0.0188	1			NonCoding
TC2100008061.hg.1	7.31	8.19	-1.84	0.0188	1	SETD4	SET domain containing 4	Multiple_Complex
TC1200006668.hg.1	4.02	4.66	-1.57	0.0188	1	RNU6-485P	RNA, U6 small nuclear 485, pseudogene [Source:HGNC Symbol;Acc:HGNC:47448]	Small_RNA
TC0300007987.hg.1	4.45	3.84	1.53	0.0188	1	RNU6-1129P	RNA, U6 small nuclear 1129, pseudogene [Source:HGNC Symbol;Acc:HGNC:48092]	Small_RNA
TC0100017241.hg.1	7.97	7.22	1.68	0.0189	1	TMEM206	transmembrane protein 206	Multiple_Complex
TC1400009369.hg.1	5.4	4.5	1.87	0.0189	1			NonCoding
TC0200014539.hg.1	3.51	4.67	-2.24	0.0189	1			NonCoding
TC1900007072.hg.1	8.59	9.57	-1.98	0.0189	1	CTD-3105H18.5		Multiple_Complex
TC0200010851.hg.1	5.11	4.46	1.57	0.0189	1	gagawbu	Transcript Identified by AceView	Coding
TC0900010686.hg.1	3.38	3.96	-1.5	0.0189	1	MIR4289	microRNA 4289	Precursor_microRNA
TC0500013177.hg.1	3.28	3.93	-1.56	0.0189	1			NonCoding
TC0X00007279.hg.1	3.38	4.23	-1.8	0.019	1	tarbaw	Transcript Identified by AceView	Coding
TC1300008316.hg.1	4.6	3.92	1.6	0.019	1	BASP1P1	brain abundant, membrane attached signal protein 1 pseudogene 1	Multiple_Complex
TC1700009750.hg.1	11.51	12.2	-1.61	0.019	1	TMEM220	transmembrane protein 220	Multiple_Complex
TC0500010310.hg.1	4.42	5.37	-1.92	0.019	1	RP11-116O11.2		Multiple_Complex
TC0200015307.hg.1	6.37	6.97	-1.52	0.019	1	DNAH7	dynein, axonemal, heavy chain 7	Multiple_Complex
TC0800011400.hg.1	3.45	4.07	-1.53	0.019	1	RP11-574O7.1	putative novel transcript	NonCoding
TC1000008911.hg.1	4.61	3.99	1.54	0.019	1			NonCoding
TC0300011749.hg.1	4.57	3.81	1.7	0.019	1			NonCoding
TC1100007310.hg.1	4.35	3.71	1.56	0.019	1			NonCoding
TC1200007585.hg.1	11.37	12.15	-1.71	0.0191	1	RP11-70F11.2		Pseudogene
TC1400006923.hg.1	3.23	3.97	-1.67	0.0191	1			NonCoding
TC0300007547.hg.1	4.08	3.3	1.71	0.0191	1			NonCoding
TC0X00009536.hg.1	5.2	4.51	1.61	0.0191	1	jawdee	Transcript Identified by AceView	Coding
TC1700010075.hg.1	2.98	3.67	-1.61	0.0191	1			NonCoding
TC1400006992.hg.1	4.09	3.04	2.07	0.0191	1	LOC100289486	Transcript Identified by AceView, Entrez Gene ID(s) 100289486	Unassigned
TC0X00006574.hg.1	7.23	7.93	-1.62	0.0191	1	RP11-430A19.2		Multiple_Complex
TC0300008243.hg.1	5.38	6.82	-2.71	0.0191	1	yawamo	Transcript Identified by AceView	Coding
TC1200007169.hg.1	3.92	3.28	1.56	0.0192	1			NonCoding
TSUnmapped00000855.hg.1	4.52	3.68	1.79	0.0192	1			NonCoding
TC0400009985.hg.1	4.53	3.68	1.81	0.0193	1	pleesmarby; plersmarby	Transcript Identified by AceView	Multiple_Complex
TC2000007669.hg.1	5.23	4.03	2.29	0.0193	1	RNU6-147P	RNA, U6 small nuclear 147, pseudogene [Source:HGNC Symbol;Acc:HGNC:47110]	Small_RNA
TC1100009027.hg.1	4.35	3.24	2.16	0.0193	1	gawna	Transcript Identified by AceView	Coding
TC0600006866.hg.1	5.78	6.44	-1.58	0.0193	1	RP11-288G3.3		Multiple_Complex
TC0X00009792.hg.1	4.15	3.55	1.52	0.0193	1			NonCoding
TC0200009727.hg.1	4.19	3.53	1.57	0.0193	1			NonCoding
TC1000010729.hg.1	4.94	3.67	2.42	0.0193	1			NonCoding
TC0300009110.hg.1	3.81	4.53	-1.65	0.0194	1			NonCoding
TC0400011065.hg.1	4.91	4.13	1.72	0.0194	1	AC112249.1		Precursor_microRNA
TC0200009875.hg.1	4.28	5.21	-1.91	0.0194	1			NonCoding
TC0100011585.hg.1	5.2	4.08	2.18	0.0194	1			NonCoding
TC0800006988.hg.1	7.81	6.74	2.1	0.0194	1	kuzubu	Transcript Identified by AceView	Coding
TC1100007430.hg.1	11.89	11.24	1.58	0.0194	1	GYLTL1B	glycosyltransferase-like 1B	Multiple_Complex
TC0800011571.hg.1	6.22	7	-1.71	0.0195	1	RPS10P16	ribosomal protein S10 pseudogene 16	Pseudogene
TC0X00008617.hg.1	4.81	3.26	2.92	0.0195	1			NonCoding
TC0200014343.hg.1	5.76	5	1.68	0.0195	1			NonCoding
TC0900010606.hg.1	4.47	3.63	1.79	0.0195	1	nuwyby	Transcript Identified by AceView	Multiple_Complex
TC0600009324.hg.1	4.94	4.15	1.73	0.0196	1			NonCoding
TC0200013470.hg.1	6.06	5.21	1.81	0.0196	1			NonCoding
TC0200010793.hg.1	9.03	9.96	-1.9	0.0196	1	AC021016.7		Pseudogene
TC0300006930.hg.1	3.73	3.06	1.59	0.0196	1			NonCoding
TC0200014854.hg.1	3.31	3.99	-1.6	0.0196	1	ladar	Transcript Identified by AceView	Coding
TC0100015559.hg.1	4.5	3.61	1.86	0.0196	1	RP11-666A1.7		Multiple_Complex
TC0100015661.hg.1	4.5	3.61	1.86	0.0196	1			NonCoding
TC0700013215.hg.1	5.38	4.68	1.63	0.0196	1	syzerby	Transcript Identified by AceView	Coding
TC0700007566.hg.1	11.67	12.41	-1.67	0.0197	1	snusnubu	Transcript Identified by AceView	Unassigned
TC1800006806.hg.1	4.9	5.65	-1.69	0.0197	1	ANKRD30B	ankyrin repeat domain 30B	Multiple_Complex
TC0400006591.hg.1	9.25	8.46	1.73	0.0197	1	HTT	huntingtin	Multiple_Complex
TC1100011525.hg.1	6.75	7.47	-1.64	0.0197	1	SNRPCP14	small nuclear ribonucleoprotein polypeptide C pseudogene 14 [Source:HGNC Symbol;Acc:HGNC:49829]	Multiple_Complex
TC1000012003.hg.1	4.32	3.61	1.64	0.0197	1			NonCoding
TC0200009991.hg.1	9.31	10.14	-1.78	0.0198	1	RP11-1O7.1		Multiple_Complex
TC1600009059.hg.1	3.3	3.95	-1.57	0.0198	1	LA16c-329F2.1; reesmer	novel transcript, antisense to MAPK8IP3; Transcript Identified by AceView	NonCoding
TC0600007059.hg.1	4.76	5.44	-1.6	0.0198	1			NonCoding
TC0400012125.hg.1	4.4	4.99	-1.5	0.0198	1	plorswarby	Transcript Identified by AceView	Coding
TC0700010242.hg.1	3.81	3.15	1.58	0.0198	1			NonCoding
TC2200009018.hg.1	3.95	4.68	-1.66	0.0198	1	swatey	Transcript Identified by AceView	Unassigned
TC1500010436.hg.1	3.49	4.14	-1.57	0.0198	1	smarswy	Transcript Identified by AceView	Coding
TC0900006546.hg.1	4.26	4.88	-1.54	0.0198	1	veespee	Transcript Identified by AceView	Coding
TC1500009599.hg.1	4.15	3.33	1.77	0.0199	1	glorsto	Transcript Identified by AceView	Unassigned
TC0100013515.hg.1	3.99	4.61	-1.53	0.0199	1	golawbu	Transcript Identified by AceView	Coding
TC1300009290.hg.1	8.83	9.58	-1.69	0.0199	1	RPL7P44	ribosomal protein L7 pseudogene 44 [Source:HGNC Symbol;Acc:HGNC:36143]	Multiple_Complex
TC0700007641.hg.1	5.39	6.16	-1.7	0.0199	1	RP4-725G10.3		Multiple_Complex
TC1500007566.hg.1	3.61	2.97	1.56	0.0199	1	dorgorby	Transcript Identified by AceView	Unassigned
TC0100010667.hg.1	3.68	4.46	-1.72	0.0199	1	sterlybu	Transcript Identified by AceView	Coding
TC0100010591.hg.1	4.07	3.34	1.66	0.02	1			NonCoding
TC0300006897.hg.1	3.19	4.03	-1.8	0.02	1			NonCoding
TC1200011665.hg.1	4.68	3.56	2.18	0.02	1	jawplee	Transcript Identified by AceView	Unassigned
TC1000010923.hg.1	5.57	6.19	-1.53	0.02	1	YY1P1	YY1 transcription factor pseudogene 1 [Source:HGNC Symbol;Acc:HGNC:45094]	Multiple_Complex
TC1400007793.hg.1	3.71	4.68	-1.96	0.0201	1			NonCoding
TC1200007201.hg.1	3.43	4.44	-2.01	0.0201	1	vergoby	Transcript Identified by AceView	Coding
TC1700006874.hg.1	3.89	3.27	1.54	0.0202	1	klolor	Transcript Identified by AceView	Multiple_Complex
TC0300006743.hg.1	4.79	3.98	1.75	0.0202	1	RP11-415F23.2	novel transcript, antisense to RFTN1	NonCoding
TC0600010697.hg.1	5.03	5.79	-1.69	0.0202	1	RP1-182O16.1		Multiple_Complex
TC0500010050.hg.1	4.4	3.52	1.84	0.0202	1			NonCoding
TC1600010440.hg.1	4.33	3.34	1.99	0.0203	1	gawsnar	Transcript Identified by AceView	Coding
TC0800012134.hg.1	4.2	3.52	1.61	0.0203	1	zawbly	Transcript Identified by AceView	Coding
TC0600009101.hg.1	4.1	3.4	1.62	0.0203	1			NonCoding
TC1400009507.hg.1	3.99	4.81	-1.76	0.0203	1			NonCoding
TC0600013802.hg.1	3.22	3.85	-1.54	0.0204	1			NonCoding
TC0800008558.hg.1	3.37	4.12	-1.68	0.0204	1			NonCoding
TC1300008005.hg.1	3.38	4	-1.53	0.0204	1			NonCoding
TC0500010332.hg.1	4.17	4.99	-1.76	0.0204	1			NonCoding
TC0200013849.hg.1	4.21	3.14	2.09	0.0204	1	glawkorbu	Transcript Identified by AceView	Unassigned
TC1300008588.hg.1	3.5	4.23	-1.66	0.0204	1	VDAC1P12	voltage-dependent anion channel 1 pseudogene 12 [Source:HGNC Symbol;Acc:HGNC:39680]	Multiple_Complex
TC1300009275.hg.1	3.77	3.03	1.68	0.0204	1			NonCoding
TC0300012943.hg.1	14.26	14.89	-1.54	0.0204	1	LXN	latexin	Multiple_Complex
TC0X00008894.hg.1	6.54	5.94	1.52	0.0205	1	pleydee	Transcript Identified by AceView	Coding
TC0Y00006868.hg.1	6.54	5.94	1.52	0.0205	1	barbo	Transcript Identified by AceView	Coding
TC0600009767.hg.1	3.29	3.97	-1.6	0.0205	1			NonCoding
TC0600007429.hg.1	3.89	4.48	-1.5	0.0205	1			NonCoding
TC0700010368.hg.1	3.37	4.84	-2.77	0.0205	1	blerlaby	Transcript Identified by AceView	Unassigned
TC0200012046.hg.1	4.3	5.12	-1.76	0.0205	1			NonCoding
TC1600011007.hg.1	9.05	8.33	1.64	0.0205	1	MPHOSPH6	M-phase phosphoprotein 6	Multiple_Complex
TC1100007758.hg.1	4.24	3.12	2.17	0.0206	1	gaplo	Transcript Identified by AceView	Coding
TC0300013520.hg.1	10.92	10.29	1.56	0.0206	1	CLDN1	claudin 1	Multiple_Complex
TC0200013779.hg.1	10.64	11.23	-1.5	0.0206	1	ST6GAL2	ST6 beta-galactosamide alpha-2,6-sialyltranferase 2	Multiple_Complex
TC0500008944.hg.1	3.98	4.61	-1.55	0.0206	1	titure	Transcript Identified by AceView	Coding
TC2000006601.hg.1	10.48	11.15	-1.59	0.0206	1	CDS2	CDP-diacylglycerol synthase 2	Multiple_Complex
TC0800012154.hg.1	4.75	3.96	1.74	0.0206	1			NonCoding
TC0800009324.hg.1	4.63	3.63	1.99	0.0206	1	pleyblaby	Transcript Identified by AceView	Unassigned
TC1200012244.hg.1	3.7	3	1.63	0.0207	1			NonCoding
TC1200011481.hg.1	6.36	7.27	-1.88	0.0207	1	skeejuby	Transcript Identified by AceView	Coding
TC0500009360.hg.1	3.97	3.31	1.58	0.0207	1	feeskeeby	Transcript Identified by AceView	Coding
TC1200011270.hg.1	5.29	5.94	-1.57	0.0207	1	RP11-98E6.1		Multiple_Complex
TC0800011383.hg.1	5.03	4.22	1.76	0.0207	1	jeewybu	Transcript Identified by AceView	Unassigned
TC1400007258.hg.1	4.29	3.58	1.64	0.0207	1			NonCoding
TC0500007985.hg.1	5.28	4.51	1.7	0.0207	1	blogey; CTD-2269F5.1	Transcript Identified by AceView; novel transcript	Multiple_Complex
TC1200008742.hg.1	7.34	8.2	-1.81	0.0208	1	SETP7	SET pseudogene 7 [Source:HGNC Symbol;Acc:HGNC:42926]	Pseudogene
TC1600010687.hg.1	8.86	9.71	-1.8	0.0208	1	RPL35AP33	ribosomal protein L35a pseudogene 33	Multiple_Complex
TC0300009856.hg.1	3.63	4.23	-1.52	0.0208	1	IL1RAP	interleukin 1 receptor accessory protein	NonCoding
TC0500010779.hg.1	4.69	5.84	-2.21	0.0208	1	SLC38A9	solute carrier family 38, member 9	Multiple_Complex
TC1000009811.hg.1	4.76	5.48	-1.65	0.0208	1	stawmorbu	Transcript Identified by AceView	Coding
TC0200013640.hg.1	6.46	7.1	-1.55	0.0208	1	RP11-292K15.2		Pseudogene
TC0500011313.hg.1	5.94	6.9	-1.95	0.0208	1	blusterbu	Transcript Identified by AceView	Coding
TC0800010166.hg.1	4.57	5.3	-1.67	0.0208	1	kowerby	Transcript Identified by AceView	Unassigned
TC1700008411.hg.1	8.18	8.82	-1.55	0.0209	1	RP11-159D12.11	novel transcript	NonCoding
TC1100009970.hg.1	5.69	6.39	-1.63	0.0209	1	HPX	hemopexin	Multiple_Complex
TC1100010667.hg.1	4.64	5.23	-1.51	0.0209	1	MIR7154	microRNA 7154	Precursor_microRNA
TC1200009393.hg.1	4.81	4.09	1.64	0.0209	1	snorgawby	Transcript Identified by AceView	Coding
TC0100011010.hg.1	4.62	3.71	1.87	0.0209	1			NonCoding
TC0700009779.hg.1	3.23	3.91	-1.6	0.0209	1	cheyko	Transcript Identified by AceView	Coding
TC1500007742.hg.1	5.68	4.43	2.39	0.021	1	blorer	Transcript Identified by AceView	Coding
TC0700007866.hg.1	3.38	4.15	-1.71	0.021	1			NonCoding
TC0600013499.hg.1	4.02	3.38	1.56	0.021	1	AL033378.1		Precursor_microRNA
TC0200008991.hg.1	6.84	5.86	1.98	0.021	1			NonCoding
TC0700007006.hg.1	5.22	5.97	-1.69	0.0211	1	HOXA11-AS	HOXA11 antisense RNA	NonCoding
TC2100006929.hg.1	4.29	3.48	1.75	0.0211	1			NonCoding
TC2000009698.hg.1	4.42	5.03	-1.52	0.0211	1			NonCoding
TC0600011958.hg.1	4.38	3.8	1.5	0.0211	1			NonCoding
TC2200006936.hg.1	5.11	4.07	2.05	0.0212	1	YESP	Transcript Identified by AceView, Entrez Gene ID(s) 7526	Unassigned
TC2200007654.hg.1	4.94	4.22	1.65	0.0212	1			NonCoding
TC0500012408.hg.1	3.81	4.72	-1.89	0.0212	1			NonCoding
TC0600008209.hg.1	6.86	5.92	1.92	0.0212	1	CENPQ	centromere protein Q	Coding
TC0700007380.hg.1	4.17	3.58	1.51	0.0212	1			NonCoding
TC1900008748.hg.1	3.88	4.79	-1.87	0.0212	1	ZNF525_	Transcript Identified by AceView, Entrez Gene ID(s) 147804; 729885; 100271524; 170958; 388561; 91661	Unassigned
TC0100015089.hg.1	10.91	11.74	-1.78	0.0212	1	PPIAP7	peptidylprolyl isomerase A (cyclophilin A) pseudogene 7 [Source:HGNC Symbol;Acc:HGNC:9270]	Pseudogene
TC0X00007248.hg.1	4.46	3.82	1.56	0.0212	1	MIR660	microRNA 660	Multiple_Complex
TC0200009997.hg.1	6.3	6.94	-1.56	0.0212	1	RP11-796E10.1	novel transcript	NonCoding
TC0100013404.hg.1	4.49	5.17	-1.6	0.0213	1	blyworbo	Transcript Identified by AceView	Unassigned
TC0700007753.hg.1	4.03	3.42	1.52	0.0213	1			NonCoding
TC1300007136.hg.1	3.76	3.13	1.54	0.0214	1			NonCoding
TC0300013280.hg.1	4.28	2.92	2.58	0.0214	1			NonCoding
TC1200006434.hg.1	4.61	4.03	1.5	0.0214	1	plorblo	Transcript Identified by AceView	Coding
TC1100007340.hg.1	4.42	5.34	-1.9	0.0214	1			NonCoding
TC0900008409.hg.1	4	4.66	-1.58	0.0214	1			NonCoding
TC1500006717.hg.1	4.38	5.26	-1.85	0.0215	1	rukaru	Transcript Identified by AceView	Unassigned
TC0800012337.hg.1	4.32	3.57	1.68	0.0215	1			NonCoding
TC1700008970.hg.1	5.73	4.79	1.92	0.0215	1			NonCoding
TC0500011305.hg.1	3.55	4.28	-1.65	0.0215	1	gojoy	Transcript Identified by AceView	Unassigned
TC0100011051.hg.1	6.39	5.67	1.65	0.0215	1	AL357932.1		Precursor_microRNA
TC0X00008068.hg.1	10.3	10.98	-1.6	0.0215	1			NonCoding
TCUn_KI270442v100006435.hg.1	8.72	9.71	-1.99	0.0216	1			NonCoding
TC1200008779.hg.1	4.45	3.55	1.87	0.0216	1	Y_RNA	Y RNA [Source:RFAM;Acc:RF00019]	NonCoding
TC1700006868.hg.1	9.03	9.74	-1.64	0.0216	1	RPS27AP1	ribosomal protein S27a pseudogene 1	Multiple_Complex
TC2000007721.hg.1	6.14	5.33	1.75	0.0216	1	AL035457.1		Precursor_microRNA
TC0200010008.hg.1	4.09	3.46	1.55	0.0216	1			NonCoding
TC0X00010985.hg.1	4.8	4.07	1.66	0.0216	1			NonCoding
TC0100010684.hg.1	4.94	5.77	-1.78	0.0216	1	verrabo	Transcript Identified by AceView	Unassigned
TC0600010440.hg.1	5.69	4.83	1.82	0.0216	1			NonCoding
TC1400008148.hg.1	4.85	3.92	1.9	0.0216	1			NonCoding
TSUnmapped00000931.hg.1	4.58	3.86	1.64	0.0216	1			NonCoding
TC0600008899.hg.1	3.96	4.69	-1.66	0.0217	1			NonCoding
TC0600011389.hg.1	3.73	4.32	-1.5	0.0217	1	DDR1-AS1; TIGD1L	DDR1 antisense RNA 1 (head to head) [Source:HGNC Symbol;Acc:HGNC:28694]; tigger transposable element derived 1-like	NonCoding
TC0600012544.hg.1	5.69	4.99	1.63	0.0218	1	RRAGD	Ras-related GTP binding D	Multiple_Complex
TC0400011244.hg.1	8.27	9.07	-1.75	0.0218	1	RP11-397E7.4		Multiple_Complex
TC1200012739.hg.1	6.52	5.92	1.52	0.0219	1	PARP11	poly(ADP-ribose) polymerase family member 11	Multiple_Complex
TC1800008693.hg.1	4	3.31	1.61	0.0219	1			NonCoding
TC0400007696.hg.1	4.08	4.74	-1.58	0.0219	1			NonCoding
TC1400008948.hg.1	4.68	3.77	1.87	0.0219	1			NonCoding
TC0800010541.hg.1	3.84	3.09	1.68	0.0219	1			NonCoding
TC0800009405.hg.1	4.19	3.54	1.56	0.0219	1	RN7SKP159	RNA, 7SK small nuclear pseudogene 159 [Source:HGNC Symbol;Acc:HGNC:45883]	NonCoding
TC0300008140.hg.1	4.63	3.74	1.85	0.0219	1	TMEM30C	transmembrane protein 30C	Multiple_Complex
TC2200007706.hg.1	4.12	4.81	-1.62	0.022	1	jarblo	Transcript Identified by AceView	Unassigned
TC1300008192.hg.1	4.09	3.42	1.59	0.022	1	LINC00388; RP11-484H12.3	long intergenic non-protein coding RNA 388 [Source:HGNC Symbol;Acc:HGNC:42716]; putative novel transcript	NonCoding
TC0200010089.hg.1	4.66	3.95	1.63	0.022	1			NonCoding
TC0X00011061.hg.1	4.05	4.67	-1.54	0.022	1	RP3-433G13.1		Multiple_Complex
TC0600010400.hg.1	6.28	4.94	2.53	0.022	1			NonCoding
TC0300009054.hg.1	5.37	4.58	1.74	0.022	1	SLC9A9-AS1	SLC9A9 antisense RNA 1	NonCoding
TC1900008433.hg.1	8.75	9.43	-1.61	0.022	1	GLTSCR2; SNORD23	glioma tumor suppressor candidate region gene 2; small nucleolar RNA, C/D box 23	Multiple_Complex
TC1900010674.hg.1	6.81	5.95	1.82	0.022	1	MIR6719	microRNA 6719	Precursor_microRNA
TC0X00010149.hg.1	4.58	3.79	1.73	0.022	1			NonCoding
TC0800007097.hg.1	3.82	3.07	1.69	0.0221	1	RP11-521M14.1	novel transcript	NonCoding
TC1200008845.hg.1	4.54	3.69	1.81	0.0221	1	RAD9B	RAD9 checkpoint clamp component B	Multiple_Complex
TC0600009329.hg.1	4.34	3.74	1.52	0.0221	1			NonCoding
TC1100007279.hg.1	3.58	4.56	-1.98	0.0221	1	storwor	Transcript Identified by AceView	Coding
TC0800012407.hg.1	4.78	5.65	-1.83	0.0221	1	LINC01605	long intergenic non-protein coding RNA 1605	NonCoding
TC0Y00006969.hg.1	4.72	5.41	-1.62	0.0221	1	RP11-109F19.1		Pseudogene
TC0500010544.hg.1	3.41	4.01	-1.52	0.0221	1	LINC01265	long intergenic non-protein coding RNA 1265	NonCoding
TC1500009267.hg.1	4.3	4.92	-1.53	0.0221	1	snozobu	Transcript Identified by AceView	Unassigned
TC0100012677.hg.1	5.26	4.55	1.64	0.0221	1	ranobu	Transcript Identified by AceView	Coding
TC0800011775.hg.1	3.43	4.06	-1.55	0.0221	1	pleeterbo	Transcript Identified by AceView	Coding
TC0400008897.hg.1	3.08	4.01	-1.91	0.0222	1			NonCoding
TC0400010089.hg.1	3.11	3.75	-1.56	0.0222	1	AC007126.1; sawsworbu	novel transcript; Transcript Identified by AceView	Multiple_Complex
TC0900006539.hg.1	5.23	6.13	-1.87	0.0222	1	JAK2	Memczak2013 ALT_ACCEPTOR, ALT_DONOR, coding, INTERNAL, intronic best transcript NM_004972	NonCoding
TC2000009366.hg.1	4.48	3.72	1.69	0.0222	1	jawtu	Transcript Identified by AceView	Coding
TC1900006745.hg.1	4.46	3.41	2.08	0.0222	1			NonCoding
TC0900007034.hg.1	5.05	4.38	1.6	0.0222	1	vawsta	Transcript Identified by AceView	Coding
TC1100009005.hg.1	3.61	4.37	-1.69	0.0222	1	fawkley	Transcript Identified by AceView	Unassigned
TC0600009687.hg.1	3.39	4.05	-1.59	0.0222	1			NonCoding
TC0X00008061.hg.1	3.24	4.25	-2.01	0.0222	1			NonCoding
TC0300008988.hg.1	8.65	9.25	-1.52	0.0223	1	RPL23AP41	ribosomal protein L23a pseudogene 41 [Source:HGNC Symbol;Acc:HGNC:35634]	Multiple_Complex
TC2000006738.hg.1	3.97	4.78	-1.75	0.0223	1	vyvor	Transcript Identified by AceView	Unassigned
TC0800006551.hg.1	4.05	3.4	1.58	0.0223	1	RP11-281H11.2		Pseudogene
TC0400008838.hg.1	3.88	4.5	-1.53	0.0223	1	feyglu	Transcript Identified by AceView	Unassigned
TC1600009648.hg.1	3.92	4.6	-1.6	0.0223	1	LARP7P2	La ribonucleoprotein domain family member 7 pseudogene 2 [Source:HGNC Symbol;Acc:HGNC:49764]	Multiple_Complex
TC0600009601.hg.1	3.29	3.96	-1.58	0.0224	1	RPSAP42	ribosomal protein SA pseudogene 42 [Source:HGNC Symbol;Acc:HGNC:36265]	Multiple_Complex
TC1500007113.hg.1	6.35	7.08	-1.67	0.0224	1	CTD-2651B20.2		Multiple_Complex
TC1000010743.hg.1	4.34	3.28	2.07	0.0224	1			NonCoding
TC0800009846.hg.1	4.12	3.43	1.62	0.0224	1	klaslybu	Transcript Identified by AceView	Coding
TC0700008364.hg.1	4.49	3.57	1.89	0.0224	1			NonCoding
TC1500009733.hg.1	5.43	4.82	1.53	0.0224	1	Y_RNA	Y RNA [Source:RFAM;Acc:RF00019]	NonCoding
TC1200011863.hg.1	3.67	4.39	-1.64	0.0225	1			NonCoding
TC0400011116.hg.1	8.7	9.5	-1.74	0.0225	1	SERBP1P5	SERPINE1 mRNA binding protein 1 pseudogene 5 [Source:HGNC Symbol;Acc:HGNC:44632]	Pseudogene
TC1400007665.hg.1	6.92	5.7	2.32	0.0225	1	BBOF1	basal body orientation factor 1	Multiple_Complex
TC1000012468.hg.1	3.85	3.16	1.61	0.0225	1			NonCoding
TC1600008225.hg.1	4.16	3.56	1.52	0.0225	1	swawoybu	Transcript Identified by AceView	Coding
TC1600010172.hg.1	4.75	4.05	1.62	0.0226	1	RP11-93O14.2; VPS35	novel transcript; Transcript Identified by AceView, Entrez Gene ID(s) 55737	NonCoding
TC0100011753.hg.1	4.6	3.96	1.56	0.0226	1	CNIH3; RP11-449J1.1	Transcript Identified by AceView, Entrez Gene ID(s) 149111; novel transcript	NonCoding
TC1100010410.hg.1	5.65	4.78	1.83	0.0226	1	BDNF	brain-derived neurotrophic factor	Multiple_Complex
TC0X00011012.hg.1	6.31	5.7	1.53	0.0226	1	SLITRK4	SLIT and NTRK-like family, member 4	Multiple_Complex
TC0800011349.hg.1	5.25	5.84	-1.51	0.0226	1	RPL5P24	ribosomal protein L5 pseudogene 24	Pseudogene
TC0700008967.hg.1	3.91	3.21	1.63	0.0227	1			NonCoding
TC0400008444.hg.1	4.5	3.74	1.69	0.0227	1	LARP7	Zhang2013 ALT_DONOR, coding, INTERNAL, intronic, OVERLAPTX, OVEXON best transcript NM_016648	NonCoding
TC0300011185.hg.1	4.21	4.83	-1.54	0.0227	1			NonCoding
TC1400008003.hg.1	12.06	12.78	-1.64	0.0227	1	RP11-529H20.3		Multiple_Complex
TC1700006774.hg.1	6.66	7.46	-1.73	0.0227	1	CYB5D1	cytochrome b5 domain containing 1	Multiple_Complex
TC2000008648.hg.1	4.23	4.93	-1.63	0.0227	1			NonCoding
TC0200008753.hg.1	4.22	3.58	1.56	0.0228	1	AC018878.3	putative novel transcript	NonCoding
TC1800008224.hg.1	9.06	10.05	-2	0.0228	1	RP11-254G11.1		Pseudogene
TC0900009636.hg.1	4.63	3.96	1.6	0.0228	1	bleyrawbu	Transcript Identified by AceView	Coding
TC1100012972.hg.1	3.62	2.94	1.61	0.0228	1			NonCoding
TC0600011901.hg.1	6.58	7.26	-1.6	0.0228	1	RP5-1120P11.4		Multiple_Complex
TC1300006833.hg.1	4	4.67	-1.6	0.0228	1			NonCoding
TC0100009258.hg.1	3.91	4.52	-1.52	0.0228	1			NonCoding
TC0900009591.hg.1	4.36	3.6	1.7	0.0229	1	RNU6-319P	RNA, U6 small nuclear 319, pseudogene [Source:HGNC Symbol;Acc:HGNC:47282]	Small_RNA
TC0200010179.hg.1	5.1	4.37	1.66	0.0229	1			NonCoding
TC0100012013.hg.1	4.53	3.88	1.58	0.0229	1			NonCoding
TC1400006853.hg.1	5	5.7	-1.62	0.023	1	AKAP6	A kinase (PRKA) anchor protein 6	Multiple_Complex
TC1100010946.hg.1	11.42	12.15	-1.66	0.023	1	LPXN	leupaxin	Multiple_Complex
TC2000009956.hg.1	9.5	8.84	1.58	0.023	1	PCMTD2	protein-L-isoaspartate (D-aspartate) O-methyltransferase domain containing 2	Multiple_Complex
TC0100017937.hg.1	6.33	6.96	-1.55	0.023	1	RP11-435F13.2		Multiple_Complex
TC0500011904.hg.1	3.65	2.95	1.63	0.0231	1			NonCoding
TC0100018358.hg.1	4.62	3.9	1.65	0.0231	1			NonCoding
TC0400008486.hg.1	4.55	3.47	2.12	0.0231	1	spoklawby	Transcript Identified by AceView	Unassigned
TC0100016404.hg.1	8.46	9.29	-1.78	0.0231	1	PFN1P1	profilin 1 pseudogene 1 [Source:HGNC Symbol;Acc:HGNC:42989]	Pseudogene
TC0400008844.hg.1	5.18	4.01	2.25	0.0231	1			NonCoding
TC0300010768.hg.1	4.93	3.66	2.4	0.0231	1	blofarbo	Transcript Identified by AceView	Coding
TC0100015161.hg.1	5.28	4.14	2.21	0.0232	1	glyplu	Transcript Identified by AceView	Unassigned
TC0300008131.hg.1	5.56	3.76	3.48	0.0232	1	nerswoyby	Transcript Identified by AceView	Unassigned
TC0300008638.hg.1	3.86	4.62	-1.69	0.0232	1	OR7E97P	olfactory receptor, family 7, subfamily E, member 97 pseudogene	Pseudogene
TC0700007075.hg.1	4.83	3.41	2.68	0.0232	1	vuja	Transcript Identified by AceView	Coding
TC0700007715.hg.1	4.34	4.97	-1.54	0.0232	1			NonCoding
TC0200009297.hg.1	6.75	7.39	-1.56	0.0233	1	AC068137.13		Pseudogene
TC1200010534.hg.1	4.06	4.65	-1.5	0.0233	1	bawner	Transcript Identified by AceView	Coding
TC1200007999.hg.1	5.22	4.19	2.04	0.0233	1	RNU6-1009P	RNA, U6 small nuclear 1009, pseudogene [Source:HGNC Symbol;Acc:HGNC:47972]	Small_RNA
TC1200009463.hg.1	4.67	3.89	1.71	0.0233	1	terflobu	Transcript Identified by AceView	Coding
TC0600011542.hg.1	7.23	8	-1.71	0.0233	1	RPL12P1	ribosomal protein L12 pseudogene 1	Pseudogene
TC0600012795.hg.1	3.59	4.23	-1.56	0.0233	1	ARMC2	Memczak2013 ANTISENSE, coding, INTERNAL, intronic best transcript NM_032131	NonCoding
TC0500009740.hg.1	4.19	3.51	1.6	0.0234	1	cherflu	Transcript Identified by AceView	Coding
TC1700006885.hg.1	5.48	4.74	1.68	0.0234	1	RP11-963H4.3	novel transcript	NonCoding
TC1000009002.hg.1	3.75	4.4	-1.57	0.0234	1	PNLIPRP3	pancreatic lipase-related protein 3	Multiple_Complex
TC1200008102.hg.1	4.41	5.02	-1.52	0.0234	1	RP11-81H14.3		Pseudogene
TC0300006943.hg.1	5.87	5.18	1.62	0.0234	1	sworjeebo	Transcript Identified by AceView	Coding
TC0400012684.hg.1	5.71	4.48	2.34	0.0234	1	AC093763.1		Precursor_microRNA
TC1300007019.hg.1	3.12	3.79	-1.59	0.0235	1	teysper	Transcript Identified by AceView	Unassigned
TC0900006897.hg.1	3.89	3.3	1.51	0.0235	1	lerlee	Transcript Identified by AceView	Unassigned
TC0400012900.hg.1	6.3	5.69	1.52	0.0235	1	FBXL5	F-box and leucine-rich repeat protein 5	Multiple_Complex
TC0100012151.hg.1	4.53	5.24	-1.64	0.0235	1	Y_RNA	Y RNA [Source:RFAM;Acc:RF00019]	NonCoding
TC2000008141.hg.1	10.79	11.65	-1.82	0.0235	1	RPS10L		Pseudogene
TC0700009413.hg.1	4.5	3.87	1.54	0.0235	1	sneyjoyby	Transcript Identified by AceView	Unassigned
TC1000012357.hg.1	5.15	5.78	-1.54	0.0235	1	joynarby	Transcript Identified by AceView	Coding
TC0800009883.hg.1	4.01	3.42	1.5	0.0235	1	RNU4-71P	RNA, U4 small nuclear 71, pseudogene [Source:HGNC Symbol;Acc:HGNC:47007]	Small_RNA
TC0200011037.hg.1	4.44	3.81	1.55	0.0235	1			NonCoding
TC0800010012.hg.1	4.25	3.64	1.52	0.0235	1	MIR3148	microRNA 3148	Precursor_microRNA
TC1400010756.hg.1	5.21	5.87	-1.57	0.0235	1	GPR135	G protein-coupled receptor 135	Multiple_Complex
TC0100007560.hg.1	3.91	4.67	-1.69	0.0235	1			NonCoding
TC1200010100.hg.1	3.72	2.51	2.31	0.0236	1			NonCoding
TC0400011688.hg.1	10.37	10.99	-1.53	0.0236	1	RP11-586D5.3		Pseudogene
TC0200012050.hg.1	5.59	6.41	-1.76	0.0236	1			NonCoding
TC0400008331.hg.1	11.46	10.61	1.8	0.0236	1	NPNT	nephronectin	Multiple_Complex
TC0800010408.hg.1	4.73	5.47	-1.66	0.0236	1			NonCoding
TC1200012838.hg.1	4.32	3.6	1.65	0.0236	1			NonCoding
TC2200008582.hg.1	5.26	4.56	1.62	0.0237	1			NonCoding
TC1300009237.hg.1	4.01	3.14	1.82	0.0237	1	jershoybu	Transcript Identified by AceView	Unassigned
TC1700009433.hg.1	4.7	5.41	-1.63	0.0237	1	RP1-59D14.10	novel transcript, antisense to SGSM2	NonCoding
TC0500011680.hg.1	4.3	3.55	1.69	0.0237	1	CTC-287O8.1		Pseudogene
TC0700012643.hg.1	3.72	4.32	-1.52	0.0237	1	AC008085.1		Multiple_Complex
TC1600011496.hg.1	7.24	6.64	1.51	0.0237	1	GPRC5B	G protein-coupled receptor, class C, group 5, member B	Multiple_Complex
TC0300008322.hg.1	4.15	3.41	1.66	0.0238	1	RP11-402J7.2		Multiple_Complex
TC0800009907.hg.1	4.25	3.59	1.58	0.0238	1			NonCoding
TC0200012244.hg.1	3.82	3.08	1.67	0.0238	1			NonCoding
TC0300010367.hg.1	4.88	5.78	-1.86	0.0238	1	nujobo	Transcript Identified by AceView	Coding
TC0X00008396.hg.1	3.59	4.37	-1.72	0.0238	1			NonCoding
TC1500010261.hg.1	5.69	6.58	-1.85	0.0238	1	BNC1	basonuclin 1	Coding
TC0100011932.hg.1	3.78	2.94	1.8	0.0238	1	gleynawbu	Transcript Identified by AceView	Coding
TC1900010539.hg.1	5.16	4.57	1.51	0.0238	1	ritire	Transcript Identified by AceView	Coding
TC0X00007011.hg.1	11.18	11.87	-1.61	0.0239	1	RP11-126D17.1		Multiple_Complex
TC1600008214.hg.1	6.3	5.59	1.64	0.0239	1	TANGO6	transport and golgi organization 6 homolog	Multiple_Complex
TC0300008917.hg.1	5.92	6.51	-1.51	0.0239	1	RP11-102M11.2	novel transcript, antisense to STAG1	NonCoding
TC0600012244.hg.1	9.44	10.34	-1.87	0.0239	1	RPL37P15	ribosomal protein L37 pseudogene 15	Multiple_Complex
TC2200009179.hg.1	6.28	7.33	-2.07	0.024	1	AC002056.3		Multiple_Complex
TC1300009067.hg.1	4.08	3.31	1.71	0.024	1			NonCoding
TC0Y00006480.hg.1	5.92	5.33	1.51	0.024	1	gluber	Transcript Identified by AceView	Coding
TC0300009893.hg.1	4.25	3.54	1.64	0.0241	1	mypobu	Transcript Identified by AceView	NonCoding
TC0400009801.hg.1	4.26	3.24	2.03	0.0241	1	glawglu	Transcript Identified by AceView	Coding
TC1200009094.hg.1	3.93	3.27	1.58	0.0241	1	parnaw	Transcript Identified by AceView	Unassigned
TC0X00008123.hg.1	4.38	3.4	1.97	0.0241	1			NonCoding
TC1500009688.hg.1	4.52	5.2	-1.61	0.0242	1			NonCoding
TC1800009012.hg.1	3.94	3.34	1.52	0.0242	1	MIR548AV	microRNA 548av	Precursor_microRNA
TC2000008288.hg.1	6.03	5.06	1.97	0.0242	1	RNA5-8SP7	5.8S ribosomal pseudogene 7 [Source:HGNC Symbol;Acc:HGNC:41962]	Ribosomal
TC0200009604.hg.1	4.55	5.41	-1.82	0.0242	1	RP11-567F11.1	TEC	Unassigned
TC1100012117.hg.1	5.01	4.25	1.69	0.0243	1	RP11-864G5.8		Multiple_Complex
TC1400007630.hg.1	4.33	3.71	1.54	0.0243	1	RP4-687K1.2		Multiple_Complex
TC1300009951.hg.1	4.3	3.56	1.67	0.0243	1	TPTE2P6; PSPC1P2	transmembrane phosphoinositide 3-phosphatase and tensin homolog 2 pseudogene 6; paraspeckle component 1 pseudogene 2	Multiple_Complex
TC0500008158.hg.1	5.81	4.98	1.78	0.0243	1	joyfler	Transcript Identified by AceView	Unassigned
TC1200007007.hg.1	11.41	12.16	-1.68	0.0243	1	RPL7P6	ribosomal protein L7 pseudogene 6 [Source:HGNC Symbol;Acc:HGNC:32430]	Pseudogene
TC2200009186.hg.1	8.28	7.64	1.55	0.0243	1	PEX26	peroxisomal biogenesis factor 26	Multiple_Complex
TC0300008822.hg.1	4.06	4.7	-1.55	0.0244	1	GSTO3P	glutathione S-transferase omega 3, pseudogene [Source:HGNC Symbol;Acc:HGNC:23065]	Multiple_Complex
TC1500010384.hg.1	5.48	4.79	1.62	0.0244	1	MIR6766	microRNA 6766	Precursor_microRNA
TC1400007826.hg.1	4.45	5.06	-1.54	0.0244	1	EIF3LP1	eukaryotic translation initiation factor 3 subunit L pseudogene 1 [Source:HGNC Symbol;Acc:HGNC:20010]	Pseudogene
TC1200007611.hg.1	6.73	7.51	-1.71	0.0244	1	RP11-112N23.1		Multiple_Complex
TC0400009129.hg.1	4.54	5.15	-1.53	0.0244	1	RXFP1	relaxin/insulin-like family peptide receptor 1	Multiple_Complex
TC0700008433.hg.1	5.03	3.81	2.34	0.0244	1	AP1S2P1	adaptor related protein complex 1 sigma 2 subunit pseudogene 1 [Source:HGNC Symbol;Acc:HGNC:50752]	Pseudogene
TC1400006846.hg.1	4.25	5.08	-1.78	0.0244	1	torzor	Transcript Identified by AceView	Coding
TC0500008809.hg.1	4.91	5.84	-1.91	0.0245	1	RNU6-572P	RNA, U6 small nuclear 572, pseudogene [Source:HGNC Symbol;Acc:HGNC:47535]	Small_RNA
TC0400012529.hg.1	2.98	3.6	-1.54	0.0245	1	loygly	Transcript Identified by AceView	Unassigned
TC0900008317.hg.1	5.38	6.4	-2.03	0.0245	1	blawswa	Transcript Identified by AceView	Coding
TC0300006797.hg.1	4.05	3.25	1.74	0.0245	1			NonCoding
TC0400010587.hg.1	6.09	4.39	3.24	0.0245	1			NonCoding
TC0300008714.hg.1	4.55	3.75	1.74	0.0245	1	RUVBL1-AS1	RUVBL1 antisense RNA 1	NonCoding
TC1100010897.hg.1	9.92	9.16	1.69	0.0245	1	UBE2L6	ubiquitin-conjugating enzyme E2L 6	Multiple_Complex
TC0500012402.hg.1	3.39	4.39	-2	0.0246	1	hunume	Transcript Identified by AceView	Coding
TC0100010425.hg.1	4.32	3.4	1.89	0.0246	1	beemabu	Transcript Identified by AceView	Unassigned
TC0400008036.hg.1	3.61	4.53	-1.88	0.0246	1			NonCoding
TC1900008261.hg.1	4.52	3.8	1.64	0.0246	1	MRPS15P2	mitochondrial ribosomal protein S15 pseudogene 2	Multiple_Complex
TC0200009474.hg.1	4.18	3.43	1.68	0.0246	1	rogybo	Transcript Identified by AceView	Coding
TC0600011210.hg.1	5.72	5.01	1.63	0.0246	1			NonCoding
TC0200014534.hg.1	4.14	3.39	1.69	0.0246	1			NonCoding
TC0600007283.hg.1	7.62	8.36	-1.67	0.0246	1	RP1-34B20.4		Pseudogene
TC1200007175.hg.1	5.63	6.55	-1.89	0.0247	1			NonCoding
TC0300010601.hg.1	4.68	4.02	1.58	0.0247	1	MTND4LP9	mitochondrially encoded NADH:ubiquinone oxidoreductase core subunit 4L pseudogene 9 [Source:HGNC Symbol;Acc:HGNC:42243]	Multiple_Complex
TC0200015115.hg.1	9.96	10.72	-1.69	0.0247	1	FTH1P20	ferritin, heavy polypeptide 1 pseudogene 20 [Source:HGNC Symbol;Acc:HGNC:37639]	Multiple_Complex
TC0400008509.hg.1	4.45	3.72	1.66	0.0247	1			NonCoding
TC0700011814.hg.1	3.72	4.33	-1.52	0.0247	1			NonCoding
TC0600009277.hg.1	3.04	3.95	-1.88	0.0248	1			NonCoding
TC2000009573.hg.1	4.2	5.32	-2.18	0.0248	1			NonCoding
TC0800010803.hg.1	5.16	4.38	1.72	0.0248	1			NonCoding
TC2000007626.hg.1	4.74	4.09	1.57	0.0248	1			NonCoding
TC0300010833.hg.1	4.82	4.14	1.61	0.0248	1			NonCoding
TC2000007828.hg.1	13.77	14.53	-1.69	0.0249	1	RPS4XP3	ribosomal protein S4X pseudogene 3 [Source:HGNC Symbol;Acc:HGNC:16251]	Pseudogene
TC0X00007446.hg.1	4.42	3.81	1.52	0.0249	1			NonCoding
TC0200009037.hg.1	6.6	7.67	-2.1	0.0249	1			NonCoding
TC0900011724.hg.1	4.35	4.98	-1.55	0.0249	1	LOC401554; RP11-88G17.6	uncharacterized LOC401554; novel transcript	NonCoding
TC1300009374.hg.1	4.18	3.22	1.96	0.025	1	sperferby	Transcript Identified by AceView	Coding
TC1200010816.hg.1	3.56	4.36	-1.75	0.025	1			NonCoding
TC1200010204.hg.1	4	3.09	1.87	0.025	1			NonCoding
TC0600008207.hg.1	4.47	3.8	1.59	0.025	1			NonCoding
TC1900007793.hg.1	3.82	3.13	1.61	0.0251	1			NonCoding
TC0X00007684.hg.1	5.11	5.78	-1.6	0.0251	1	RP3-481A17.1		Multiple_Complex
TC0200006564.hg.1	5.16	5.96	-1.74	0.0251	1			NonCoding
TC0900011933.hg.1	3.55	2.96	1.5	0.0252	1			NonCoding
TC1500007145.hg.1	3.94	4.55	-1.52	0.0252	1	RN7SKP139	RNA, 7SK small nuclear pseudogene 139 [Source:HGNC Symbol;Acc:HGNC:45863]	NonCoding
TC0700013164.hg.1	4.4	5.26	-1.82	0.0252	1	RP11-279O22.1		Pseudogene
TC0300009593.hg.1	3.51	2.85	1.58	0.0253	1	nargawbo	Transcript Identified by AceView	Unassigned
TC0500009228.hg.1	4.38	3.66	1.65	0.0253	1			NonCoding
TC0300009819.hg.1	4.66	3.94	1.64	0.0253	1	toybybo	Transcript Identified by AceView	Coding
TC0300011334.hg.1	4.99	4.32	1.58	0.0253	1	klawnybo	Transcript Identified by AceView	Unassigned
TC0100013082.hg.1	3.87	4.5	-1.55	0.0253	1			NonCoding
TC0X00010196.hg.1	9.05	8.36	1.61	0.0253	1	RPS6KA6	ribosomal protein S6 kinase, 90kDa, polypeptide 6	Multiple_Complex
TC1700010852.hg.1	5.66	4.98	1.6	0.0253	1	MIR6783	microRNA 6783	Precursor_microRNA
TC0500012532.hg.1	5.07	5.78	-1.64	0.0254	1	CTC-550M4.1		Multiple_Complex
TC1400009925.hg.1	5.05	4.24	1.75	0.0254	1	jeemaby	Transcript Identified by AceView	Unassigned
TC0100017403.hg.1	4.23	4.92	-1.6	0.0254	1			NonCoding
TC0800009677.hg.1	4.54	5.16	-1.54	0.0254	1			NonCoding
TC1400009829.hg.1	5.7	6.32	-1.54	0.0254	1	CEP128	centrosomal protein 128kDa	Multiple_Complex
TC0800007225.hg.1	4.05	3.44	1.53	0.0254	1	NRG1-IT1	NRG1 intronic transcript 1	NonCoding
TC0200010668.hg.1	4.39	5.63	-2.35	0.0255	1			NonCoding
TC0500011038.hg.1	4.59	5.54	-1.92	0.0255	1	gywuby	Transcript Identified by AceView	Coding
TC0400007460.hg.1	7.95	7.14	1.75	0.0255	1	OCIAD1	Transcript Identified by AceView, Entrez Gene ID(s) 54940	Unassigned
TC0100015003.hg.1	3.78	4.36	-1.5	0.0255	1	RP11-57H12.5	novel transcript, antisense to RWDD3	NonCoding
TC0800012242.hg.1	5.31	6.05	-1.68	0.0256	1			NonCoding
TC1500006679.hg.1	4.25	3.58	1.59	0.0256	1			NonCoding
TC1100011738.hg.1	5.66	4.84	1.76	0.0256	1	bloyfey	Transcript Identified by AceView	Coding
TC0800011327.hg.1	4.38	3.77	1.53	0.0256	1			NonCoding
TC1000009468.hg.1	4.44	5.04	-1.51	0.0256	1	mitaro	Transcript Identified by AceView	Unassigned
TC1200011564.hg.1	4.88	3.84	2.06	0.0256	1			NonCoding
TC0500009132.hg.1	4.44	5.08	-1.56	0.0257	1	RP11-54C4.2		Pseudogene
TC0600014177.hg.1	8.82	8.19	1.56	0.0257	1	DSE	dermatan sulfate epimerase	Multiple_Complex
TC1400007278.hg.1	6.71	7.32	-1.52	0.0257	1	RPL3P3	ribosomal protein L3 pseudogene 3 [Source:HGNC Symbol;Acc:HGNC:23550]	Pseudogene
TC1000007228.hg.1	5.03	5.84	-1.76	0.0257	1	yowamu	Transcript Identified by AceView	Coding
TC1300007056.hg.1	3.59	4.42	-1.77	0.0258	1			NonCoding
TC1200012579.hg.1	3.38	4.03	-1.57	0.0258	1	NTF3	neurotrophin 3	Multiple_Complex
TC1700007434.hg.1	3.76	4.46	-1.62	0.0258	1	muchaw	Transcript Identified by AceView	Unassigned
TC1500010098.hg.1	3.1	3.84	-1.68	0.0258	1	SCAPER	Transcript Identified by AceView, Entrez Gene ID(s) 49855	Unassigned
TC0300006445.hg.1	2.84	3.59	-1.68	0.0258	1	AC087430.1	novel transcript	NonCoding
TC0100016774.hg.1	14.13	14.75	-1.54	0.0258	1	LOC647150	Transcript Identified by AceView, Entrez Gene ID(s) 647150	Unassigned
TC0300006591.hg.1	4.32	3.4	1.89	0.0259	1			NonCoding
TC0400011357.hg.1	3.26	4.42	-2.23	0.0259	1	sloysnuby	Transcript Identified by AceView	Unassigned
TC0500012383.hg.1	4.5	3.81	1.61	0.0259	1	flyka	Transcript Identified by AceView	Coding
TC1400010567.hg.1	3.16	3.9	-1.67	0.0259	1	IGHVIII-82	immunoglobulin heavy variable (III)-82 (pseudogene)	Multiple_Complex
TC0200014500.hg.1	3.15	3.96	-1.75	0.026	1	AC096558.1	novel transcript, antisense to ARHGAP15	NonCoding
TC1100011540.hg.1	5.21	5.88	-1.6	0.026	1	darmoy	Transcript Identified by AceView	Unassigned
TC0300012533.hg.1	5.39	4.56	1.78	0.026	1			NonCoding
TC1000007259.hg.1	5.35	4.73	1.53	0.0261	1			NonCoding
TC0200014700.hg.1	3.25	4.18	-1.9	0.0261	1	lado	Transcript Identified by AceView	Unassigned
TC1100010049.hg.1	4.05	3.35	1.62	0.0261	1			NonCoding
TC1200010765.hg.1	4.25	4.92	-1.6	0.0262	1	KRT128P	keratin 128 pseudogene [Source:HGNC Symbol;Acc:HGNC:48882]	Multiple_Complex
TC1300009525.hg.1	5.95	5.14	1.76	0.0263	1	bawnoy	Transcript Identified by AceView	Unassigned
TC0300014004.hg.1	3.94	4.53	-1.5	0.0263	1	LINC00877	long intergenic non-protein coding RNA 877	NonCoding
TC1800008289.hg.1	5.7	6.31	-1.53	0.0263	1	RPL23AP77	ribosomal protein L23a pseudogene 77	Pseudogene
TC0500011640.hg.1	5.02	3.64	2.61	0.0263	1	ploshoyby	Transcript Identified by AceView	Coding
TC1900008415.hg.1	4.38	5.13	-1.67	0.0264	1	CCDC9	coiled-coil domain containing 9	Multiple_Complex
TSUnmapped00000235.hg.1	7.21	6.5	1.63	0.0264	1	EIF3F	Eukaryotic translation initiation factor 3 subunit F [Source:UniProtKB/Swiss-Prot;Acc:O00303]	NonCoding
TC0100010298.hg.1	8.09	7.16	1.9	0.0264	1			NonCoding
TC0800010980.hg.1	11.4	12.16	-1.69	0.0264	1	RP11-98H4.4		Multiple_Complex
TC1700010716.hg.1	4.62	5.39	-1.7	0.0265	1	GHDC	GH3 domain containing	Multiple_Complex
TC0200014786.hg.1	3.88	4.68	-1.73	0.0265	1	AC092684.1	novel transcript	NonCoding
TC1000011961.hg.1	3.99	3.29	1.62	0.0265	1	RP11-355F22.1	novel transcript	NonCoding
TC0900008847.hg.1	12.74	13.42	-1.59	0.0265	1	LCN2	lipocalin 2	Multiple_Complex
TC0200013161.hg.1	4.45	5.29	-1.79	0.0265	1	SNAR-H	small ILF3/NF90-associated RNA H	Multiple_Complex
TC0500011617.hg.1	4.16	3.27	1.84	0.0265	1	rawsloby	Transcript Identified by AceView	NonCoding
TC1900008756.hg.1	4.37	4.98	-1.53	0.0265	1	blawser	Transcript Identified by AceView	Unassigned
TC1900009708.hg.1	3.78	2.99	1.73	0.0266	1			NonCoding
TC0200009961.hg.1	4.15	3.52	1.55	0.0266	1	skerfeebu	Transcript Identified by AceView	Unassigned
TC1500008935.hg.1	6.68	5.79	1.85	0.0267	1	plosper	Transcript Identified by AceView	Unassigned
TC1300006852.hg.1	3.62	4.55	-1.9	0.0267	1	RP11-218I21.2; forsherbu	Transcript Identified by AceView; TEC	Multiple_Complex
TC1500008016.hg.1	5.71	6.55	-1.79	0.0267	1	RP11-81A1.3		Multiple_Complex
TC1900011796.hg.1	7.11	6.48	1.55	0.0268	1	NDUFA3	NADH dehydrogenase (ubiquinone) 1 alpha subcomplex, 3, 9kDa	NonCoding
TC1200011522.hg.1	3.74	4.53	-1.73	0.0268	1	fleyglyby	Transcript Identified by AceView	Coding
TC0100011675.hg.1	3.87	3.26	1.53	0.0268	1	RP11-103C3.1	novel transcript	NonCoding
TC1400007719.hg.1	4.76	3.6	2.24	0.0268	1	tihuri	Transcript Identified by AceView	Coding
TC0300013019.hg.1	4.75	4.06	1.6	0.0269	1	SI	sucrase-isomaltase (alpha-glucosidase)	Multiple_Complex
TC0100017901.hg.1	4.58	3.52	2.09	0.0269	1			NonCoding
TC0100007855.hg.1	3.98	4.79	-1.75	0.0269	1	serzobo	Transcript Identified by AceView	Coding
TC1900009995.hg.1	4.16	5.21	-2.07	0.0269	1			NonCoding
TC1100006503.hg.1	5.6	4.36	2.35	0.027	1	blarglerbu	Transcript Identified by AceView	Coding
TC2000008379.hg.1	11.34	11.99	-1.57	0.027	1	MKKS	McKusick-Kaufman syndrome	Multiple_Complex
TC0100010995.hg.1	5.34	4.6	1.67	0.0271	1			NonCoding
TC0700008264.hg.1	6.04	5.26	1.72	0.0271	1	DBF4	Transcript Identified by AceView, Entrez Gene ID(s) 10926	Unassigned
TC0900006711.hg.1	7.02	7.73	-1.63	0.0271	1	fawler	Transcript Identified by AceView	Coding
TC1700009446.hg.1	3.98	4.83	-1.8	0.0272	1	EIF4A1P9	eukaryotic translation initiation factor 4A1 pseudogene 9 [Source:HGNC Symbol;Acc:HGNC:37928]	Multiple_Complex
TC1100010258.hg.1	3.02	3.66	-1.56	0.0272	1			NonCoding
TC0200010547.hg.1	4.46	5.05	-1.51	0.0272	1	moklu	Transcript Identified by AceView	Coding
TC0300008821.hg.1	5.58	4.98	1.52	0.0273	1			NonCoding
TC0700008223.hg.1	4.56	3.97	1.51	0.0273	1			NonCoding
TC0600006990.hg.1	8.53	9.31	-1.71	0.0273	1	RPS4XP7	ribosomal protein S4X pseudogene 7 [Source:HGNC Symbol;Acc:HGNC:36885]	Pseudogene
TC1400010754.hg.1	4.76	3.95	1.75	0.0273	1	C14orf37	chromosome 14 open reading frame 37	Multiple_Complex
TC1700008871.hg.1	4.12	3.51	1.52	0.0273	1			NonCoding
TC0300008141.hg.1	8.6	9.53	-1.9	0.0274	1	VTI1BP1	vesicle transport through interaction with t-SNAREs 1B pseudogene 1 [Source:HGNC Symbol;Acc:HGNC:43727]	Pseudogene
TC1500009705.hg.1	3.24	4	-1.7	0.0274	1	zageeby	Transcript Identified by AceView	Coding
TC0100017104.hg.1	10.31	11.09	-1.71	0.0274	1	RP11-343H5.4		Multiple_Complex
TC1900010408.hg.1	4.03	4.66	-1.55	0.0274	1	RN7SL150P	RNA, 7SL, cytoplasmic 150, pseudogene [Source:HGNC Symbol;Acc:HGNC:46166]	NonCoding
TC0800010483.hg.1	3.36	4.15	-1.72	0.0274	1	verwuby	Transcript Identified by AceView	Coding
TC0100014061.hg.1	5.6	5	1.52	0.0274	1	tomybo	Transcript Identified by AceView	Coding
TC0900011405.hg.1	4.49	3.85	1.56	0.0275	1			NonCoding
TC0600012030.hg.1	3.57	4.21	-1.56	0.0275	1			NonCoding
TC1500006944.hg.1	4.98	4.14	1.8	0.0275	1	PLCB2-AS1; RP11-133K1.5	PLCB2 antisense RNA 1 [Source:HGNC Symbol;Acc:HGNC:43662]; novel transcript	NonCoding
TC1900009896.hg.1	3.77	4.6	-1.78	0.0276	1	CYP4F11	cytochrome P450, family 4, subfamily F, polypeptide 11	Multiple_Complex
TC0X00006862.hg.1	3.25	4.42	-2.25	0.0276	1			NonCoding
TC0700012931.hg.1	3.34	3.96	-1.54	0.0276	1	blablabu	Transcript Identified by AceView	Multiple_Complex
TC0400008544.hg.1	5.62	4.62	2	0.0277	1			NonCoding
TC0200012787.hg.1	3.2	5.9	-6.49	0.0277	1	lojorbo	Transcript Identified by AceView	Unassigned
TC0X00007089.hg.1	4.48	3.75	1.66	0.0277	1	wopaw	Transcript Identified by AceView	Unassigned
TC1900008751.hg.1	4.31	5.32	-2.01	0.0277	1	nertabu	Transcript Identified by AceView	Unassigned
TC0300010759.hg.1	7.5	8.14	-1.55	0.0277	1	RPL18AP7	ribosomal protein L18a pseudogene 7 [Source:HGNC Symbol;Acc:HGNC:35607]	Pseudogene
TC0600008117.hg.1	4.24	4.84	-1.52	0.0278	1			NonCoding
TC1000009916.hg.1	3.76	4.37	-1.52	0.0278	1	CUBN	cubilin (intrinsic factor-cobalamin receptor)	Multiple_Complex
TC0900011201.hg.1	4.23	5.32	-2.13	0.0278	1	KIAA0368andOR2K2	Transcript Identified by AceView, Entrez Gene ID(s) 23392; 26248	Unassigned
TC1100011706.hg.1	4.22	2.92	2.45	0.0278	1			NonCoding
TC0300013715.hg.1	3.91	3.13	1.72	0.0278	1			NonCoding
TC0800008488.hg.1	3.67	4.38	-1.63	0.0278	1	jashoy	Transcript Identified by AceView	Unassigned
TC1700010625.hg.1	8.77	9.38	-1.53	0.0278	1	TNS4	tensin 4	Multiple_Complex
TC0300013637.hg.1	3.78	4.39	-1.53	0.0278	1	Y_RNA	Y RNA [Source:RFAM;Acc:RF00019]	NonCoding
TC0800009556.hg.1	5.25	4.36	1.86	0.0279	1	slybla	Transcript Identified by AceView	Unassigned
TC0X00009120.hg.1	6.13	6.73	-1.51	0.0279	1	RP11-699A7.1		Multiple_Complex
TC1900008967.hg.1	6.51	7.26	-1.68	0.0279	1	ZNF470	zinc finger protein 470	Multiple_Complex
TC1600010098.hg.1	6.2	5.23	1.96	0.0279	1			NonCoding
TC1300009353.hg.1	4.15	3.2	1.93	0.0279	1	turire	Transcript Identified by AceView	NonCoding
TC0200007197.hg.1	4.02	4.79	-1.71	0.0279	1	sweyjeebu	Transcript Identified by AceView	Coding
TC0200014898.hg.1	5.79	5.15	1.57	0.028	1			NonCoding
TC1100007379.hg.1	5.62	6.23	-1.52	0.028	1	RPL23AP63	ribosomal protein L23a pseudogene 63 [Source:HGNC Symbol;Acc:HGNC:35502]	Multiple_Complex
TC0900009304.hg.1	5.05	4.3	1.68	0.028	1			NonCoding
TC0300009548.hg.1	4.42	5.38	-1.95	0.028	1	blawkoybu	Transcript Identified by AceView	Coding
TC1600007186.hg.1	10.84	10.14	1.63	0.028	1	C16orf52	chromosome 16 open reading frame 52	Multiple_Complex
TC0100008340.hg.1	4.35	5.36	-2.01	0.0281	1	cheyplo	Transcript Identified by AceView	Coding
TC0500010842.hg.1	7.09	6.5	1.51	0.0281	1	PDE4D	phosphodiesterase 4D, cAMP-specific	Multiple_Complex
TC0300012900.hg.1	4.33	5.48	-2.22	0.0281	1	TIPARP	Memczak2013 ANTISENSE, CDS, coding, INTERNAL best transcript NM_001184717	NonCoding
TC1200011349.hg.1	3.12	4.02	-1.87	0.0281	1			NonCoding
TC2000009277.hg.1	4.27	3.61	1.58	0.0281	1	TP53RKandSLC13A3	Transcript Identified by AceView, Entrez Gene ID(s) 64849; 112858	Unassigned
TC0100010253.hg.1	3.69	2.94	1.69	0.0281	1	OR10J7P	olfactory receptor, family 10, subfamily J, member 7 pseudogene	Pseudogene
TC1200011050.hg.1	3.5	2.88	1.53	0.0282	1			NonCoding
TC0200008309.hg.1	9.29	9.95	-1.58	0.0283	1	ketomo	Transcript Identified by AceView	Coding
TC0900006620.hg.1	4.21	3.34	1.83	0.0283	1	RNU7-185P	RNA, U7 small nuclear 185 pseudogene [Source:HGNC Symbol;Acc:HGNC:45719]	Small_RNA
TC1500010644.hg.1	4.36	3.66	1.63	0.0283	1	stawswar	Transcript Identified by AceView	Coding
TC1600009807.hg.1	3.89	3.19	1.63	0.0283	1			NonCoding
TC0600006999.hg.1	5.27	5.91	-1.56	0.0283	1			NonCoding
TC0700011595.hg.1	4.45	3.33	2.16	0.0283	1	jermoyby	Transcript Identified by AceView	Unassigned
TC1700006964.hg.1	3.25	3.92	-1.6	0.0284	1			NonCoding
TC0300007894.hg.1	4.65	5.39	-1.67	0.0284	1			NonCoding
TC0700007761.hg.1	5.3	4.49	1.76	0.0284	1			NonCoding
TC0200007295.hg.1	4.17	3.48	1.62	0.0284	1	kerdaw	Transcript Identified by AceView	Coding
TC1800006836.hg.1	3.6	4.49	-1.85	0.0285	1			NonCoding
TC1600010512.hg.1	8.13	8.87	-1.68	0.0285	1	RP11-430C1.2		Multiple_Complex
TC1400009666.hg.1	4.15	3.32	1.77	0.0285	1			NonCoding
TC1200006598.hg.1	3.29	3.91	-1.54	0.0285	1			NonCoding
TC0200014416.hg.1	6	6.63	-1.54	0.0285	1	HNRNPKP2	heterogeneous nuclear ribonucleoprotein K pseudogene 2 [Source:HGNC Symbol;Acc:HGNC:42375]	Pseudogene
TC0100016628.hg.1	3.96	4.71	-1.68	0.0285	1	RP1-223H12.5		Multiple_Complex
TC0100009794.hg.1	3.49	4.42	-1.92	0.0286	1			NonCoding
TC0600008782.hg.1	8.15	9.21	-2.08	0.0286	1	RP11-63K6.4		Multiple_Complex
TC0300008644.hg.1	9.93	10.65	-1.64	0.0286	1	RPS3AP14	ribosomal protein S3a pseudogene 14 [Source:HGNC Symbol;Acc:HGNC:35715]	Pseudogene
[truncated: 907 more rows]
