# Supplementary material for: Lapatinib antitumor effect is associated with PI3K and MAPK pathway: An analysis in human and canine prostate cancer cells
Source: PLoS One. 2024 Apr 2;19(4):e0297043. doi: 10.1371/journal.pone.0297043 (PMC10986952; doi:10.1371/journal.pone.0297043)
Supplement: S2 Table — (XLSX) [file pone.0297043.s003.xlsx]

## Sheet: Canine PC1 Treat x Untreat
Supplementary Table 2. Dysregulated genes in canine prostate cancer cell line PC1, comparing PC1 treated and not treated with lapatinib.
ID	PC1: treated Avg (log2)	PC1: untreated Avg (log2)	Fold Change	P-val	FDR P-val	Gene Symbol	Description
14288111	8.74	10.54	-3.49	8.22e-07	0.0228	FBXO32	F-box protein 32
14284972	1.74	3.5	-3.39	0.0037	0.3424
14409429	3.28	4.82	-2.9	0.0001	0.2445
14292314	2.78	4.29	-2.86	0.0028	0.3366
14450280	3.32	4.8	-2.79	0.003	0.3366	EFCAB13	EF-hand calcium binding domain 13
14337772	2.52	3.93	-2.67	0.0008	0.272
14393134	2.02	3.4	-2.61	0.046	0.4877
14443192	1.7	3.08	-2.6	0.0037	0.3424
14443616	4.56	5.88	-2.5	0.0007	0.272
14461937	5.12	6.41	-2.46	0.0062	0.3605	MIR221	microRNA mir-221
14285193	1.22	2.49	-2.42	0.0078	0.3731
14295626	4.94	6.2	-2.39	0.0002	0.2445	NR1H4	nuclear receptor subfamily 1, group H, member 4
14445787	3.08	4.32	-2.36	0.0153	0.4256
14394479	1.87	3.07	-2.3	0.0047	0.3557
14255000	5.61	6.81	-2.3	0.0015	0.3023
14338595	1.38	2.58	-2.3	0.0009	0.2734	LOC100685069	olfactory receptor 52N4-like
14407766	5.56	6.76	-2.3	0.0013	0.2991
14327488	1.67	2.86	-2.28	0.0054	0.358
14365457	6.73	7.9	-2.26	2.72e-05	0.2445	NR4A1	nuclear receptor subfamily 4, group A, member 1
14318096	0.86	2.03	-2.25	0.0075	0.3728
14312826	5.79	6.96	-2.24	0.0002	0.2445	PLA2G16	phospholipase A2, group XVI
14382160	2.69	3.85	-2.24	0.0033	0.3424
14395923	2.18	3.32	-2.19	0.0016	0.3057
14394374	1.91	3.04	-2.19	0.0358	0.47
14256438	2.61	3.71	-2.14	0.0361	0.471
14272296	1.79	2.87	-2.12	0.0163	0.4309
14446789	7.21	8.28	-2.1	0.0001	0.2445	MIR21	microRNA mir-21
14261004	2.06	3.13	-2.1	0.0483	0.4923
14263359	1.52	2.59	-2.1	0.0059	0.358	MIRLET7F	microRNA let-7f
14340049	3.01	4.08	-2.1	0.0276	0.4501
14385515	5.7	6.77	-2.09	0.015	0.425
14387790	6.75	7.81	-2.09	0.0001	0.2445	RASGEF1B	RasGEF domain family, member 1B
14405119	4.57	5.63	-2.08	0.0197	0.4364
14455032	6.22	7.27	-2.07	2.88e-05	0.2445	LCN2	lipocalin 2
14265751	1.48	2.53	-2.06	0.0001	0.2445
14366099	1.49	2.53	-2.06	0.0151	0.425
14338734	3.79	4.82	-2.05	0.0046	0.3557	OR10B10	olfactory receptor
14456765	4.6	5.63	-2.04	0.0385	0.4742
14325661	3.58	4.61	-2.04	0.0013	0.2991
14462814	3.96	4.99	-2.04	0.0001	0.2445
14460437	2.32	3.34	-2.03	0.0351	0.4687
14358974	1.18	2.2	-2.02	0.0023	0.3289
14285861	5.46	6.46	-2	0.0014	0.2991
14357656	1.49	2.49	-2	0.0184	0.4339
14373699	6.09	7.09	-2	0.0002	0.2445	TP53INP1	tumor protein p53 inducible nuclear protein 1
14429481	5.23	6.23	-2	0.0094	0.3859
14297065	2.08	3.07	-1.99	0.0013	0.2991
14330216	3.97	4.96	-1.99	0.0028	0.3366	LOC100683014	olfactory receptor 10H3-like
14264475	2.81	3.79	-1.98	0.0275	0.4501
14318722	3.59	4.58	-1.98	0.0002	0.2445	CXCR4	chemokine (C-X-C motif) receptor 4
14336259	2.32	3.31	-1.98	0.0105	0.396	OR7G6	olfactory receptor
14363334	4.81	5.79	-1.97	0.0147	0.4224
14278350	1.75	2.72	-1.96	0.0195	0.436
14407180	1.68	2.65	-1.96	0.0156	0.4267
14258404	2.36	3.33	-1.96	0.0008	0.272	MIR371	microRNA mir-371
14339048	5.88	6.84	-1.95	0.0006	0.272
14386659	2.34	3.3	-1.94	0.0335	0.4638
14287501	5.15	6.11	-1.94	0.0039	0.3439
14466716	3.41	4.36	-1.94	0.0184	0.4339
14395046	0.86	1.81	-1.93	0.0201	0.4372	LOC488253	histone H2B type 1-A
14338497	2.22	3.17	-1.93	0.0056	0.358
14459081	2.37	3.31	-1.92	0.0027	0.3366	CDX4	caudal type homeobox 4
14283702	1.71	2.65	-1.92	0.0272	0.4501
14452973	0.8	1.73	-1.91	0.0114	0.4018
14351011	0.99	1.93	-1.91	0.0017	0.31
14272955	3.04	3.98	-1.91	0.0171	0.4339	NRXN1	neurexin 1
14371827	1.69	2.63	-1.91	0.0461	0.4877
14307833	8.14	9.07	-1.9	0.001	0.2864	CYP1B1	cytochrome P450, family 1, subfamily B, polypeptide 1
14319360	1.13	2.05	-1.9	0.0356	0.47
14327861	3.98	4.91	-1.9	0.0063	0.361
14450790	5.72	6.65	-1.9	0.0016	0.3057
14302887	4.47	5.4	-1.9	0.0113	0.4018	DLC1	DLC1 Rho GTPase activating protein
14398190	0.94	1.86	-1.89	0.0002	0.2445
14378540	5.42	6.34	-1.88	0.0007	0.272
14343428	1.44	2.35	-1.88	0.0339	0.4638
14366019	7.75	8.66	-1.87	0.0033	0.3424	LOC102152282	uncharacterized LOC102152282
14366035	7.75	8.66	-1.87	0.0033	0.3424
14400913	5.89	6.8	-1.87	0.0012	0.2991	FAM78B	family with sequence similarity 78, member B
14347512	8.44	9.34	-1.87	0.0009	0.2734	THBD	thrombomodulin
14310031	9.61	10.51	-1.87	7.7e-05	0.2445	INHBA	inhibin, beta A
14329619	7.45	8.34	-1.85	0.0003	0.2489	CCR1	chemokine (C-C motif) receptor 1
14401834	1.2	2.09	-1.85	0.0141	0.4212
14471658	1.78	2.67	-1.85	0.0067	0.3652
14438769	8.08	8.97	-1.84	0.0005	0.272	FOS	FBJ murine osteosarcoma viral oncogene homolog
14264540	7.71	8.58	-1.84	4.39e-05	0.2445	PPP1R15A	protein phosphatase 1, regulatory subunit 15A
14404757	5.09	5.97	-1.83	0.0005	0.272	SH3TC2	SH3 domain and tetratricopeptide repeats 2
14428715	4.15	5.02	-1.83	0.0301	0.4547
14417878	7.3	8.17	-1.82	0.0003	0.2445	KLHL21	kelch-like family member 21
14380004	3	3.86	-1.81	0.0007	0.272	CAPN3	calpain 3
14468724	1.01	1.86	-1.8	0.0421	0.4827
14337477	4.17	5.01	-1.8	0.0442	0.4848
14441452	1.78	2.62	-1.8	0.017	0.4339
14292745	2.15	3	-1.8	0.0221	0.443
14376697	3.13	3.97	-1.79	0.0303	0.4554
14472296	3.93	4.77	-1.79	0.0052	0.3571
14473244	3.93	4.77	-1.79	0.0052	0.3571
14474134	3.93	4.77	-1.79	0.0052	0.3571
14262639	5.68	6.51	-1.79	0.0019	0.3254	MIR27B	microRNA mir-27b
14407191	7.1	7.94	-1.78	0.0012	0.2991	CREBRF	CREB3 regulatory factor
14333320	7.76	8.6	-1.78	0.002	0.3259	LMCD1	LIM and cysteine-rich domains 1
14455304	3.33	4.16	-1.78	0.0029	0.3366	MIR181B-2	microRNA mir-181b-2
14389483	0.79	1.62	-1.78	0.0008	0.272
14441912	6.21	7.03	-1.77	0.0047	0.3557
14288228	4.83	5.65	-1.77	0.0128	0.4113
14355741	3.8	4.63	-1.77	0.0312	0.4602	MFAP3L	microfibrillar-associated protein 3-like
14311226	1.83	2.65	-1.77	0.0378	0.473	LOC483510	cOR9G1 olfactory receptor family 9 subfamily G-like
14306803	4.32	5.14	-1.77	0.0005	0.272
14287353	5.65	6.47	-1.76	0.0014	0.2991	SLC4A4	solute carrier family 4 (sodium bicarbonate cotransporter), member 4
14460642	2.59	3.41	-1.76	0.0289	0.452
14403019	2.48	3.3	-1.76	0.0399	0.477
14401926	8.04	8.85	-1.76	0.0004	0.2528	DUSP10	dual specificity phosphatase 10
14314719	2.61	3.41	-1.75	0.0023	0.3331	cOR4C1P	cOR4C1P olfactory receptor family 4 subfamily C-like
14339519	3.93	4.74	-1.75	0.025	0.4482	LOC612564	membrane-spanning 4-domains subfamily A member 7
14262637	2.44	3.24	-1.75	0.0057	0.358	MIR24-1	microRNA mir-24-1
14259234	4.31	5.12	-1.75	0.0061	0.3592	BBC3	BCL2 binding component 3
14273423	3.36	4.16	-1.75	0.0305	0.456
14401885	1.82	2.63	-1.74	0.0483	0.4922	MIR215	microRNA mir-215
14316196	3.8	4.6	-1.74	0.0123	0.4066
14392195	1.6	2.39	-1.74	0.0183	0.4339	MIR16-2	microRNA mir-16-2
14412970	0.92	1.72	-1.73	0.0082	0.3769
14466340	3.7	4.49	-1.73	0.04	0.4771
14449667	1.89	2.68	-1.73	0.0267	0.4501
14379302	7.69	8.49	-1.73	0.0031	0.3378	SLIT2	slit guidance ligand 2
14358596	2.54	3.33	-1.73	0.0226	0.4444
14472290	5	5.79	-1.73	0.0135	0.4172
14473236	5	5.79	-1.73	0.0135	0.4172
14474126	5	5.79	-1.73	0.0135	0.4172
14431598	5.75	6.53	-1.72	0.0018	0.3232
14338622	2.16	2.94	-1.72	0.0116	0.4018	LOC485317	olfactory receptor 56A3-like
14392627	6.65	7.43	-1.72	0.0005	0.272	UBE2QL1	ubiquitin-conjugating enzyme E2Q family-like 1
14259007	5.97	6.75	-1.72	0.0035	0.3424	HSD17B14	hydroxysteroid (17-beta) dehydrogenase 14
14387393	6.02	6.8	-1.72	0.0015	0.304	ENPEP	glutamyl aminopeptidase (aminopeptidase A)
14387914	3.34	4.12	-1.72	0.005	0.3571
14278575	3.65	4.43	-1.72	0.0129	0.4113	MIR32	microRNA mir-32
14276969	1.72	2.5	-1.72	0.0143	0.4217
14463182	2.65	3.42	-1.71	0.0072	0.3698	LOC492024	nuclear RNA export factor 2-like
14401355	1.73	2.5	-1.71	0.0067	0.3652	OR10K2	olfactory receptor, family 10, subfamily K, member 2
14399750	3.09	3.86	-1.71	0.0085	0.3781
14301544	1.6	2.37	-1.71	0.0385	0.4742	cOR9A7	cOR9A7 olfactory receptor family 9 subfamily A-like
14466978	6.83	7.6	-1.71	0.0003	0.2489
14456388	3.6	4.37	-1.7	0.0006	0.272	LOC479922; LOC607314	pancreatic alpha-amylase; pancreatic alpha-amylase-like
14422100	1	1.76	-1.7	0.0231	0.4444
14456137	5.55	6.31	-1.7	0.0214	0.4414	LOC607401	leucine-rich repeat-containing protein 37A2
14257441	6.45	7.21	-1.7	0.0045	0.3557	KLF9	Kruppel-like factor 9
14338580	1.44	2.2	-1.7	0.0117	0.4018
14442432	7	7.76	-1.7	0.0013	0.2991	STON2	stonin 2
14342504	3.97	4.73	-1.69	0.0106	0.396	LOC100855548	putative methyltransferase-like protein 21E pseudogene
14301065	8.35	9.11	-1.69	0.0005	0.272	VEGFC	vascular endothelial growth factor C
14313735	6.28	7.04	-1.69	0.0022	0.3289
14308046	7.04	7.79	-1.69	0.0085	0.3781	MAL	mal, T-cell differentiation protein
14451820	1.19	1.94	-1.69	0.0375	0.473	MIR10A	microRNA mir-10a
14468786	1.68	2.43	-1.68	0.0414	0.4817
14288213	2.56	3.31	-1.68	0.0155	0.4267
14268116	4.51	5.26	-1.68	0.0042	0.3482
14459233	1.99	2.74	-1.68	0.0035	0.3424
14282086	1.3	2.05	-1.68	0.006	0.3583
14415255	3.79	4.54	-1.68	0.0185	0.4339
14398789	6.15	6.9	-1.68	0.0327	0.4638	CYP27A1	cytochrome P450, family 27, subfamily A, polypeptide 1
14352149	10.7	11.45	-1.68	0.0002	0.2445	B4GALT5	UDP-Gal:betaGlcNAc beta 1,4- galactosyltransferase, polypeptide 5
14375116	2.71	3.46	-1.68	0.0231	0.4444	MIR1839	microRNA mir-1839
14402615	8.45	9.2	-1.68	0.0008	0.272	LYST	lysosomal trafficking regulator
14290131	2.53	3.27	-1.68	0.0266	0.4501	MIR182	microRNA mir-182
14340665	1.98	2.73	-1.67	0.0219	0.4414	COR56A6	olfactory receptor family 56 subfamily A, member 6
14452485	2.82	3.56	-1.67	0.0008	0.272
14322296	6.63	7.37	-1.67	0.0009	0.2734	ID3	inhibitor of DNA binding 3, dominant negative helix-loop-helix protein
14330571	5.34	6.08	-1.67	0.0351	0.4687	MIR23A	microRNA mir-23a
14422668	5.24	5.97	-1.66	0.0169	0.4339
14472714	0.84	1.57	-1.66	0.0436	0.4848
14473516	0.84	1.57	-1.66	0.0436	0.4848
14473856	0.84	1.57	-1.66	0.0436	0.4848
14392425	1.89	2.63	-1.66	0.0018	0.3232
14353899	2.49	3.22	-1.66	0.0356	0.47
14309009	3.24	3.97	-1.66	0.0087	0.383	VTCN1	V-set domain containing T cell activation inhibitor 1
14280165	9.52	10.25	-1.66	0.0003	0.2489	PIM1	Pim-1 proto-oncogene, serine/threonine kinase
14334260	4.72	5.44	-1.66	0.0003	0.2528	DOCK3	dedicator of cytokinesis 3
14467542	4.45	5.17	-1.65	0.0048	0.3557
14432731	7.62	8.35	-1.65	0.0014	0.2991	EMILIN2; SMCHD1	elastin microfibril interfacer 2; structural maintenance of chromosomes flexible hinge domain containing 1
14298552	1.99	2.71	-1.65	0.0132	0.4167	SYCP3	synaptonemal complex protein 3
14281808	3.16	3.88	-1.65	0.0057	0.358	KLHL32	kelch-like family member 32
14461939	3.56	4.29	-1.65	0.0144	0.4223	MIR222	microRNA mir-222
14456364	7.69	8.41	-1.65	0.0158	0.4267	LOC102157056	uncharacterized LOC102157056
14277092	7.54	8.26	-1.65	0.0029	0.3366	KLHL3	kelch-like family member 3
14392293	6.42	7.14	-1.65	0.0069	0.3652	GPR160	G protein-coupled receptor 160
14453651	1.53	2.25	-1.65	0.0289	0.452	OR1E2	olfactory receptor DTMT
14292327	3.25	3.97	-1.65	0.0105	0.396	LOC609321	hyaluronidase-1-like
14270198	2.43	3.14	-1.64	0.0303	0.4554
14345437	4.03	4.74	-1.64	0.0024	0.3366
14270664	8.19	8.91	-1.64	0.0034	0.3424	PTPRB	protein tyrosine phosphatase, receptor type, B
14345811	1.85	2.56	-1.64	0.0349	0.4686
14350981	5.71	6.41	-1.63	0.0004	0.2632	TGM3	transglutaminase 3
14289152	1.09	1.8	-1.63	0.0485	0.4931
14341287	4.12	4.83	-1.63	0.004	0.3439	KCNJ11	potassium channel, inwardly rectifying subfamily J, member 11
14471400	6.96	7.67	-1.63	0.0007	0.272
14384320	5.81	6.52	-1.63	0.0042	0.349	LOC481092	olfactory receptor
14284605	4.58	5.29	-1.63	0.0108	0.396
14262658	3.77	4.47	-1.63	0.0021	0.3261	CTSL3	cathepsin L family member 3
14331207	2.16	2.87	-1.63	0.0456	0.4873	LOC100685759	olfactory receptor 7G3-like
14437232	7.19	7.9	-1.63	0.0045	0.3557	AKAP6	A kinase (PRKA) anchor protein 6
14323873	2.12	2.82	-1.63	0.0278	0.4504
14268777	5.77	6.48	-1.63	0.0039	0.3439
14273993	2.91	3.61	-1.62	0.034	0.4638
14378194	7.29	7.99	-1.62	0.0049	0.3571	ARNT2	aryl-hydrocarbon receptor nuclear translocator 2
14313429	3.4	4.1	-1.62	0.0419	0.4822
14417951	1.85	2.55	-1.62	0.0402	0.4778
14301319	1.42	2.12	-1.62	0.0107	0.396	cOR13M1	cOR13M1 olfactory receptor family 13 subfamily M-like
14256693	4.18	4.88	-1.62	0.0117	0.4018	SMPDL3A	sphingomyelin phosphodiesterase, acid-like 3A
14391319	6.94	7.63	-1.62	0.0014	0.2991	LPCAT1	lysophosphatidylcholine acyltransferase 1
14359850	7.01	7.7	-1.62	0.0112	0.4018	ADGRD1	adhesion G protein-coupled receptor D1
14456271	6.54	7.23	-1.61	0.033	0.4638	LOC491239	UDP-N-acetylhexosamine pyrophosphorylase-like protein 1
14283715	1.47	2.16	-1.61	0.0313	0.4606
14467044	6.03	6.72	-1.61	0.0228	0.4444
14468170	7.04	7.73	-1.61	0.0017	0.3085
14255467	1.47	2.16	-1.61	0.0285	0.452
14326731	8.1	8.78	-1.61	0.0038	0.3424	PADI1	peptidyl arginine deiminase, type I
14328051	2.41	3.1	-1.61	0.0079	0.374
14469996	6.52	7.21	-1.61	0.0044	0.3537
14428880	2.23	2.91	-1.61	0.0108	0.396	MSH4	mutS homolog 4
14295782	7.88	8.57	-1.61	0.003	0.3366	DRAM1	DNA-damage regulated autophagy modulator 1
14471778	4.26	4.94	-1.61	0.0021	0.3266
14296349	7.68	8.36	-1.6	0.0003	0.2528	FNIP2	folliculin interacting protein 2
14404319	8.58	9.26	-1.6	0.0007	0.272	RNF145	ring finger protein 145
14466604	1.86	2.55	-1.6	0.0127	0.41
14366041	7.9	8.58	-1.6	0.0008	0.272
14360271	5.2	5.88	-1.6	0.0123	0.4066	WDR66	WD repeat domain 66
14329322	5.06	5.74	-1.6	0.0473	0.4904	PLXNB1	plexin B1
14351625	6.4	7.08	-1.6	0.0005	0.272
14280885	5.41	6.08	-1.6	0.005	0.3571	SLC25A27	solute carrier family 25, member 27
14416200	4.13	4.81	-1.6	0.0135	0.4172
14258036	1.86	2.54	-1.6	0.0069	0.3652
14377195	4.14	4.82	-1.6	0.0369	0.4725
14430058	9.01	9.69	-1.6	0.0027	0.3366	LAMC2	laminin, gamma 2
14257570	5.59	6.26	-1.6	0.0034	0.3424	VLDLR	very low density lipoprotein receptor
14346547	1.28	1.96	-1.6	0.0112	0.4018
14355193	1.99	2.67	-1.6	0.0374	0.473	RXFP2	relaxin/insulin-like family peptide receptor 2
14306504	4.22	4.89	-1.6	0.032	0.4638	OVGP1	oviductal glycoprotein 1, 120kDa
14395888	6.67	7.35	-1.6	0.0019	0.3254
14338726	1.93	2.6	-1.6	0.0385	0.4742	LOC100688800	olfactory receptor 10A2-like
14363604	5.86	6.53	-1.59	0.0073	0.3716
14391611	7.13	7.8	-1.59	0.0003	0.2445	KLHL24	kelch-like family member 24
14389847	3.64	4.31	-1.59	0.0366	0.4716
14455969	3.72	4.39	-1.59	0.0214	0.4414	LOC607276; LOC612019	pancreatic alpha-amylase-like; pancreatic alpha-amylase
14472486	6.65	7.32	-1.59	0.004	0.3439
14472908	6.65	7.32	-1.59	0.004	0.3439
14473816	6.65	7.32	-1.59	0.004	0.3439
14300158	1.66	2.33	-1.59	0.0422	0.4827
14398217	8.46	9.13	-1.59	0.0007	0.272	PARD3B	par-3 family cell polarity regulator beta
14267300	3.27	3.94	-1.59	0.0367	0.4722
14467022	5.68	6.35	-1.59	0.0191	0.4339
14389920	2.58	3.25	-1.59	0.0126	0.4088	STX19	syntaxin 19
14291266	6.54	7.21	-1.59	0.0214	0.4414	MTURN	maturin, neural progenitor differentiation regulator homolog (Xenopus)
14389072	7.35	8.02	-1.59	0.0058	0.358	NFKBIZ	nuclear factor of kappa light polypeptide gene enhancer in B-cells inhibitor, zeta
14464168	2.72	3.38	-1.59	0.0276	0.4501
14360018	4.39	5.06	-1.59	0.003	0.3366	DNAH10	dynein, axonemal, heavy chain 10
14262089	5.83	6.49	-1.59	0.0131	0.4158	PARK2	parkin RBR E3 ubiquitin protein ligase
14313354	5.58	6.25	-1.59	0.0057	0.358	HECW1	HECT, C2 and WW domain containing E3 ubiquitin protein ligase 1
14265277	2.31	2.97	-1.58	0.0257	0.4482	CYP2A13	cytochrome P450 family 2 subfamily A polypeptide 13
14316910	8.6	9.26	-1.58	0.002	0.3254	SLC7A11	solute carrier family 7 (anionic amino acid transporter light chain, xc- system), member 11
14366025	8.04	8.71	-1.58	0.0014	0.2991
14366030	8.04	8.71	-1.58	0.0014	0.2991
14290706	3.31	3.97	-1.58	0.0302	0.4547
14444485	7	7.66	-1.58	0.014	0.4205	TANC2	tetratricopeptide repeat, ankyrin repeat and coiled-coil containing 2
14426689	3.9	4.56	-1.58	0.007	0.3652	MIR365-1	microRNA mir-365-1
14313517	7.65	8.31	-1.58	0.0013	0.2991	HBP1	HMG-box transcription factor 1
14471398	8.72	9.38	-1.58	0.0024	0.3366
14381834	6.43	7.09	-1.58	0.0069	0.3652	BMF	Bcl2 modifying factor
14290915	1.14	1.8	-1.58	0.0306	0.456
14284920	1.27	1.93	-1.58	0.0069	0.3652
14470086	1.14	1.79	-1.58	0.0192	0.4339
14334650	0.95	1.61	-1.57	0.0348	0.4686
14291509	7.75	8.41	-1.57	0.003	0.3366	DNAJB9	DnaJ (Hsp40) homolog, subfamily B, member 9
14353123	2.2	2.85	-1.57	0.0119	0.4033
14314587	0.91	1.56	-1.57	0.0438	0.4848	LOC100856768	olfactory receptor 8K3-like
14436623	2.41	3.06	-1.57	0.0275	0.4501	GCSAML	germinal center-associated, signaling and motility-like
14415962	6.58	7.23	-1.57	0.007	0.3652	ALOXE3	arachidonate lipoxygenase 3
14388917	1.19	1.84	-1.57	0.0077	0.3729	LOC608017	olfactory receptor 5H2-like
14440266	3.4	4.05	-1.57	0.0301	0.4547
14313731	5.96	6.61	-1.57	0.0038	0.3424	MAGI2	membrane associated guanylate kinase, WW and PDZ domain containing 2
14357826	4.61	5.26	-1.57	0.0119	0.4033
14442716	4.99	5.64	-1.56	0.0091	0.3836	SERPINA1	serpin peptidase inhibitor, clade A (alpha-1 antiproteinase, antitrypsin), member 1
14325273	10.17	10.82	-1.56	0.0006	0.272	HERPUD1	homocysteine-inducible, endoplasmic reticulum stress-inducible, ubiquitin-like domain member 1
14367591	4.89	5.53	-1.56	0.0354	0.47
14472422	3.49	4.13	-1.56	0.0159	0.4267
14472930	3.49	4.13	-1.56	0.0159	0.4267
14474262	3.49	4.13	-1.56	0.0159	0.4267
14366070	4.99	5.64	-1.56	0.0106	0.396	LRRK2	leucine-rich repeat kinase 2
14342238	1.57	2.21	-1.56	0.0009	0.2743	MIR17	microRNA mir-17
14380850	4.56	5.2	-1.56	0.0447	0.4855	FBXL22	F-box and leucine-rich repeat protein 22
14381700	3.63	4.27	-1.56	0.0027	0.3366	SCG5	secretogranin V
14364241	1.72	2.36	-1.56	0.0153	0.4258
14383936	4.86	5.5	-1.56	0.0446	0.4855
14338717	3.2	3.83	-1.56	0.0127	0.41	LOC611042	olfactory receptor 2AG2-like
14324780	5.88	6.52	-1.56	0.0011	0.2886	ELOVL7	ELOVL fatty acid elongase 7
14439587	1.42	2.05	-1.55	0.0429	0.4848	MIR376C	microRNA mir-376c
14342513	2.97	3.6	-1.55	0.03	0.4547	TNFSF13B	tumor necrosis factor (ligand) superfamily, member 13b
14409613	5.07	5.7	-1.55	0.0277	0.4504	ARHGAP20	Rho GTPase activating protein 20
14337814	7.34	7.98	-1.55	0.01	0.3927	GAB2	GRB2-associated binding protein 2
14380314	1.85	2.48	-1.55	0.0035	0.3424	MIR147	microRNA mir-147
14441412	1.4	2.03	-1.55	0.0481	0.4918
14442284	0.99	1.62	-1.55	0.05	0.4964
14330388	2.71	3.34	-1.55	0.0112	0.4018	OR10A12	olfactory receptor
14291161	1.46	2.09	-1.55	0.0226	0.4444
14256702	3.52	4.15	-1.55	0.009	0.3836	CLVS2	clavesin 2
14387456	6.96	7.59	-1.55	0.0151	0.425	ANK2	ankyrin 2, neuronal
14439181	5.75	6.37	-1.54	0.0105	0.396	OTUB2	OTU deubiquitinase, ubiquitin aldehyde binding 2
14471136	3	3.63	-1.54	0.0456	0.4873
14370192	6	6.63	-1.54	0.0096	0.3883
14284802	6.46	7.08	-1.54	0.001	0.2864	RRAGD	Ras-related GTP binding D
14358988	2.04	2.66	-1.54	0.0038	0.3424	LOC607368	Ig lambda chain V-I region BL2
14347860	8.35	8.97	-1.54	0.0004	0.2713	GPCPD1	glycerophosphocholine phosphodiesterase 1
14456078	3.05	3.67	-1.54	0.0306	0.456
14372894	4.04	4.66	-1.54	0.0265	0.4501	OPRK1	opioid receptor, kappa 1
14338446	2.87	3.5	-1.54	0.0373	0.473	cOR52AB3	cOR52AB3 olfactory receptor family 52 subfamily AB-like
14382421	2.87	3.49	-1.54	0.0218	0.4414	CATSPER2	cation channel, sperm associated 2
14446691	4.34	4.96	-1.54	0.0187	0.4339	PPM1E	protein phosphatase, Mg2+/Mn2+ dependent, 1E
14389102	4.32	4.94	-1.54	0.0129	0.4113	ALCAM	activated leukocyte cell adhesion molecule
14373501	4.97	5.59	-1.54	0.0163	0.4309
14290770	9.29	9.91	-1.54	0.001	0.2864	GLCCI1	glucocorticoid induced 1
14426743	7.44	8.06	-1.53	0.0022	0.3289	SNN	stannin
14337826	6.37	6.99	-1.53	0.0091	0.3836	KCTD21	potassium channel tetramerization domain containing 21
14304384	8.88	9.49	-1.53	0.0012	0.2991	YPEL5	yippee-like 5
14426691	4.06	4.67	-1.53	0.0476	0.4915	MIR193B	microRNA mir-193b
14267792	5.79	6.41	-1.53	0.0254	0.4482
14264517	5.52	6.13	-1.53	0.0058	0.358	DHDH	dihydrodiol dehydrogenase (dimeric)
14455876	4.84	5.45	-1.53	0.0027	0.3366	ITIH4	inter-alpha-trypsin inhibitor heavy chain family, member 4
14259033	5.39	6	-1.53	0.0135	0.4172	IZUMO1	izumo sperm-egg fusion 1
14380669	6.78	7.4	-1.53	0.0051	0.3571	AQP9	aquaporin 9
14383045	8.82	9.43	-1.53	0.0006	0.272	FAM214A	family with sequence similarity 214, member A
14407170	7.87	8.48	-1.53	0.0018	0.3232	CPEB4	cytoplasmic polyadenylation element binding protein 4
14464646	3.41	4.02	-1.53	0.0294	0.4543
14362611	1.95	2.56	-1.53	0.0142	0.4217
14373293	7.11	7.72	-1.53	0.0029	0.3366	MSC	musculin
14291546	3.64	4.25	-1.53	0.0115	0.4018	LSMEM1	leucine-rich single-pass membrane protein 1
14350539	2.83	3.44	-1.53	0.0239	0.446	MACROD2	MACRO domain containing 2
14314636	1.77	2.37	-1.53	0.044	0.4848	COR5L4	cOR5L4 olfactory receptor family 5 subfamily L
14429764	2.61	3.21	-1.52	0.0359	0.4705	PROX1	prospero homeobox 1
14467188	5.23	5.84	-1.52	0.0157	0.4267
14262479	4.4	5.01	-1.52	0.0378	0.473
14472334	5.47	6.08	-1.52	0.0015	0.304
14473386	5.47	6.08	-1.52	0.0015	0.304
14474096	5.47	6.08	-1.52	0.0015	0.304
14275047	5.06	5.66	-1.52	0.011	0.3997
14467960	2.26	2.86	-1.52	0.0409	0.4805
14468184	3.2	3.8	-1.52	0.0254	0.4482
14379977	6.18	6.79	-1.52	0.0229	0.4444	GANC	glucosidase, alpha; neutral C
14356464	4.98	5.59	-1.52	0.0021	0.3266	TDRP	testis development related protein
14303766	6.32	6.93	-1.52	0.0056	0.358	MYCN	v-myc avian myelocytomatosis viral oncogene neuroblastoma derived homolog
14305740	4.81	5.41	-1.52	0.0037	0.3424	MAB21L3	mab-21-like 3 (C. elegans)
14456620	1.31	1.92	-1.52	0.0352	0.4694
14403177	8.11	8.71	-1.52	0.0008	0.272	SRGN	serglycin
14311136	5.1	5.7	-1.52	0.0006	0.272	YPEL4	yippee-like 4
14442342	5.14	5.75	-1.52	0.0055	0.358	NOXRED1	NADP-dependent oxidoreductase domain containing 1
14401130	1.8	2.4	-1.52	0.0375	0.473	CD48	CD48 molecule
14370403	5.73	6.33	-1.52	0.0083	0.3769	LOXL4	lysyl oxidase-like 4
14348152	1.59	2.19	-1.52	0.0321	0.4638
14456145	5.06	5.66	-1.51	0.0052	0.3573
14467894	6.58	7.18	-1.51	0.0093	0.3852
14335477	1.86	2.46	-1.51	0.0007	0.272	OR18C09	olfactory receptor
14456160	1.44	2.04	-1.51	0.0256	0.4482	LOC100688585	olfactory receptor 8K3-like
14467844	5.6	6.2	-1.51	0.008	0.3753
14276079	8.34	8.93	-1.51	0.0015	0.304	UGCG	UDP-glucose ceramide glucosyltransferase
14443203	3.83	4.42	-1.51	0.009	0.3836
14293696	2.08	2.67	-1.51	0.0302	0.4547	SLC2A1	solute carrier family 2 (facilitated glucose transporter), member 1
14338812	6.3	6.9	-1.51	0.0332	0.4638
14379270	6.53	7.13	-1.51	0.0085	0.3781	SLIT2	slit guidance ligand 2
14311102	2.57	3.16	-1.51	0.0016	0.3085	LOC483477	olfactory receptor 5B2-like
14293944	7.36	7.96	-1.51	0.0027	0.3366	INPP5B	inositol polyphosphate-5-phosphatase B
14384800	7.01	7.6	-1.51	0.0056	0.358	DOPEY2	dopey family member 2
14468618	6.91	7.5	-1.51	0.0012	0.2991
14277248	6.05	6.64	-1.51	0.0113	0.4018
14393213	8.08	8.67	-1.51	0.0018	0.3232	BCL6	B-cell CLL/lymphoma 6
14270366	8.01	8.6	-1.51	0.0031	0.3384	DDIT3	DNA-damage-inducible transcript 3
14456614	1.37	1.96	-1.51	0.0393	0.4766
14284502	4.74	5.32	-1.5	0.0099	0.3927
14309190	5.54	6.13	-1.5	0.006	0.3583	FMO5	flavin containing monooxygenase 5
14456042	3.06	3.65	-1.5	0.0464	0.488	LOC102153254	PWWP domain-containing protein MUM1L1-like
14472394	4.1	4.68	-1.5	0.0271	0.4501
14472980	4.1	4.68	-1.5	0.0271	0.4501
14474166	4.1	4.68	-1.5	0.0271	0.4501
14297622	6.94	7.52	-1.5	0.007	0.3652	SZT2	seizure threshold 2 homolog (mouse)
14395109	4.11	4.7	-1.5	0.0105	0.396
14314551	2.34	2.93	-1.5	0.0356	0.47	LOC483501	putative olfactory receptor 5AK3
14372824	2.88	3.47	-1.5	0.034	0.4638	PXDNL	peroxidasin-like
14361733	1.52	2.11	-1.5	0.0183	0.4339
14340683	1.55	2.14	-1.5	0.0484	0.4931	LOC485330	cOR52B2 olfactory receptor family 52 subfamily B-like
14272754	1.48	2.07	-1.5	0.0469	0.4891
14274821	6.59	7.18	-1.5	0.0455	0.4873	KDM4C	lysine (K)-specific demethylase 4C
14468616	7.12	7.71	-1.5	0.003	0.3366
14263819	7.84	8.42	-1.5	0.033	0.4638	LENG8	leukocyte receptor cluster (LRC) member 8
14323649	5.18	5.76	-1.5	0.0074	0.3716	LOC487083	lysozyme-like protein 1
14294361	6.6	6.02	1.5	0.0194	0.4341	ORC1	origin recognition complex, subunit 1
14321473	5.09	4.5	1.5	0.0369	0.4725
14438460	5.06	4.47	1.51	0.0053	0.358
14469474	4.61	4.02	1.51	0.0269	0.4501
14367554	6.02	5.43	1.51	0.0142	0.4217
14379756	8.67	8.08	1.51	0.0032	0.3424	CASC5	cancer susceptibility candidate 5
14393748	7.9	7.31	1.51	0.0345	0.4666
14310780	7.9	7.3	1.51	0.0465	0.4882	LOC102151683	signal recognition particle 14 kDa protein-like
14447599	5.3	4.7	1.51	0.0221	0.4428
14465854	8.55	7.96	1.51	0.0131	0.4158
14465876	8.55	7.96	1.51	0.0131	0.4158
14404252	2.89	2.29	1.51	0.0133	0.4171
14373481	10.53	9.93	1.52	0.0257	0.4482	C29H8orf59	chromosome 29 open reading frame, human C8orf59
14287955	4.74	4.14	1.52	0.0138	0.4187	SAMD12	sterile alpha motif domain containing 12
14469140	5.63	5.03	1.52	0.0245	0.4463
14373889	4.63	4.03	1.52	0.0268	0.4501	ST8SIA4	ST8 alpha-N-acetyl-neuraminide alpha-2,8-sialyltransferase 4
14465804	3.39	2.79	1.52	0.0248	0.4482
14373811	6.68	6.07	1.52	0.0076	0.3728	EFNA5	ephrin-A5
14269872	4.66	4.05	1.52	0.0178	0.4339	VAX2	ventral anterior homeobox 2
14467886	4.96	4.36	1.52	0.0012	0.2991
14398078	5.9	5.29	1.52	0.0148	0.4224
14289506	10.34	9.73	1.52	0.0186	0.4339
14355748	7.78	7.18	1.52	0.0082	0.3769
14289864	6.84	6.23	1.52	0.0038	0.3424	HIST3H2A	histone cluster 3, H2a
14472176	8.25	7.64	1.52	0.0011	0.2963
14472914	8.25	7.64	1.52	0.0011	0.2963
14474194	8.25	7.64	1.52	0.0011	0.2963
14361237	7.93	7.32	1.53	0.0071	0.3667	UNG	uracil DNA glycosylase
14303630	10.73	10.12	1.53	0.0008	0.272	RRM2	ribonucleotide reductase M2
14447309	9.84	9.23	1.53	0.0016	0.3078	TMEM97	transmembrane protein 97
14470924	8.84	8.23	1.53	0.0017	0.31
14465406	8.81	8.19	1.53	0.0439	0.4848
14456406	5.69	5.08	1.53	0.0461	0.4877	LOC102153305	putative ankyrin repeat domain-containing protein 20A5
14472270	3.74	3.13	1.53	0.0236	0.4444
14472904	3.74	3.13	1.53	0.0236	0.4444
14473778	3.74	3.13	1.53	0.0236	0.4444
14327622	3.29	2.67	1.53	0.0498	0.4964
14482196	4.75	4.13	1.53	0.0019	0.3254
14417004	9.43	8.81	1.54	0.0004	0.2528	USP1	ubiquitin specific peptidase 1
14423647	5.13	4.5	1.54	0.0007	0.272	ODF2L	outer dense fiber of sperm tails 2-like
14470432	8.97	8.34	1.54	0.0028	0.3366
14472764	2.3	1.68	1.54	0.0037	0.3424
14473446	2.3	1.68	1.54	0.0037	0.3424
14474456	2.3	1.68	1.54	0.0037	0.3424
14466566	6.47	5.85	1.54	0.0062	0.3605
14394318	10.39	9.77	1.54	0.0008	0.272
14394287	10.35	9.72	1.54	0.0009	0.272	LOC488263	histone H3.1
14395097	10.35	9.72	1.54	0.0009	0.272
14395126	10.35	9.72	1.54	0.0009	0.272	LOC488277	histone H4
14405388	3.03	2.41	1.54	0.013	0.414
14465484	4.05	3.42	1.54	0.01	0.3927
14407453	8.18	7.55	1.54	0.0008	0.272	HMMR	hyaluronan-mediated motility receptor (RHAMM)
14375647	9.79	9.16	1.55	0.001	0.2864	LDB2	LIM domain binding 2
14333507	7.1	6.47	1.55	0.0104	0.396
14465672	5.99	5.36	1.55	0.036	0.4707
14298974	4.86	4.23	1.55	0.0477	0.4915
14419279	5.32	4.69	1.55	0.0203	0.4372	C5H16orf86	chromosome 5 open reading frame, human C16orf86
14363972	3.23	2.6	1.55	0.0101	0.3927
14394380	9.98	9.34	1.55	0.0026	0.3366	LOC488298	histone H4-like
14437498	6.13	5.5	1.55	0.0091	0.3836	LRR1	leucine rich repeat protein 1
14300973	6.43	5.8	1.55	0.0005	0.272	CENPU	centromere protein U
14308165	8.79	8.16	1.55	0.002	0.3259	CKAP2L	cytoskeleton associated protein 2-like
14468814	9.69	9.06	1.56	0.0143	0.4217
14342040	6.79	6.15	1.56	0.0019	0.3254	PCDH17	protocadherin 17
14458181	6.03	5.39	1.56	0.0429	0.4848
14417135	4.73	4.09	1.56	0.048	0.4915	PRKAA2	protein kinase, AMP-activated, alpha 2 catalytic subunit
14387277	8.43	7.79	1.56	0.0414	0.4817	AIMP1	aminoacyl tRNA synthetase complex-interacting multifunctional protein 1
14428914	10.57	9.93	1.56	0.0386	0.4744
14261484	2.56	1.91	1.56	0.0037	0.3424
14467990	6.04	5.4	1.56	0.0029	0.3366
14342861	9.51	8.87	1.56	0.004	0.3439	RNASEH2B	ribonuclease H2, subunit B
14468004	6.66	6.02	1.56	0.0167	0.4339
14336719	8.82	8.17	1.56	0.0027	0.3366	UHRF1	ubiquitin-like with PHD and ring finger domains 1
14367827	9.22	8.57	1.56	0.0004	0.2528	KIF11	kinesin family member 11
14472700	7.69	7.04	1.57	0.0201	0.4372
14473086	7.69	7.04	1.57	0.0201	0.4372
14473840	7.69	7.04	1.57	0.0201	0.4372
14271828	4.53	3.88	1.57	0.0014	0.2991	CYTH4	cytohesin 4
14407123	6.44	5.79	1.57	0.0173	0.4339
14409143	7.77	7.12	1.57	0.0066	0.3652	LOC489372	histone H2AX
14313247	6.12	5.47	1.57	0.0395	0.477	MAD2L1	MAD2 mitotic arrest deficient-like 1 (yeast)
14403748	5.03	4.38	1.57	0.0043	0.3537	CDHR1	cadherin-related family member 1
14256095	3.05	2.4	1.58	0.0267	0.4501
14466680	7.61	6.95	1.58	0.0167	0.4339
14312162	6.67	6.01	1.58	0.0095	0.3878	CABP2	calcium binding protein 2
14464674	3.74	3.08	1.58	0.0254	0.4482
14318492	3.23	2.57	1.58	0.0434	0.4848
14339136	5.19	4.53	1.58	0.0172	0.4339	CRSP-3	calcitonin receptor-stimulating peptide 3
14373129	10.15	9.48	1.58	0.0085	0.3781
14320843	9.15	8.49	1.58	0.0197	0.4364	CENPH	centromere protein H
14306045	7.51	6.84	1.58	0.0009	0.2736	LOC483167	histone H3-like
14409533	4.68	4.02	1.58	0.0112	0.4018	IL18	interleukin 18
14261495	6.1	5.44	1.58	0.0066	0.3652
14467382	7.48	6.81	1.59	0.0057	0.358
14313875	8.15	7.48	1.59	0.0013	0.2991	SEMA3A	sema domain, immunoglobulin domain (Ig), short basic domain, secreted, (semaphorin) 3A
14428747	3.65	2.98	1.59	0.0021	0.3261	ADGRL2	adhesion G protein-coupled receptor L2
14395093	8.17	7.5	1.59	0.0011	0.2963	LOC488258	histone H1.1
14347884	10.67	10	1.59	0.0047	0.3557	PCNA	proliferating cell nuclear antigen
14313663	6.32	5.64	1.59	0.0032	0.342
14397403	6.76	6.09	1.59	0.0006	0.272	ZNF385B	zinc finger protein 385B
14385444	4.77	4.09	1.59	0.0082	0.3769
14355933	8.48	7.81	1.59	0.0009	0.2734	ESCO2	establishment of sister chromatid cohesion N-acetyltransferase 2
14395128	8.42	7.75	1.6	0.0013	0.2991
14472426	6.91	6.23	1.6	0.0003	0.2445
14472950	6.91	6.23	1.6	0.0003	0.2445
14473886	6.91	6.23	1.6	0.0003	0.2445
14466058	4.86	4.18	1.6	0.0194	0.4348
14456142	6.69	6.01	1.6	0.0181	0.4339	LOC607536	tyrosine-protein phosphatase non-receptor type substrate 1-like
14309398	9.12	8.44	1.6	0.0232	0.4444	ANP32E	acidic (leucine-rich) nuclear phosphoprotein 32 family, member E
14257864	6.19	5.51	1.6	0.0054	0.358	OGN	osteoglycin
14465670	5.89	5.21	1.61	0.0218	0.4414
14408016	8.64	7.96	1.61	0.001	0.2864	FST	follistatin
14466178	9.06	8.38	1.61	0.0261	0.4501
14465078	5.53	4.84	1.61	0.0017	0.3161
14469690	7.39	6.7	1.61	0.0028	0.3366
14329359	7.39	6.7	1.61	0.0183	0.4339	CDC25A	cell division cycle 25A
14439553	3.19	2.5	1.61	0.0007	0.272
14261847	8.72	8.03	1.61	0.0002	0.2445	FBXO5	F-box protein 5
14467864	5.84	5.14	1.61	0.0257	0.4483
14373206	4.19	3.49	1.61	0.0085	0.3781
14470328	4.44	3.75	1.62	0.0196	0.4364
14420096	5.08	4.39	1.62	0.0188	0.4339
14468174	8.94	8.24	1.62	0.0031	0.3378
14408426	8.66	7.96	1.62	0.0393	0.4766	BRIX1	BRX1, biogenesis of ribosomes
14330506	10.06	9.36	1.62	0.001	0.2864	ASF1B	anti-silencing function 1B histone chaperone
14362210	4.5	3.8	1.63	0.0189	0.4339
14385612	7.01	6.31	1.63	0.0176	0.4339	ADAMTS1	ADAM metallopeptidase with thrombospondin type 1 motif, 1
14320839	7.79	7.08	1.63	0.034	0.4638	CCNB1	cyclin B1
14295329	3.79	3.08	1.63	0.0277	0.4501
14265240	6.41	5.7	1.63	0.0099	0.3927
14407346	8.53	7.82	1.63	0.0002	0.2445	SPDL1	spindle apparatus coiled-coil protein 1
14354874	6.32	5.6	1.64	0.0257	0.4483	LOC606761	cell division cycle-associated protein 7
14306053	10.04	9.33	1.64	0.0007	0.272	LOC100855593	histone H2A type 2-C
14441890	8.68	7.96	1.65	0.0008	0.272	ZFP36L1	ZFP36 ring finger protein-like 1
14308106	8.02	7.3	1.65	0.0479	0.4915	LOC106559905	60S ribosomal protein L21-like
14383569	8.88	8.15	1.66	0.0005	0.272	KIAA0101; CSNK1G1	KIAA0101 ortholog; casein kinase 1, gamma 1
14384509	2.28	1.54	1.66	0.0455	0.4873
14404904	5.87	5.13	1.66	0.0042	0.3482
14467320	11.29	10.55	1.66	0.0002	0.2445
14317168	6.5	5.76	1.66	0.0071	0.3652	TYMS	thymidylate synthetase
14373687	7	6.26	1.66	0.0001	0.2445	CCNE2	cyclin E2
14388915	2.76	2.02	1.67	0.0379	0.4732	OR5H2	olfactory receptor, family 5, subfamily H, member 2
14418648	5.73	4.99	1.68	0.0027	0.3366
14447044	5	4.25	1.68	0.0148	0.4224	CCL5	chemokine (C-C motif) ligand 5
14299980	3.67	2.92	1.68	0.0318	0.4638
14287346	9.6	8.85	1.68	0.0014	0.2991	DCK	deoxycytidine kinase
14386104	5.02	4.27	1.68	0.0469	0.4891
14339240	4.79	4.03	1.69	0.0401	0.4774	LOC476879	serum amyloid A protein
14300676	4.61	3.84	1.71	0.0005	0.272
14397790	8	7.22	1.71	0.0326	0.4638	HSPE1	heat shock 10kDa protein 1 (chaperonin 10)
14408948	3.35	2.57	1.72	0.0107	0.396	LOC489318	olfactory receptor, family 8, subfamily B, member 4
14310104	5.48	4.7	1.72	0.0089	0.3836
14301454	4.57	3.79	1.72	0.0006	0.272
14460087	3.38	2.59	1.72	0.0242	0.4463
14375650	8.96	8.17	1.72	0.0004	0.272	LDB2	LIM domain binding 2
14468812	10.08	9.29	1.73	0.0245	0.4463
14471124	3.95	3.16	1.73	0.0184	0.4339
14467314	8.1	7.31	1.73	0.0292	0.452
14423568	4.02	3.22	1.74	0.0449	0.4859
14470148	4.52	3.72	1.74	0.0313	0.4606
14464255	2.98	2.18	1.74	0.0387	0.4749	LOC492222	melanoma-associated antigen 10-like
14341467	7.29	6.48	1.75	0.0006	0.272	E2F8	E2F transcription factor 8
14317132	3.63	2.82	1.75	0.0117	0.4018
14288059	7.8	6.99	1.75	0.006	0.3583	HAS2	hyaluronan synthase 2
14263788	4.45	3.63	1.75	0.0275	0.4501	NLRP2	NLR family, pyrin domain containing 2
14280960	6.19	5.37	1.76	0.0003	0.2489	CENPQ	centromere protein Q
14289556	5.23	4.42	1.76	0.0463	0.4877
14395105	7.2	6.38	1.77	0.0255	0.4482	LOC488264	histone H1.2
14363516	7.13	6.31	1.77	0.015	0.4244
14467324	6.34	5.51	1.78	0.0325	0.4638
14368376	6.26	5.43	1.78	0.049	0.4944
14465554	5.18	4.35	1.78	0.0007	0.272
14470354	2.04	1.21	1.79	0.0035	0.3424
14394316	9.57	8.73	1.79	0.0001	0.2445	LOC100856200	histone H2A type 1
14470036	8.82	7.98	1.8	0.0217	0.4414
14281715	2.57	1.72	1.8	0.0332	0.4638
14298193	8.33	7.47	1.81	7.5e-05	0.2445	KITLG	KIT ligand
14306608	5.14	4.28	1.82	0.003	0.3366
14468816	9.74	8.88	1.82	0.0028	0.3366
14353285	7.16	6.29	1.82	0.0002	0.2445	SKA3	spindle and kinetochore associated complex subunit 3
14460097	3.17	2.29	1.84	0.0398	0.477
14318296	6.08	5.2	1.84	0.004	0.3439
14463034	5.02	4.13	1.85	0.0034	0.3424	NAP1L3	nucleosome assembly protein 1-like 3
14275921	3.55	2.65	1.86	0.0046	0.3557
14286117	3.37	2.46	1.88	0.0019	0.3254
14388370	6.91	6	1.89	0.048	0.4915
14281432	5.17	4.25	1.89	0.0108	0.3961	LOC100684233	cleavage and polyadenylation specificity factor subunit 5 pseudogene
14398987	2.93	1.99	1.91	0.0272	0.4501
14372946	7.84	6.91	1.92	0.0214	0.4414
14466676	4.55	3.61	1.92	0.0061	0.3583
14274586	8.82	7.88	1.92	0.0101	0.3927
14286249	4.9	3.95	1.93	0.003	0.3366
14461620	2.42	1.47	1.94	0.009	0.3836
14465454	9.76	8.79	1.95	0.0126	0.4088
14429898	4.6	3.63	1.96	0.0224	0.4439
14255177	2.97	2	1.96	0.027	0.4501
14459249	4.33	3.36	1.96	0.0106	0.396
14447403	8.32	7.35	1.96	0.0091	0.3836
14414245	3.32	2.33	1.98	0.0249	0.4482
14339728	9.03	8.03	2	0.0396	0.477
14302173	4.5	3.45	2.06	0.0295	0.4543
14262922	6.03	4.97	2.08	0.0444	0.4853
14395825	6.84	5.77	2.1	6.53e-05	0.2445	CDCA7	cell division cycle associated 7
14457299	9.52	8.44	2.11	0.0115	0.4018	LOC102154725	methylsterol monooxygenase 1 pseudogene
14460077	5.7	4.59	2.16	0.0046	0.3557	LOC611335	prothymosin alpha-like
14394322	9.13	8.02	2.16	0.0218	0.4414
14347696	7.49	6.33	2.24	0.0004	0.2528	FLRT3	fibronectin leucine rich transmembrane protein 3
14467850	4.06	2.89	2.25	0.0065	0.3652
14400854	4.7	3.5	2.3	0.0418	0.4817
14395132	6.59	5.36	2.33	0.0058	0.358
14375089	4.95	3.71	2.35	0.0034	0.3424
14346146	7.05	5.81	2.37	0.0315	0.462
14409775	5.86	4.6	2.4	0.0259	0.4486	LOC479459	14-3-3 protein theta-like
14423915	7.8	6.54	2.41	0.013	0.4144
14454430	2.93	1.65	2.43	0.0404	0.479
14353958	2.07	0.78	2.44	0.049	0.4944
14456010	7.46	6.16	2.47	0.0278	0.4504
14441685	4.66	3.35	2.49	0.0236	0.4444
14296089	7.84	6.5	2.54	0.0196	0.4364
14390431	1.95	0.55	2.64	0.0116	0.4018
14455475	5.57	4.17	2.64	0.034	0.4638
14399066	3.93	2.52	2.65	0.0059	0.3583
14464680	5.19	3.78	2.66	0.0007	0.272
14376155	3.2	1.41	3.46	4.98e-05	0.2445

## Sheet: Canine PC2 Treat x Untreat
Supplementary Table 2. Dysregulated genes in canine prostate cancer cell line PC2, comparing PC2 treated and not treated with lapatinib.
ID	PC2: treated Avg (log2)	PC2: untreated Avg (log2)	Fold Change	P-val	FDR P-val	Gene Symbol	Description
14316910	5.33	7.74	-5.3	5.84e-07	0.0103	SLC7A11	solute carrier family 7 (anionic amino acid transporter light chain, xc- system), member 11
14383912	1.36	3.22	-3.64	0.0152	0.4558
14288111	9.03	10.86	-3.56	7.39e-07	0.0103	FBXO32	F-box protein 32
14421756	1.85	3.45	-3.02	0.0092	0.4075
14450885	1.07	2.63	-2.94	0.0179	0.4797
14409820	8.17	9.71	-2.91	1.35e-05	0.084	MMP3	matrix metallopeptidase 3 (stromelysin 1, progelatinase)
14442432	8.06	9.45	-2.63	3.26e-05	0.1116	STON2	stonin 2
14450280	1.99	3.29	-2.47	0.0058	0.3354	EFCAB13	EF-hand calcium binding domain 13
14442716	5.61	6.89	-2.43	0.0002	0.1453	SERPINA1	serpin peptidase inhibitor, clade A (alpha-1 antiproteinase, antitrypsin), member 1
14338812	5.17	6.45	-2.42	0.0008	0.1777
14295805	1.52	2.78	-2.41	0.0157	0.4573
14312826	6.33	7.59	-2.39	0.0001	0.1329	PLA2G16	phospholipase A2, group XVI
14388637	6.45	7.68	-2.35	0.0012	0.2042	PITX2	paired-like homeodomain 2
14295626	6.66	7.86	-2.3	0.0003	0.1453	NR1H4	nuclear receptor subfamily 1, group H, member 4
14437681	1.63	2.83	-2.3	0.0089	0.3999
14323551	2.57	3.77	-2.29	0.0404	0.5688
14446808	2.23	3.39	-2.23	0.0284	0.5399
14379835	6.24	7.39	-2.22	0.0007	0.1777	CHAC1	ChaC glutathione-specific gamma-glutamylcyclotransferase 1
14297065	2.64	3.77	-2.2	0.0006	0.168
14337772	3.92	5.05	-2.2	0.0028	0.2739
14423842	2.51	3.65	-2.19	0.0471	0.5959
14434770	4.94	6.07	-2.19	0.0018	0.2168	SMYD3	SET and MYND domain containing 3
14264475	2.66	3.79	-2.19	0.0157	0.4573
14467554	2.52	3.64	-2.17	0.0003	0.147
14274331	1.63	2.75	-2.16	0.0124	0.438
14431880	1.19	2.3	-2.16	0.0316	0.5429	MIR190B	microRNA mir-190b
14259007	6.57	7.67	-2.15	0.0005	0.1599	HSD17B14	hydroxysteroid (17-beta) dehydrogenase 14
14347297	10.69	11.78	-2.14	1.36e-05	0.084	LOC485710	uncharacterized LOC485710
14465528	1.63	2.72	-2.13	0.0055	0.3318
14330216	3.71	4.8	-2.13	0.0017	0.2126	LOC100683014	olfactory receptor 10H3-like
14396217	5.12	6.21	-2.12	0.0001	0.1371	CYTIP	cytohesin 1 interacting protein
14378163	6.67	7.75	-2.11	0.0056	0.3322	CEMIP	cell migration inducing protein, hyaluronan binding
14455477	5.01	6.07	-2.09	0.0098	0.4154
14377195	3.41	4.46	-2.07	0.0054	0.3282
14437232	5.96	7.01	-2.06	0.0005	0.1623	AKAP6	A kinase (PRKA) anchor protein 6
14361733	1.25	2.28	-2.05	0.001	0.1996
14262637	1.95	2.97	-2.03	0.0016	0.2126	MIR24-1	microRNA mir-24-1
14306387	2.59	3.6	-2.02	0.0317	0.5429
14284605	4.85	5.86	-2.02	0.0017	0.2126
14404319	8.95	9.96	-2.01	6.36e-05	0.1329	RNF145	ring finger protein 145
14457466	1.45	2.46	-2.01	0.0047	0.3186	S100G	S100 calcium binding protein G
14393508	1.8	2.81	-2.01	0.0114	0.4339
14323150	1.61	2.61	-2.01	0.009	0.4022
14432223	1.49	2.49	-2.01	0.0038	0.3039
14264540	7.62	8.63	-2.01	1.81e-05	0.084	PPP1R15A	protein phosphatase 1, regulatory subunit 15A
14403096	2.98	3.98	-2	0.0341	0.5523
14333593	1.78	2.77	-2	0.0007	0.1777
14362317	1.82	2.82	-2	0.0319	0.5429
14351011	1.19	2.19	-1.99	0.0012	0.2042
14358921	4.14	5.13	-1.98	0.0362	0.5561	LOC612054	uncharacterized LOC612054
14315849	1.51	2.5	-1.98	0.0332	0.5495
14403177	6.54	7.52	-1.97	4.16e-05	0.1155	SRGN	serglycin
14276079	8.37	9.35	-1.97	7.67e-05	0.1329	UGCG	UDP-glucose ceramide glucosyltransferase
14379849	1.06	2.03	-1.96	0.0075	0.3724
14407170	7.11	8.08	-1.96	0.0001	0.1329	CPEB4	cytoplasmic polyadenylation element binding protein 4
14472358	8.26	9.23	-1.96	0.0003	0.1453
14472838	8.26	9.23	-1.96	0.0003	0.1453
14474356	8.26	9.23	-1.96	0.0003	0.1453
14303214	7.51	8.48	-1.96	0.0034	0.2998	TENM3	teneurin transmembrane protein 3
14277606	6.42	7.39	-1.95	0.0018	0.2168	CDKN2B	cyclin-dependent kinase inhibitor 2B (p15, inhibits CDK4)
14366512	4.13	5.09	-1.94	0.0014	0.2061	MGST1	microsomal glutathione S-transferase 1
14345435	1.51	2.46	-1.93	0.0137	0.4452
14294876	6.8	7.73	-1.92	0.0003	0.1453	SLC6A9	solute carrier family 6 (neurotransmitter transporter, glycine), member 9
14355422	3.35	4.28	-1.92	6.51e-05	0.1329
14437243	2.45	3.39	-1.91	0.0482	0.5972
14451948	7.69	8.62	-1.91	0.0004	0.1599	DLX3	distal-less homeobox 3
14257441	6.02	6.96	-1.91	0.0015	0.2124	KLF9	Kruppel-like factor 9
14374382	3.21	4.13	-1.89	0.0045	0.3166
14255871	5.43	6.34	-1.88	0.0021	0.2394	SASH1	SAM and SH3 domain containing 1
14455304	4.7	5.6	-1.87	0.0018	0.2172	MIR181B-2	microRNA mir-181b-2
14466994	6.75	7.65	-1.87	0.0002	0.1453
14453314	1.63	2.53	-1.86	0.0474	0.5972
14373501	4.37	5.26	-1.86	0.0028	0.2739
14361851	6.22	7.11	-1.85	0.0035	0.3017	LOC486404	glutathione S-transferase theta-4
14379448	2.85	3.74	-1.85	0.0158	0.4592	LOC100683535	olfactory receptor 4K15
14439437	1.73	2.61	-1.85	0.0005	0.1677	MIR136	microRNA mir-136
14276610	2.34	3.22	-1.84	0.0191	0.4928
14379105	1.04	1.92	-1.84	0.022	0.5144
14270366	7.03	7.91	-1.84	0.0003	0.147	DDIT3	DNA-damage-inducible transcript 3
14429481	4.2	5.09	-1.84	0.0165	0.4641
14320201	2.94	3.81	-1.83	0.036	0.5548	LOC478037	protocadherin alpha-C2
14367591	4.58	5.45	-1.83	0.0097	0.4154
14374124	1.51	2.38	-1.83	0.0041	0.3114
14373699	7.03	7.9	-1.83	0.0004	0.1544	TP53INP1	tumor protein p53 inducible nuclear protein 1
14301294	1.97	2.83	-1.82	0.0151	0.454	OR2A14	olfactory receptor, family 2, subfamily A, member 14
14331186	2.79	3.66	-1.82	0.0055	0.3309	LOC100684808	olfactory receptor 7D4-like
14292568	1.6	2.46	-1.82	0.0102	0.4201
14439477	3.68	4.54	-1.81	0.0013	0.2053
14402521	2.52	3.37	-1.8	0.0057	0.3347
14318073	8.1	8.95	-1.8	0.0021	0.2394	FAT4	FAT atypical cadherin 4
14458705	5.24	6.09	-1.8	0.0003	0.1453
14262760	8.28	9.12	-1.78	7.62e-05	0.1329	PSAT1	phosphoserine aminotransferase 1
14338417	2.15	2.99	-1.78	0.0328	0.5464	cOR51P3	cOR51P3 olfactory receptor family 51 subfamily P-like
14301459	1.27	2.1	-1.78	0.0146	0.4492
14409429	4.81	5.64	-1.78	0.0044	0.3114
14383045	8.23	9.06	-1.77	8.95e-05	0.1329	FAM214A	family with sequence similarity 214, member A
14315555	3.52	4.34	-1.77	0.0292	0.5399
14304602	3.47	4.3	-1.77	0.0127	0.438
14407191	6.47	7.29	-1.77	0.0013	0.2053	CREBRF	CREB3 regulatory factor
14255000	5.95	6.77	-1.77	0.0103	0.4201
14442996	3.81	4.63	-1.77	0.0393	0.5645	CKB	creatine kinase, brain
14370062	2.86	3.68	-1.77	0.0003	0.1453
14467960	2.31	3.13	-1.76	0.012	0.4377
14384916	1.41	2.22	-1.76	0.0119	0.4375
14303766	7.01	7.83	-1.76	0.0012	0.2042	MYCN	v-myc avian myelocytomatosis viral oncogene neuroblastoma derived homolog
14338577	1.63	2.44	-1.75	0.0001	0.1371	LOC485288	putative olfactory receptor 52P1
14426743	7.44	8.24	-1.74	0.0005	0.1599	SNN	stannin
14285717	1.96	2.76	-1.74	0.0086	0.3943
14428715	4.04	4.84	-1.74	0.0411	0.5713
14472030	4.27	5.06	-1.74	0.0204	0.5045
14296349	7.98	8.78	-1.74	0.0001	0.1371	FNIP2	folliculin interacting protein 2
14299433	2.17	2.97	-1.74	0.0293	0.5399
14432580	2	2.79	-1.73	0.0382	0.5615	MIR133A	microRNA mir-133a
14288276	1.59	2.38	-1.73	0.0289	0.5399
14298561	8.6	9.39	-1.73	0.0002	0.1371	GNPTAB	N-acetylglucosamine-1-phosphate transferase, alpha and beta subunits
14453645	3.16	3.95	-1.73	0.0057	0.3347	LOC491212	olfactory receptor 3A1
14293496	1.72	2.51	-1.73	0.0331	0.5479
14256095	3.28	4.06	-1.72	0.0123	0.438
14456416	2.93	3.71	-1.72	0.025	0.5239	LOC607515	olfactory receptor 6K3
14290770	10.3	11.09	-1.72	0.0003	0.1453	GLCCI1	glucocorticoid induced 1
14324257	1.08	1.86	-1.72	0.034	0.5517
14442342	4.37	5.15	-1.72	0.0014	0.2053	NOXRED1	NADP-dependent oxidoreductase domain containing 1
14262618	3.55	4.33	-1.72	0.0179	0.4797
14347273	4.31	5.09	-1.72	0.0124	0.438	LOC611632	ceruloplasmin-like
14343153	1.3	2.08	-1.71	0.0058	0.3354
14293670	3	3.78	-1.71	0.0002	0.1453	cOR13P3	cOR13P3 olfactory receptor family 13 subfamily P-like
14289930	2.41	3.18	-1.71	0.0037	0.3039	cOR2T13	cOR2T13 olfactory receptor family 2 subfamily T-like
14462628	1.69	2.46	-1.7	0.0358	0.5547
14439585	1.16	1.93	-1.7	0.0295	0.5399	MIR376A-3	microRNA mir-376a-3
14288398	1.84	2.61	-1.7	0.0425	0.5765	MIR30B	microRNA mir-30b
14398425	4.89	5.66	-1.7	0.0077	0.3764	MAP2	microtubule-associated protein 2
14452655	7.25	8.02	-1.7	0.0041	0.3095	UNC45B	unc-45 myosin chaperone B
14415407	5.76	6.52	-1.7	0.0031	0.2882
14284037	1.64	2.4	-1.7	0.0059	0.3383	GCM1	glial cells missing homolog 1 (Drosophila)
14299013	7.43	8.2	-1.7	0.0001	0.1371	FAM198B	family with sequence similarity 198, member B
14311332	4.3	5.06	-1.69	0.0222	0.5144	LOC100686381	olfactory receptor 4C11-like
14335046	3.58	4.33	-1.69	0.0063	0.3466
14407766	5.5	6.26	-1.69	0.0139	0.4452
14402615	8.24	9	-1.69	0.0007	0.1777	LYST	lysosomal trafficking regulator
14457423	5.61	6.36	-1.68	0.0004	0.1544	BMX	BMX non-receptor tyrosine kinase
14464756	8.22	8.97	-1.68	0.0003	0.1493
14319222	2.05	2.8	-1.68	0.0391	0.5641
14391319	7.1	7.85	-1.68	0.0009	0.1902	LPCAT1	lysophosphatidylcholine acyltransferase 1
14330571	5.82	6.57	-1.68	0.0328	0.5463	MIR23A	microRNA mir-23a
14471974	1.66	2.41	-1.68	0.0016	0.2125
14401926	8.17	8.92	-1.68	0.0006	0.168	DUSP10	dual specificity phosphatase 10
14352149	10.44	11.18	-1.68	0.0002	0.1453	B4GALT5	UDP-Gal:betaGlcNAc beta 1,4- galactosyltransferase, polypeptide 5
14302950	7.12	7.87	-1.68	0.0004	0.1599	MTUS1	microtubule associated tumor suppressor 1
14417878	7.38	8.12	-1.68	0.0006	0.1697	KLHL21	kelch-like family member 21
14302887	7.49	8.24	-1.68	0.0282	0.5399	DLC1	DLC1 Rho GTPase activating protein
14472302	6.69	7.44	-1.68	0.0009	0.1848
14473426	6.69	7.44	-1.68	0.0009	0.1848
14474138	6.69	7.44	-1.68	0.0009	0.1848
14414465	1.67	2.41	-1.67	0.0043	0.3114
14368991	6.68	7.43	-1.67	0.0043	0.3114	ATRNL1	attractin-like 1
14320316	7.93	8.67	-1.67	0.0035	0.301	ARHGAP26	Rho GTPase activating protein 26
14472484	4.77	5.51	-1.67	0.0068	0.3509
14472916	4.77	5.51	-1.67	0.0068	0.3509
14473814	4.77	5.51	-1.67	0.0068	0.3509
14352236	4.41	5.15	-1.67	0.0166	0.465	SALL4	spalt-like transcription factor 4
14409830	10.62	11.36	-1.67	0.0035	0.3017	MMP1	matrix metallopeptidase 1
14379302	5.57	6.31	-1.67	0.0045	0.3151	SLIT2	slit guidance ligand 2
14389962	2.19	2.93	-1.67	0.013	0.438
14337774	7.75	8.49	-1.67	0.0004	0.1599	TENM4	teneurin transmembrane protein 4
14337814	6.14	6.87	-1.67	0.0048	0.3186	GAB2	GRB2-associated binding protein 2
14456691	1.75	2.49	-1.66	0.0041	0.3095	LOC102151504	MAM and LDL-receptor class A domain-containing protein 1-like
14374336	2.56	3.29	-1.66	0.0017	0.2126
14255609	2.18	2.91	-1.66	0.01	0.4163	ECT2L	epithelial cell transforming 2 like
14464750	8.23	8.97	-1.66	0.0004	0.1599
14281676	3.88	4.61	-1.66	0.0058	0.3366	C12H6orf165	chromosome 12 open reading frame, human C6orf165
14459233	1.53	2.26	-1.66	0.004	0.3095
14349769	4.07	4.8	-1.66	0.0236	0.5159	FAM209B	family with sequence similarity 209, member B
14292381	9.19	9.92	-1.66	0.0002	0.1371	ABCB4	ATP-binding cassette, sub-family B (MDR/TAP), member 4
14286837	1.75	2.47	-1.65	0.0295	0.5399	GABRB1	gamma-aminobutyric acid (GABA) A receptor, beta 1
14391611	7.66	8.38	-1.65	0.0002	0.1383	KLHL24	kelch-like family member 24
14306436	2.49	3.22	-1.65	0.0023	0.2517
14457829	5.33	6.06	-1.65	0.0061	0.3394	GK	glycerol kinase
14382598	3.39	4.11	-1.65	0.001	0.1996	GATM	glycine amidinotransferase (L-arginine:glycine amidinotransferase)
14343692	1.03	1.75	-1.65	0.0338	0.5504
14368085	1	1.72	-1.64	0.0274	0.5399
14409613	6.29	7.01	-1.64	0.0167	0.4654	ARHGAP20	Rho GTPase activating protein 20
14466446	5.74	6.45	-1.64	0.0015	0.2061
14302970	2	2.71	-1.64	0.0017	0.2126
14291960	2.6	3.32	-1.64	0.0078	0.3764
14404757	5.17	5.88	-1.64	0.0015	0.211	SH3TC2	SH3 domain and tetratricopeptide repeats 2
14464758	8.22	8.93	-1.64	0.0011	0.2013
14473252	4.99	5.7	-1.64	0.0277	0.5399
14474404	4.99	5.7	-1.64	0.0277	0.5399
14474484	4.99	5.7	-1.64	0.0277	0.5399
14290875	9.14	9.85	-1.63	0.0002	0.1453	AHR	aryl hydrocarbon receptor
14453536	8.03	8.74	-1.63	0.0005	0.1599	SMYD4	SET and MYND domain containing 4
14443195	0.96	1.66	-1.63	0.002	0.2277
14464191	2.4	3.11	-1.63	0.0044	0.3114
14272754	1.47	2.17	-1.63	0.0238	0.5159
14401605	4.88	5.58	-1.63	0.0036	0.3017	RAB7B	RAB7B, member RAS oncogene family
14414103	9.41	10.11	-1.62	0.0017	0.2126	SLC37A2	solute carrier family 37 (glucose-6-phosphate transporter), member 2
14263089	4.61	5.3	-1.62	0.0077	0.3764	PGM5	phosphoglucomutase 5
14467904	3.93	4.62	-1.62	0.0011	0.203
14387428	4.64	5.33	-1.62	0.0021	0.2394	ALPK1	alpha-kinase 1
14380669	3.87	4.57	-1.62	0.0027	0.273	AQP9	aquaporin 9
14466978	6.81	7.5	-1.61	0.0006	0.168
14457677	5.42	6.11	-1.61	0.0014	0.2053
14439479	1.45	2.14	-1.61	0.0135	0.4432
14465066	2.94	3.63	-1.61	0.0032	0.2923
14433563	8.59	9.28	-1.61	0.0018	0.2168	PLXNA2	plexin A2
14447448	5.09	5.77	-1.61	0.0023	0.2498	PIPOX	pipecolic acid oxidase
14262008	2.34	3.03	-1.61	0.0072	0.365
14393910	1.23	1.91	-1.61	0.0278	0.5399
14292709	8.11	8.79	-1.61	0.0003	0.1489	ASNS	asparagine synthetase (glutamine-hydrolyzing)
14468890	1.37	2.05	-1.6	0.0218	0.5144
14291209	5.94	6.62	-1.6	0.0003	0.1457	CREB5	cAMP responsive element binding protein 5
14311136	5.55	6.23	-1.6	0.0003	0.1457	YPEL4	yippee-like 4
14323456	6.52	7.2	-1.6	0.0005	0.1599	OTUD1	OTU deubiquitinase 1
14472204	8.07	8.75	-1.6	0.0008	0.1777
14472854	8.07	8.75	-1.6	0.0008	0.1777
14473950	8.07	8.75	-1.6	0.0008	0.1777
14257734	7.84	8.51	-1.6	0.0012	0.2042	NFIL3	nuclear factor, interleukin 3 regulated
14408177	7.87	8.54	-1.6	0.0012	0.2042	GHR	growth hormone receptor
14391127	1.83	2.5	-1.6	0.0492	0.6012
14284802	7.09	7.77	-1.6	0.0007	0.1746	RRAGD	Ras-related GTP binding D
14467612	7.82	8.49	-1.6	0.0162	0.4624
14385285	4.48	5.16	-1.59	0.0261	0.5355	LOC487804	keratin-associated protein 10-7
14384320	6.04	6.71	-1.59	0.0055	0.3317	LOC481092	olfactory receptor
14338595	1.76	2.44	-1.59	0.017	0.4703	LOC100685069	olfactory receptor 52N4-like
14383938	7.69	8.36	-1.59	0.0006	0.1723	LARP6	La ribonucleoprotein domain family, member 6
14472628	5.74	6.41	-1.59	0.0026	0.273
14473418	5.74	6.41	-1.59	0.0026	0.273
14473746	5.74	6.41	-1.59	0.0026	0.273
14383518	5.84	6.51	-1.59	0.0015	0.2061	DAPK2	death-associated protein kinase 2
14304401	5.2	5.87	-1.59	0.0131	0.438	EHD3	EH-domain containing 3
14285760	5.57	6.24	-1.59	0.0013	0.2053	BAALC	brain and acute leukemia, cytoplasmic
14295782	7.32	7.99	-1.59	0.0034	0.2983	DRAM1	DNA-damage regulated autophagy modulator 1
14281808	3.16	3.82	-1.59	0.0086	0.3943	KLHL32	kelch-like family member 32
14277657	1.45	2.12	-1.59	0.0105	0.4244
14349437	3	3.67	-1.59	0.0267	0.5376	SPINT4	serine peptidase inhibitor, Kunitz type 4
14431598	4.88	5.54	-1.59	0.0043	0.3114
14307363	6.86	7.53	-1.59	0.0086	0.3934	SLC30A3	solute carrier family 30 (zinc transporter), member 3
14439415	5.49	6.15	-1.59	0.0289	0.5399
14432293	1.41	2.07	-1.58	0.0082	0.3841
14287103	3.55	4.21	-1.58	0.0158	0.4592	PAICS	phosphoribosylaminoimidazole carboxylase, phosphoribosylaminoimidazole succinocarboxamide synthetase
14423570	4.7	5.36	-1.58	0.0031	0.2896	GBP6	guanylate binding protein family, member 6
14404448	6.6	7.26	-1.58	0.0035	0.3017	FAXDC2	fatty acid hydroxylase domain containing 2
14314729	1	1.66	-1.58	0.0014	0.2057	LOC100684105	olfactory receptor 4A47-like
14469838	5.86	6.51	-1.58	0.0049	0.3186
14455837	4.23	4.89	-1.58	0.0267	0.5376	LOC100855754; LOC610669	putative adhesion G protein-coupled receptor E4P
14447811	6.77	7.43	-1.58	0.0011	0.203	RAP1GAP2	RAP1 GTPase activating protein 2
14420989	9.7	10.35	-1.58	0.0007	0.1762	NUPR1	nuclear protein, transcriptional regulator, 1
14337624	3.84	4.5	-1.58	0.0449	0.5891
14429311	2.43	3.09	-1.58	0.0176	0.4764	MIR181A-1	microRNA mir-181a-1
14278487	6.59	7.25	-1.57	0.0131	0.438	KLF4	Kruppel-like factor 4 (gut)
14432773	8.58	9.23	-1.57	0.0004	0.1599	PTPRM	protein tyrosine phosphatase, receptor type, M
14434483	1.94	2.6	-1.57	0.0132	0.4382	METTL11B	methyltransferase like 11B
14393136	5.45	6.1	-1.57	0.0089	0.3999	DGKG	diacylglycerol kinase, gamma 90kDa
14471334	3.45	4.1	-1.57	0.01	0.4163
14409648	1.87	2.52	-1.57	0.0204	0.5045
14371389	4.66	5.31	-1.57	0.0031	0.2882	FGFR2	fibroblast growth factor receptor 2
14338607	1.9	2.55	-1.57	0.0113	0.4339	LOC485302	olfactory receptor 52N2
14311215	2.77	3.41	-1.57	0.0011	0.2	LOC483503	olfactory receptor 1002-like
14294737	7.23	7.88	-1.57	0.0018	0.2168	TESK2	testis-specific kinase 2
14344460	1.37	2.02	-1.57	0.0458	0.5916
14291069	10.29	10.94	-1.57	0.0006	0.168	GPNMB	glycoprotein (transmembrane) nmb
14301902	6	6.65	-1.57	0.0023	0.2498	ATG9B	autophagy related 9B
14404220	3.28	3.93	-1.56	0.0038	0.3039	MIR218-2	microRNA mir-218-2
14473250	4.85	5.5	-1.56	0.0068	0.3509
14474402	4.85	5.5	-1.56	0.0068	0.3509
14474482	4.85	5.5	-1.56	0.0068	0.3509
14469440	5.68	6.32	-1.56	0.0037	0.3039
14455923	4.56	5.2	-1.56	0.0413	0.5713	LOC608294	putative ankyrin repeat domain-containing protein 19
14341505	2.79	3.43	-1.56	0.0159	0.4598	MUC15	mucin 15, cell surface associated
14468712	2.28	2.93	-1.56	0.0421	0.5764
14379159	4.35	5	-1.56	0.0455	0.5908
14399068	2.9	3.54	-1.56	0.0355	0.5547	MSTN	myostatin
14257359	1.04	1.68	-1.56	0.0382	0.5615
14462947	1.24	1.89	-1.56	0.0306	0.5399
14369972	5.65	6.29	-1.56	0.0284	0.5399	PPP1R3C	protein phosphatase 1, regulatory subunit 3C
14281509	3.41	4.05	-1.56	0.0166	0.465	IRAK1BP1	interleukin-1 receptor-associated kinase 1 binding protein 1
14436130	4.13	4.77	-1.56	0.0345	0.5529
14313517	8.62	9.26	-1.56	0.0016	0.2126	HBP1	HMG-box transcription factor 1
14443052	9.9	10.53	-1.55	0.0008	0.1777	AHNAK2	AHNAK nucleoprotein 2
14287248	1.06	1.69	-1.55	0.019	0.4911	LOC482178	UDP-glucuronosyltransferase 2A1-like
14267300	3.5	4.13	-1.55	0.0457	0.5916
14339395	2.71	3.34	-1.55	0.0007	0.1777	ANO5	anoctamin 5
14430407	1.26	1.89	-1.55	0.0138	0.4452	MIR488	microRNA mir-488
14472090	1.28	1.91	-1.55	0.0415	0.5718
14473490	1.28	1.91	-1.55	0.0415	0.5718
14473734	1.28	1.91	-1.55	0.0415	0.5718
14279484	4.76	5.38	-1.55	0.0307	0.5399	MSH5	mutS homolog 5
14257570	5.31	5.94	-1.54	0.0051	0.3224	VLDLR	very low density lipoprotein receptor
14280165	10.12	10.74	-1.54	0.0008	0.1777	PIM1	Pim-1 proto-oncogene, serine/threonine kinase
14471400	6.26	6.89	-1.54	0.0014	0.2053
14443616	4.71	5.33	-1.54	0.0282	0.5399
14399620	1.62	2.24	-1.54	0.0136	0.4452
14456991	11.12	11.75	-1.54	0.0012	0.2053	LOC490881	protein AHNAK2
14372394	7.2	7.82	-1.54	0.0088	0.3987	CA2	carbonic anhydrase II
14454084	3.92	4.55	-1.54	0.0046	0.317	TMEM141	transmembrane protein 141
14281669	3.77	4.39	-1.54	0.0195	0.4952	C12H6orf165	chromosome 12 open reading frame, human C6orf165
14464752	7.94	8.56	-1.54	0.0023	0.2489
14350681	7.49	8.11	-1.54	0.0059	0.3366	PLCB1	phospholipase C, beta 1 (phosphoinositide-specific)
14370184	2.81	3.43	-1.54	0.0093	0.4099	LOC102151298	RNA/RNP complex-1-interacting phosphatase-like
14402501	4.64	5.26	-1.54	0.003	0.2818
14386006	2.16	2.78	-1.54	0.0447	0.5891
14268116	4.88	5.49	-1.54	0.0107	0.427
14391134	6.26	6.88	-1.53	0.0156	0.4573	DNAH5	dynein, axonemal, heavy chain 5
14383336	7.35	7.97	-1.53	0.0045	0.3151	RORA	RAR-related orphan receptor A
14347662	4.44	5.05	-1.53	0.0026	0.273	BFSP1	beaded filament structural protein 1, filensin
14388067	5.36	5.98	-1.53	0.0097	0.4154	KLHL8	kelch-like family member 8
14354246	1.9	2.51	-1.53	0.0017	0.2126
14324780	6.37	6.99	-1.53	0.0013	0.2053	ELOVL7	ELOVL fatty acid elongase 7
14350654	6.7	7.32	-1.53	0.0009	0.1902	PLCB1	phospholipase C, beta 1 (phosphoinositide-specific)
14464600	10.04	10.65	-1.53	0.0011	0.2
14345849	1.58	2.19	-1.53	0.0203	0.5045	LEKR1	leucine, glutamate and lysine rich 1
14274109	7.49	8.1	-1.52	0.0012	0.2042	SNX2	sorting nexin 2
14320227	4.97	5.58	-1.52	0.0467	0.5959	LOC100855970	protocadherin beta-4
14451896	7.72	8.32	-1.52	0.0011	0.2013	PHOSPHO1	phosphatase, orphan 1
14315139	3.56	4.17	-1.52	0.0299	0.5399	INS	insulin
14334185	8	8.6	-1.52	0.0039	0.3077	PARP3	poly (ADP-ribose) polymerase family, member 3
14455969	2.78	3.39	-1.52	0.0322	0.5438	LOC607276; LOC612019	pancreatic alpha-amylase-like; pancreatic alpha-amylase
14472486	6.46	7.07	-1.52	0.0067	0.3509
14472908	6.46	7.07	-1.52	0.0067	0.3509
14473816	6.46	7.07	-1.52	0.0067	0.3509
14415962	8.22	8.83	-1.52	0.0097	0.4154	ALOXE3	arachidonate lipoxygenase 3
14433610	2.74	3.35	-1.52	0.0182	0.4808
14363604	5.35	5.95	-1.52	0.0121	0.438
14262078	3.57	4.17	-1.52	0.0032	0.2923	PARK2	parkin RBR E3 ubiquitin protein ligase
14378540	4.95	5.56	-1.52	0.0064	0.3466
14352907	3.8	4.4	-1.52	0.0325	0.5462	DCLK1	doublecortin-like kinase 1
14361338	1.05	1.66	-1.52	0.0221	0.5144
14257148	1.89	2.49	-1.52	0.023	0.5146
14346079	5.73	6.33	-1.52	0.0166	0.465	FBXL2	F-box and leucine-rich repeat protein 2
14427838	1.97	2.57	-1.52	0.0128	0.438	OR28H03	olfactory receptor
14465070	3.16	3.76	-1.52	0.0047	0.317
14432268	0.66	1.26	-1.51	0.0374	0.5615
14409646	1.76	2.36	-1.51	0.0304	0.5399
14404194	6.88	7.48	-1.51	0.0043	0.3114	SLIT3	slit guidance ligand 3
14459849	7.02	7.61	-1.51	0.0056	0.3327	WDR44	WD repeat domain 44
14361845	5.7	6.3	-1.51	0.0162	0.4624	LOC477556	glutathione S-transferase theta-1
14464754	7.89	8.49	-1.51	0.0006	0.168
14258038	2.74	3.34	-1.51	0.0416	0.5718
14263574	2.74	3.34	-1.51	0.0416	0.5718
14409835	3.31	3.91	-1.51	0.0268	0.5376
14335568	2.84	3.44	-1.51	0.0182	0.4808	LOC610532	olfactory receptor-like protein OLF4
14287959	5.69	6.29	-1.51	0.0072	0.3656	TNFRSF11B	tumor necrosis factor receptor superfamily, member 11b
14291266	6.55	7.14	-1.51	0.034	0.5517	MTURN	maturin, neural progenitor differentiation regulator homolog (Xenopus)
14376041	1.94	2.54	-1.51	0.0059	0.338
14331509	7.36	7.96	-1.51	0.0107	0.427	ANGPTL4	angiopoietin-like 4
14297825	7.21	7.8	-1.51	0.0064	0.3466	NDRG2	NDRG family member 2
14436539	6.44	7.04	-1.51	0.0043	0.3114	SPIRE1	spire-type actin nucleation factor 1
14409766	3.35	3.94	-1.51	0.0047	0.317	CASP12	caspase 12
14325862	7.12	7.71	-1.51	0.0314	0.542	PTPRU	protein tyrosine phosphatase, receptor type, U
14332832	2.18	2.77	-1.51	0.0386	0.5617	LOC106560070	vomeronasal type-1 receptor 90
14291087	2.18	2.77	-1.51	0.0472	0.5959
14388943	7.53	8.12	-1.51	0.0016	0.2126	ST3GAL6	ST3 beta-galactoside alpha-2,3-sialyltransferase 6
14288374	8.91	9.5	-1.51	0.0027	0.273	ST3GAL1	ST3 beta-galactoside alpha-2,3-sialyltransferase 1
14334336	6.51	7.1	-1.51	0.0018	0.2168	SEMA3B	sema domain, immunoglobulin domain (Ig), short basic domain, secreted, (semaphorin) 3B
14443047	8.03	8.62	-1.51	0.0038	0.3039	AHNAK2	AHNAK nucleoprotein 2
14386750	3.19	3.78	-1.51	0.0048	0.3186	CDS1	CDP-diacylglycerol synthase (phosphatidate cytidylyltransferase) 1
14295948	1.94	2.53	-1.51	0.0211	0.511
14326731	8.34	8.93	-1.51	0.0082	0.3841	PADI1	peptidyl arginine deiminase, type I
14377621	6.94	7.53	-1.5	0.0039	0.3077	SLCO3A1	solute carrier organic anion transporter family, member 3A1
14360504	0.91	1.5	-1.5	0.0116	0.4339
14281915	2.3	2.88	-1.5	0.0084	0.3899
14315117	11.25	11.83	-1.5	0.001	0.1996	CTSD	cathepsin D
14300893	5.31	5.9	-1.5	0.0147	0.4492	PDLIM3	PDZ and LIM domain 3
14381834	6.69	7.27	-1.5	0.0118	0.4358	BMF	Bcl2 modifying factor
14468616	8.06	8.65	-1.5	0.003	0.2818
14374384	7.84	8.43	-1.5	0.0008	0.1843	COL4A3BP	collagen, type IV, alpha 3 (Goodpasture antigen) binding protein
14369687	4.2	4.78	-1.5	0.0222	0.5144
14469228	9.7	9.11	1.5	0.003	0.2845
14395136	11.8	11.22	1.5	0.0013	0.2053	LOC488290	histone H2B type 1-K
14294530	4.68	4.09	1.5	0.0412	0.5713	TRABD2B	TraB domain containing 2B
14472176	8.19	7.61	1.5	0.0014	0.2053
14472914	8.19	7.61	1.5	0.0014	0.2053
14474194	8.19	7.61	1.5	0.0014	0.2053
14456568	4.8	4.21	1.5	0.009	0.4022	LOC609540	DDB1- and CUL4-associated factor 12-like protein 2
14291808	11.82	11.23	1.5	0.0005	0.1599	LOC482202	histone H2B type 3-B
14336507	3.49	2.91	1.5	0.0084	0.3904	EMR4	EGF-like module containing, mucin-like, hormone receptor-like sequence 4
14394387	11.9	11.31	1.51	0.0009	0.1902	LOC608682	histone H2B type 1
14272756	3.37	2.78	1.51	0.0012	0.2042	ABCG5	ATP-binding cassette, sub-family G (WHITE), member 5
14388652	2.78	2.19	1.51	0.0036	0.3017
14394378	11.99	11.39	1.51	0.0012	0.2042	LOC611482	histone H2B type 1
14260462	5.54	4.95	1.51	0.0095	0.4111	SBSN	suprabasin
14409143	7.86	7.27	1.51	0.0103	0.4201	LOC489372	histone H2AX
14394382	11.88	11.28	1.51	0.0012	0.2042	LOC488303	histone H2B type 1-K
14401712	8.87	8.28	1.51	0.0007	0.1746	RGS2	regulator of G-protein signaling 2
14321832	11.1	10.51	1.51	0.0006	0.168	FABP3	fatty acid binding protein 3, muscle and heart
14270718	5.38	4.78	1.51	0.0167	0.4653
14445175	6.8	6.2	1.51	0.0028	0.2739	ETV4	ets variant 4
14407015	4.84	4.24	1.52	0.013	0.438	FGFR4	fibroblast growth factor receptor 4
14470378	6.62	6.02	1.52	0.0357	0.5547
14393843	4.64	4.04	1.52	0.0477	0.5972
14289862	11.83	11.23	1.52	0.0004	0.1599	LOC100683643	histone H2B type 1-F/J/L-like
14315006	8.1	7.5	1.52	0.0125	0.438	TSPAN18	tetraspanin 18
14423058	6.95	6.34	1.52	0.0035	0.3006	PSRC1	proline/serine-rich coiled-coil 1
14281354	3.82	3.21	1.52	0.0129	0.438	KCNQ5	potassium channel, voltage gated KQT-like subfamily Q, member 5
14287704	11.43	10.82	1.52	0.0005	0.1599	KLF10	Kruppel-like factor 10
14470432	8.87	8.26	1.52	0.0031	0.2898
14303975	7.89	7.28	1.52	0.0012	0.2042	CENPA	centromere protein A
14432674	7.72	7.1	1.53	0.0023	0.2498	NDC80	NDC80 kinetochore complex component
14314723	4.43	3.82	1.53	0.0235	0.5158	LOC100683879	olfactory receptor 4A47
14447756	5.97	5.35	1.53	0.0044	0.3114	HIC1	hypermethylated in cancer 1
14366983	5.54	4.92	1.53	0.0153	0.4561	GPR162	G protein-coupled receptor 162
14469690	6.31	5.69	1.54	0.0048	0.3186
14349111	8.88	8.26	1.54	0.0068	0.3509	FAM83D	family with sequence similarity 83, member D
14355822	5.05	4.43	1.54	0.0242	0.5188	BLK	BLK proto-oncogene, Src family tyrosine kinase
14301140	2.37	1.75	1.54	0.0279	0.5399
14341936	3.25	2.62	1.54	0.027	0.538	EPSTI1	epithelial stromal interaction 1 (breast)
14468818	8.15	7.52	1.54	0.0005	0.1599
14420096	4.34	3.71	1.54	0.0288	0.5399
14470372	9.13	8.5	1.54	0.0036	0.3017
14443681	7.75	7.12	1.55	0.0009	0.1848	SOCS3	suppressor of cytokine signaling 3
14395130	10.01	9.38	1.55	0.015	0.4533	LOC488277	histone H4
14468174	9.06	8.43	1.55	0.005	0.3198
14356720	4.51	3.88	1.55	0.0049	0.3186
14277864	6.38	5.74	1.56	0.0229	0.5146	KIF24	kinesin family member 24
14419608	3.59	2.95	1.56	0.0493	0.6012
14383569	8.93	8.29	1.56	0.001	0.1996	KIAA0101; CSNK1G1	KIAA0101 ortholog; casein kinase 1, gamma 1
14300973	6.78	6.14	1.56	0.0005	0.1599	CENPU	centromere protein U
14416022	8.88	8.24	1.56	0.0044	0.3114	AURKB	aurora kinase B
14289506	10.35	9.7	1.56	0.0146	0.4492
14393246	7.69	7.04	1.56	0.03	0.5399	CLDN1	claudin 1
14404872	2.4	1.75	1.56	0.0164	0.4634
14311217	2.26	1.62	1.56	0.0485	0.5972	OR04E05	olfactory receptor
14409270	6.48	5.84	1.57	0.0008	0.1843	SCN2B	sodium channel, voltage gated, type II beta subunit
14394291	10.27	9.62	1.57	0.0027	0.273	LOC488260	uncharacterized LOC488260
14433991	8.74	8.09	1.57	0.0013	0.2053	PTGS2	prostaglandin-endoperoxide synthase 2 (prostaglandin G/H synthase and cyclooxygenase)
14306047	12.08	11.43	1.57	0.0003	0.1453	LOC483169	histone H2B type 2-E
14309343	12.08	11.43	1.57	0.0003	0.1453	LOC483170	histone H2B type 2-E
14292698	2.34	1.69	1.57	0.0031	0.2873
14324306	5.98	5.33	1.57	0.0203	0.5045	DND1	DND microRNA-mediated repression inhibitor 1
14309345	10.48	9.83	1.57	0.0003	0.147	LOC100855574	histone H2B type 2-E
14274586	8.86	8.2	1.57	0.0456	0.5915
14436773	5.05	4.39	1.58	0.0087	0.3949
14362766	7.37	6.72	1.58	0.0481	0.5972
14367827	8.69	8.03	1.58	0.0003	0.147	KIF11	kinesin family member 11
14468496	3.2	2.54	1.58	0.014	0.448
14468750	4.57	3.91	1.58	0.0016	0.2125
14429668	8.82	8.16	1.58	0.0032	0.2923	DTL	denticleless E3 ubiquitin protein ligase homolog (Drosophila)
14262123	4.91	4.24	1.59	0.0027	0.273	LOC100685014	glutathione S-transferase kappa 1-like
14467382	7.44	6.77	1.59	0.0057	0.3346
14291676	3.56	2.89	1.59	0.001	0.1996
14464680	4.97	4.3	1.59	0.0292	0.5399
14394327	11.98	11.31	1.59	0.0003	0.1453	LOC488279	histone H2B type 2-E-like
14296826	9.48	8.81	1.59	0.0007	0.1762	CDCA8	cell division cycle associated 8
14469452	5.82	5.14	1.6	0.0057	0.3353
14441788	4.72	4.04	1.6	0.004	0.3095	RAB15	RAB15, member RAS oncogene family
14411601	9.11	8.42	1.61	0.0069	0.3545	PPAP2B	phosphatidic acid phosphatase type 2B
14320379	5.3	4.61	1.61	0.024	0.5177	POU4F3	POU class 4 homeobox 3
14461636	5.74	5.06	1.61	0.0061	0.3409
14394318	10.67	9.99	1.61	0.0004	0.1599
14306051	9.53	8.85	1.61	0.0013	0.2053	LOC483167	histone H3-like
14309339	9.53	8.85	1.61	0.0013	0.2053
14385612	8.68	7.99	1.61	0.0194	0.4952	ADAMTS1	ADAM metallopeptidase with thrombospondin type 1 motif, 1
14394287	10.65	9.96	1.61	0.0005	0.1599	LOC488263	histone H3.1
14395097	10.65	9.96	1.61	0.0005	0.1599
14395126	10.65	9.96	1.61	0.0005	0.1599	LOC488277	histone H4
14435506	4.8	4.11	1.61	0.0056	0.3327	S100A9	S100 calcium binding protein A9
14471248	4.81	4.12	1.62	0.0193	0.4942
14395105	7.05	6.35	1.62	0.048	0.5972	LOC488264	histone H1.2
14445750	10.71	10.01	1.62	0.0003	0.1453	TOP2A	topoisomerase (DNA) II alpha
14285823	2.66	1.96	1.62	0.0376	0.5615
14377519	7.93	7.22	1.63	0.0005	0.1599	ARRDC4	arrestin domain containing 4
14442099	2.49	1.79	1.63	0.0454	0.5907
14309337	11.53	10.83	1.63	0.0004	0.1599	LOC483164	histone H2B type 2-F
14383059	5.24	4.54	1.63	0.0008	0.183	ONECUT1	one cut homeobox 1
14340555	3.53	2.82	1.63	0.0077	0.3764	LOC100688896	olfactory receptor 51A7-like
14372702	3.47	2.76	1.63	0.0251	0.5239
14469548	7.16	6.46	1.63	0.0103	0.4207
14306053	10.7	9.99	1.63	0.0007	0.1762	LOC100855593	histone H2A type 2-C
14298193	8.71	8	1.63	0.0002	0.1453	KITLG	KIT ligand
14284457	4.37	3.66	1.64	0.0147	0.4492
14274544	4.91	4.2	1.64	0.0138	0.4452	CATSPER3	cation channel, sperm associated 3
14309347	9.66	8.95	1.64	0.0009	0.1861	LOC100855609	histone H2A type 2-B
14467460	5.09	4.38	1.64	0.012	0.4377
14398816	7.18	6.47	1.64	0.0325	0.5462	MIR1840	microRNA mir-1840
14274558	8.86	8.14	1.65	0.0023	0.2498	TGFBI	transforming growth factor, beta-induced, 68kDa
14369962	10.57	9.85	1.65	0.0002	0.1453	ANKRD1	ankyrin repeat domain 1 (cardiac muscle)
14277598	2.86	2.13	1.65	0.0011	0.2	IFNE	interferon, epsilon
14469158	3.27	2.55	1.65	0.0131	0.438
14308165	8.94	8.21	1.66	0.0009	0.1905	CKAP2L	cytoskeleton associated protein 2-like
14465304	4.62	3.89	1.66	0.0065	0.3479
14426098	9.56	8.83	1.66	0.0002	0.1453	PLK1	polo-like kinase 1
14394380	10.15	9.42	1.67	0.0011	0.203	LOC488298	histone H4-like
14330506	10.63	9.88	1.68	0.0007	0.1762	ASF1B	anti-silencing function 1B histone chaperone
14338439	3.37	2.62	1.68	0.0061	0.3411	COR52J8	olfactory receptor family 52 subfamily J member 8
14470924	9.46	8.71	1.68	0.0005	0.1676
14457090	4.08	3.33	1.68	0.0486	0.5972	LOC100683843	olfactory receptor-like protein DTMT
14394301	10.61	9.86	1.68	0.0021	0.2395	LOC488268	histone H2A type 1-C
14308406	3.65	2.9	1.69	0.0093	0.4099
14307556	4.88	4.12	1.69	0.0228	0.5146	ALK	anaplastic lymphoma receptor tyrosine kinase
14463182	3.77	3	1.7	0.0077	0.3764	LOC492024	nuclear RNA export factor 2-like
14320839	7.28	6.51	1.7	0.0241	0.5177	CCNB1	cyclin B1
14353521	2.96	2.19	1.71	0.0144	0.4492	LOC486076	disintegrin and metalloproteinase domain-containing protein 29
14447407	5.72	4.94	1.71	0.0043	0.3114
14388341	3.79	3	1.73	0.0044	0.3114	DDIT4L	DNA-damage-inducible transcript 4-like
14394299	7.62	6.83	1.73	0.0067	0.3509	LOC488260	uncharacterized LOC488260
14341467	7.09	6.3	1.74	0.0006	0.1697	E2F8	E2F transcription factor 8
14353566	2.69	1.89	1.74	0.0054	0.3282
14411605	9.07	8.27	1.74	0.0088	0.3993	PPAP2B	phosphatidic acid phosphatase type 2B
14470110	5.45	4.65	1.74	0.0116	0.4339
14394376	8.38	7.58	1.74	0.0036	0.3017	LOC488297	histone H2A type 1
14403530	9.16	8.35	1.75	0.0012	0.2044	PLAU	plasminogen activator, urokinase
14402977	8.34	7.53	1.75	0.0013	0.2053	CDK1	cyclin-dependent kinase 1
14388716	7.14	6.33	1.76	0.001	0.1996	ARSJ	arylsulfatase family, member J
14470036	8.48	7.66	1.77	0.0244	0.5208
14255153	7.14	6.32	1.77	0.0315	0.542	DSEL	dermatan sulfate epimerase-like
14291434	4.9	4.08	1.77	0.0006	0.168	BMPER	BMP binding endothelial regulator
14328374	8.11	7.28	1.77	0.002	0.2298	WNT5A	wingless-type MMTV integration site family, member 5A
14446702	7.74	6.91	1.78	9.25e-05	0.1329	PRR11	proline rich 11
14332823	4.73	3.9	1.78	0.0039	0.3064	LOC100688441	protein BEX4-like
14402448	2.71	1.88	1.78	0.0337	0.5502	CD1A6	CD1a6 molecule
14405706	2.45	1.62	1.78	0.0267	0.5376
14389088	4.31	3.47	1.79	0.0014	0.2053	ZPLD1	zona pellucida-like domain containing 1
14466792	5.26	4.41	1.8	0.0059	0.3383
14340018	5.26	4.41	1.81	0.0006	0.168
14447030	5.14	4.29	1.81	0.0104	0.423
14373889	6.45	5.59	1.82	0.0054	0.3282	ST8SIA4	ST8 alpha-N-acetyl-neuraminide alpha-2,8-sialyltransferase 4
14367348	4.4	3.53	1.82	0.0006	0.168
14457299	9.68	8.82	1.82	0.0295	0.5399	LOC102154725	methylsterol monooxygenase 1 pseudogene
14306045	7.83	6.97	1.82	0.0002	0.1453	LOC483167	histone H3-like
14286441	5.71	4.85	1.82	0.0251	0.5239
14355933	8.06	7.18	1.84	0.0002	0.1453	ESCO2	establishment of sister chromatid cohesion N-acetyltransferase 2
14281209	2.66	1.79	1.84	0.0004	0.1599
14394844	4.62	3.75	1.84	0.0355	0.5547
14394316	10.1	9.19	1.87	6.39e-05	0.1329	LOC100856200	histone H2A type 1
14356893	6.23	5.32	1.87	0.0009	0.1861
14456358	2.96	2.06	1.87	0.004	0.3095	LOC100686926; LOC100855740	olfactory receptor 4C11-like
14464183	3.73	2.82	1.88	0.0106	0.4258	LOC100856040	coiled-coil domain-containing protein 25 pseudogene
14457047	5.19	4.28	1.88	0.0189	0.49	LOC475815	D-3-phosphoglycerate dehydrogenase-like
14370977	2.89	1.97	1.89	0.0131	0.438
14281432	5.13	4.21	1.9	0.0108	0.4277	LOC100684233	cleavage and polyadenylation specificity factor subunit 5 pseudogene
14321653	3.81	2.89	1.9	0.0125	0.438
14366802	4.83	3.9	1.9	0.0013	0.2053	LOC611538	C-type lectin domain family 4 member E
14468564	6.65	5.72	1.9	0.0384	0.5615
14459319	9.3	8.37	1.91	0.0001	0.1329	SRPX2	sushi-repeat containing protein, X-linked 2
14414847	2.88	1.94	1.93	0.0249	0.5239
14394262	5.36	4.41	1.93	0.0017	0.2126	HIST1H2BA	histone cluster 1, H2ba
14297699	5.39	4.44	1.93	0.0086	0.3934
14464674	4	3.05	1.93	0.0048	0.3186
14330427	6.17	5.22	1.94	0.0022	0.2489	ADGRE3	adhesion G protein-coupled receptor E3
14261220	2.61	1.65	1.95	0.0299	0.5399
14355354	3.28	2.31	1.95	0.0384	0.5615
14346671	3.06	2.09	1.97	0.0104	0.4219
14255177	2.49	1.51	1.97	0.0261	0.5355
14261847	8.67	7.69	1.98	2.36e-05	0.0936	FBXO5	F-box protein 5
14395093	9.09	8.09	2.01	9.78e-05	0.1329	LOC488258	histone H1.1
14388953	2.69	1.67	2.02	0.0001	0.1329
14405170	3.31	2.29	2.03	0.0038	0.3039
14466736	3.42	2.39	2.05	0.0181	0.4797
14395128	8.99	7.96	2.05	0.0001	0.1329
14309321	11.17	10.13	2.05	3.62e-05	0.1116	TXNIP	thioredoxin interacting protein
14361649	8.05	6.99	2.07	0.0003	0.1453	PLA2G3	phospholipase A2, group III
14387709	3.88	2.82	2.08	0.0345	0.5529
14431498	4.47	3.38	2.13	0.0396	0.5658	MIR9-1	microRNA mir-9-1
14394322	9.4	8.28	2.18	0.0206	0.5045
14386463	7.81	6.68	2.19	0.0003	0.1453	C32H4orf26	chromosome 32 open reading frame, human C4orf26
14384109	8.05	6.91	2.2	0.0007	0.1746	SEMA7A	semaphorin 7A, GPI membrane anchor (John Milton Hagen blood group)
14445737	8.62	7.45	2.25	8.55e-05	0.1329	TNS4	tensin 4
14283034	3.78	2.6	2.26	0.0136	0.4452
14302567	4.46	3.28	2.27	0.0008	0.184
14351829	11.38	10.19	2.28	1.64e-05	0.084	SLPI	secretory leukocyte peptidase inhibitor
14257803	4.39	3.17	2.33	0.0276	0.5399
14458999	2.17	0.89	2.43	0.0163	0.4624
14472798	2.17	0.89	2.43	0.0163	0.4624
14473522	2.17	0.89	2.43	0.0163	0.4624
14473670	2.17	0.89	2.43	0.0163	0.4624
14275884	4.07	2.75	2.49	0.0101	0.4167
14430522	5.58	4.26	2.5	0.0281	0.5399
14450686	4.11	2.6	2.83	0.0073	0.3684
14380933	4.59	3.08	2.84	0.0034	0.2987
14288059	8.31	6.69	3.06	0.0001	0.1329	HAS2	hyaluronan synthase 2
