# Supplementary material for: Lapatinib antitumor effect is associated with PI3K and MAPK pathway: An analysis in human and canine prostate cancer cells
Source: PLoS One. 2024 Apr 2;19(4):e0297043. doi: 10.1371/journal.pone.0297043 (PMC10986952; doi:10.1371/journal.pone.0297043)
Supplement: S3 Table — (XLSX) [file pone.0297043.s004.xlsx]

## Sheet: LNCaP Patways - Lapatinib Treat
Supplementary Table 3. Pathways associated with the lapatinib treatment in LNCaP cell line.
Pathway	#Total	#Up	Up List	#Down	Down List	Significance	p-value
G alpha (s) signaling events	1	0		1	GNAL	10.06	0.000000
O-linked glycosylation	1	0		1	ST6GALNAC2	8.24	0.000000
Class I MHC mediated antigen processing and presentation	1	0		1	SEC23A	7.93	0.000000
Class A/1 (rhodopsin-like receptors)	2	0		2	NPSR1,GAL	7.75	0.000000
Deubiquitination	2	2	PTEN,ATXN3	0		5.97	0.000001
Cell cycle checkpoints	1	1	RFWD2	0		5.12	0.000008
Neddylation	2	2	NUB1,CAND1	0		4.35	0.000045
Human cytomegalovirus (HCMV) infection	1	0		1	CBX1	4.35	0.000045
Signaling by ROBO receptors	1	0		1	SLIT2	4.33	0.000046
Mitotic G2-G2/M phases	1	1	AJUBA	0		3.83	0.000147
Mitotic G1 phase and G1/S transition	1	1	TOP2A	0		3.55	0.000284
Cilium Assembly	1	1	IFT122	0		3.36	0.000437
Assembly of the primary cilium	1	1	IFT122	0		3.36	0.000437
miR-targeted genes in epithelium	4	2	CAND1,BACH1	2	EGFR,MIR101-2	3.30	0.000501
Interleukin-1 family signaling	1	1	IL1RAPL1	0		3.22	0.000601
Leptin signaling pathway	11	8	NCOA1,PIK3R1,IKBKB,ACACB,PTEN,PTK2,SOS1,REL	3	FOXO1,SOCS2,EGFR	3.04	0.000919
Processing of Capped Intron-Containing Pre-mRNA	4	3	SF1,WBP4,CCAR1	1	PRCC	3.02	0.000947
Cell surface interactions at the vascular wall	3	2	INPP5D,SOS1	1	CD244	2.95	0.001119
Ion channel transport	1	0		1	SLC9B2	2.91	0.001244
Fcgamma receptor (FCGR) dependent phagocytosis	1	0		1	CFL1	2.90	0.001265
Integrin cell surface interactions	1	0		1	THBS1	2.90	0.001265
JAK/STAT pathway	14	10	IKBKB,PIK3R1,CBL,PTK2,SOS1,REL,PIK3CB,ACACB,NCOA1,COX2	4	FOXO1,SOCS2,EGFR,PDK1	2.86	0.001373
Host Interactions of HIV factors	1	0		1	PACS1	2.58	0.002602
miR-targeted genes in lymphocytes	10	3	BACH1,SHOC2,CAND1	7	EGFR,RFT1,CXCL12,FGF2,SEC23A,SFXN1,MIR101-2	2.56	0.002753
PIP3 activates AKT signaling	1	1	PTEN	0		2.42	0.003801
Signaling by VEGF	1	1	PTK2	0		2.25	0.005575
Interferon alpha/beta signaling	1	0		1	RSAD2	2.11	0.007678
SARS-CoV-1 Infection	1	0		1	TMPRSS2	2.09	0.008069
PI3K-AKT-mTOR signaling pathway and therapeutic opportunities	5	3	PTEN,PIK3CB,PIK3R1	2	FOXO1,PDK1	1.88	0.013202
SARS-CoV-2 Infection	2	1	FUT8	1	TMPRSS2	1.87	0.013516
Signaling by FGFR2	2	2	CBL,PIK3R1	0		1.86	0.013671
TCR signaling	2	2	INPP5D,PTEN	0		1.86	0.013895
Integration of energy metabolism	1	0		1	RAPGEF4	1.80	0.015815
MAPK6/MAPK4 signaling	1	0		1	FOXO1	1.77	0.016872
Inflammatory response pathway	5	1	LAMA5	4	COL1A1,COL1A2,CD40LG,THBS1	1.77	0.017093
Alpha 6 beta 4 signaling pathway	5	5	PTK2,LAMA5,LAMA3,SOS1,PIK3R1	0		1.77	0.017093
Head and neck squamous cell carcinoma	8	7	AJUBA,PTEN,PIK3R1,PIK3CB,TSC1,TRAF3,REL	1	EGFR	1.65	0.022609
Hedgehog 'off' state	1	0		1	KIF7	1.64	0.022872
Transcriptional regulation by MECP2	1	1	PTEN	0		1.63	0.023323
Endometrial cancer	7	4	SOS1,PTEN,PIK3CB,PIK3R1	3	EGFR,CTNNA2,FGF2	1.58	0.026156
ESR-mediated signaling	3	1	NCOA1	2	PGR,FOXA1	1.55	0.028273
PPAR-alpha pathway	4	0		4	ACAA1,PLTP,CYP7A1,EHHADH	1.52	0.030404
Regulation of TP53 Activity through Phosphorylation	1	0		1	DYRK2	1.49	0.032238
Hedgehog 'on' state	1	0		1	KIF7	1.48	0.032869
Quercetin and Nf-kB/ AP-1 Induced Cell Apoptosis	3	3	COX1,IKBKB,COX2	0		1.45	0.035360
Sudden infant death syndrome (SIDS) susceptibility pathways	2	0		2	ALDOA,MIR210	1.44	0.036683
Focal adhesion: PI3K-Akt-mTOR-signaling pathway	22	12	TSC1,PIK3R1,PTK2,LAMA3,PIK3CB,LAMA5,PTEN,SOS1,EPHA2,GNG2,IKBKB,SREBF1	10	COL1A2,ITGB6,ITGB2,THBS1,COL1A1,FGF2,EGFR,FOXO1,PFKFB3,FOXA1	1.42	0.037957
Angiotensin II receptor type 1 pathway	4	0		4	ACTA2,JUND,COL1A1,COL1A2	1.41	0.038730
RANKL/RANK signaling pathway	6	5	TRAF3,PIK3R1,IKBKB,PTK2,CBL	1	TNFRSF11B	1.39	0.041154
Splicing factor NOVA regulated synaptic proteins	5	4	CLASP1,CASK,CHL1,GRIK2	1	KCNMA1	1.36	0.043652
Endoderm differentiation	12	4	RFX7,FOXN3,CAND1,ASCC3	8	PTHLH,NODAL,CTBP2,FOXA1,FOXO1,DUSP4,TCF4,ATP8B2	1.34	0.045852
Gene Silencing by RNA	1	1	HENMT1	0		1.34	0.046016
Signaling by NOTCH4	1	0		1	ACTA2	1.34	0.046016
Costimulation by the CD28 family	1	0		1	BTLA	1.34	0.046016
Circadian Clock	1	0		1	HDAC3	1.34	0.046016
Cell junction organization	1	0		1	ACTN1	1.34	0.046221
WikiPathways Academy: draw-compartment	1	0		1	CYP11A1	1.33	0.046312
Selenoamino acid metabolism	1	1	SECISBP2	0		1.33	0.046456
Response of EIF2AK4 (GCN2) to amino acid deficiency	1	1	ATF3	0		1.33	0.047190
Phase II - Conjugation of compounds	1	0		1	AS3MT	1.33	0.047190
Cell cycle	1	1	STAG2	0		1.33	0.047190
IL-6 signaling pathway	5	4	SOS1,PIK3R1,NCOA1,AGT	1	VIP	1.32	0.047584
Cori cycle	3	0		3	GPI,ALDOA,PGK1	1.32	0.048127
Canonical NF-kB pathway	2	2	REL,IKBKB	0		1.30	0.049842
EPH-Ephrin signaling	2	1	PTK2	1	CFL1	1.29	0.051620
MET in type 1 papillary renal cell carcinoma	6	5	CBL,SOS1,PIK3CB,PIK3R1,PTK2	1	PRCC	1.26	0.054878
Constitutive androstane receptor pathway	4	2	DNAJC7,NCOA1	2	EHHADH,FOXO1	1.23	0.058900
Gastric cancer network 2	4	2	TOP2A,CHTF8	2	PLAC8,EGFR	1.23	0.058900
Endothelin pathway	21	9	SOS1,CALD1,EPHA2,ITGB1BP1,MEF2A,COX1,COX2,IKBKB,PTK2	12	EGFR,WNK1,THBS1,COL1A1,ACTA2,ADAM19,FGF2,GSN,COL1A2,CFL1,TCF4,MSN	1.22	0.060925
Benzo(a)pyrene metabolism	2	1	EPHX1	1	AKR1C3	1.21	0.062153
SARS-CoV-2 and angiotensin-converting enzyme 2 receptor: molecular mechanisms	2	1	AGT	1	TMPRSS2	1.21	0.062153
Hereditary leiomyomatosis and renal cell carcinoma pathway	3	2	SLC11A2,ACACB	1	PDK1	1.20	0.062826
Clear cell renal cell carcinoma pathways	8	4	TSC1,PTEN,ACACB,SSPN	4	EGFR,GPI,ALDOA,PGK1	1.19	0.064671
Phase I - Functionalization of compounds	1	1	EPHX1	0		1.18	0.065573
Keratinization	1	0		1	CDSN	1.18	0.066497
Semaphorin interactions	1	0		1	CFL1	1.18	0.066497
Extra-nuclear estrogen signaling	1	1	PTK2	0		1.16	0.069291
Regulation of lipid metabolism by PPARalpha	3	1	AGT	2	CYP7A1,RGL1	1.16	0.069841
Signaling by FGFR1	2	2	CBL,PIK3R1	0		1.15	0.070166
NRF2 pathway	2	2	SLC7A11,EPHA2	0		1.15	0.070418
Complement system	2	1	LAMA5	1	PTX3	1.15	0.070418
PTEN Regulation	3	1	PTEN	2	SALL4,MAF1	1.14	0.071868
Respiratory electron transport, ATP synthesis by chemiosmotic coupling, and heat production by uncoupling proteins.	2	1	NDUFAF7	1	COX19	1.14	0.072367
TCA cycle in senescence	2	1	PDP2	1	PDK1	1.12	0.075362
Liver X receptor pathway	2	1	SREBF1	1	CYP7A1	1.12	0.075362
GPCRs, class A rhodopsin-like	6	0		6	OR8B8,GPR22,HTR5A,MC4R,OR6B1,CXCR4	1.12	0.075947
Photodynamic therapy-induced NF-kB survival signaling	4	2	IKBKB,REL	2	EGLN2,CD40LG	1.11	0.077044
Globo sphingolipid metabolism	3	1	ST6GALNAC6	2	ST6GALNAC2,ST6GAL2	1.10	0.079335
Small cell lung cancer	8	8	LAMA5,LAMA3,PIK3R1,PTK2,PTEN,PIK3CB,IKBKB,TRAF3	0		1.06	0.087767
EGF/EGFR signaling pathway	12	8	INPP5D,SOS1,PIK3R1,COX2,PTEN,CBL,PTK2,MEF2A	4	EGFR,FOXO1,JUND,CFL1	1.03	0.092557
miRNA regulation of DNA damage response	1	1	TLK2	0		1.03	0.093255
Amyloid fiber formation	1	1	SORL1	0		1.03	0.093866
XBP1(S) activates chaperone genes	1	1	TSPYL2	0		1.02	0.095053
Signaling by PTK6	1	1	CBL	0		1.02	0.095875
NR1H2 and NR1H3-mediated signaling	2	1	NCOA1	1	PLTP	1.01	0.097969
Biomarkers for urea cycle disorders	2	0		2	GATM,ASL	0.98	0.104042
Kisspeptin/kisspeptin receptor system in the ovary	4	2	GDF9,PIK3CB	2	CYP11A1,PDK1	0.98	0.105020
Glioblastoma signaling pathways	7	5	PTEN,PIK3R1,TSC1,PIK3CB,CBL	2	FOXO1,EGFR	0.95	0.113092
Effect of progerin on genes involved in Hutchinson-Gilford progeria syndrome	3	2	MTA3,SREBF1	1	CBX1	0.93	0.117175
Familial hyperlipidemia type 3	2	0		2	VLDLR,PLTP	0.92	0.119319
Neuroinflammation	2	2	COX2,COX1	0		0.92	0.119319
Valproic acid pathway	2	0		2	ACSM1,EHHADH	0.92	0.119319
Focal adhesion	14	8	PIK3R1,PTK2,LAMA5,PTEN,LAMA3,SOS1,ARHGAP5,PIK3CB	6	COL1A1,ITGB6,THBS1,COL1A2,EGFR,ACTN1	0.91	0.123255
miR-targeted genes in squamous cell	3	0		3	THBS1,FGF2,SEC23A	0.89	0.127539
WikiPathways Academy: draw-transcriptiontranslation	1	0		1	ACTA2	0.88	0.132603
ISG15 antiviral mechanism	1	1	UBA7	0		0.88	0.132605
mRNA processing	2	0		2	SF3A2,DHX8	0.87	0.134084
Macroautophagy	1	1	ATG16L1	0		0.87	0.134566
Omega-9 fatty acid synthesis	2	1	ELOVL6	1	ACOT2	0.87	0.135103
Kennedy pathway from sphingolipids	2	1	CHKA	1	ETNK2	0.87	0.135103
SUMOylation of intracellular receptors	1	0		1	PGR	0.87	0.135613
Signaling by FGFR3	2	2	CBL,PIK3R1	0		0.87	0.135964
trans-Golgi Network Vesicle Budding	1	0		1	NAPA	0.86	0.138282
PI Metabolism	1	1	PTEN	0		0.86	0.138282
Ciliary landscape	5	1	IFT122	4	CTBP2,WNK1,FUZ,PSMC6	0.86	0.139597
B cell receptor signaling pathway	8	7	REL,INPP5D,PIK3R1,CBL,BLNK,IKBKB,SOS1	1	FOXO1	0.84	0.143674
Neurodegeneration with brain iron accumulation (NBIA) subtypes pathway	4	4	PANK2,ATG14,ATG16L1,TSC1	0		0.84	0.145425
Eicosanoid metabolism via lipooxygenases (LOX)	3	0		3	HPGD,EHHADH,ACAA1	0.83	0.149118
7-oxo-C and 7-beta-HC pathways	3	0		3	CYP7A1,ACOT1,ACOT2	0.82	0.151313
COVID-19 adverse outcome pathway	2	1	AGT	1	TMPRSS2	0.82	0.151313
Biomarkers for pyrimidine metabolism disorders	2	0		2	PUS1,DHODH	0.82	0.151313
Electron transport chain: OXPHOS system in mitochondria	8	7	COX2,COX1,ND2,ND5,NDUFA10,ND3,CYTB	1	UQCRC1	0.81	0.153329
Alzheimer's disease and miRNA effects	10	5	ATG14,MIR1285-2,PIK3R1,PIK3CB,IKBKB	5	BECN2,TUBA3D,WNT7B,PSMA8,PSMC6	0.81	0.154568
Ciliopathies	4	2	RSPH1,IFT122	2	KIF7,MAK	0.81	0.155596
nsp1 from SARS-CoV-2 inhibits translation initiation in the host cell	2	1	EIF3J	1	EIF3D	0.78	0.167878
Cancer immunotherapy by CTLA4 blockade	2	2	PIK3R1,PIK3CB	0		0.78	0.167878
T cell receptor and co-stimulatory signaling	3	1	PTEN	2	PDK1,DYRK2	0.77	0.171782
Prolactin signaling pathway	6	5	PIK3CB,CBL,PIK3R1,PTK2,SOS1	1	SOCS2	0.76	0.172382
miR-222 in exercise-induced cardiac growth	1	1	HMBOX1	0		0.76	0.172776
WikiPathways Academy: fig-met-1-third	1	0		1	PDK1	0.76	0.172776
Pilocytic astrocytoma	1	1	SOS1	0		0.76	0.172776
Mesodermal commitment pathway	11	2	ASCC3,CCDC88A	9	NODAL,ATP8B2,PAX6,MEIS1,ADAM19,ARL4A,FOXA1,TCF4,CTBP2	0.76	0.173182
Plasma lipoprotein assembly, remodeling, and clearance	3	1	HDLBP	2	PLTP,VLDLR	0.74	0.180030
SUMOylation of transcription cofactors	2	2	NCOA1,CASP8AP2	0		0.74	0.180235
Transcriptional regulation of white adipocyte differentiation	2	1	NCOA1	1	HDAC3	0.74	0.180235
GPCRs, other	2	2	OR2A20P,OR2A9P	0		0.74	0.180614
Wnt signaling	2	0		2	WNT7B,CTBP2	0.74	0.181175
TP53 Regulates Transcription of Cell Death Genes	2	1	BCL2L14	1	NDRG1	0.74	0.181915
Spinal cord injury	2	0		2	SLIT2,EGFR	0.74	0.181915
Eicosanoid metabolism via cyclooxygenases (COX)	3	0		3	HPGD,ACAA1,EHHADH	0.74	0.183459
PPAR-gamma pathway	2	2	NCOA1,REL	0		0.73	0.184729
miR-509-3p alteration of YAP1/ECM axis	2	0		2	GPC6,COL1A1	0.73	0.184729
DNA IR-damage and cellular response via ATR	1	1	XRCC5	0		0.72	0.189000
IL-4 signaling pathway	5	5	CBL,INPP5D,SOS1,PIK3R1,IKBKB	0		0.72	0.190429
RNA pol II transcription - Initiation and elongation	1	1	WDR61	0		0.71	0.194754
Transcriptional regulation by the AP-2 (TFAP2) family of transcription factors	1	0		1	EGFR	0.71	0.194754
Type I interferon induction and signaling during SARS-CoV-2 infection	3	1	TRAF3	2	TMPRSS2,OAS3	0.71	0.195338
Type I collagen synthesis in the context of osteogenesis imperfecta	3	0		3	TNFRSF11B,COL1A1,COL1A2	0.71	0.195338
Pregnane X receptor pathway	3	2	DNAJC7,NCOA1	1	FOXO1	0.71	0.195338
Androgen receptor signaling pathway	7	5	PTK2,ETV5,NCOA1,PIK3R1,PTEN	2	EGFR,FOXO1	0.71	0.196776
MFAP5 effect on permeability and motility of endothelial cells via cytoskeleton rearrangement	2	1	PTK2	1	ACTN1	0.70	0.201805
ErbB signaling pathway	7	5	SOS1,CBL,PTK2,PIK3R1,PIK3CB	2	EGFR,FOXO1	0.69	0.204160
Hepatocyte growth factor receptor signaling	3	3	PTEN,PTK2,SOS1	0		0.68	0.207399
Mammary gland development pathway - Pregnancy and lactation (Stage 3 of 4)	3	0		3	PGR,EGFR,CSN2	0.68	0.207399
TCA cycle nutrient use and invasiveness of ovarian cancer	1	0		1	EGFR	0.68	0.211088
Nephrogenesis	2	0		2	MEIS1,RSPO1	0.66	0.219047
L1CAM interactions	3	1	CHL1	2	ANK1,EGFR	0.65	0.221778
Apoptotic execution phase	3	1	PTK2	2	DSG2,GSN	0.65	0.221778
Asparagine N-linked glycosylation	3	1	FUT8	2	MPI,RFT1	0.65	0.222342
Neuroinflammation and glutamatergic signaling	3	1	GRIK2	2	FGF2,CFL1	0.65	0.223065
Hypertrophy model	2	1	ATF3	1	JUND	0.63	0.236405
CCL18 signaling pathway	11	5	PTK2,ATF3,IKBKB,PIK3R1,PTEN	6	COL1A1,FGF2,CXCR4,ACTA2,COL1A2,ITGB2	0.62	0.240142
Regulation of actin cytoskeleton	10	4	PIK3R1,PTK2,PIK3CB,SOS1	6	GSN,EGFR,FGF2,ACTN1,MSN,CFL1	0.62	0.240848
miR-targeted genes in muscle cell	14	4	SLC7A11,SHOC2,CAND1,BACH1	10	EGFR,NAT6,RFT1,SEC23A,THBS1,SFXN1,FGF2,CXCL12,DSG2,MIR101-2	0.61	0.243532
Steroidogenic pathway	1	0		1	CYP11A1	0.61	0.247626
Robo4 and VEGF signaling pathways crosstalk	1	0		1	SLIT2	0.61	0.247626
Nonalcoholic fatty liver disease	10	9	PIK3CB,PIK3R1,MLXIP,NDUFA10,CYTB,COX1,COX2,SREBF1,IKBKB	1	UQCRC1	0.60	0.251409
Urea cycle and metabolism of amino groups	2	0		2	GATM,ASL	0.60	0.253830
STING pathway in Kawasaki-like disease and COVID-19	2	2	IKBKB,REL	0		0.60	0.253830
Epithelial to mesenchymal transition in colorectal cancer	4	3	SOS1,PIK3CB,PIK3R1	1	WNT7B	0.59	0.257719
Pathogenic Escherichia coli infection	1	0		1	TUBA3D	0.58	0.264067
Folate metabolism	1	1	CTH	0		0.58	0.264067
Parkinson's disease pathway	1	1	UBA7	0		0.58	0.264174
Chromosomal and microsatellite instability in colorectal cancer	1	1	REL	0		0.58	0.264603
TNFR2 non-canonical NF-kB pathway	1	1	TRAF3	0		0.57	0.266394
Signaling by TGF-beta Receptor Complex	1	1	CBL	0		0.57	0.266394
Joubert syndrome	1	1	MYO6	0		0.57	0.267740
DNA Damage/Telomere Stress Induced Senescence	1	1	EP400	0		0.57	0.267740
FOXA2 pathway	2	0		2	FOXO1,FOXA1	0.57	0.271280
Fragile X syndrome	8	6	MAP1B,SOS1,PIK3CB,PTEN,TSC1,ABCD3	2	KCND2,PDK1	0.56	0.272999
Acetylcholine synthesis	1	1	CHKA	0		0.55	0.282473
Renin-angiotensin-aldosterone system (RAAS)	2	1	AGT	1	CYP11A1	0.55	0.282473
Somatroph axis (GH) and its relationship to dietary restriction and aging	1	1	PTEN	0		0.55	0.282473
mRNA, protein, and metabolite inducation pathway by cyclosporin A	1	1	SLC7A11	0		0.55	0.282473
WikiPathways Academy: fig-met-1-fourth	1	0		1	PDK1	0.55	0.282473
IL-3 signaling pathway	4	4	INPP5D,SOS1,CBL,PIK3R1	0		0.54	0.288686
Hippo-Yap signaling pathway	2	0		2	TNIK,NDRG1	0.54	0.288714
Extracellular vesicles in the crosstalk of cardiac cells	2	1	PTEN	1	EGFR	0.54	0.288714
Glycolysis pathway D (2)	2	0		2	ALDOA,PGK1	0.54	0.288714
EGFR tyrosine kinase inhibitor resistance	6	4	PTEN,SOS1,PIK3R1,PIK3CB	2	EGFR,FGF2	0.53	0.291979
Synaptic signaling pathways associated with autism spectrum disorder	4	4	PIK3CB,PTEN,TSC1,PIK3R1	0		0.53	0.293721
TGF-beta signaling pathway	9	5	PIK3R1,SOS1,MEF2A,PTK2,ATF3	4	PDK1,COL1A2,JUND,THBS1	0.52	0.298934
Synaptic vesicle pathway	4	1	SLC22A3	3	STX1B,STX3,NAPA	0.52	0.299106
One-carbon metabolism and related pathways	4	3	CTH,DMGDH,CHKA	1	ETNK2	0.52	0.304820
DNA mismatch repair	2	2	RFC1,RFC5	0		0.51	0.306097
PPAR Beta/Delta pathway	2	2	REL,NCOA1	0		0.51	0.306097
Cardiac progenitor differentiation	4	0		4	PAX6,FGF2,CXCR4,NODAL	0.51	0.310844
Aflatoxin B1 metabolism	1	1	EPHX1	0		0.50	0.315706
LDLRAD4 and what we know about it	1	1	ATG16L1	0		0.50	0.315706
Peroxiredoxin 2 induced ovarian failure	1	0		1	CYP11A1	0.50	0.315706
FTO obesity variant mechanism	1	0		1	IRX5	0.50	0.315706
NR1D1 (REV-ERBA) represses gene expression	1	0		1	HDAC3	0.50	0.315706
Gastric acid production	1	0		1	VIP	0.50	0.315706
NAD biosynthesis II (from tryptophan)	1	0		1	HAAO	0.50	0.315706
Glial cell differentiation	1	0		1	MSN	0.50	0.315706
Effects of nitric oxide	1	1	COX1	0		0.50	0.315706
Male infertility	9	3	ETV5,RFC1,XRCC5	6	KLK2,LRWD1,OR2W3,REC8,UBD,THBS1	0.49	0.323006
Cancer immunotherapy by PD-1 blockade	2	2	CD274,NFAT5	0		0.49	0.323395
Copper homeostasis	4	2	PTEN,SLC11A2	2	STEAP4,FOXO1	0.49	0.323748
Visual phototransduction	2	1	RDH12	1	LRAT	0.48	0.330895
Calcium regulation in cardiac cells	4	3	GNG2,RGS17,GNAZ	1	GRK4	0.48	0.332955
Genes related to primary cilium development (based on CRISPR)	2	1	IFT122	1	FUZ	0.48	0.332970
Transcriptional regulation by RUNX2	2	0		2	HDAC3,COL1A1	0.48	0.334349
Wnt signaling pathway and pluripotency	2	0		2	CTBP2,WNT7B	0.47	0.335950
Cholesterol biosynthesis	2	1	ARV1	1	PLPP6	0.47	0.340580
Linoleic acid metabolism affected by coronavirus infection	1	0		1	ACOT2	0.46	0.347400
Urea cycle and related diseases	1	0		1	ASL	0.46	0.347400
Tgif disruption of Shh signaling	1	0		1	NODAL	0.46	0.347400
Glucocorticoid and Mineralcorticoid Metabolism	1	0		1	CYP11A1	0.46	0.347400
Folate-alcohol and cancer pathway hypotheses	1	1	ALDH1L1	0		0.46	0.347400
Kit receptor signaling pathway	4	4	CBL,SOS1,INPP5D,PIK3R1	0		0.45	0.352470
Chemokine signaling pathway	10	6	PIK3R1,PTK2,GNG2,PIK3CB,SOS1,IKBKB	4	CXCL9,CXCR4,CXCL12,GRK4	0.45	0.354539
EPO receptor signaling	2	1	SOS1	1	PDK1	0.45	0.357625
Intracellular trafficking proteins involved in CMT neuropathy	2	1	PMP22	1	NDRG1	0.45	0.357625
Photodynamic therapy-induced unfolded protein response	2	1	ATF3	1	PPP1R15A	0.45	0.357625
Novel intracellular components of RIG-I-like receptor (RLR) pathway	4	2	TRAF3,IKBKB	2	IFNA1,CXCL12	0.44	0.360160
MAPK signaling pathway	8	2	IKBKB,SOS1	6	EGFR,ZAK,DUSP4,JUND,MAPK8IP2,FGF2	0.44	0.362917
Neurexins and neuroligins	1	1	CASK	0		0.43	0.371326
Toll-like receptor 3 (TLR3) cascade	1	1	TRAF3	0		0.43	0.371326
Overlap between signal transduction pathways contributing to LMNA laminopathies	1	0		1	WNT7B	0.43	0.371917
Genotoxicity pathway	1	0		1	ACTA2	0.43	0.371917
Arachidonic acid metabolism	1	0		1	AKR1C3	0.43	0.371917
Proteasome degradation	1	0		1	PSMC6	0.43	0.372864
Endochondral ossification with skeletal dysplasias	1	0		1	FGF2	0.43	0.374157
Endochondral ossification	1	0		1	FGF2	0.43	0.374157
MyD88-independent TLR4 cascade	1	1	TRAF3	0		0.43	0.375784
Telomere Maintenance	1	0		1	WRAP53	0.43	0.375784
Activation of NLRP3 inflammasome by SARS-CoV-2	1	1	TRAF3	0		0.42	0.377626
Non-homologous end joining	1	1	XRCC5	0		0.42	0.377626
Reelin signaling pathway	1	0		1	VLDLR	0.42	0.377626
Interleukin-1 induced activation of NF-kB	1	1	AJUBA	0		0.42	0.377626
Trans-sulfuration pathway	1	1	CTH	0		0.42	0.377626
Type III interferon signaling	1	0		1	IL28RA	0.42	0.377626
DNA damage response	1	1	TLK2	0		0.42	0.377733
AMP-activated protein kinase (AMPK) signaling	1	1	TSC1	0		0.42	0.377733
7q11.23 copy number variation syndrome	7	4	STAG3L2,CLASP1,ACACB,RFC5	3	RNU6-1198P,CFL1,HDAC3	0.42	0.378510
SUMOylation of DNA replication proteins	1	1	TOP2A	0		0.42	0.382555
Signaling by SCF-KIT	1	1	CBL	0		0.42	0.382555
Alzheimer's disease	9	4	ATG14,PIK3R1,PIK3CB,IKBKB	5	BECN2,TUBA3D,WNT7B,PSMA8,PSMC6	0.42	0.384203
Non-small cell lung cancer	5	3	PIK3R1,SOS1,PIK3CB	2	PDK1,EGFR	0.41	0.385404
Selective expression of chemokine receptors during T-cell polarization	2	0		2	CXCR4,CD40LG	0.41	0.391202
p53 transcriptional gene network	5	3	XRCC5,SLC7A11,PTEN	2	ADGRB1,THBS1	0.40	0.395570
Uptake and function of anthrax toxins	1	1	ANTXR1	0		0.40	0.401651
Autosomal recessive osteopetrosis pathways	1	1	IKBKB	0		0.39	0.406453
Aspirin and miRNAs	1	0		1	PDK1	0.39	0.406453
EV release from cardiac cells and their functional effects	1	0		1	CXCL12	0.39	0.406453
FLT3 Signaling	4	3	CBL,SOS1,PIK3R1	1	SOCS2	0.38	0.420700
Activation of anterior HOX genes in hindbrain development during early embryogenesis	4	1	AJUBA	3	MEIS1,HDAC3,PAX6	0.37	0.422459
Brain-derived neurotrophic factor (BDNF) signaling pathway	4	3	ACACB,PIK3R1,MEF2A	1	CFL1	0.37	0.425591
Response of EIF2AK1 (HRI) to heme deficiency	3	2	ATF3,CHAC1	1	PPP1R15A	0.37	0.426994
mBDNF and proBDNF regulation of GABA neurotransmission	3	3	PTEN,PIK3CB,PIK3R1	0		0.37	0.426994
Glycolysis and Gluconeogenesis - for workshop	3	0		3	ALDOA,PGK1,GPI	0.37	0.426994
Microglia pathogen phagocytosis pathway	3	2	PIK3R1,PIK3CB	1	ITGB2	0.36	0.432443
Glycolysis in senescence	1	0		1	PGK1	0.36	0.433945
Bile acids synthesis and enterohepatic circulation	1	0		1	CYP7A1	0.36	0.433945
Methionine metabolism leading to sulfur amino acids and related disorders	1	1	CTH	0		0.36	0.433945
MAPK and NFkB signaling pathways inhibited by Yersinia YopJ	1	1	IKBKB	0		0.36	0.433945
Alanine and aspartate metabolism	1	0		1	ASL	0.36	0.433945
Iron uptake and transport	2	2	CAND1,SLC11A2	0		0.36	0.441491
3q29 copy number variation syndrome	2	1	RNU6-42P	1	RNU6-910P	0.35	0.441852
Activation of gene expression by SREBF (SREBP)	2	2	ELOVL6,ACACB	0		0.35	0.441852
Cytoplasmic ribosomal proteins	2	1	RPS26	1	RPS15	0.35	0.443334
IL-2 signaling pathway	3	3	CBL,SOS1,PIK3R1	0		0.35	0.444469
Network map of SARS-CoV-2 signaling pathway	8	2	TRAF3,AGT	6	TMPRSS2,CXCL9,CXCL6,CXCL12,GSN,FGF2	0.35	0.445787
ncRNAs involved in Wnt signaling in hepatocellular carcinoma	2	0		2	WNT7B,CTBP2	0.35	0.445787
Signaling by FGFR4	2	2	PIK3R1,CBL	0		0.35	0.445787
Hematopoietic stem cell differentiation	2	1	ZGLP1	1	CXCR4	0.35	0.449160
Host-pathogen interaction of human coronaviruses - interferon induction	3	2	IKBKB,TRAF3	1	OAS3	0.35	0.450985
miR-targeted genes in leukocytes	5	2	SHOC2,SLC7A11	3	THBS1,RFT1,SFXN1	0.34	0.454916
Integrated breast cancer pathway	5	3	TSC1,PTEN,BACH1	2	FOXO1,EGFR	0.34	0.457227
Genes controlling nephrogenesis	3	0		3	CXCR4,CXCL12,SLIT2	0.34	0.457796
SARS-CoV-2 B.1.1.7 variant antagonises innate immune activation	1	1	TRAF3	0		0.34	0.460164
ACE inhibitor pathway - for workshop	1	1	AGT	0		0.34	0.460164
Aerobic glycolysis - augmented	1	0		1	GPI	0.34	0.460164
Transcriptional cascade regulating adipogenesis	1	1	SREBF1	0		0.34	0.460164
Mitochondrial calcium ion transport	1	1	SLC8B1	0		0.34	0.460164
EDA signaling in hair follicle development	1	0		1	EDARADD	0.34	0.460164
WikiPathways Academy: fig-met-1-last	1	0		1	PDK1	0.34	0.460164
BMP2-WNT4-FOXO1 pathway in primary endometrial stromal cell differentiation	1	0		1	FOXO1	0.34	0.460164
NAD metabolism, sirtuins and aging	1	0		1	FOXO1	0.34	0.460164
Mammary gland development pathway - Puberty (Stage 2 of 4)	1	0		1	PGR	0.34	0.460164
AXL signaling pathway	9	3	CALD1,CD274,PTK2	6	MSN,EGFR,ACTA2,PDK1,FOXO1,COL1A1	0.33	0.464255
miRNA regulation of prostate cancer signaling pathways	3	2	MIR3682,SOS1	1	FOXO1	0.33	0.464875
Prostaglandin synthesis and regulation	3	0		3	CYP11A1,HPGD,AKR1C3	0.33	0.472196
Glycolysis and gluconeogenesis	3	0		3	ALDOA,PGK1,GPI	0.33	0.472196
Translation inhibitors in chronically activated PDGFRA cells	3	2	PIK3CB,PIK3R1	1	PDK1	0.33	0.472196
Mechanoregulation and pathology of YAP/TAZ via Hippo and non-Hippo mechanisms	3	0		3	ACTA2,ITGB6,ITGB2	0.33	0.472196
miRNA targets in ECM and membrane receptors	3	0		3	COL1A2,THBS1,ITGB6	0.33	0.472196
Integrin-mediated cell adhesion	6	4	SOS1,GIT2,PTK2,CAPN7	2	ITGB2,ITGB6	0.32	0.474267
Energy metabolism	3	2	MEF2A,NCOA1	1	FOXO1	0.32	0.479733
Toll-like receptor signaling pathway	6	4	PIK3R1,PIK3CB,TRAF3,IKBKB	2	IFNA1,CXCL9	0.32	0.481729
Somatic sex determination	1	0		1	RSPO1	0.31	0.485169
Omega-3 / omega-6 fatty acid synthesis	1	0		1	ACOT2	0.31	0.485169
Aerobic glycolysis	1	0		1	GPI	0.31	0.485169
Control of immune tolerance by vasoactive intestinal peptide	1	0		1	VIP	0.31	0.485169
fig-met-1-last-solution	1	0		1	PDK1	0.31	0.485169
Alpha-linolenic (omega-3) and linoleic (omega-6) acid metabolism	1	0		1	ACAA1	0.31	0.485169
DNA damage response (only ATM dependent)	6	4	PIK3R1,PIK3CB,SOS1,PTEN	2	WNT7B,PDK1	0.31	0.485677
Aryl hydrocarbon receptor pathway	3	1	NCOA1	2	EGFR,JUND	0.31	0.487461
Pluripotent stem cell differentiation pathway	3	0		3	FGF2,NODAL,WNT7B	0.31	0.487461
Syndecan interactions	3	1	CASK	2	THBS1,ACTN1	0.31	0.487461
Thermogenesis	3	2	TSC1,SOS1	1	MGLL	0.31	0.492410
Interactions between immune cells and microRNAs in tumor microenvironment	3	1	CD274	2	MIR203B,MIR210	0.31	0.495360
TP53 Regulates Metabolic Genes	3	2	TSC1,PTEN	1	COX19	0.31	0.495427
Familial hyperlipidemia type 5	1	0		1	PLTP	0.29	0.509015
ERK pathway in Huntington's disease	1	0		1	EGFR	0.29	0.509015
Transcriptional activation by NRF2 in response to phytochemicals	1	1	SLC7A11	0		0.29	0.509015
Iron metabolism in placenta	1	1	SLC11A2	0		0.29	0.509015
GP1b-IX-V activation signaling	1	1	PIK3R1	0		0.29	0.509015
Ganglio sphingolipid metabolism	1	1	ST6GALNAC6	0		0.29	0.509015
Gastrin signaling pathway	7	4	SOS1,PIK3R1,PTK2,IKBKB	3	TCF4,FOXO1,EGFR	0.29	0.512147
PI3K-Akt signaling pathway	18	11	TSC1,PIK3R1,PTK2,LAMA3,PIK3CB,LAMA5,PTEN,SOS1,EPHA2,GNG2,IKBKB	7	IFNA1,COL1A2,ITGB6,THBS1,COL1A1,FGF2,EGFR	0.29	0.517842
Cargo concentration in the ER	1	0		1	SEC23A	0.28	0.519288
Vitamin B12 metabolism	1	1	CTH	0		0.28	0.519288
Phosphodiesterases in neuronal function	1	1	PDE4D	0		0.28	0.519309
Resolution of Abasic Sites (AP sites)	1	0		1	SMUG1	0.28	0.519309
Interleukin-6 family signaling	1	1	CBL	0		0.28	0.519718
Cardiac hypertrophic response	1	0		1	PDK1	0.28	0.519718
Neurotransmitter release cycle	1	1	CASK	0		0.28	0.519718
Hepatitis C and hepatocellular carcinoma	1	1	SOS1	0		0.28	0.521637
Signaling by insulin receptor	1	1	SOS1	0		0.28	0.521637
Proximal tubule transport	1	0		1	SLC4A2	0.28	0.523118
Complement and coagulation cascades	1	0		1	F9	0.28	0.529474
TYROBP causal network in microglia	1	0		1	ITGB2	0.28	0.529474
Overview of proinflammatory and profibrotic mediators	4	0		4	IFNA1,CXCL9,CXCL6,CXCL12	0.27	0.531628
ID signaling pathway	1	1	SREBF1	0		0.27	0.531758
Familial hyperlipidemia type 2	1	0		1	PLTP	0.27	0.531758
Mitochondrial complex III assembly	1	0		1	UQCRC1	0.27	0.531758
Hedgehog signaling pathway Netpath	1	0		1	KIF7	0.27	0.531758
Development of ureteric collection system	1	0		1	SLIT2	0.27	0.532182
Dengue-2 interactions with complement and coagulation cascades	1	0		1	F9	0.27	0.532182
Ectoderm differentiation	8	0		8	PLCXD3,TNFRSF11B,GRAMD1B,WDR44,PTPRB,SOCS2,PAX6,CTNNA2	0.26	0.545286
miRNAs involvement in the immune response in sepsis	4	3	IKBKB,TRAF3,MIR4461	1	MIR203B	0.26	0.545580
AGE/RAGE pathway	4	1	IKBKB	3	MSN,FOXO1,EGFR	0.26	0.549503
ACE inhibitor pathway	1	1	AGT	0		0.26	0.553447
MAPK pathway in congenital thyroid cancer	1	1	SOS1	0		0.26	0.553447
Cells and molecules involved in local acute inflammatory response	1	0		1	ITGB2	0.26	0.553447
Pyrimidine metabolism and related diseases	1	0		1	DHODH	0.26	0.553447
Leptin-insulin signaling overlap	1	0		1	SOCS2	0.26	0.553447
Mitochondrial long chain fatty acid beta-oxidation	1	0		1	EHHADH	0.26	0.553447
Amplification and expansion of oncogenic pathways as metastatic traits	1	0		1	CXCR4	0.26	0.553447
Regulation of Wnt / B-catenin signaling by small molecule compounds	1	0		1	TCF4	0.26	0.553447
Drug induction of bile acid pathway	1	0		1	CYP7A1	0.26	0.553447
IL-9 signaling pathway	1	1	PIK3R1	0		0.26	0.553447
SRF and miRs in smooth muscle differentiation and proliferation	1	1	MEF2A	0		0.26	0.553447
PPAR signaling pathway	4	0		4	ACAA1,CYP7A1,PLTP,EHHADH	0.25	0.557944
Melanoma	4	4	SOS1,PIK3R1,PIK3CB,PTEN	0		0.25	0.562437
Orexin receptor pathway	7	2	PIK3R1,COX2	5	FOXO1,CYP11A1,PDK1,RRAGC,DUSP4	0.25	0.565252
Sulfation biotransformation reaction	1	0		1	SULT1C2	0.24	0.574132
Familial hyperlipidemia type 1	1	0		1	PLTP	0.24	0.574132
Genes associated with the development of rheumatoid arthritis	1	0		1	CD244	0.24	0.574132
Transcription co-factors SKI and SKIL protein partners	1	0		1	HDAC3	0.24	0.574132
Platelet-mediated interactions with vascular and circulating cells	1	0		1	CD40LG	0.24	0.574132
OAS antiviral response	1	0		1	OAS3	0.24	0.574132
SREBF and miR33 in cholesterol and lipid homeostasis	1	1	SREBF1	0		0.24	0.574132
Peptide GPCRs	2	0		2	CXCR4,MC4R	0.23	0.586226
Netrin-1 signaling	2	1	PTK2	1	PITPNA	0.23	0.586226
Interleukin-3, Interleukin-5 and GM-CSF signaling	2	2	BLNK,CBL	0		0.23	0.586226
Signaling by ERBB4	2	0		2	PGR,CSN2	0.23	0.587033
NCAM signaling for neurite out-growth	2	2	SOS1,PTK2	0		0.23	0.589955
Primary focal segmental glomerulosclerosis (FSGS)	2	2	LAMA5,UTRN	0		0.23	0.591357
Host-pathogen interaction of human coronaviruses - autophagy	1	1	ATG16L1	0		0.23	0.593859
Farnesoid X receptor pathway	1	0		1	CYP7A1	0.23	0.593859
Ras signaling	10	8	EPHA2,GNG2,SOS1,IKBKB,SHOC2,REL,PIK3CB,PIK3R1	2	EGFR,RGL1	0.23	0.595515
Innate immune NF-kB pathway	1	1	IKBKB	0		0.21	0.612672
BMP signaling in eyelid development	1	0		1	EGFR	0.21	0.612672
Hematopoietic stem cell gene regulation by GABP alpha/beta complex	1	1	PTEN	0		0.21	0.612672
Olfactory bulb development and olfactory learning	1	0		1	SLIT2	0.21	0.612672
Base-Excision Repair, AP Site Formation	1	0		1	SMUG1	0.21	0.612672
T-cell receptor (TCR) signaling pathway	5	5	REL,IKBKB,SOS1,PIK3R1,CBL	0		0.21	0.618522
G protein signaling pathways	5	3	PDE4D,GNAZ,AKAP4	2	GNAL,AKAP12	0.21	0.618522
T-cell activation SARS-CoV-2	5	5	PIK3R1,SOS1,TSC1,IKBKB,PTEN	0		0.21	0.621871
Hippo-Merlin signaling dysregulation	7	3	EPHA2,PTK2,AJUBA	4	CDH12,ITGB2,ITGB6,EGFR	0.20	0.625337
Corticotropin-releasing hormone signaling pathway	5	2	PTK2,GNAZ	3	JUND,TCF4,CYP11A1	0.20	0.628912
lncRNA in canonical Wnt signaling and colorectal cancer	3	1	ATF3	2	WNT7B,CTBP2	0.20	0.631297
Signaling by MET	3	2	PTK2,SOS1	1	LRIG1	0.20	0.634946
Autophagy	2	2	ATG14,ATG16L1	0		0.19	0.648729
Peroxisomal lipid metabolism	2	0		2	EHHADH,ACAA1	0.19	0.648729
VEGFA-VEGFR2 signaling pathway	18	10	ACACB,PTK2,CBL,PIK3R1,MYO6,CHAC1,EPHA2,ASCC3,MICAL2,RBM39	8	FOXO1,CFL1,NDRG1,ALDOA,EIF3D,PGK1,PLOD3,NAPA	0.19	0.650572
Statin inhibition of cholesterol production	2	0		2	CYP7A1,PLTP	0.18	0.653832
Toll-like receptor signaling related to MyD88	2	2	TRAF3,IKBKB	0		0.18	0.653832
Senescence and autophagy in cancer	6	3	PTEN,ATG16L1,ATG14	3	GSN,COL1A1,THBS1	0.18	0.657697
Monoamine transport	2	1	AGT	1	TNFRSF11B	0.18	0.659216
SARS coronavirus and innate immunity	2	1	TRAF3	1	IFNA1	0.18	0.659216
White fat cell differentiation	2	1	SREBF1	1	FOXO1	0.18	0.659216
Ovarian infertility	2	1	GDF9	1	PGR	0.18	0.659216
IL-17 signaling pathway	2	2	IKBKB,TRAF3	0		0.18	0.659216
Osteoblast differentiation and related diseases	4	2	PIK3CB,PIK3R1	2	WNT7B,FGF2	0.18	0.663739
DNA repair pathways, full network	4	3	RFC1,XRCC5,REV3L	1	SMUG1	0.18	0.664053
Cohesin complex - Cornelia de Lange syndrome	2	1	STAG2	1	REC8	0.18	0.664844
Antiviral and anti-inflammatory effects of Nrf2 on SARS-CoV-2 pathway	2	1	SLC7A11	1	TMPRSS2	0.18	0.664844
Prostaglandin signaling	3	1	COX2	2	IFNA1,CXCL9	0.18	0.664844
Signal transduction through IL1R	2	1	IKBKB	1	IFNA1	0.18	0.664844
Familial partial lipodystrophy (FPLD)	2	1	SREBF1	1	MGLL	0.17	0.670682
Type 2 papillary renal cell carcinoma	2	0		2	PRCC,EGLN2	0.17	0.670682
Nuclear receptors in lipid metabolism and toxicity	2	1	ABCD3	1	CYP7A1	0.17	0.676698
Oxysterols derived from cholesterol	2	0		2	ACOT1,ACOT2	0.17	0.682864
Target of rapamycin (TOR) signaling	2	1	TSC1	1	RRAGC	0.17	0.682864
Measles virus infection	7	4	TRAF3,IKBKB,PIK3CB,PIK3R1	3	IFNA1,MSN,OAS3	0.17	0.682984
Overview of interferons-mediated signaling pathway	2	1	PIK3R1	1	IFNA1	0.16	0.689152
Wnt signaling in kidney disease	2	0		2	NPHP3-ACAD11,WNT7B	0.16	0.689152
G13 signaling pathway	2	1	PIK3CB	1	CFL1	0.16	0.695539
Factors and pathways affecting insulin-like growth factor (IGF1)-Akt signaling	2	1	PTEN	1	PDK1	0.16	0.695539
Striated muscle contraction pathway	2	0		2	ACTA2,MYH3	0.16	0.695539
Nuclear receptors	2	0		2	NR2F1,PGR	0.16	0.695539
Breast cancer pathway	8	4	PTEN,SOS1,PIK3R1,NCOA1	4	EGFR,PGR,FGF2,WNT7B	0.16	0.699131
Ferroptosis	2	2	SLC7A11,SLC11A2	0		0.15	0.708517
Oxidative damage response	2	2	TRAF3,TDP2	0		0.15	0.708517
Bladder cancer	2	0		2	THBS1,EGFR	0.15	0.708517
PDGF pathway	2	2	SOS1,COX2	0		0.15	0.708517
Neovascularisation processes	2	1	REL	1	CXCR4	0.15	0.715070
IL-5 signaling pathway	2	2	PIK3R1,SOS1	0		0.15	0.715070
Malignant pleural mesothelioma	19	6	TSC1,AJUBA,PTEN,LAMA3,LAMA5,EPHA2	13	CXCL12,ACTA2,FGF2,EGFR,PDK1,FOXO1,ITGB2,CDH12,CTNNA2,TNIK,NDRG1,WNT7B,CTBP2	0.14	0.717026
DNA replication	2	2	RFC1,RFC5	0		0.14	0.721641
Metabolic reprogramming in colon cancer	2	0		2	GPI,PGK1	0.14	0.721641
Glycogen synthesis and degradation	1	1	GYG2	0		0.14	0.722770
Neural crest cell migration in cancer	1	1	PIK3CB	0		0.14	0.723019
Selenium metabolism and selenoproteins	1	0		1	TXNRD2	0.14	0.723019
Regucalcin in proximal tubule epithelial kidney cells	1	0		1	ACTA2	0.14	0.724380
Envelope proteins and their potential roles in EDMD physiopathology	1	1	SOS1	0		0.14	0.724380
Signaling by Retinoic Acid	1	0		1	AKR1C3	0.14	0.726794
Trans-sulfuration pathway	1	1	CTH	0		0.14	0.726794
Metapathway biotransformation Phase I and II	7	2	EPHX1,UGT2B17	5	SULT1C2,NAT6,AKR1C3,CYP7A1,CYP11A1	0.14	0.727078
Rett syndrome causing genes	1	0		1	TCF4	0.14	0.728360
Integrated cancer pathway	1	1	BACH1	0		0.14	0.728360
Photodynamic therapy-induced AP-1 survival signaling.	1	0		1	EGFR	0.14	0.730147
Transcriptional regulation of pluripotent stem cells	1	0		1	SALL4	0.14	0.730147
Bile acid and bile salt metabolism	1	1	NCOA1	0		0.14	0.730147
Aryl hydrocarbon receptor Netpath	1	0		1	EGFR	0.14	0.732141
Unfolded Protein Response (UPR)	1	0		1	CREBRF	0.14	0.732141
Apoptosis-related network due to altered Notch3 in ovarian cancer	3	1	PTK2	2	JUND,THBS1	0.13	0.736698
Hair follicle development: induction - Part 1 of 3	3	1	IKBKB	2	EGFR,TCF4	0.13	0.736698
IL-1 signaling pathway	3	3	REL,IKBKB,PIK3R1	0		0.13	0.741930
Interferon type I signaling pathways	3	3	CBL,REL,PIK3R1	0		0.12	0.750831
Nucleotide excision repair in xeroderma pigmentosum	3	3	SLX4,RFC1,RFC5	0		0.12	0.754035
TGF-beta receptor signaling in skeletal dysplasias	3	0		3	LTBP3,THBS1,ITGB6	0.12	0.754035
Notch signaling pathway (Netpath)	3	2	PIK3R1,MAGEA1	1	MAML3	0.12	0.760735
Oxidative phosphorylation	3	3	ND5,ND3,ND2	0		0.12	0.764212
Modulators of TCR signaling and T cell activation	3	3	REL,IKBKB,PIK3R1	0		0.11	0.767762
Oxidation by cytochrome P450	2	0		2	CYP7A1,CYP11A1	0.11	0.770498
Lung fibrosis	2	0		2	FGF2,PTX3	0.11	0.770498
Pathways affected in adenoid cystic carcinoma	2	1	PTEN	1	MAML3	0.11	0.770536
Angiogenesis overview	2	1	SOS1	1	SLIT2	0.11	0.770742
FOXO-mediated transcription of oxidative stress, metabolic and neuronal genes	2	1	ATXN3	1	FOXO1	0.11	0.771111
Histone modifications	2	1	MLL5	1	HIST4H4	0.11	0.771111
Physico-chemical features and toxicity-associated pathways	2	2	CBL,SOS1	0		0.11	0.771637
Regulation of beta-cell development	2	0		2	FOXO1,PAX6	0.11	0.771637
Cell differentiation - expanded index	2	2	MIR302D,MEF2A	0		0.11	0.771637
RAC1/PAK1/p38/MMP2 pathway	2	1	SOS1	1	EGFR	0.11	0.774098
Glucocorticoid receptor pathway	2	0		2	ETNK2,B3GNT5	0.11	0.774098
Cytosolic DNA-sensing pathway	2	1	IKBKB	1	IFNA1	0.11	0.776418
Arrhythmogenic right ventricular cardiomyopathy	4	0		4	ITGB6,DSG2,ACTN1,CTNNA2	0.11	0.777764
SARS-CoV-2 innate immunity evasion and cell-specific immune response	4	1	TRAF3	3	CXCL6,CXCL9,CXCL12	0.10	0.786126
Apoptosis	3	3	TRAF3,IKBKB,PIK3R1	0		0.10	0.799914
Transport of bile salts and organic acids, metal ions and amine compounds	3	2	SLC22A3,SLC11A2	1	RHCG	0.10	0.800094
Selenium micronutrient network	3	3	COX2,COX1,CTH	0		0.10	0.800381
Hair follicle development: cytodifferentiation - part 3 of 3	3	0		3	LRIG1,EGFR,TCF4	0.10	0.801852
TNF-alpha signaling pathway	3	3	SOS1,IKBKB,REL	0		0.10	0.802536
Amino acid metabolism	3	1	CTH	2	EHHADH,ACAA1	0.10	0.803312
Allograft Rejection	3	0		3	CXCL9,CXCL12,CD40LG	0.10	0.803312
Acute viral myocarditis	5	1	SOS1	4	ENDOG,CXCR4,ITGB2,CD40LG	0.09	0.806160
Thyroid hormones production and peripheral downstream signaling effects	5	2	SECISBP2L,TSC1	3	FOXO1,MGLL,MC4R	0.09	0.808459
Neural crest differentiation	5	1	PMP22	4	TCF4,FGF2,HDAC3,CTBP2	0.09	0.811051
Signaling by EGFR	4	2	CBL,SOS1	2	LRIG1,EGFR	0.09	0.821405
Burn wound healing	4	0		4	COL1A2,COL1A1,CXCR4,CXCL12	0.08	0.822392
Adipogenesis	5	4	SREBF1,MEF2A,AGT,NCOA1	1	NR2F1	0.08	0.835515
Regulation of toll-like receptor signaling pathway	7	4	PIK3R1,PIK3CB,TRAF3,IKBKB	3	SARM1,IFNA1,CXCL9	0.07	0.846165
Hepatitis B infection	6	5	PIK3R1,PIK3CB,IKBKB,SOS1,TRAF3	1	IFNA1	0.07	0.847292
22q11.2 copy number variation syndrome	6	2	SREBF1,SHOC2	4	HDAC3,TXNRD2,ACTA2,EGFR	0.07	0.847424
Olfactory receptor activity	18	6	OR5P3,OR7D2,OR11L1,OR10D3,OR51C1P,OR1S2	12	OR52E6,OR8J1,OR13C2,OR4A16,OR6B1,OR2W3,OR6B2,OR7G3,OR2AP1,OR8B8,OR2K2,OR51J1	0.04	0.902902
Estrogen signaling pathway	1	1	IKBKB	0		0.00	1000000
Glucuronidation	1	1	UGT2B17	0		0.00	1000000
Type II interferon signaling (IFNG)	1	0		1	CXCL9	0.00	1000000
Monoamine GPCRs	1	0		1	HTR5A	0.00	1000000
TGF-beta receptor signaling	2	0		2	THBS1,ITGB6	0.00	1000000
A modular map of Bradykinin signaling network	10	4	IKBKB,GNG2,PIK3CB,PTK2	6	COL1A1,TNFRSF11B,FGF2,ACTA2,KCNMA1,EGFR	0.00	1000000
Mitochondrial fatty acid oxidation disorders	1	0		1	EHHADH	0.00	1000000
Familial hyperlipidemia type 4	1	0		1	PLTP	0.00	1000000
Elabela signaling pathway	2	0		2	COL1A1,ACTA2	0.00	1000000
Opioid receptor pathway annotation	8	5	PTK2,RGS17,GNAZ,MIR190A,PIK3R1	3	PDK1,THBS1,EGFR	0.00	1000000
Interactions of natural killer cells in pancreatic cancer	1	0		1	FOXO1	0.00	1000000
Complement system in neuronal development and plasticity	5	3	MARK3,MARK1,CSMD1	2	ATP8B2,ITGB2	0.00	1000000
Molecular targets for treatment of pancreatic cancer	2	1	PTEN	1	EGFR	0.00	1000000
Role of immune system in pancreatic cancer	1	1	REL	0		0.00	1000000
Modular map of bradykinin signaling network	10	4	IKBKB,GNG2,PIK3CB,PTK2	6	COL1A1,TNFRSF11B,FGF2,ACTA2,KCNMA1,EGFR	0.00	1000000
Apelin receptor signaling pathway	13	5	COX1,PIK3R1,PTEN,MEF2A,PTK2	8	CXCR4,CXCL12,ACTA2,COL1A1,EGFR,PGR,CFL1,KCNMA1	0.00	1000000
Kynurenine pathway and links to cell senescence	1	0		1	FOXO1	0.00	1000000
Mitochondrial immune response to SARS-CoV-2	3	2	AGT,TRAF3	1	TMPRSS2	0.00	1000000
EGR2 and SOX10-mediated initiation of Schwann cell myelination	2	2	UTRN,PMP22	0		0.00	1000000
FOXO-mediated transcription	1	0		1	FOXO1	0.00	1000000
Blood group systems biosynthesis	1	1	ST6GALNAC6	0		0.00	1000000
Tryptophan catabolism	1	0		1	HAAO	0.00	1000000
FOXO-mediated transcription of cell cycle genes	1	0		1	FOXO1	0.00	1000000
Phosphoinositides metabolism	2	2	PTEN,PIK3CB	0		0.00	1000000
RAS and bradykinin pathways in COVID-19	1	1	AGT	0		0.00	1000000
15q13.3 copy number variation syndrome	1	1	GOLGA8Q	0		0.00	1000000
Mitochondrial complex IV assembly	1	0		1	COX19	0.00	1000000
1q21.1 copy number variation syndrome	1	0		1	TJP3	0.00	1000000
Purinergic signaling	1	1	GNAZ	0		0.00	1000000
CAMKK2 pathway	5	2	SREBF1,TSC1	3	GATM,PLAC8,PFKFB3	0.00	1000000
Endoplasmic reticulum stress response in coronavirus infection	2	1	PPP1R10	1	PPP1R15A	0.00	1000000
SARS-CoV-2 and COVID-19 pathway	1	0		1	TMPRSS2	0.00	1000000
Mammalian disorder of sexual development	1	0		1	RSPO1	0.00	1000000
GDNF/RET signaling axis	1	0		1	SLIT2	0.00	1000000
Insulin signaling	7	7	IKBKB,PIK3R1,PTEN,SOS1,PIK3CB,TSC1,CBL	0		0.00	1000000
FGFR3 signaling in chondrocyte proliferation and terminal differentiation	1	0		1	PTHLH	0.00	1000000
PKC-gamma calcium signaling pathway in ataxia	1	0		1	PDK1	0.00	1000000
PodNet: protein-protein interactions in the podocyte	14	8	UTRN,CBL,PTK2,KHDRBS3,PIK3R1,PIK3CB,CASK,LAMA5	6	SLC4A1,KCNMA1,CFL1,CXCL12,EGLN2,CTNNA2	0.00	1000000
IL-18 signaling pathway	13	6	FOXN3,PTEN,REL,PIK3R1,IKBKB,ACACB	7	PTX3,PRCC,PLOD3,CSN2,COL1A1,ACTA2,HDAC3	0.00	1000000
Nucleotide excision repair	2	2	RFC1,RFC5	0		0.00	1000000
Base excision repair	1	0		1	SMUG1	0.00	1000000
Netrin-UNC5B signaling pathway	2	2	INPP5D,PTK2	0		0.00	1000000
Cholesterol metabolism with Bloch and Kandutsch-Russell pathways	2	1	SREBF1	1	ACOT2	0.00	1000000
Tryptophan metabolism	1	0		1	HAAO	0.00	1000000
Urea cycle and associated pathways	1	0		1	ASL	0.00	1000000
Neural crest cell migration during development	1	1	PIK3CB	0		0.00	1000000
Overview of leukocyte-intrinsic Hippo pathway functions	1	0		1	FOXO1	0.00	1000000
Hippo signaling regulation pathways	4	1	EPHA2	3	CDH12,GNAL,EGFR	0.00	1000000
Regulatory circuits of the STAT3 signaling pathway	1	0		1	EGFR	0.00	1000000
Intraflagellar transport proteins binding to dynein	1	1	IFT122	0		0.00	1000000
Classical pathway of steroidogenesis with glucocorticoid and mineralocorticoid metabolism	1	0		1	CYP11A1	0.00	1000000
Relationship between inflammation, COX-2 and EGFR	1	0		1	EGFR	0.00	1000000
Glutamate binding, activation of AMPA receptors and synaptic plasticity	1	1	MYO6	0		0.00	1000000
TYSND1 cleaves peroxisomal proteins	1	0		1	ACAA1	0.00	1000000
Integrin signaling	2	2	PTK2,SOS1	0		0.00	1000000
NRF2-ARE regulation	1	1	SLC7A11	0		0.00	1000000
Non-genomic actions of 1,25 dihydroxyvitamin D3	5	2	PIK3CB,PIK3R1	3	OAS3,RSAD2,CD40LG	0.00	1000000
Mitochondrial complex I assembly model OXPHOS system	2	2	NDUFA10,NDUFAF7	0		0.00	1000000
Pancreatic adenocarcinoma pathway	4	3	IKBKB,PIK3CB,PIK3R1	1	EGFR	0.00	1000000
Hedgehog signaling pathway	1	0		1	KIF7	0.00	1000000
MAPK cascade	1	1	SOS1	0		0.00	1000000
Ebola virus pathway in host	6	3	PIK3R1,PIK3CB,REL	3	EGFR,GSN,ACTN1	0.00	1000000
PI3K/AKT/mTOR - VitD3 signaling	1	1	TSC1	0		0.00	1000000
Fibrin complement receptor 3 signaling pathway	1	1	IKBKB	0		0.00	1000000
Triglyceride metabolism	2	1	ABHD5	1	MGLL	0.00	1000000
Gene and protein expression by JAK-STAT signaling after Interleukin-12 stimulation	3	0		3	MSN,PITPNA,CFL1	0.00	1000000
Oxidative stress response	1	0		1	TXNRD2	0.00	1000000
Other interleukin signaling	1	0		1	STX3	0.00	1000000
Pyrimidine metabolism	3	1	CMPK2	2	DHODH,DCK	0.00	1000000
Steatosis adverse outcome pathway	1	1	SREBF1	0		0.00	1000000
Ethanol effects on histone modifications	1	0		1	HDAC3	0.00	1000000
Prion disease pathway	1	1	PTK2	0		0.00	1000000
miRNA regulation of p53 pathway in prostate cancer	1	1	PTEN	0		0.00	1000000
PDGFR-beta pathway	1	1	SOS1	0		0.00	1000000
Lipid metabolism pathway	1	1	ABHD5	0		0.00	1000000
Embryonic stem cell pluripotency pathways	5	2	SOS1,PTEN	3	EGFR,WNT7B,FGF2	0.00	1000000
Angiopoietin-like protein 8 regulatory pathway	6	5	PIK3R1,SOS1,PIK3CB,TSC1,CBL	1	CYP7A1	0.00	1000000
Regulation of apoptosis by parathyroid hormone-related protein	1	1	BCL2L14	0		0.00	1000000
TLR4 signaling and tolerance	1	1	TRAF3	0		0.00	1000000
Canonical and non-canonical Notch signaling	1	0		1	MAML3	0.00	1000000
Retinoid metabolism and transport	1	0		1	LRAT	0.00	1000000
BDNF-TrkB signaling	1	1	TSC1	0		0.00	1000000
Wnt/beta-catenin signaling pathway in leukemia	1	0		1	SALL4	0.00	1000000
Wnt signaling pathway	2	1	TSC1	1	TCF4	0.00	1000000
Photodynamic therapy-induced HIF-1 survival signaling	1	0		1	PGK1	0.00	1000000
Photodynamic therapy-induced NFE2L2 (NRF2) survival signaling	1	1	EPHX1	0		0.00	1000000
Circadian rhythm genes	9	4	SREBF1,TOP2A,CARTPT,PTEN	5	HDAC3,JUND,KCNMA1,KCND2,PSPC1	0.00	1000000
MECP2 and associated Rett syndrome	3	2	PTEN,FUT8	1	FGF2	0.00	1000000
Fatty acid biosynthesis	1	1	ACACB	0		0.00	1000000
Pre-implantation embryo	2	1	MTA3	1	IRX5	0.00	1000000
Initiation of transcription and translation elongation at the HIV-1 LTR	1	0		1	HDAC3	0.00	1000000
RHO GTPases activate ROCKs	1	0		1	CFL1	0.00	1000000
TNFs bind their physiological receptors	2	0		2	TNFRSF11B,EDARADD	0.00	1000000
Caspase activation via dependence receptors in the absence of ligand	1	0		1	UNC5A	0.00	1000000
Melatonin metabolism and effects	1	0		1	FOXO1	0.00	1000000
Differentiation of white and brown adipocyte	1	0		1	PLAC8	0.00	1000000
Myometrial relaxation and contraction pathways	7	5	GNG2,RGS17,CALD1,PDE4D,ATF3	2	GRK4,ACTA2	0.00	1000000
Nuclear receptors meta-pathway	14	5	SLC7A11,NCOA1,EPHA2,DNAJC7,SREBF1	9	B3GNT5,CYP7A1,ETNK2,ACAA1,EHHADH,JUND,EGFR,PLTP,FOXO1	0.00	1000000
Vitamin D receptor pathway	8	0		8	CYP7A1,BTLA,STEAP4,TNFRSF11B,SULT1C2,SALL4,KRTAP12-2,FOXO1	0.00	1000000
Extracellular vesicle-mediated signaling in recipient cells	1	0		1	EGFR	0.00	1000000
ATF4 activates genes in response to endoplasmic reticulum stress	1	1	ATF3	0		0.00	1000000
Metabolism of steroid hormones	1	0		1	HSD17B11	0.00	1000000
Metabolism of angiotensinogen to angiotensins	1	1	AGT	0		0.00	1000000
Incretin synthesis, secretion, and inactivation	1	0		1	PAX6	0.00	1000000
Notch signaling	2	0		2	MAML3,CTBP2	0.00	1000000
Gastrin-CREB signaling pathway via PKC and MAPK	1	0		1	EGFR	0.00	1000000
TAK1 activates NF-kB by phosphorylation and activation of IKK complex	1	1	IKBKB	0		0.00	1000000
Nanoparticle-mediated activation of receptor signaling	1	0		1	EGFR	0.00	1000000
Polycystic kidney disease pathway	1	1	TSC1	0		0.00	1000000
Trans-sulfuration and one-carbon metabolism	1	1	CTH	0		0.00	1000000
Integrated lung cancer pathway	3	1	CBL	2	PDK1,EGFR	0.00	1000000
Retinoblastoma gene in cancer	4	3	KIF4A,RFC5,TOP2A	1	DCK	0.00	1000000
One-carbon metabolism	1	1	ALDH1L1	0		0.00	1000000
Oncostatin M signaling pathway	3	2	SOS1,PIK3R1	1	JUND	0.00	1000000
Gastric cancer network 1	1	1	TOP2A	0		0.00	1000000
Parkin-ubiquitin proteasomal system pathway	3	1	CASK	2	TUBA3D,PSMC6	0.00	1000000
Interleukin-11 signaling pathway	2	2	IKBKB,PIK3R1	0		0.00	1000000
Androgen receptor network in prostate cancer	7	3	BACH1,PTEN,SOS1	4	FOXA1,TMPRSS2,KLK2,NDRG1	0.00	1000000
Metastatic brain tumor	1	0		1	MIR101-2	0.00	1000000
Endothelin pathways	1	1	COX2	0		0.00	1000000
IL-7 signaling pathway	1	1	PIK3R1	0		0.00	1000000
Microtubule cytoskeleton regulation	2	2	PTEN,MAP1B	0		0.00	1000000
TNF-related weak inducer of apoptosis (TWEAK) signaling pathway	2	2	IKBKB,TRAF3	0		0.00	1000000
Follicle stimulating hormone (FSH) signaling pathway	1	0		1	FOXO1	0.00	1000000
Thyroid stimulating hormone (TSH) signaling pathway	3	3	GNG2,PIK3R1,PDE4D	0		0.00	1000000
Cell differentiation - index	2	2	MIR302D,MEF2A	0		0.00	1000000
miRNA in muscle cell differentiation	1	1	MEF2A	0		0.00	1000000
Sterol regulatory element-binding proteins (SREBP) signaling	3	0		3	INSIG1,INSIG2,SEC23A	0.00	1000000
Nephrin family interactions	1	1	CASK	0		0.00	1000000
Gap junction trafficking and regulation	1	1	MYO6	0		0.00	1000000
Effects of PIP2 hydrolysis	1	0		1	MGLL	0.00	1000000
DNA Damage Bypass	3	2	UBA7,REV3L	1	WDR48	0.00	1000000
Apoptosis modulation and signaling	2	1	TRAF3	1	ENDOG	0.00	1000000
Eicosanoid synthesis	1	0		1	PNPLA8	0.00	1000000
Nicotine effect on dopaminergic neurons	1	1	GNG2	0		0.00	1000000
Fluoropyrimidine activity	1	0		1	SMUG1	0.00	1000000
MicroRNAs in cardiomyocyte hypertrophy	4	2	PIK3R1,PIK3CB	2	PDK1,FGF2	0.00	1000000
Angiogenesis	1	0		1	FGF2	0.00	1000000
Nucleotide-binding oligomerization domain (NOD) pathway	1	1	IKBKB	0		0.00	1000000
Sphingolipid pathway	1	1	ASAH2	0		0.00	1000000

## Sheet: PC3 Pathways - Laptinib Treat
Supplementary Table 3. Pathways associated with the lapatinib treatment in PC3 cell line.
Pathway	#Total	#Up	Up List	#Down	Down List	Significance	p-value
Class I MHC mediated antigen processing and presentation	1	1	TAPBP	0		3.17	0.000683
Integrated lung cancer pathway	5	1	CASP3	4	IRS1,MKKS,PDK1,JAK2	2.56	0.002768
ERK pathway in Huntington's disease	3	3	CASP3,BDNF,HTT	0		2.40	0.004002
Thymic stromal lymphopoietin (TSLP) signaling pathway	5	4	EIF4EBP1,NFKBIA,RELB,TNFSF4	1	JAK2	2.39	0.004060
Brain-derived neurotrophic factor (BDNF) signaling pathway	9	5	SORT1,BDNF,EIF4EBP1,NFKBIA,CASP3	4	PPP2CA,IRS1,NTF3,JAK2	2.27	0.005325
Gastrin signaling pathway	8	4	NFKBIA,CASP3,EIF4EBP1,CLDN1	4	JAK2,VEGFA,IRS1,SERPINB2	2.26	0.005554
Leptin-insulin signaling overlap	3	1	SOCS2	2	JAK2,IRS1	2.24	0.005788
Signal transduction through IL1R	4	3	NFKBIA,TGFB2,MAP3K14	1	IL1RAP	2.24	0.005810
Class A/1 (rhodopsin-like receptors)	3	1	S1PR1	2	RXFP1,PTGFR	2.20	0.006258
Prolactin signaling pathway	6	4	CASP3,NFKBIA,SOCS2,EIF4EBP1	2	JAK2,IRS1	2.14	0.007177
Deubiquitination	2	1	TNFAIP3	1	PTEN	2.12	0.007513
Leptin signaling pathway	6	3	IGF1R,SOCS2,EIF4EBP1	3	JAK2,PTEN,IRS1	2.12	0.007633
Tamoxifen metabolism	3	0		3	FMO1,CYP1B1,UGT2B15	1.97	0.010604
EGFR tyrosine kinase inhibitor resistance	6	3	AXL,IGF1R,EIF4EBP1	3	PTEN,VEGFA,JAK2	1.94	0.011427
TNF-related weak inducer of apoptosis (TWEAK) signaling pathway	4	4	RELB,MAP3K14,NFKBIA,CASP3	0		1.83	0.014738
Endochondral ossification with skeletal dysplasias	5	4	TGFB2,GLI3,PLAU,IGF1R	1	VEGFA	1.81	0.015336
Endochondral ossification	5	4	TGFB2,GLI3,PLAU,IGF1R	1	VEGFA	1.81	0.015336
Oncostatin M signaling pathway	5	2	CASP3,NFKBIA	3	JAK2,VEGFA,IRS1	1.81	0.015336
ATR signaling	2	2	RAD9B,RAD9A	0		1.80	0.015806
TNF-alpha signaling pathway	6	5	MAP3K5,MAP3K14,NFKBIA,TNFAIP3,CASP3	1	PPP2CA	1.76	0.017202
Glucocorticoid receptor pathway	5	3	RGS2,TNFAIP3,ABHD2	2	FGFBP1,TNS4	1.69	0.020438
EPO receptor signaling	3	0		3	JAK2,PDK1,IRS1	1.67	0.021152
Metastatic brain tumor	3	3	MIRLET7A1,MIR101-1,MIRLET7F1	0		1.67	0.021152
Vitamin D receptor pathway	9	5	TNFAIP3,TNFSF4,STEAP4,TGFB2,PPARD	4	LPGAT1,PTGER4,KLK6,CASP14	1.64	0.023095
Aspirin and miRNAs	2	0		2	VEGFA,PDK1	1.63	0.023454
MECP2 and associated Rett syndrome	5	2	BDNF,IGF1R	3	ARHGEF26,GPRIN1,PTEN	1.62	0.023974
Human cytomegalovirus (HCMV) infection	1	0		1	IRS1	1.62	0.024115
Cell surface interactions at the vascular wall	1	0		1	SPN	1.60	0.024867
Role of immune system in pancreatic cancer	3	2	RELB,TGFB2	1	VEGFA	1.59	0.025581
Eicosanoid metabolism via lipooxygenases (LOX)	3	1	PPARD	2	LTB4R,LTB4R2	1.59	0.025581
JAK/STAT pathway	6	3	EIF4EBP1,SOCS2,IGF1R	3	JAK2,IRS1,PDK1	1.50	0.031609
Netrin-UNC5B signaling pathway	4	3	NEO1,PLEKHH1,CASP3	1	PPP2CA	1.48	0.033161
Copper homeostasis	4	2	STEAP4,CASP3	2	MT1E,PTEN	1.48	0.033161
Alpha 6 beta 4 signaling pathway	3	1	EIF4EBP1	2	LAMC2,IRS1	1.45	0.035811
7-oxo-C and 7-beta-HC pathways	2	0		2	ACOT1,ACOT2	1.37	0.042251
GPCRs, class C metabotropic glutamate, pheromone	2	1	GPRC5B	1	GPRC5C	1.37	0.042251
Senescence and autophagy in cancer	6	2	IGF1R,PLAU	4	PTEN,SERPINB2,ATG16L1,TNFSF15	1.37	0.042583
nsp1 from SARS-CoV-2 inhibits translation initiation in the host cell	2	2	EIF3J,EIF3F	0		1.32	0.047594
let-7 inhibition of ES cell reprogramming	2	2	MIRLET7A1,MIRLET7F1	0		1.32	0.047594
Factors and pathways affecting insulin-like growth factor (IGF1)-Akt signaling	3	0		3	IRS1,PDK1,PTEN	1.29	0.051106
Olfactory receptor activity	3	2	OR2T29,OR8K1	1	OR51D1	1.27	0.054190
Pathways affected in adenoid cystic carcinoma	4	2	KANSL1,KMT2C	2	MGA,PTEN	1.26	0.055559
AGE/RAGE pathway	4	2	CASP3,NFKBIA	2	IRS1,JAK2	1.24	0.058154
Genes associated with the development of rheumatoid arthritis	2	1	CIITA	1	SLC22A4	1.23	0.058960
Host-pathogen interaction of human coronaviruses - autophagy	2	1	ATG4A	1	ATG16L1	1.19	0.064958
Small ligand GPCRs	2	0		2	PTGER4,PTGFR	1.19	0.064958
Splicing factor NOVA regulated synaptic proteins	3	2	NEO1,DAB1	1	KCNMA1	1.19	0.065252
AXL signaling pathway	7	5	TGFB2,GLI3,AXL,NFKBIA,CASP3	2	VEGFA,PDK1	1.18	0.066255
Interleukin-4 and Interleukin-13 signaling	1	0		1	JAK2	1.16	0.069028
Hereditary leiomyomatosis and renal cell carcinoma pathway	2	0		2	PDK1,VEGFA	1.15	0.071149
Prostaglandin synthesis and regulation	3	0		3	PTGER4,PTGFR,SCGB1A1	1.09	0.080981
Regucalcin in proximal tubule epithelial kidney cells	3	2	CASP3,MAP3K5	1	PPP3R1	1.09	0.080981
Nuclear receptors meta-pathway	12	6	PPARD,TGFB2,RGS2,TNFAIP3,SLC2A10,ABHD2	6	SMARCA1,CYP1B1,FGFBP1,SERPINB2,TNS4,MGST1	1.09	0.081873
Head and neck squamous cell carcinoma	4	2	EIF4EBP1,IGF1R	2	PTEN,VEGFA	1.07	0.084321
Serotonin receptor 2 and STAT3 signaling	1	0		1	JAK2	1.07	0.085392
WikiPathways Academy: fig-met-1-third	1	0		1	PDK1	1.07	0.085392
Aryl hydrocarbon receptor pathway	3	0		3	SERPINB2,MGST1,CYP1B1	1.05	0.089402
Insulin signaling	7	5	MAP3K5,RPS6KA6,EIF4EBP1,IGF1R,MAP3K14	2	IRS1,PTEN	1.02	0.095670
PI3K-Akt signaling pathway	12	5	IGF1R,LPAR2,GNG7,EIF4EBP1,BDNF	7	JAK2,LAMC2,PTEN,VEGFA,PPP2CA,IRS1,NTF3	1.02	0.095853
Synaptic signaling pathways associated with autism spectrum disorder	3	2	EIF4EBP1,BDNF	1	PTEN	1.01	0.098170
Major pathway of rRNA processing in the nucleolus and cytosol	1	1	MPHOSPH6	0		1.00	0.100540
Synaptic vesicle pathway	3	1	SYN2	2	STX1B,RIMS1	0.99	0.102680
Catalytic cycle of mammalian flavin-containing monooxygenases (FMOs)	1	0		1	FMO1	0.98	0.105576
Sulindac metabolic pathway	1	0		1	CYP1B1	0.98	0.105576
Burn wound healing	5	4	TGFB2,TNFAIP3,NFKBIA,CASP3	1	VEGFA	0.95	0.111550
GPCRs, other	5	1	CHRM3	4	TAAR3,GPR135,LTB4R2,PTGFR	0.95	0.111550
Spinal cord injury	5	3	CXCL8,BDNF,CASP3	2	LTB4R,TNFSF13B	0.93	0.117666
FGFR3 signaling in chondrocyte proliferation and terminal differentiation	2	0		2	PTHLH,PPP2CA	0.92	0.118995
Follicle stimulating hormone (FSH) signaling pathway	2	2	EIF4EBP1,BDNF	0		0.92	0.118995
RANKL/RANK signaling pathway	3	3	RELB,NFKBIA,MAP3K14	0		0.92	0.121503
IL-1 signaling pathway	3	2	MAP3K14,NFKBIA	1	IL1RAP	0.92	0.121503
SARS-CoV-2 altering angiogenesis via NRP1	1	0		1	VEGFA	0.90	0.125315
Proline and hydroxyproline pathways	1	1	ALDH4A1	0		0.90	0.125315
SCFA and skeletal muscle substrate metabolism	1	1	PPARD	0		0.90	0.125315
Selective serotonin reuptake inhibitors lead to several adverse outcomes	1	1	BDNF	0		0.90	0.125315
Robo4 and VEGF signaling pathways crosstalk	1	0		1	VEGFA	0.90	0.125315
Apoptosis	4	4	NFKBIA,CASP3,IGF1R,TNFSF10	0		0.90	0.126519
IL-4 signaling pathway	3	1	NFKBIA	2	JAK2,IRS1	0.88	0.131353
Selective expression of chemokine receptors during T-cell polarization	2	2	TGFB2,IL18R1	0		0.87	0.133820
Interferon gamma signaling	1	1	CIITA	0		0.86	0.136958
TCR signaling	1	0		1	PTEN	0.86	0.137094
Somatroph axis (GH) and its relationship to dietary restriction and aging	1	0		1	PTEN	0.84	0.144619
WikiPathways Academy: fig-met-1-fourth	1	0		1	PDK1	0.84	0.144619
MicroRNA for targeting cancer growth and vascularization in glioblastoma	1	0		1	VEGFA	0.84	0.144619
Dengue-2 interactions with blood clotting cascade	2	1	PLAU	1	SERPINB2	0.83	0.149030
PI3K-AKT-mTOR signaling pathway and therapeutic opportunities	2	0		2	PTEN,PDK1	0.83	0.149030
T cell receptor and co-stimulatory signaling	2	0		2	PTEN,PDK1	0.83	0.149030
T-cell activation SARS-CoV-2	4	2	NFKBIA,IL18R1	2	JAK2,PTEN	0.82	0.150360
15q13.3 copy number variation syndrome	2	1	ULK4P2	1	UBE2CP4	0.80	0.156759
Eicosanoid metabolism via cyclooxygenases (COX)	2	1	PPARD	1	PTGFR	0.80	0.156759
miRNA regulation of p53 pathway in prostate cancer	2	1	CASP3	1	PTEN	0.80	0.156759
IL-17 signaling pathway	2	1	MAP3K14	1	JAK2	0.80	0.156759
Corticotropin-releasing hormone signaling pathway	4	3	CASP3,MAP3K5,NFKBIA	1	CYP21A2	0.80	0.158663
Modulators of TCR signaling and T cell activation	3	3	NFKBIA,MAP3K14,TNFAIP3	0		0.79	0.162437
Small cell lung cancer	4	2	CASP3,NFKBIA	2	LAMC2,PTEN	0.79	0.162877
LDLRAD4 and what we know about it	1	0		1	ATG16L1	0.79	0.163496
Peroxiredoxin 2 induced ovarian failure	1	1	CASP3	0		0.79	0.163496
Canonical NF-kB pathway	1	1	NFKBIA	0		0.79	0.163496
Type I collagen synthesis in the context of osteogenesis imperfecta	2	1	P3H2	1	P4HA1	0.78	0.164562
Blood clotting cascade	2	1	PLAU	1	SERPINB2	0.78	0.164562
Oxidation by cytochrome P450	3	0		3	CYP4F11,CYP1B1,CYP21A2	0.78	0.167818
Focal adhesion: PI3K-Akt-mTOR-signaling pathway	10	4	IGF1R,LPAR2,GNG7,EIF4EBP1	6	JAK2,LAMC2,PTEN,VEGFA,PPP2CA,IRS1	0.77	0.170839
Type 2 papillary renal cell carcinoma	2	1	TGFB2	1	VEGFA	0.76	0.172432
p38 MAPK signaling pathway	2	2	MAP3K5,TGFB2	0		0.76	0.172432
OSX and miRNAs in tooth development	2	2	MIRLET7A1,MIRLET7F1	0		0.76	0.172432
miRNAs involvement in the immune response in sepsis	3	2	RELB,CXCL8	1	LCN2	0.76	0.173250
Photodynamic therapy-induced NF-kB survival signaling	2	1	RELB	1	VEGFA	0.74	0.180361
Methylation pathways	1	1	NNMT	0		0.74	0.181957
Benzo(a)pyrene metabolism	1	0		1	CYP1B1	0.74	0.181957
Heme biosynthesis	1	0		1	HMBS	0.74	0.181957
Linoleic acid metabolism affected by coronavirus infection	1	0		1	ACOT2	0.74	0.181957
Tgif disruption of Shh signaling	1	1	GLI3	0		0.74	0.181957
Glucocorticoid and Mineralcorticoid Metabolism	1	0		1	CYP21A2	0.74	0.181957
Keratinization	1	0		1	CASP14	0.74	0.183668
Oxysterols derived from cholesterol	2	0		2	ACOT1,ACOT2	0.73	0.188343
Target of rapamycin (TOR) signaling	2	2	RRAGD,EIF4EBP1	0		0.73	0.188343
Signaling by VEGF	1	1	AXL	0		0.71	0.193363
Binding and uptake of ligands by scavenger receptors	1	0		1	HPX	0.71	0.195592
PIP3 activates AKT signaling	1	0		1	PTEN	0.71	0.196866
TCA cycle in senescence	1	0		1	PDK1	0.70	0.200011
Reelin signaling pathway	1	1	DAB1	0		0.70	0.200011
Metapathway biotransformation Phase I and II	7	1	NNMT	6	CYP4F11,CYP1B1,CYP21A2,FMO1,UGT2B15,MGST1	0.69	0.202969
mBDNF and proBDNF regulation of GABA neurotransmission	2	0		2	PTEN,JAK2	0.67	0.212549
Nucleotide GPCRs	1	0		1	LTB4R	0.66	0.217667
Neurotransmitter clearance	1	0		1	LRTOMT	0.66	0.217667
Angiopoietin-like protein 8 regulatory pathway	5	4	EIF4EBP1,RPS6KA6,MAP3K14,MAP3K5	1	IRS1	0.65	0.223126
Type II interferon signaling (IFNG)	2	1	CIITA	1	JAK2	0.64	0.228844
Nucleotide-binding oligomerization domain (NOD) pathway	2	2	NAIP,NFKBIA	0		0.64	0.228844
A modular map of Bradykinin signaling network	6	4	CHRM3,P2RX7,CASP3,CXCL8	2	VEGFA,KCNMA1	0.63	0.234933
Modular map of bradykinin signaling network	6	4	CHRM3,P2RX7,CASP3,CXCL8	2	VEGFA,KCNMA1	0.63	0.234933
Host-pathogen interaction of human coronaviruses - interferon induction	2	2	NFKBIA,OAS2	0		0.61	0.245218
Nucleotide excision repair	2	1	POLE	1	CUL4B	0.61	0.245218
Fas ligand pathway and stress induction of heat shock proteins	2	1	CASP3	1	ARHGDIB	0.61	0.245218
Non-genomic actions of 1,25 dihydroxyvitamin D3	3	3	OAS2,RELB,CXCL8	0		0.61	0.247523
C-type lectin receptors (CLRs)	2	2	RELB,MAP3K14	0		0.60	0.249967
HIV Life Cycle	2	1	RNGTT	1	TCEA1	0.60	0.251236
EDA signaling in hair follicle development	1	1	RELB	0		0.60	0.251819
WikiPathways Academy: fig-met-1-last	1	0		1	PDK1	0.60	0.251819
TRAIL signaling	1	1	TNFSF10	0		0.60	0.251819
Estrogen receptor pathway	1	0		1	CYP1B1	0.60	0.251819
Dopamine metabolism	1	0		1	PPP2CA	0.60	0.251819
Osteopontin signaling	1	1	PLAU	0		0.60	0.251819
Genes controlling nephrogenesis	2	1	GLI3	1	VEGFA	0.60	0.253423
Neural crest cell migration in cancer	2	2	BDNF,SORT1	0		0.60	0.253423
MAPK signaling pathway	8	6	BDNF,CASP3,MAP3K14,TGFB2,RELB,MAP3K5	2	NTF3,PPP3R1	0.57	0.268253
Omega-9 fatty acid synthesis	1	0		1	ACOT2	0.57	0.268332
Omega-3 / omega-6 fatty acid synthesis	1	0		1	ACOT2	0.57	0.268332
fig-met-1-last-solution	1	0		1	PDK1	0.57	0.268332
Translation inhibitors in chronically activated PDGFRA cells	2	1	EIF4EBP1	1	PDK1	0.57	0.269844
Regulation of actin cytoskeleton	1	1	CHRM3	0		0.57	0.269971
Oxidative Stress Induced Senescence	1	1	MAP3K5	0		0.57	0.270302
Metabolism of polyamines	1	0		1	SPN	0.57	0.270578
Nucleotide Excision Repair	1	0		1	TCEA1	0.56	0.276033
miR-targeted genes in leukocytes	1	0		1	KCNN4	0.56	0.276960
NO/cGMP/PKG mediated neuroprotection	2	1	NFKBIA	1	TSPO	0.56	0.278053
Heart development	2	0		2	HEY2,VEGFA	0.56	0.278053
Energy metabolism	2	1	PPARD	1	PPP3R1	0.56	0.278053
Nephrotic syndrome	2	0		2	CUBN,SCARB2	0.53	0.294447
Rett syndrome causing genes	2	1	HTT	1	SMARCA1	0.53	0.294447
DNA damage response (only ATM dependent)	4	1	PLAU	3	IRS1,PDK1,PTEN	0.53	0.296006
Hedgehog signaling pathway Netpath	1	1	GLI3	0		0.52	0.300273
Cancer immunotherapy by CTLA4 blockade	1	0		1	PPP2CA	0.52	0.300273
Vitamin B12 disorders	1	0		1	CUBN	0.52	0.300273
Vitamin D (calciferol) metabolism	1	0		1	CUBN	0.52	0.300273
Quercetin and Nf-kB/ AP-1 Induced Cell Apoptosis	1	0		1	VEGFA	0.52	0.300273
Apoptosis modulation and signaling	2	2	CASP3,NAIP	0		0.52	0.300273
Photodynamic therapy-induced AP-1 survival signaling.	2	2	TNFSF10,MAP3K5	0		0.52	0.302625
Glycosaminoglycan degradation	1	1	HGSNAT	0		0.50	0.315717
Amplification and expansion of oncogenic pathways as metastatic traits	1	0		1	VEGFA	0.50	0.315717
IL-9 signaling pathway	1	0		1	IRS1	0.50	0.315717
Estrogen metabolism	1	0		1	CYP1B1	0.48	0.330820
Overview of perturbations to host-cell autophagy, induced by distinct proteins of SARS-CoV-2	1	1	ATG4A	0		0.48	0.330820
Platelet-mediated interactions with vascular and circulating cells	1	1	TGFB2	0		0.48	0.330820
OAS antiviral response	1	1	OAS2	0		0.48	0.330820
ncRNAs involved in STAT3 signaling in hepatocellular carcinoma	1	0		1	JAK2	0.48	0.330820
4-hydroxytamoxifen, Dexamethasone, and Retinoic Acids Regulation of p27 Expression	1	1	EIF4EBP1	0		0.48	0.330820
Ciliary landscape	2	1	RNGTT	1	LCN2	0.46	0.343012
Receptor-type tyrosine-protein phosphatases	1	1	PTPRD	0		0.46	0.345590
Hepatitis C and hepatocellular carcinoma	2	1	CASP3	1	VEGFA	0.45	0.351226
Hypertrophy model	1	1	EIF4EBP1	0		0.44	0.360035
Congenital generalized lipodystrophy (CGL)	1	0		1	IRS1	0.44	0.360035
Apoptosis modulation by HSP70	1	1	CASP3	0		0.44	0.360035
Hematopoietic stem cell gene regulation by GABP alpha/beta complex	1	0		1	PTEN	0.44	0.360035
Insulin signaling in adipocytes (normal condition)	1	0		1	IRS1	0.44	0.360035
Nanomaterial induced apoptosis	1	1	CASP3	0		0.44	0.360035
miR-targeted genes in lymphocytes	14	5	AXL,BDNF,CLDN1,MIRLET7A1,MIR101-1	9	IRS1,CUL4B,SYPL1,KPNA3,CYP1B1,KCNN4,PPP3R1,LAMC2,FAM105A	0.44	0.361895
Interferon type I signaling pathways	2	1	EIF4EBP1	1	IRS1	0.44	0.367181
DNA IR-double strand breaks and cellular response via ATM	2	2	RAD9A,CASP3	0		0.44	0.367181
Galanin receptor pathway	1	0		1	VEGFA	0.43	0.374160
STING pathway in Kawasaki-like disease and COVID-19	1	1	NFKBIA	0		0.43	0.374160
Nucleotide excision repair in xeroderma pigmentosum	2	1	POLE	1	CUL4B	0.43	0.375100
TGF-beta receptor signaling in skeletal dysplasias	2	0		2	LTBP3,ZFYVE9	0.43	0.375100
Eukaryotic translation initiation	1	1	EIF4EBP1	0		0.42	0.377031
L1CAM interactions	1	1	CNTN1	0		0.42	0.379401
FLT3 Signaling	1	1	SOCS2	0		0.42	0.380766
Glycerophospholipid biosynthesis	1	0		1	CDS2	0.42	0.380766
Malignant pleural mesothelioma	11	4	RASSF3,IGF1R,BDNF,PLAU	7	RASSF4,BTC,VEGFA,PDK1,PTEN,LAMC2,NTF3	0.42	0.382014
Novel intracellular components of RIG-I-like receptor (RLR) pathway	2	2	CXCL8,NFKBIA	0		0.42	0.382979
Integration of energy metabolism	1	1	CHRM3	0		0.42	0.384358
Male infertility	1	0		1	CTCFL	0.41	0.385429
Signaling by NOTCH1	1	1	CNTN1	0		0.41	0.386566
Protein folding	1	1	TBCE	0		0.41	0.387769
FOXA2 pathway	1	0		1	IRS1	0.41	0.387974
PKC-gamma calcium signaling pathway in ataxia	1	0		1	PDK1	0.41	0.387974
Vitamin D in inflammatory diseases	1	0		1	PPP3R1	0.41	0.387974
Metallothioneins bind metals	1	0		1	MT1E	0.41	0.387974
Transcription factor regulation in adipogenesis	1	0		1	IRS1	0.41	0.387974
Globo sphingolipid metabolism	1	0		1	ST6GAL2	0.41	0.387974
Notch signaling pathway (Netpath)	2	0		2	JAK2,HEY2	0.41	0.390814
Development of ureteric collection system	2	2	TGFB2,GLI3	0		0.41	0.390814
Nonalcoholic fatty liver disease	5	4	CXCL8,CASP3,NDUFA3,MAP3K5	1	IRS1	0.40	0.399605
GDNF/RET signaling axis	1	1	GLI3	0		0.40	0.401483
Extracellular vesicles in the crosstalk of cardiac cells	1	0		1	PTEN	0.40	0.401483
Immune response to tuberculosis	1	0		1	JAK2	0.40	0.401483
Orexin receptor pathway	7	4	CASP3,EIF4EBP1,GLIS2,CXCL8	3	CYP21A2,PDK1,VEGFA	0.39	0.403136
DNA mismatch repair	1	1	POLE	0		0.38	0.414695
PPAR Beta/Delta pathway	1	1	PPARD	0		0.38	0.414695
Sphingolipid metabolism: integrated pathway	1	1	CERS5	0		0.38	0.414695
Insulin signaling in adipocytes (diabetic condition)	1	0		1	IRS1	0.38	0.414695
IL1 and megakaryocytes in obesity	1	1	FCER1A	0		0.38	0.414695
Prolactin receptor signaling	1	0		1	JAK2	0.38	0.414695
Unfolded protein response	1	0		1	TXNIP	0.37	0.427614
Relationship between inflammation, COX-2 and EGFR	1	0		1	PTGER4	0.37	0.427614
MTHFR deficiency	1	1	CASP3	0		0.37	0.427614
S1P receptor signal transduction	1	1	S1PR1	0		0.37	0.427614
Nucleotide-binding domain, leucine rich repeat containing receptor (NLR) signaling pathways	3	2	P2RX7,TNFAIP3	1	TXNIP	0.36	0.434080
Glioblastoma signaling pathways	3	1	IGF1R	2	PTEN,IRS1	0.36	0.436619
Glucuronidation	1	0		1	UGT2B15	0.36	0.440249
SUMOylation of immune response proteins	1	1	NFKBIA	0		0.36	0.440249
Angiogenesis	1	0		1	VEGFA	0.36	0.440249
Clear cell renal cell carcinoma pathways	3	1	TGFB2	2	PTEN,VEGFA	0.35	0.444748
RNA Polymerase II Transcription	2	1	RNGTT	1	TCEA1	0.35	0.446959
PTEN Regulation	2	0		2	PTEN,MAF1	0.35	0.447220
Ras signaling	2	2	IGF1R,GNG7	0		0.35	0.448362
Intracellular trafficking proteins involved in CMT neuropathy	1	1	FIG4	0		0.34	0.452605
Wnt/beta-catenin signaling pathway in leukemia	1	1	PPARD	0		0.34	0.452605
Dissolution of Fibrin Clot	1	0		1	SERPINB2	0.34	0.452605
G protein signaling pathways	3	2	PDE4D,GNG7	1	AKAP6	0.34	0.459800
Sphingolipid metabolism in senescence	1	1	S1PR1	0		0.33	0.464688
PDGFR-beta pathway	1	0		1	JAK2	0.32	0.476505
GABA synthesis, release, reuptake and degradation	1	0		1	RIMS1	0.32	0.476505
Gastric cancer network 1	1	1	ESM1	0		0.32	0.476505
Autophagy	1	0		1	ATG16L1	0.31	0.488061
Cell migration and invasion through p75NTR	1	1	BDNF	0		0.31	0.488061
Extracellular vesicle-mediated signaling in recipient cells	1	1	TGFB2	0		0.31	0.488061
Wnt signaling pathway and pluripotency	3	2	PLAU,PPARD	1	PPP2CA	0.31	0.490577
GPR143 in melanocytes and retinal pigment epithelium cells	1	0		1	VEGFA	0.30	0.499362
Base excision repair	1	1	POLE	0		0.30	0.499362
Tumor suppressor activity of SMARCB1	1	1	GLI3	0		0.30	0.499362
Nicotinate metabolism	1	1	NNMT	0		0.30	0.499362
Toll-like receptor signaling related to MyD88	1	1	RELB	0		0.30	0.499362
miR-targeted genes in muscle cell	11	5	CLDN1,AXL,MIRLET7A1,MIRLET7F1,MIR101-1	6	SYPL1,IRS1,KPNA3,LAMC2,CUL4B,CYP1B1	0.30	0.504790
Host-pathogen interaction of human coronaviruses - apoptosis	1	1	CASP3	0		0.29	0.510414
Initiation of transcription and translation elongation at the HIV-1 LTR	1	0		1	PPP3R1	0.29	0.510414
Complement system in neuronal development and plasticity	3	3	AXL,TGFB2,CASP3	0		0.28	0.520633
Cohesin complex - Cornelia de Lange syndrome	1	0		1	PPP2CA	0.28	0.521222
Prostaglandin signaling	1	0		1	VEGFA	0.28	0.521222
16p11.2 distal deletion syndrome	1	0		1	JAK2	0.28	0.521222
16p11.2 proximal deletion syndrome	1	0		1	JAK2	0.28	0.521222
Purinergic signaling	1	1	P2RX7	0		0.28	0.521222
Type I interferon induction and signaling during SARS-CoV-2 infection	1	1	OAS2	0		0.28	0.521222
Inflammatory response pathway	1	0		1	LAMC2	0.28	0.521222
Glutamate binding, activation of AMPA receptors and synaptic plasticity	1	1	MYO6	0		0.28	0.521222
Oxidative stress response	1	0		1	MGST1	0.28	0.521222
BDNF-TrkB signaling	1	1	BDNF	0		0.28	0.521222
TP53 network	1	1	TNFSF10	0		0.28	0.521222
TP53 Regulates Metabolic Genes	1	0		1	PTEN	0.28	0.524585
Embryonic stem cell pluripotency pathways	1	0		1	PTEN	0.28	0.525741
Signaling by NOTCH4	1	0		1	HEY2	0.28	0.525741
Costimulation by the CD28 family	1	1	MAP3K14	0		0.28	0.525741
Phase II - Conjugation of compounds	1	1	NNMT	0		0.28	0.528942
Cell cycle	1	1	TGFB2	0		0.28	0.528942
Monoamine GPCRs	1	1	CHRM3	0		0.27	0.531791
CAMKK2 pathway	3	2	CHRM3,EIF4EBP1	1	HMBS	0.27	0.531791
Signaling by NTRK3 (TRKC)	1	0		1	IRS1	0.27	0.531791
Hepatocyte growth factor receptor signaling	1	0		1	PTEN	0.27	0.531791
Mammary gland development pathway - Pregnancy and lactation (Stage 3 of 4)	1	0		1	JAK2	0.27	0.531791
mRNA Capping	1	1	RNGTT	0		0.27	0.531791
mRNA processing	1	1	RNGTT	0		0.27	0.535109
Overview of proinflammatory and profibrotic mediators	4	1	CXCL8	3	IL33,VEGFA,TNFSF13B	0.27	0.540480
Prion disease pathway	1	1	CASP3	0		0.27	0.542127
Nuclear receptors in lipid metabolism and toxicity	1	1	PPARD	0		0.27	0.542127
Measles virus infection	4	4	TNFAIP3,NFKBIA,OAS2,CASP3	0		0.26	0.548446
Metabolism of steroid hormones	1	0		1	CYP21A2	0.26	0.552235
Transcriptional regulation by MECP2	4	2	HTT,BDNF	2	GPRIN1,PTEN	0.26	0.553826
Ectoderm differentiation	4	4	SOCS2,PPARD,GLI3,SGSM3	0		0.25	0.559610
Overview of interferons-mediated signaling pathway	1	0		1	JAK2	0.25	0.562121
Photodynamic therapy-induced HIF-1 survival signaling	1	0		1	VEGFA	0.25	0.562121
Zinc homeostasis	1	0		1	MT1E	0.25	0.562121
G13 signaling pathway	1	0		1	ARHGDIB	0.24	0.571787
tRNA modification in the nucleus and cytosol	1	1	TRMT10A	0		0.24	0.571787
Amyotrophic lateral sclerosis (ALS)	1	1	CASP3	0		0.24	0.571787
Nuclear receptors	1	1	PPARD	0		0.24	0.571787
Hepatitis B infection	4	3	TGFB2,CASP3,CXCL8	1	JAK2	0.24	0.579041
1q21.1 copy number variation syndrome	1	0		1	CCT8P1	0.24	0.581241
Kisspeptin/kisspeptin receptor system in the ovary	1	0		1	PDK1	0.24	0.581241
Neural crest cell migration during development	1	1	BDNF	0		0.24	0.581241
Melatonin metabolism and effects	1	0		1	CYP1B1	0.24	0.581241
miR-targeted genes in adipocytes	1	0		1	CYP1B1	0.24	0.581241
Gap junction trafficking and regulation	1	1	MYO6	0		0.24	0.581241
Mesodermal commitment pathway	4	1	HTT	3	JAK2,CUL4B,PPP2CA	0.23	0.586100
Oxidative damage response	1	1	CASP3	0		0.23	0.590486
Bladder cancer	1	0		1	VEGFA	0.23	0.590486
Epithelial to mesenchymal transition in colorectal cancer	2	2	CLDN1,TGFB2	0		0.23	0.591322
FOXO-mediated transcription	1	0		1	TXNIP	0.22	0.599527
Neovascularisation processes	1	1	RELB	0		0.22	0.599527
ATM signaling pathway	1	1	RAD9A	0		0.22	0.599527
IL-5 signaling pathway	1	0		1	JAK2	0.22	0.599527
Opioid receptor pathway annotation	5	4	EIF4EBP1,CASP3,IGF1R,BDNF	1	PDK1	0.22	0.608369
DNA replication	1	1	POLE	0		0.22	0.608369
Tryptophan metabolism	1	0		1	CYP1B1	0.22	0.608369
Hedgehog signaling pathway	1	1	GLI3	0		0.22	0.608369
Glycogen synthesis and degradation	1	0		1	PPP2CA	0.21	0.617015
Deregulated CDK5 triggers multiple neurodegenerative pathways in Alzheimer's disease models	1	1	GOLGA2	0		0.21	0.617015
IL-6 signaling pathway	1	0		1	JAK2	0.21	0.617015
VEGFA-VEGFR2 signaling pathway	11	8	PLAU,NFKBIA,MYO6,MAP3K5,CXCL8,S1PR1,LARP7,EIF3F	3	VEGFA,TXNIP,PPP2CA	0.20	0.624697
Vasopressin-regulated water reabsorption	1	0		1	ARHGDIB	0.20	0.625471
Neurodegeneration with brain iron accumulation (NBIA) subtypes pathway	1	0		1	ATG16L1	0.20	0.625471
Growth hormone receptor signaling	1	0		1	JAK2	0.20	0.625471
Interleukin-11 signaling pathway	1	0		1	JAK2	0.20	0.625471
Circadian rhythm genes	3	1	RELB	2	KCNMA1,PTEN	0.20	0.635184
Interleukin-1 family signaling	3	2	IL18R1,NFKBIA	1	IL33	0.19	0.642139
Lung fibrosis	2	2	CXCL8,PLAU	0		0.18	0.653673
Thyroid stimulating hormone (TSH) signaling pathway	2	1	PDE4D	1	JAK2	0.18	0.658443
Histone modifications	2	0		2	SETD4,HIST1H4F	0.18	0.660921
DNA damage response	2	2	CASP3,RAD9A	0		0.18	0.663456
Th17 cell differentiation pathway	2	1	NFKBIA	1	JAK2	0.17	0.668684
GPCRs, class A rhodopsin-like	4	1	CHRM3	3	PTGER4,PTGFR,LTB4R	0.17	0.670327
Non-small cell lung cancer	2	1	CASP3	1	PDK1	0.17	0.671368
Parkinson's disease pathway	2	2	UBE2L6,CASP3	0		0.17	0.674096
Cytosolic DNA-sensing pathway	2	1	NFKBIA	1	IL33	0.17	0.676864
Chromosomal and microsatellite instability in colorectal cancer	2	2	CASP3,TGFB2	0		0.17	0.676864
p53 transcriptional gene network	2	1	ALDH4A1	1	PTEN	0.17	0.679668
IL-18 signaling pathway	7	5	IL18R1,CLDN1,NFKBIA,CASP3,CXCL8	2	PTEN,CCDC9	0.17	0.681093
Primary focal segmental glomerulosclerosis (FSGS)	2	1	CLDN1	1	SCARB2	0.15	0.700090
Alzheimer's disease and miRNA effects	6	4	CASP3,MIR101-1,KIF5C,MAP3K5	2	PPP3R1,IRS1	0.15	0.712572
miR-targeted genes in epithelium	6	3	MIRLET7A1,MIR101-1,CLDN1	3	SYPL1,CYP1B1,CUL4B	0.15	0.714181
Pancreatic adenocarcinoma pathway	2	1	TGFB2	1	VEGFA	0.14	0.724366
Androgen receptor signaling pathway	2	1	RAD9A	1	PTEN	0.14	0.724366
ncRNAs involved in Wnt signaling in hepatocellular carcinoma	1	1	PLAU	0		0.14	0.726150
NIK -&gt; non-canonical NF-kB signaling	1	1	MAP3K14	0		0.14	0.726150
Retinoblastoma gene in cancer	1	1	POLE	0		0.14	0.726150
ISG15 antiviral mechanism	1	1	UBE2L6	0		0.14	0.726175
TP53 Regulates Transcription of Cell Cycle Genes	1	0		1	RGCC	0.14	0.726267
Platelet homeostasis	1	1	LRP8	0		0.14	0.726424
Hippo-Merlin signaling dysregulation	1	1	IGF1R	0		0.14	0.726645
Macroautophagy	1	0		1	ATG16L1	0.14	0.726645
RAB GEFs exchange GTP for GDP on RABs	1	1	DENND3	0		0.14	0.727273
Acute viral myocarditis	1	1	CASP3	0		0.14	0.727677
PI Metabolism	1	0		1	PTEN	0.14	0.727677
Hippo signaling regulation pathways	1	1	IGF1R	0		0.14	0.728139
lncRNA in canonical Wnt signaling and colorectal cancer	1	1	PLAU	0		0.14	0.728139
Thyroid hormones production and peripheral downstream signaling effects	1	1	RPS6KA6	0		0.14	0.728657
Genes related to primary cilium development (based on CRISPR)	1	0		1	MKKS	0.14	0.728657
Amyloid fiber formation	1	1	UBE2L6	0		0.14	0.729856
Neural crest differentiation	1	0		1	HEY2	0.14	0.729856
Integrin-mediated cell adhesion	1	0		1	CAPN11	0.14	0.729856
Toll-like receptor signaling pathway	1	1	NFKBIA	0		0.14	0.731264
Signaling by NOTCH3	1	0		1	HEY2	0.14	0.731264
Electron transport chain: OXPHOS system in mitochondria	1	1	NDUFA3	0		0.14	0.732042
Cellular response to hypoxia	1	0		1	VEGFA	0.13	0.732868
MicroRNAs in cardiomyocyte hypertrophy	1	0		1	PDK1	0.13	0.733740
7q11.23 copy number variation syndrome	3	3	UBE2L6,CLASP2,CLDN1	0		0.13	0.743449
Fragile X syndrome	3	1	BDNF	2	PDK1,PTEN	0.12	0.750064
TGF-beta signaling pathway	2	0		2	PDK1,ZFYVE9	0.11	0.773272
Regulation of toll-like receptor signaling pathway	2	2	NFKBIA,TNFAIP3	0		0.11	0.776490
22q11.2 copy number variation syndrome	2	2	CLDN1,ALDH4A1	0		0.11	0.778552
Chemokine signaling pathway	4	3	GNG7,PRKX,NFKBIA	1	JAK2	0.10	0.788077
Integrated breast cancer pathway	4	1	CASP3	3	PTEN,IRS1,VEGFA	0.10	0.788964
Endothelin pathway	3	2	CXCL8,NFKBIA	1	VEGFA	0.09	0.806044
Alzheimer's disease	5	3	CASP3,KIF5C,MAP3K5	2	PPP3R1,IRS1	0.08	0.837326
Sudden infant death syndrome (SIDS) susceptibility pathways	3	2	BDNF,CASP3	1	VEGFA	0.00	1000000
T-cell receptor (TCR) signaling pathway	2	2	NFKBIA,MAP3K14	0		0.00	1000000
ErbB signaling pathway	2	1	EIF4EBP1	1	BTC	0.00	1000000
TGF-beta receptor signaling	1	0		1	ZFYVE9	0.00	1000000
Complement and coagulation cascades	1	1	PLAU	0		0.00	1000000
Calcium regulation in cardiac cells	3	3	GNG7,RGS2,CHRM3	0		0.00	1000000
Network map of SARS-CoV-2 signaling pathway	8	5	CASP3,CXCL8,EIF4EBP1,TNFSF10,OAS2	3	JAK2,IL33,VEGFA	0.00	1000000
Elabela signaling pathway	5	4	TGFB2,CASP3,EIF4EBP1,RPS6KA6	1	LCN2	0.00	1000000
CCL18 signaling pathway	5	2	NFKBIA,CXCL8	3	JAK2,VEGFA,PTEN	0.00	1000000
Interactions of natural killer cells in pancreatic cancer	1	1	CXCL8	0		0.00	1000000
Neuroinflammation and glutamatergic signaling	3	2	BDNF,TGFB2	1	IRS1	0.00	1000000
Molecular targets for treatment of pancreatic cancer	1	0		1	PTEN	0.00	1000000
Apelin receptor signaling pathway	6	2	CASP3,NFKBIA	4	VEGFA,IRS1,PTEN,KCNMA1	0.00	1000000
SARS-CoV-2 innate immunity evasion and cell-specific immune response	1	1	CXCL8	0		0.00	1000000
Cell recruitment (pro-inflammatory response)	1	0		1	TXNIP	0.00	1000000
Phosphoinositides metabolism	1	0		1	PTEN	0.00	1000000
DNA repair pathways, full network	2	1	POLE	1	CUL4B	0.00	1000000
RNA pol II transcription - Initiation and elongation	1	1	LARP7	0		0.00	1000000
Overlap between signal transduction pathways contributing to LMNA laminopathies	1	1	TGFB2	0		0.00	1000000
Ciliopathies	4	3	GLI3,GLIS2,CCDC65	1	MKKS	0.00	1000000
Osteoblast differentiation and related diseases	2	1	GLI3	1	HEY2	0.00	1000000
Cytoplasmic ribosomal proteins	1	1	RPS6KA6	0		0.00	1000000
Renin-angiotensin-aldosterone system (RAAS)	1	0		1	CYP21A2	0.00	1000000
PodNet: protein-protein interactions in the podocyte	6	2	IGF1R,TGFB2	4	KCNMA1,PTGER4,VEGFA,P4HA1	0.00	1000000
Cholesterol metabolism with Bloch and Kandutsch-Russell pathways	1	0		1	ACOT2	0.00	1000000
Melanoma	1	0		1	PTEN	0.00	1000000
Joubert syndrome	1	1	MYO6	0		0.00	1000000
Interactions between immune cells and microRNAs in tumor microenvironment	1	1	TGFB2	0		0.00	1000000
Regulatory circuits of the STAT3 signaling pathway	2	1	PTPRD	1	JAK2	0.00	1000000
Envelope proteins and their potential roles in EDMD physiopathology	1	1	TGFB2	0		0.00	1000000
G1 to S cell cycle control	1	1	POLE	0		0.00	1000000
EGF/EGFR signaling pathway	3	1	EIF4EBP1	2	PTEN,JAK2	0.00	1000000
Mitochondrial complex I assembly model OXPHOS system	1	1	NDUFA3	0		0.00	1000000
Thermogenesis	2	2	RPS6KA6,MAP3K5	0		0.00	1000000
Genotoxicity pathway	1	0		1	PTGER4	0.00	1000000
Wnt signaling	2	1	PLAU	1	PPP3R1	0.00	1000000
Breast cancer pathway	3	1	IGF1R	2	PTEN,HEY2	0.00	1000000
Phosphodiesterases in neuronal function	1	1	PDE4D	0		0.00	1000000
Ebola virus pathway in host	3	3	AXL,IGF1R,RELB	0		0.00	1000000
Endometrial cancer	1	0		1	PTEN	0.00	1000000
Gene and protein expression by JAK-STAT signaling after Interleukin-12 stimulation	1	0		1	SERPINB2	0.00	1000000
Transcriptional regulation by the AP-2 (TFAP2) family of transcription factors	1	0		1	VEGFA	0.00	1000000
Phase I - Functionalization of compounds	3	0		3	CYP21A2,CYP1B1,SPN	0.00	1000000
TBC/RABGAPs	1	1	TBC1D25	0		0.00	1000000
Interleukin-12 family signaling	1	0		1	JAK2	0.00	1000000
DNA IR-damage and cellular response via ATR	1	0		1	SHFM1	0.00	1000000
Prader-Willi and Angelman syndrome	1	1	SNORD64	0		0.00	1000000
miRNA regulation of prostate cancer signaling pathways	1	1	NFKBIA	0		0.00	1000000
PPAR signaling pathway	1	1	PPARD	0		0.00	1000000
Dengue-2 interactions with complement and coagulation cascades	1	1	PLAU	0		0.00	1000000
TNFR2 non-canonical NF-kB pathway	1	1	MAP3K14	0		0.00	1000000
TNFs bind their physiological receptors	1	0		1	TNFSF15	0.00	1000000
MTOR signaling	1	0		1	SLC38A9	0.00	1000000
RAC1/PAK1/p38/MMP2 pathway	1	1	EIF4EBP1	0		0.00	1000000
Focal adhesion	4	2	TESK2,IGF1R	2	PTEN,LAMC2	0.00	1000000
Kit receptor signaling pathway	1	0		1	JAK2	0.00	1000000
Myometrial relaxation and contraction pathways	3	3	RGS2,GNG7,PDE4D	0		0.00	1000000
NRF2 pathway	3	3	PPARD,TGFB2,SLC2A10	0		0.00	1000000
IL-3 signaling pathway	1	0		1	JAK2	0.00	1000000
Endoderm differentiation	3	0		3	PTHLH,TCEAL2,CUL4B	0.00	1000000
Pluripotent stem cell differentiation pathway	1	0		1	VEGFA	0.00	1000000
Hair follicle development: cytodifferentiation - part 3 of 3	2	0		2	KLK6,CASP14	0.00	1000000
Cardiac hypertrophic response	1	0		1	PDK1	0.00	1000000
Meiotic synapsis	1	1	TEX12	0		0.00	1000000
Signaling by NOTCH2	1	1	CNTN1	0		0.00	1000000
Signaling by SCF-KIT	1	0		1	JAK2	0.00	1000000
Signaling by Type 1 Insulin-like Growth Factor 1 Receptor (IGF1R)	1	1	IGF1R	0		0.00	1000000
Iron uptake and transport	1	1	FBXL5	0		0.00	1000000
Potassium Channels	1	0		1	KCNN4	0.00	1000000
Arachidonic acid metabolism	1	0		1	FAM213B	0.00	1000000
Interleukin-1 (IL-1) structural pathway	1	0		1	IL1RAP	0.00	1000000
Aryl hydrocarbon receptor Netpath	1	0		1	CYP1B1	0.00	1000000
Adipogenesis	2	1	PPARD	1	IRS1	0.00	1000000
Allograft Rejection	2	1	CASP3	1	VEGFA	0.00	1000000
B cell receptor signaling pathway	2	2	PDPK2,NFKBIA	0		0.00	1000000
Pathogenic Escherichia coli infection	1	1	CLDN1	0		0.00	1000000
Androgen receptor network in prostate cancer	2	1	EIF4EBP1	1	PTEN	0.00	1000000
Microtubule cytoskeleton regulation	1	0		1	PTEN	0.00	1000000
Cell differentiation - index	1	1	MIR451A	0		0.00	1000000
Cell differentiation - expanded index	1	1	MIR451A	0		0.00	1000000
miR-targeted genes in squamous cell	3	2	AXL,MIRLET7A1	1	CUL4B	0.00	1000000
Angiogenesis overview	1	0		1	VEGFA	0.00	1000000
Transport of bile salts and organic acids, metal ions and amine compounds	1	0		1	SLC22A4	0.00	1000000
Netrin-1 signaling	1	1	NEO1	0		0.00	1000000
Interleukin-3, Interleukin-5 and GM-CSF signaling	1	0		1	JAK2	0.00	1000000
Vitamin B12 metabolism	1	0		1	CUBN	0.00	1000000
miRNA regulation of DNA damage response	2	2	CASP3,RAD9A	0		0.00	1000000
Translation factors	1	1	EIF4EBP1	0		0.00	1000000
