# Supplementary material for: Lapatinib antitumor effect is associated with PI3K and MAPK pathway: An analysis in human and canine prostate cancer cells
Source: PLoS One. 2024 Apr 2;19(4):e0297043. doi: 10.1371/journal.pone.0297043 (PMC10986952; doi:10.1371/journal.pone.0297043)
Supplement: S4 Table — (XLSX) [file pone.0297043.s005.xlsx]

## Sheet: Canine PC1 Pathways
Supplementary Table 4. Pathways involved in lapatinib antitumor response in canine PC1 cell line.
Pathway	#Total	#Up	Up List	#Down	Down List	Significance	p-value
Cell cycle	5	5	PCNA,CDC25A,MAD2L1,CCNB1,CCNE2	0		1.31	0.048534
G1 to S cell cycle control	5	5	PCNA,CCNB1,ORC1,CDC25A,CCNE2	0		2.41	0.003879
MAPK signaling pathway	5	0		5	LRRK2,DUSP10,FOS,DDIT3,NR4A1	0.36	0.433641
Metapathway biotransformation	4	0		4	CYP1B1,FMO5,CYP2A13,CYP27A1	0.54	0.288261
Oxidation by cytochrome P450	3	0		3	CYP1B1,CYP27A1,CYP2A13	1.41	0.038963
GPCRs, class A rhodopsin-like	3	0		3	OPRK1,CCR1,CXCR4	0.00	1000000
Transforming growth factor (TGF) beta signaling pathway	3	1	FST	2	INHBA,FOS	1.39	0.041133
Peptide GPCRs	3	0		3	CCR1,CXCR4,OPRK1	1.03	0.093050
Insulin Signaling	3	1	PRKAA2	2	FOS,SLC2A1	0.13	0.742765
Toll-like receptor signaling pathway	2	1	CCL5	1	FOS	0.40	0.399178
Complement and Coagulation Cascades	2	0		2	SERPINA1,THBD	0.75	0.178452
Id signaling pathway	2	0		2	ID3,MSC	0.78	0.166798
TNF-alpha NF-kB signaling pathway	2	0		2	CAPN3,NFKBIZ	0.00	1000000
Transforming growth factor (TGF) beta receptor signaling pathway	2	1	CDC25A	1	FOS	0.00	1000000
IL-3 signaling pathway	2	0		2	GAB2,SLC2A1	0.18	0.667399
B cell receptor signaling pathway	2	0		2	GAB2,BCL6	0.00	1000000
T cell receptor signaling pathway	2	0		2	GAB2,FOS	0.14	0.721181
Tryptophan metabolism	2	0		2	CYP1B1,CYP2A13	0.81	0.155286
Adipogenesis	2	0		2	ID3,DDIT3	0.00	1000000
EGFR1 signaling pathway	2	0		2	GAB2,FOS	0.00	1000000
IL-6 signaling pathway	2	0		2	GAB2,FOS	0.17	0.669354
Proteasome degradation	1	1	LOC489372	0		0.23	0.582277
Nucleotide metabolism	1	1	RRM2	0		0.59	0.256340
Integrin-mediated cell adhesion	1	0		1	CAPN3	0.00	1000000
Nuclear receptors	1	0		1	NR4A1	0.33	0.465065
Endochondral Ossification	1	1	ADAMTS1	0		0.00	1000000
IL-4 signaling pathway	1	0		1	CXCR4	0.22	0.608953
Estrogen metabolism	1	0		1	CYP1B1	0.75	0.179149
Oxidative stress response	1	0		1	FOS	0.46	0.348124
G protein signaling pathways	1	0		1	AKAP6	0.00	1000000
Hepatocyte growth factor receptor signaling	1	0		1	FOS	0.39	0.409472
Inflammatory response pathway	1	0		1	LAMC2	0.41	0.389690
p38 MAPK signaling pathway	1	0		1	DDIT3	0.37	0.428615
Mismatch repair	1	1	PCNA	0		0.86	0.137610
Selenium metabolism selenoproteins	1	0		1	FOS	0.29	0.507385
One-carbon metabolism	1	1	TYMS	0		0.00	1000000
Hedgehog signaling pathway	1	1	CCNB1	0		0.00	1000000
Apoptosis	1	0		1	BBC3	0.20	0.633120
Androgen receptor signaling pathway	1	0		1	BMF	0.00	1000000
Kit receptor signaling pathway	1	1	KITLG	0		0.21	0.621647
Electron transport chain	1	0		1	SLC25A27	0.00	1000000
Estrogen signaling	1	0		1	FOS	0.00	1000000
Alpha 6 beta 4 integrin signaling pathway	1	0		1	LAMC2	0.00	1000000
DNA replication	1	1	PCNA	0		0.31	0.490873
Hypertrophy Model	1	1	IL18	0		0.57	0.268483
Nuclear receptors in lipid metabolism and toxicity	1	0		1	NR1H4	0.41	0.389690
IL-2 signaling pathway	1	0		1	GAB2	0.00	1000000
IL-5 signaling pathway	1	0		1	PIM1	0.00	1000000

## Sheet: Canine PC2 Pathways
Supplementary Table 4. Pathways involved in lapatinib antitumor response in canine PC2 cell line.
Pathway	#Total	#Up	Up List	#Down	Down List	Significance	p-value
Adipogenesis	5	1	SOCS3	4	DDIT3,INS,RORA,AHR	1.14	0.071775
MAPK signaling pathway	4	1	FGFR4	3	DUSP10,DDIT3,FGFR2	0.00	1000000
G1 to S cell cycle control	3	2	CDK1,CCNB1	1	CDKN2B	0.96	0.108535
Endochondral Ossification	3	2	ADAMTS1,PLAU	1	GHR	0.57	0.267538
IL-3 signaling pathway	3	1	SOCS3	2	GAB2,BMX	0.62	0.240097
Nuclear receptors in lipid metabolism and toxicity	3	1	ABCG5	2	ABCB4,NR1H4	1.78	0.016417
IL-6 signaling pathway	3	1	SOCS3	2	GAB2,BMX	0.61	0.244906
IL-2 signaling pathway	3	1	SOCS3	2	GAB2,PLCB1	0.85	0.140415
Cell cycle	2	2	CCNB1,PLK1	0		0.00	1000000
Regulation of Actin Cytoskeleton	2	1	FGFR4	1	FGFR2	0.00	1000000
Matrix metalloproteinases	2	0		2	MMP3,MMP1	1.07	0.084582
Complement and Coagulation Cascades	2	1	PLAU	1	SERPINA1	0.68	0.207507
B cell receptor signaling pathway	2	1	BLK	1	GAB2	0.00	1000000
Wnt signaling pathway	2	2	WNT5A,PLAU	0		0.56	0.274236
Triacylglyceride synthesis	2	1	PPAP2B	1	GK	1.23	0.058991
Wnt signaling pathway and pluripotency	2	2	WNT5A,PLAU	0		0.17	0.669245
Kit receptor signaling pathway	2	1	KITLG	1	PTPRU	0.54	0.287622
Hypertrophy Model	2	1	ANKRD1	1	MSTN	1.34	0.045226
EGFR1 signaling pathway	2	1	SOCS3	1	GAB2	0.00	1000000
S1P receptor signal transduction	1	0		1	PLCB1	0.45	0.353787
Proteasome degradation	1	1	LOC489372	0		0.21	0.619024
Osteoblast signaling	1	0		1	TNFRSF11B	0.68	0.210560
Nuclear receptors	1	0		1	RORA	0.30	0.499227
Fatty acid beta-oxidation	1	0		1	GK	0.35	0.451472
IL-4 signaling pathway	1	1	SOCS3	0		0.00	1000000
Oxidative stress response	1	0		1	MGST1	0.42	0.376894
G protein signaling pathways	1	0		1	AKAP6	0.00	1000000
Transforming growth factor (TGF) beta receptor signaling pathway	1	0		1	SNX2	0.28	0.527011
Calcium regulation in cardiac cells	1	1	RGS2	0		0.28	0.525551
p38 MAPK signaling pathway	1	0		1	DDIT3	0.34	0.461373
Hedgehog signaling pathway	1	1	CCNB1	0		0.00	1000000
Type II interferon signaling (IFNG)	1	1	SOCS3	0		0.37	0.431122
Androgen receptor signaling pathway	1	0		1	BMF	0.00	1000000
IL-7 signaling pathway	1	1	BLK	0		0.28	0.525867
T cell receptor signaling pathway	1	0		1	GAB2	0.14	0.727547
MAPK Cascade	1	0		1	MAP2	0.40	0.399177
Osteoclast signaling	1	0		1	TNFRSF11B	0.68	0.210560
Metapathway biotransformation	1	0		1	MGST1	0.28	0.523999
Blood clotting cascade	1	1	PLAU	0		0.58	0.265977
EPO receptor signaling	1	0		1	PTPRU	0.42	0.376894
Prostaglandin synthesis and regulation	1	1	PTGS2	0		0.38	0.420666
Wnt signaling pathway (NetPath)	1	1	WNT5A	0		0.00	1000000
IL-9 signaling pathway	1	1	SOCS3	0		0.47	0.341915
Eicosanoid synthesis	1	1	PTGS2	0		0.55	0.279214
IL-5 signaling pathway	1	0		1	PIM1	0.00	1000000
Insulin Signaling	1	1	SOCS3	0		0.27	0.533973
