# Supplementary material for: Lapatinib antitumor effect is associated with PI3K and MAPK pathway: An analysis in human and canine prostate cancer cells
Source: PLoS One. 2024 Apr 2;19(4):e0297043. doi: 10.1371/journal.pone.0297043 (PMC10986952; doi:10.1371/journal.pone.0297043)
Supplement: S5 Table — (XLSX) [file pone.0297043.s006.xlsx]

## Sheet: LNCaP - Biological Process
Supplementary Table 5. Ontologies associated with the dysregulated genes in human prostatic cell lines assoacited with lapatinb treatment.
Term	Overlap	P-value	Odds Ratio	Combined Score	Genes
SREBP signaling pathway (GO:0032933)	2021-08-03	0.004822122355979377	1.22291e+16	6523658837610440	SREBF1;INSIG2;INSIG1
cellular response to sterol depletion (GO:0071501)	2021-09-03	0.006982616346359475	1.01904e+16	5.05884e+16	SREBF1;INSIG2;INSIG1
regulation of endothelial cell migration (GO:0010594)	1989-10-01	0.008743770794852486	2.58934e+16	1.2272e+16	GPI;SVBP;ADGRB1;ITGB1BP1;SLIT2;FGF2;THBS1;AGT;PTK2;EPHA2
regulation of fibroblast migration (GO:0010762)	2021-04-01	0.015194958697744725	479783348028719	2008752877319970	ITGB1BP1;FGF2;THBS1;PTK2
morphogenesis of a polarized epithelium (GO:0001738)	2021-12-03	0.016461259295449754	6792513368983950	2789512425688600	LAMA5;LAMA3;FUZ
chemokine (C-X-C motif) ligand 12 signaling pathway (GO:0038146)	2021-05-02	0.01998786884442196	1.35748e+16	5311311278675360	CXCL12;CXCR4
regulation of synaptic vesicle priming (GO:0010807)	2021-05-02	0.01998786884442196	1.35748e+16	5311311278675360	NAPA;STX1B
regulation of mononuclear cell migration (GO:0071675)	2023-04-01	0.020880589801690757	429234757128367	1660681490602930	MSN;SLIT2;THBS1;PTK2
positive regulation of epithelial cell apoptotic process (GO:1904037)	2023-04-01	0.020880589801690757	429234757128367	1660681490602930	GSN;CD40LG;AKR1C3;THBS1
negative regulation of epithelial cell migration (GO:0010633)	1935-05-01	0.022662581552229118	339978563772776	1.28751e+16	SVBP;ADGRB1;SLIT2;THBS1;PTPRG
cAMP metabolic process (GO:0046058)	2014-03-01	0.025402446116021472	5556927564414190	2041009374153600	PDE4D;PTHLH;EPHA2
renal absorption (GO:0070293)	2014-03-01	0.025402446116021472	5556927564414190	2041009374153600	GSN;SLC15A2;AKR1C3
negative regulation of fibroblast growth factor receptor signaling pathway (GO:0040037)	2014-03-01	0.025402446116021472	5556927564414190	2041009374153600	FUZ;FGF2;THBS1
regulation of nitric oxide mediated signal transduction (GO:0010749)	2021-06-02	0.029057579606313916	1.01806e+16	3.60237e+16	THBS1;EGFR
glycolipid transport (GO:0046836)	2021-06-02	0.029057579606313916	1.01806e+16	3.60237e+16	RFT1;PLTP
negative regulation of fibroblast migration (GO:0010764)	2021-06-02	0.029057579606313916	1.01806e+16	3.60237e+16	ITGB1BP1;FGF2
positive regulation of extrinsic apoptotic signaling pathway via death domain receptors (GO:1902043)	2021-06-02	0.029057579606313916	1.01806e+16	3.60237e+16	THBS1;ATF3
placenta development (GO:0001890)	2015-03-01	0.030669961727725036	5093582887700530	1774844465329090	ADAM19;PLAC1;PTK2
negative regulation of endothelial cell migration (GO:0010596)	1938-05-01	0.03125821116888925	3.09023e+16	1.07091e+16	SVBP;ADGRB1;SLIT2;FGF2;THBS1
cellular response to sterol (GO:0036315)	2016-03-01	0.03646351153300932	470152200740436	1.55688e+16	OSBPL7;INSIG2;INSIG1
resolution of meiotic recombination intermediates (GO:0000712)	2016-03-01	0.03646351153300932	470152200740436	1.55688e+16	TOP2A;SLX4;MEIOB
positive regulation of endothelial cell apoptotic process (GO:2000353)	2016-03-01	0.03646351153300932	470152200740436	1.55688e+16	CD40LG;AKR1C3;THBS1
negative regulation of cell-substrate adhesion (GO:0010812)	1940-05-01	0.03798364847796789	2913336395651500	9528356602865590	CASK;AP1AR;ITGB1BP1;THBS1;CORO2B
adenylate cyclase-activating dopamine receptor signaling pathway (GO:0007191)	2021-07-02	0.039431732247267356	8144017094017090	2.63311e+16	GNAL;GNG2
cellular ion homeostasis (GO:0006873)	2021-07-02	0.039431732247267356	8144017094017090	2.63311e+16	SLC4A1;RHCG
regulation of neurotrophin TRK receptor signaling pathway (GO:0051386)	2021-07-02	0.039431732247267356	8144017094017090	2.63311e+16	ZDHHC17;AGT
selenocysteine incorporation (GO:0001514)	2021-07-02	0.039431732247267356	8144017094017090	2.63311e+16	SECISBP2;SECISBP2L
serine transport (GO:0032329)	2021-07-02	0.039431732247267356	8144017094017090	2.63311e+16	SFXN3;SFXN1
translational readthrough (GO:0006451)	2021-07-02	0.039431732247267356	8144017094017090	2.63311e+16	SECISBP2;SECISBP2L
nucleobase catabolic process (GO:0046113)	2021-07-02	0.039431732247267356	8144017094017090	2.63311e+16	DPYSL4;DPYSL3
regulation of plasma membrane bounded cell projection organization (GO:0120035)	2028-04-01	0.040190027692655374	3397216274089930	1.09191e+16	CCDC88A;CTNNA2;MARK1;NDEL1
long-chain fatty acid metabolic process (GO:0001676)	1983-08-01	0.040615040489080156	2177720430107520	6.97658e+16	ASAH2;HPGD;PNPLA8;EPHX1;ACOT2;ELOVL6;ACAA1;MGLL
regulation of cellular response to growth factor stimulus (GO:0090287)	2017-03-01	0.04277492462417003	4365469824293350	1.37591e+16	CASK;SLIT2;ZDHHC17
establishment of endothelial barrier (GO:0061028)	2029-04-01	0.04495100506292612	3.26116e+16	1.01167e+16	MARVELD2;PDE4D;MSN;TJP3
carbohydrate derivative transport (GO:1901264)	2018-03-01	0.0495931773847995	4074224598930480	1223857145148180	SLC15A2;VLDLR;PLTP
ion homeostasis (GO:0050801)	1930-04-01	0.050012975040073494	3.13556e+16	9392492232408920	WNK3;SLC4A1;SLC4A2;RHCG
pyrimidine nucleobase catabolic process (GO:0006208)	2021-08-02	0.050968289395016485	6786324786324780	2.01998e+16	DPYSL4;DPYSL3
ammonium transmembrane transport (GO:0072488)	2021-08-02	0.050968289395016485	6786324786324780	2.01998e+16	RHCG;SLC12A6
regulation of acetyl-CoA biosynthetic process from pyruvate (GO:0010510)	2021-08-02	0.050968289395016485	6786324786324780	2.01998e+16	PDP2;PDK1
regulation of acyl-CoA biosynthetic process (GO:0050812)	2021-08-02	0.050968289395016485	6786324786324780	2.01998e+16	PDP2;PDK1
benzene-containing compound metabolic process (GO:0042537)	2021-08-02	0.050968289395016485	6786324786324780	2.01998e+16	ACSM1;ACAA1
regulation of protein localization to early endosome (GO:1902965)	2021-08-02	0.050968289395016485	6786324786324780	2.01998e+16	MSN;SORL1
integrin activation (GO:0033622)	2021-08-02	0.050968289395016485	6786324786324780	2.01998e+16	CXCL12;ITGB1BP1
lens fiber cell development (GO:0070307)	2021-08-02	0.050968289395016485	6786324786324780	2.01998e+16	WNT7B;EPHA2
positive regulation of fibroblast migration (GO:0010763)	2021-08-02	0.050968289395016485	6786324786324780	2.01998e+16	THBS1;PTK2
positive regulation of protein localization to early endosome (GO:1902966)	2021-08-02	0.050968289395016485	6786324786324780	2.01998e+16	MSN;SORL1
positive regulation of protein localization to endosome (GO:1905668)	2021-08-02	0.050968289395016485	6786324786324780	2.01998e+16	MSN;SORL1
cytoskeleton organization (GO:0007010)	10/120	0.055618282247050975	1.85658e+16	5364120228659110	SPRYD3;MAST4;ZMYM4;MICAL2;PHIP;TNIK;ANK1;AJUBA;RND3;MARK1
mitochondrion localization (GO:0051646)	2019-03-01	0.056904793198145245	3819385026737960	109477924388076	MEF2A;TRAK2;MARK1
axonogenesis (GO:0007409)	17/240	0.06008968665035656	1.55935e+16	4384749428572820	LAMA5;EPHA7;LAMA3;CXCR4;PIK3R1;VLDLR;ZDHHC17;PTK2;MYPN;SHTN1;CXCL12;MAP1B;ADGRB1;CTNNA2;SLIT2;SOS1;EPHA2
regulation of DNA-directed DNA polymerase activity (GO:1900262)	2021-09-02	0.06353564324855039	5816544566544560	1603129385033350	RFC5;CHTF8
neurotransmitter receptor transport to postsynaptic membrane (GO:0098969)	2021-09-02	0.06353564324855039	5816544566544560	1603129385033350	STX1B;STX3
positive regulation of cell-cell adhesion mediated by cadherin (GO:2000049)	2021-09-02	0.06353564324855039	5816544566544560	1603129385033350	ADAM19;FOXA1
positive regulation of DNA-directed DNA polymerase activity (GO:1900264)	2021-09-02	0.06353564324855039	5816544566544560	1603129385033350	RFC5;CHTF8
cell morphogenesis involved in neuron differentiation (GO:0048667)	1976-07-01	0.06528207188879123	2.06963e+16	5648100197406420	MEF2A;SHTN1;MAP1B;ADGRB1;MAP6;CTNNA2;ZDHHC17
error-prone translesion synthesis (GO:0042276)	2021-03-01	0.07294408856321043	3394652406417110	8887410608939400	RFC5;RFC1;REV3L
regulation of cell adhesion mediated by integrin (GO:0033628)	1934-04-01	0.07322430151020974	2716916488222690	710263895412808	DPP4;ITGB1BP1;PTK2;EPHA2
cellular response to prostaglandin stimulus (GO:0071379)	2021-10-02	0.07701195145224982	5089209401709400	1.30477e+16	GNG2;AKR1C3
sequestering of actin monomers (GO:0042989)	2021-10-02	0.07701195145224982	5089209401709400	1.30477e+16	GSN;TMSB15A
toxin transport (GO:1901998)	2021-10-02	0.07701195145224982	5089209401709400	1.30477e+16	SLC22A3;ANTXR1
regulation of phosphatidylinositol 3-kinase activity (GO:0043551)	1935-04-01	0.07974839953802768	2.62914e+16	6648765455677800	PIK3R1;ATG14;FGF2;PTK2
negative regulation of intracellular protein transport (GO:0090317)	2023-03-01	0.0907489204859396	3.05487e+16	7330636522728070	MDFIC;INSIG1;ITGB1BP1
actin filament depolymerization (GO:0030042)	2021-11-02	0.09128451215399021	4523504273504270	1.08282e+16	GSN;MICAL2
regulation of lymphocyte migration (GO:2000401)	2021-11-02	0.09128451215399021	4523504273504270	1.08282e+16	MSN;SLC8B1
positive regulation of cytoplasmic transport (GO:1903651)	2021-11-02	0.09128451215399021	4523504273504270	1.08282e+16	MSN;SORL1
positive regulation of protein localization to cell periphery (GO:1904377)	1952-05-01	0.09565674379679079	2.16814e+16	5088595170980840	WNK3;PIK3R1;STX3;EGFR;EPHA2
positive regulation of protein localization to plasma membrane (GO:1903078)	1952-05-01	0.09565674379679079	2.16814e+16	5088595170980840	WNK3;PIK3R1;STX3;EGFR;EPHA2
canonical glycolysis (GO:0061621)	2024-03-01	0.10026296084828061	2.90924e+16	6691141038676490	GPI;PGK1;ALDOA
glucose catabolic process to pyruvate (GO:0061718)	2024-03-01	0.10026296084828061	2.90924e+16	6691141038676490	GPI;PGK1;ALDOA
pyrimidine nucleobase metabolic process (GO:0006206)	2021-12-02	0.10624917608544981	4070940170940170	912691851196366	DPYSL4;DPYSL3
cell cycle checkpoint signaling (GO:0000075)	2021-12-02	0.10624917608544981	4070940170940170	912691851196366	PRCC;CHFR
cellular response to growth hormone stimulus (GO:0071378)	2021-12-02	0.10624917608544981	4070940170940170	912691851196366	PIK3R1;PTK2
regulation of triglyceride catabolic process (GO:0010896)	2021-12-02	0.10624917608544981	4070940170940170	912691851196366	ABHD5;SORL1
sphingoid metabolic process (GO:0046519)	2021-12-02	0.10624917608544981	4070940170940170	912691851196366	ASAH2;SPTLC3
synaptic vesicle fusion to presynaptic active zone membrane (GO:0031629)	2021-12-02	0.10624917608544981	4070940170940170	912691851196366	STX1B;STX3
maintenance of protein localization in endoplasmic reticulum (GO:0035437)	2021-12-02	0.10624917608544981	4070940170940170	912691851196366	INSIG2;INSIG1
mitochondrion distribution (GO:0048311)	2021-12-02	0.10624917608544981	4070940170940170	912691851196366	MEF2A;TRAK2
protein localization to plasma membrane (GO:0072659)	10/136	0.10651867944645857	1.61946e+16	3626671075965270	CCDC88A;TSPAN14;PACS1;RAB12;WNK3;FCHO2;ITGB1BP1;TNIK;ANK1;EPHA2
regulation of dendrite development (GO:0050773)	1939-04-01	0.10855377673538127	2.32817e+16	5169732148275670	SARM1;VLDLR;TNIK;MARK1
glycolytic process through glucose-6-phosphate (GO:0061620)	2025-03-01	0.11015611622358787	2.77686e+16	6.12535e+16	GPI;PGK1;ALDOA
negative regulation of actin filament polymerization (GO:0030837)	2025-03-01	0.11015611622358787	2.77686e+16	6.12535e+16	GSN;TMSB15A;SLIT2
peripheral nervous system development (GO:0007422)	2025-03-01	0.11015611622358787	2.77686e+16	6.12535e+16	ADGRB1;PMP22;SERPINI1
endothelial cell development (GO:0001885)	2026-03-01	0.12040619512704685	2655986979772140	5622417119593570	MARVELD2;PDE4D;MSN
negative regulation of cell development (GO:0010721)	2026-03-01	0.12040619512704685	2655986979772140	5622417119593570	PAX6;SORL1;PTHLH
purine-containing compound salvage (GO:0043101)	2013-02-01	0.12180979370036098	3700660450660450	7790980163048270	AMPD3;DCK
regulation of protein exit from endoplasmic reticulum (GO:0070861)	2013-02-01	0.12180979370036098	3700660450660450	7790980163048270	INSIG1;SORL1
sphingoid biosynthetic process (GO:0046520)	2013-02-01	0.12180979370036098	3700660450660450	7790980163048270	ASAH2;SPTLC3
sphingosine biosynthetic process (GO:0046512)	2013-02-01	0.12180979370036098	3700660450660450	7790980163048270	ASAH2;SPTLC3
tRNA 5'-leader removal (GO:0001682)	2013-02-01	0.12180979370036098	3700660450660450	7790980163048270	POP4;RPP40
negative regulation of cell morphogenesis involved in differentiation (GO:0010771)	2013-02-01	0.12180979370036098	3700660450660450	7790980163048270	AP1AR;ITGB1BP1
negative regulation of hippo signaling (GO:0035331)	2013-02-01	0.12180979370036098	3700660450660450	7790980163048270	AJUBA;MARK3
negative regulation of substrate adhesion-dependent cell spreading (GO:1900025)	2013-02-01	0.12180979370036098	3700660450660450	7790980163048270	AP1AR;ITGB1BP1
positive regulation of ruffle assembly (GO:1900029)	2013-02-01	0.12180979370036098	3700660450660450	7790980163048270	EPS8L2;NDEL1
release of sequestered calcium ion into cytosol (GO:0051209)	2027-03-01	0.13099064883386277	2.54519e+16	517342211219541	ERO1A;FGF2;SLC8B1
pyrimidine nucleoside biosynthetic process (GO:0046134)	2014-02-01	0.13787769510509912	3392094017094010	6.72106e+16	DCK;DHODH
regulation of retinoic acid receptor signaling pathway (GO:0048385)	2014-02-01	0.13787769510509912	3392094017094010	6.72106e+16	CTBP2;AKR1C3
substrate-dependent cell migration (GO:0006929)	2014-02-01	0.13787769510509912	3392094017094010	6.72106e+16	SHTN1;ITGB1BP1
negative regulation of cell migration involved in sprouting angiogenesis (GO:0090051)	2014-02-01	0.13787769510509912	3392094017094010	6.72106e+16	ITGB1BP1;THBS1
positive regulation of macrophage chemotaxis (GO:0010759)	2014-02-01	0.13787769510509912	3392094017094010	6.72106e+16	THBS1;PTK2
integrin-mediated signaling pathway (GO:0007229)	1975-06-01	0.13951876799280788	1.77207e+16	3.49018e+16	LAMA5;CD40LG;LAMA3;ITGB1BP1;ITGB6;PTK2
anion transport (GO:0006820)	1943-04-01	0.14131591263282445	2.08895e+16	4087563348577390	SLC22A3;SLC26A7;SLC4A1;SLC4A2
regulation of cell-cell adhesion (GO:0022407)	1943-04-01	0.14131591263282445	2.08895e+16	4087563348577390	DPP4;EPHA7;PTK2;PTPRG
positive regulation of phosphatidylinositol 3-kinase activity (GO:0043552)	2028-03-01	0.1418867283440668	2443251336898390	4771000965742560	ATG14;FGF2;PTK2
neurogenesis (GO:0022008)	1944-04-01	0.15005712857542436	2.03662e+16	3862930735188670	CXCR4;CHAC1;THOC2;TRAK2
positive regulation of potassium ion transmembrane transport (GO:1901381)	1944-04-01	0.15005712857542436	2.03662e+16	3862930735188670	GNG2;KCNMA1;WNK3;KCNMB4
positive regulation of epithelial cell migration (GO:0010634)	1994-07-01	0.15213268620654558	1.63988e+16	3.08789e+16	GPI;CAPN7;ITGB1BP1;FGF2;THBS1;CLASP1;AGT
purine ribonucleotide metabolic process (GO:0009150)	1977-06-01	0.15237455644264233	1.72197e+16	3239732127030740	SULT1C2;ACSM1;ACOT2;AMPD3;PTHLH;EPHA2
glycolytic process (GO:0006096)	2029-03-01	0.15307162395448146	2349156725627310	4409013242314680	GPI;PGK1;ALDOA
response to cadmium ion (GO:0046686)	2029-03-01	0.15307162395448146	2349156725627310	4409013242314680	HAAO;AKR1C3;EGFR
intrinsic apoptotic signaling pathway in response to endoplasmic reticulum stress (GO:0070059)	2029-03-01	0.15307162395448146	2349156725627310	4409013242314680	ERO1A;PPP1R15A;CHAC1
negative regulation of wound healing (GO:0061045)	2029-03-01	0.15307162395448146	2349156725627310	4409013242314680	CASK;FGF2;CLASP1
regulation of endothelial cell chemotaxis (GO:2001026)	2015-02-01	0.1543712011713402	3130999342537800	5849944079240430	FGF2;THBS1
regulation of extracellular matrix disassembly (GO:0010715)	2015-02-01	0.1543712011713402	3130999342537800	5849944079240430	DPP4;CLASP1
engulfment of apoptotic cell (GO:0043652)	2015-02-01	0.1543712011713402	3130999342537800	5849944079240430	ADGRB1;THBS1
fatty acid beta-oxidation using acyl-CoA oxidase (GO:0033540)	2015-02-01	0.1543712011713402	3130999342537800	5849944079240430	EHHADH;ACAA1
response to muscle stretch (GO:0035994)	2015-02-01	0.1543712011713402	3130999342537800	5849944079240430	GSN;PTK2
RNA phosphodiester bond hydrolysis, endonucleolytic (GO:0090502)	2015-02-01	0.1543712011713402	3130999342537800	5849944079240430	ZC3H12C;RPP40
mammary gland epithelium development (GO:0061180)	2015-02-01	0.1543712011713402	3130999342537800	5849944079240430	WNT7B;EPHA2
tRNA 5'-end processing (GO:0099116)	2015-02-01	0.1543712011713402	3130999342537800	5849944079240430	POP4;RPP40
negative regulation of protein processing (GO:0010955)	2015-02-01	0.1543712011713402	3130999342537800	5849944079240430	CHAC1;THBS1
phosphatidylethanolamine biosynthetic process (GO:0006646)	2015-02-01	0.1543712011713402	3130999342537800	5849944079240430	CHKA;ETNK2
positive regulation of double-strand break repair via homologous recombination (GO:1905168)	2015-02-01	0.1543712011713402	3130999342537800	5849944079240430	WDR48;WRAP53
positive regulation of DNA biosynthetic process (GO:2000573)	1961-05-01	0.15719128316694736	1.81883e+16	3365358188095090	RFC5;HMBOX1;CHTF8;FGF2;WRAP53
zymogen activation (GO:0031638)	1945-04-01	0.15899889621874708	1.98684e+16	3.65351e+16	F9;CD5L;PGK1;KLK2
positive regulation of RNA metabolic process (GO:0051254)	1945-04-01	0.15899889621874708	1.98684e+16	3.65351e+16	HEATR1;PIK3R1;HNRNPLL;EGFR
axon guidance (GO:0007411)	13/203	0.15912219733694166	1.39594e+16	2.56585e+16	LAMA5;EPHA7;LAMA3;CXCR4;PIK3R1;VLDLR;PTK2;MYPN;CXCL12;CHN1;SLIT2;SOS1;EPHA2
long-chain fatty acid biosynthetic process (GO:0042759)	1930-03-01	0.16452258890319302	2.26203e+16	4082306043044070	ASAH2;HPGD;ELOVL6
negative regulation of Notch signaling pathway (GO:0045746)	1930-03-01	0.16452258890319302	2.26203e+16	4082306043044070	MAGEA1;CHAC1;EGFR
positive regulation of lipid kinase activity (GO:0090218)	1930-03-01	0.16452258890319302	2.26203e+16	4082306043044070	ATG14;FGF2;PTK2
positive regulation of phosphate metabolic process (GO:0045937)	1930-03-01	0.16452258890319302	2.26203e+16	4082306043044070	THBS1;EGFR;CD244
axon development (GO:0061564)	1979-06-01	0.16573444715553004	1.67461e+16	3.0099e+16	SHTN1;MAP1B;SVBP;ADGRB1;CTNNA2;ZDHHC17
regulation of blood vessel endothelial cell proliferation involved in sprouting angiogenesis (GO:1903587)	2016-02-01	0.17121516407392467	2907203907203900	5130733009720820	FGF2;THBS1
regulation of establishment of cell polarity (GO:2000114)	2016-02-01	0.17121516407392467	2907203907203900	5130733009720820	SHTN1;GSN
sphingolipid catabolic process (GO:0030149)	2016-02-01	0.17121516407392467	2907203907203900	5130733009720820	ASAH2;PDXDC1
motor neuron axon guidance (GO:0008045)	2016-02-01	0.17121516407392467	2907203907203900	5130733009720820	CHN1;SLIT2
negative regulation of cell-substrate junction organization (GO:0150118)	2016-02-01	0.17121516407392467	2907203907203900	5130733009720820	ITGB1BP1;THBS1
negative regulation of focal adhesion assembly (GO:0051895)	2016-02-01	0.17121516407392467	2907203907203900	5130733009720820	ITGB1BP1;THBS1
neuron cell-cell adhesion (GO:0007158)	2016-02-01	0.17121516407392467	2907203907203900	5130733009720820	NINJ2;ASTN2
negative regulation of cellular response to growth factor stimulus (GO:0090288)	1980-06-01	0.17259442801668723	1651896531724850	2.90207e+16	CASK;SLIT2;FGF2;THBS1;SORL1;AGT
negative regulation of endopeptidase activity (GO:0010951)	1963-05-01	0.1726615962013053	1.75592e+16	3.08414e+16	SERPINI1;SERPINB7;SERPINB8;SORL1;AGT
positive regulation of DNA metabolic process (GO:0051054)	1963-05-01	0.1726615962013053	1.75592e+16	3.08414e+16	PPP1R10;EYA4;FGF2;EGFR;WRAP53
protein palmitoylation (GO:0018345)	1931-03-01	0.17621704838466515	2.18113e+16	3.78653e+16	ZDHHC20;ZDHHC11;ZDHHC17
phosphatidylethanolamine metabolic process (GO:0046337)	1931-03-01	0.17621704838466515	2.18113e+16	3.78653e+16	CHKA;PNPLA8;ETNK2
prostaglandin metabolic process (GO:0006693)	1931-03-01	0.17621704838466515	2.18113e+16	3.78653e+16	HPGD;PNPLA8;AKR1C3
epidermal growth factor receptor signaling pathway (GO:0007173)	1947-04-01	0.1774428429631546	1.89423e+16	3.27532e+16	PIK3R1;SOS1;EGFR;PTK2
regulation of cilium assembly (GO:1902017)	1964-05-01	0.18060851473811476	1.72607e+16	2.95404e+16	CCDC88A;TBC1D19;CDK10;FUZ;EVI5
regulation of cell migration involved in sprouting angiogenesis (GO:0090049)	1932-03-01	0.18813269523023307	2105808593029680	3.51798e+16	ITGB1BP1;FGF2;THBS1
regulation of chemotaxis (GO:0050920)	1932-03-01	0.18813269523023307	2105808593029680	3.51798e+16	CXCR4;STX3;THBS1
ERBB2 signaling pathway (GO:0038128)	1932-03-01	0.18813269523023307	2105808593029680	3.51798e+16	PIK3R1;SOS1;EGFR
negative regulation of cell-matrix adhesion (GO:0001953)	1932-03-01	0.18813269523023307	2105808593029680	3.51798e+16	CASK;ITGB1BP1;THBS1
pyrimidine-containing compound catabolic process (GO:0072529)	2017-02-01	0.1883405352043191	2.71325e+16	452977706782009	DPYSL4;DPYSL3
diol biosynthetic process (GO:0034312)	2017-02-01	0.1883405352043191	2.71325e+16	452977706782009	ASAH2;SPTLC3
synaptic vesicle membrane organization (GO:0048499)	2017-02-01	0.1883405352043191	2.71325e+16	452977706782009	STX1B;STX3
negative regulation of viral entry into host cell (GO:0046597)	2017-02-01	0.1883405352043191	2.71325e+16	452977706782009	GSN;MID2
positive regulation of muscle hypertrophy (GO:0014742)	2017-02-01	0.1883405352043191	2.71325e+16	452977706782009	MEF2A;AGT
regulation of cell-matrix adhesion (GO:0001952)	1965-05-01	0.18868852008866746	1697213290460870	2.83037e+16	CASK;UTRN;THBS1;CLASP1;PTK2
chemical homeostasis (GO:0048878)	1965-05-01	0.18868852008866746	1697213290460870	2.83037e+16	PNPLA8;WNK3;SLC4A1;SLC4A2;ABHD5
steroid biosynthetic process (GO:0006694)	1965-05-01	0.18868852008866746	1697213290460870	2.83037e+16	OSBPL7;INSIG2;CYP11A1;INSIG1;AKR1C3
positive regulation of plasma membrane bounded cell projection assembly (GO:0120034)	1983-06-01	0.19384843935279011	1.58729e+16	2604226447932060	CCDC88A;DPYSL3;EPS8L2;FUZ;PIK3R1;NDEL1
positive regulation of reactive oxygen species metabolic process (GO:2000379)	1949-04-01	0.19656387769884448	1809850107066380	2944205918902350	ADGRB1;AKR1C3;THBS1;AGT
cellular response to nutrient levels (GO:0031669)	1966-05-01	0.1968954034763343	1.6693e+16	2.71275e+16	SREBF1;AKR1C3;CARTPT;ATG14;FOXO1
actin filament bundle assembly (GO:0051017)	1933-03-01	0.20024757334574192	2.03551e+16	3273505651266650	CALD1;DPYSL3;AIF1L
actin filament bundle organization (GO:0061572)	1933-03-01	0.20024757334574192	2.03551e+16	3273505651266650	CALD1;DPYSL3;AIF1L
very long-chain fatty acid metabolic process (GO:0000038)	1933-03-01	0.20024757334574192	2.03551e+16	3273505651266650	ACOT2;ELOVL6;ACAA1
primary alcohol metabolic process (GO:0034308)	1933-03-01	0.20024757334574192	2.03551e+16	3273505651266650	RDH12;CYP11A1;LRAT
response to insulin (GO:0032868)	1984-06-01	0.2011444066782525	1.56685e+16	2.51281e+16	CPEB1;INSIG2;INSIG1;RAB12;PIK3R1;FOXO1
cell migration involved in sprouting angiogenesis (GO:0002042)	2018-02-01	0.20568395959270058	2543536324786320	4022385136222200	SLIT2;FGF2
epithelial structure maintenance (GO:0010669)	2018-02-01	0.20568395959270058	2543536324786320	4022385136222200	VSIG1;PBLD
regulation of transcription by RNA polymerase I (GO:0006356)	2018-02-01	0.20568395959270058	2543536324786320	4022385136222200	HEATR1;MAF1
response to axon injury (GO:0048678)	2018-02-01	0.20568395959270058	2543536324786320	4022385136222200	DPYSL3;SARM1
synaptic transmission, glutamatergic (GO:0035249)	2018-02-01	0.20568395959270058	2543536324786320	4022385136222200	NAPA;GRIK2
maintenance of gastrointestinal epithelium (GO:0030277)	2018-02-01	0.20568395959270058	2543536324786320	4022385136222200	VSIG1;PBLD
positive regulation of cardiac muscle hypertrophy (GO:0010613)	2018-02-01	0.20568395959270058	2543536324786320	4022385136222200	MEF2A;AGT
prostanoid metabolic process (GO:0006692)	2018-02-01	0.20568395959270058	2543536324786320	4022385136222200	HPGD;AKR1C3
neuron migration (GO:0001764)	1950-04-01	0.20635168986084723	1.77041e+16	2794017699494650	MAP1B;ASTN2;LRP12;MARK1
organic hydroxy compound biosynthetic process (GO:1901617)	1950-04-01	0.20635168986084723	1.77041e+16	2794017699494650	OSBPL7;INSIG2;INSIG1;AKR1C3
protein localization to cell periphery (GO:1990778)	9/140	0.21147188655221155	1.4e+16	2.17513e+16	TSPAN14;PACS1;RAB12;WNK3;FCHO2;ITGB1BP1;TNIK;ANK1;EPHA2
regulation of lamellipodium assembly (GO:0010591)	1934-03-01	0.2125401500488553	1.96974e+16	3.05039e+16	PIK3R1;SLIT2;EPHA2
secondary alcohol biosynthetic process (GO:1902653)	1934-03-01	0.2125401500488553	1.96974e+16	3.05039e+16	ARV1;INSIG2;INSIG1
negative regulation of blood vessel endothelial cell migration (GO:0043537)	1934-03-01	0.2125401500488553	1.96974e+16	3.05039e+16	ITGB1BP1;FGF2;THBS1
protein retention in Golgi apparatus (GO:0045053)	2021-05-01	0.2135304917570066	5084845250800420	7850877190119230	SORL1
protein sialylation (GO:1990743)	2021-05-01	0.2135304917570066	5084845250800420	7850877190119230	ST6GALNAC2
alpha-beta T cell differentiation (GO:0046632)	2021-05-01	0.2135304917570066	5084845250800420	7850877190119230	RSAD2
amine transport (GO:0015837)	2021-05-01	0.2135304917570066	5084845250800420	7850877190119230	RHCG
pyridine-containing compound metabolic process (GO:0072524)	2021-05-01	0.2135304917570066	5084845250800420	7850877190119230	HAAO
pyrimidine deoxyribonucleotide biosynthetic process (GO:0009221)	2021-05-01	0.2135304917570066	5084845250800420	7850877190119230	CMPK2
pyrimidine nucleobase biosynthetic process (GO:0019856)	2021-05-01	0.2135304917570066	5084845250800420	7850877190119230	DHODH
pyrimidine nucleotide metabolic process (GO:0006220)	2021-05-01	0.2135304917570066	5084845250800420	7850877190119230	DCK
pyrimidine ribonucleotide metabolic process (GO:0009218)	2021-05-01	0.2135304917570066	5084845250800420	7850877190119230	DHODH
reelin-mediated signaling pathway (GO:0038026)	2021-05-01	0.2135304917570066	5084845250800420	7850877190119230	VLDLR
apoptotic chromosome condensation (GO:0030263)	2021-05-01	0.2135304917570066	5084845250800420	7850877190119230	TOP2A
regulation of basement membrane assembly involved in embryonic body morphogenesis (GO:1904259)	2021-05-01	0.2135304917570066	5084845250800420	7850877190119230	CLASP1
cadmium ion transmembrane transport (GO:0070574)	2021-05-01	0.2135304917570066	5084845250800420	7850877190119230	SLC11A2
cadmium ion transport (GO:0015691)	2021-05-01	0.2135304917570066	5084845250800420	7850877190119230	SLC11A2
CD4-positive, alpha-beta T cell activation (GO:0035710)	2021-05-01	0.2135304917570066	5084845250800420	7850877190119230	RSAD2
regulation of core promoter binding (GO:1904796)	2021-05-01	0.2135304917570066	5084845250800420	7850877190119230	PAX6
cellular response to heparin (GO:0071504)	2021-05-01	0.2135304917570066	5084845250800420	7850877190119230	SLIT2
cellular response to salt stress (GO:0071472)	2021-05-01	0.2135304917570066	5084845250800420	7850877190119230	SLC12A6
regulation of histone H2B ubiquitination (GO:2001166)	2021-05-01	0.2135304917570066	5084845250800420	7850877190119230	WDR70
cellular response to testosterone stimulus (GO:0071394)	2021-05-01	0.2135304917570066	5084845250800420	7850877190119230	MSN
regulation of homophilic cell adhesion (GO:1903385)	2021-05-01	0.2135304917570066	5084845250800420	7850877190119230	PTPRG
regulation of interleukin-1 alpha production (GO:0032650)	2021-05-01	0.2135304917570066	5084845250800420	7850877190119230	S100A13
regulation of intracellular cholesterol transport (GO:0032383)	2021-05-01	0.2135304917570066	5084845250800420	7850877190119230	ARV1
chronic inflammatory response (GO:0002544)	2021-05-01	0.2135304917570066	5084845250800420	7850877190119230	THBS1
regulation of mRNA binding (GO:1902415)	2021-05-01	0.2135304917570066	5084845250800420	7850877190119230	EIF3D
DNA double-strand break processing involved in repair via single-strand annealing (GO:0010792)	2021-05-01	0.2135304917570066	5084845250800420	7850877190119230	SLX4
regulation of nucleotide-binding oligomerization domain containing signaling pathway (GO:0070424)	2021-05-01	0.2135304917570066	5084845250800420	7850877190119230	SLC15A2
double-strand break repair via single-strand annealing (GO:0045002)	2021-05-01	0.2135304917570066	5084845250800420	7850877190119230	SLX4
regulation of plasma membrane organization (GO:1903729)	2021-05-01	0.2135304917570066	5084845250800420	7850877190119230	GSN
regulation of protein kinase C activity (GO:1900019)	2021-05-01	0.2135304917570066	5084845250800420	7850877190119230	EGFR
regulation of retinal ganglion cell axon guidance (GO:0090259)	2021-05-01	0.2135304917570066	5084845250800420	7850877190119230	SLIT2
regulation of ribonuclease activity (GO:0060700)	2021-05-01	0.2135304917570066	5084845250800420	7850877190119230	OAS3
regulation of synapse structural plasticity (GO:0051823)	2021-05-01	0.2135304917570066	5084845250800420	7850877190119230	CTNNA2
forebrain regionalization (GO:0021871)	2021-05-01	0.2135304917570066	5084845250800420	7850877190119230	WNT7B
fructose 2,6-bisphosphate metabolic process (GO:0006003)	2021-05-01	0.2135304917570066	5084845250800420	7850877190119230	PFKFB3
rescue of stalled ribosome (GO:0072344)	2021-05-01	0.2135304917570066	5084845250800420	7850877190119230	NEMF
His-Purkinje system development (GO:0003164)	2021-05-01	0.2135304917570066	5084845250800420	7850877190119230	DSG2
response to mitochondrial depolarisation (GO:0098780)	2021-05-01	0.2135304917570066	5084845250800420	7850877190119230	ATG14
histone H3-K27 demethylation (GO:0071557)	2021-05-01	0.2135304917570066	5084845250800420	7850877190119230	UTY
response to prostaglandin (GO:0034694)	2021-05-01	0.2135304917570066	5084845250800420	7850877190119230	AKR1C3
homoserine metabolic process (GO:0009092)	2021-05-01	0.2135304917570066	5084845250800420	7850877190119230	CTH
RNA localization to Cajal body (GO:0090670)	2021-05-01	0.2135304917570066	5084845250800420	7850877190119230	WRAP53
Roundabout signaling pathway (GO:0035385)	2021-05-01	0.2135304917570066	5084845250800420	7850877190119230	SLIT2
scaRNA localization to Cajal body (GO:0090666)	2021-05-01	0.2135304917570066	5084845250800420	7850877190119230	WRAP53
serotonin transport (GO:0006837)	2021-05-01	0.2135304917570066	5084845250800420	7850877190119230	SLC22A3
serotonin uptake (GO:0051610)	2021-05-01	0.2135304917570066	5084845250800420	7850877190119230	SLC22A3
kidney morphogenesis (GO:0060993)	2021-05-01	0.2135304917570066	5084845250800420	7850877190119230	WNT7B
lung morphogenesis (GO:0060425)	2021-05-01	0.2135304917570066	5084845250800420	7850877190119230	WNT7B
mammary gland duct morphogenesis (GO:0060603)	2021-05-01	0.2135304917570066	5084845250800420	7850877190119230	EPHA2
meiotic sister chromatid segregation (GO:0045144)	2021-05-01	0.2135304917570066	5084845250800420	7850877190119230	REC8
metanephric epithelium development (GO:0072207)	2021-05-01	0.2135304917570066	5084845250800420	7850877190119230	WNT7B
transsulfuration (GO:0019346)	2021-05-01	0.2135304917570066	5084845250800420	7850877190119230	CTH
negative regulation of cell volume (GO:0045794)	2021-05-01	0.2135304917570066	5084845250800420	7850877190119230	KCNMA1
negative regulation of cGMP-mediated signaling (GO:0010754)	2021-05-01	0.2135304917570066	5084845250800420	7850877190119230	THBS1
negative regulation of leukocyte adhesion to vascular endothelial cell (GO:1904995)	2021-05-01	0.2135304917570066	5084845250800420	7850877190119230	CXCL12
negative regulation of PERK-mediated unfolded protein response (GO:1903898)	2021-05-01	0.2135304917570066	5084845250800420	7850877190119230	PPP1R15A
negative regulation of pinocytosis (GO:0048550)	2021-05-01	0.2135304917570066	5084845250800420	7850877190119230	STX1B
negative regulation of plasminogen activation (GO:0010757)	2021-05-01	0.2135304917570066	5084845250800420	7850877190119230	THBS1
negative regulation of response to food (GO:0032096)	2021-05-01	0.2135304917570066	5084845250800420	7850877190119230	CARTPT
negative regulation of smooth muscle contraction (GO:0045986)	2021-05-01	0.2135304917570066	5084845250800420	7850877190119230	KCNMA1
negative regulation of transcription by RNA polymerase I (GO:0016479)	2021-05-01	0.2135304917570066	5084845250800420	7850877190119230	MAF1
neutral lipid catabolic process (GO:0046461)	2021-05-01	0.2135304917570066	5084845250800420	7850877190119230	MGLL
oocyte development (GO:0048599)	2021-05-01	0.2135304917570066	5084845250800420	7850877190119230	ZGLP1
polyphosphate catabolic process (GO:0006798)	2021-05-01	0.2135304917570066	5084845250800420	7850877190119230	PRUNE2
positive regulation of basement membrane assembly involved in embryonic body morphogenesis (GO:1904261)	2021-05-01	0.2135304917570066	5084845250800420	7850877190119230	CLASP1
positive regulation of bicellular tight junction assembly (GO:1903348)	2021-05-01	0.2135304917570066	5084845250800420	7850877190119230	EPHA2
positive regulation of blood-brain barrier permeability (GO:1905605)	2021-05-01	0.2135304917570066	5084845250800420	7850877190119230	TJP3
positive regulation of cell fate commitment (GO:0010455)	2021-05-01	0.2135304917570066	5084845250800420	7850877190119230	FGF2
positive regulation of macrophage proliferation (GO:0120041)	2021-05-01	0.2135304917570066	5084845250800420	7850877190119230	PTK2
positive regulation of neurotransmitter transport (GO:0051590)	2021-05-01	0.2135304917570066	5084845250800420	7850877190119230	STX1B
positive regulation of protein kinase C activity (GO:1900020)	2021-05-01	0.2135304917570066	5084845250800420	7850877190119230	EGFR
positive regulation of protein localization to cilium (GO:1903566)	2021-05-01	0.2135304917570066	5084845250800420	7850877190119230	CCDC88A
positive regulation of toll-like receptor 9 signaling pathway (GO:0034165)	2021-05-01	0.2135304917570066	5084845250800420	7850877190119230	RSAD2
glucose homeostasis (GO:0042593)	1986-06-01	0.21602828766688603	1.52752e+16	2.34069e+16	HECTD4;PAX6;CARTPT;PIK3R1;SLC8B1;FOXO1
regulation of epithelial cell migration (GO:0010632)	1951-04-01	0.2162767708283257	1732652968244560	2653031892292840	CAPN7;CLASP1;PTK2;PTPRG
regulation of protein modification process (GO:0031399)	1951-04-01	0.2162767708283257	1732652968244560	2653031892292840	CCDC88A;PHIP;ATG14;PTK2
regulation of anatomical structure morphogenesis (GO:0022603)	8/123	0.2203428472265236	1417260402057030	2143706344677950	ZMYM4;CHN1;SARM1;PHIP;TNIK;FGF2;CLASP1;EPHA2
cellular response to decreased oxygen levels (GO:0036294)	1969-05-01	0.22221393863220512	1.5908e+16	2392749411303340	CPEB1;EGLN2;KCND2;PGK1;NDRG1
regulation of cell-cell adhesion mediated by cadherin (GO:2000047)	2019-02-01	0.22318739441895744	2.39379e+16	3.59007e+16	FOXA1;ADAM19
regulation of leukocyte chemotaxis (GO:0002688)	2019-02-01	0.22318739441895744	2.39379e+16	3.59007e+16	SLIT2;SLC8B1
sphingosine metabolic process (GO:0006670)	2019-02-01	0.22318739441895744	2.39379e+16	3.59007e+16	ASAH2;SPTLC3
negative regulation of nervous system development (GO:0051961)	2019-02-01	0.22318739441895744	2.39379e+16	3.59007e+16	PAX6;SORL1
negative regulation of RNA splicing (GO:0033119)	2019-02-01	0.22318739441895744	2.39379e+16	3.59007e+16	RPS26;SFSWAP
positive regulation of cilium assembly (GO:0045724)	2019-02-01	0.22318739441895744	2.39379e+16	3.59007e+16	CCDC88A;FUZ
positive regulation of establishment of protein localization (GO:1904951)	2019-02-01	0.22318739441895744	2.39379e+16	3.59007e+16	CORO2B;WRAP53
positive regulation of macrophage migration (GO:1905523)	2019-02-01	0.22318739441895744	2.39379e+16	3.59007e+16	THBS1;PTK2
positive regulation of oxidoreductase activity (GO:0051353)	2019-02-01	0.22318739441895744	2.39379e+16	3.59007e+16	PDP2;AGT
positive regulation of triglyceride metabolic process (GO:0090208)	2019-02-01	0.22318739441895744	2.39379e+16	3.59007e+16	SREBF1;ABHD5
prostaglandin biosynthetic process (GO:0001516)	2019-02-01	0.22318739441895744	2.39379e+16	3.59007e+16	PNPLA8;AKR1C3
base-excision repair, gap-filling (GO:0006287)	1935-03-01	0.22498937820826334	1.90809e+16	2.8463e+16	RFC5;SMUG1;RFC1
bicarbonate transport (GO:0015701)	1935-03-01	0.22498937820826334	1.90809e+16	2.8463e+16	SLC26A7;SLC4A1;SLC4A2
blood vessel diameter maintenance (GO:0097746)	1935-03-01	0.22498937820826334	1.90809e+16	2.8463e+16	KCNMB4;ITGB1BP1;AGT
cholesterol biosynthetic process (GO:0006695)	1935-03-01	0.22498937820826334	1.90809e+16	2.8463e+16	ARV1;INSIG2;INSIG1
sprouting angiogenesis (GO:0002040)	1952-04-01	0.22632844057174695	1.69647e+16	2.52056e+16	ITGB1BP1;SLIT2;FGF2;THBS1
cellular response to peptide hormone stimulus (GO:0071375)	7/106	0.22956145007066256	1.44019e+16	2119363364764710	CPEB1;INSIG2;CYP11A1;INSIG1;RAB12;PIK3R1;FOXO1
regulation of DNA replication (GO:0006275)	1953-04-01	0.23649606793804862	1.66176e+16	2395961539630600	TSPYL2;CCDC88A;ZBTB38;EGFR
dendrite morphogenesis (GO:0048813)	1936-03-01	0.23757474915041316	185017015070491	2659199550766520	MEF2A;MAP6;CTNNA2
endoderm formation (GO:0001706)	1936-03-01	0.23757474915041316	185017015070491	2659199550766520	DUSP4;COL12A1;LAMA3
regulation of protein import into nucleus (GO:0042306)	1936-03-01	0.23757474915041316	185017015070491	2659199550766520	HDAC3;MDFIC;PIK3R1
response to metal ion (GO:0010038)	1971-05-01	0.23961010117437057	1.54243e+16	2.20374e+16	HAAO;SLC11A2;KCNMA1;NDRG1;THBS1
adrenergic receptor signaling pathway (GO:0071875)	2020-02-01	0.24079775111945947	2.26068e+16	3218756801867840	LMBRD2;PDE4D
cellular modified amino acid biosynthetic process (GO:0042398)	2020-02-01	0.24079775111945947	2.26068e+16	3218756801867840	GATM;CHAC1
regulation of fibroblast growth factor receptor signaling pathway (GO:0040036)	2020-02-01	0.24079775111945947	2.26068e+16	3218756801867840	FGF2;THBS1
regulation of granulocyte chemotaxis (GO:0071622)	2020-02-01	0.24079775111945947	2.26068e+16	3218756801867840	THBS1;PTK2
regulation of hippo signaling (GO:0035330)	2020-02-01	0.24079775111945947	2.26068e+16	3218756801867840	AJUBA;MARK3
establishment of epithelial cell polarity (GO:0090162)	2020-02-01	0.24079775111945947	2.26068e+16	3218756801867840	MSN;CLASP1
regulation of smooth muscle cell migration (GO:0014910)	2020-02-01	0.24079775111945947	2.26068e+16	3218756801867840	SLIT2;SORL1
growth hormone receptor signaling pathway (GO:0060396)	2020-02-01	0.24079775111945947	2.26068e+16	3218756801867840	PIK3R1;PTK2
microtubule nucleation (GO:0007020)	2020-02-01	0.24079775111945947	2.26068e+16	3218756801867840	CLASP1;NDEL1
xenobiotic transport (GO:0042908)	2020-02-01	0.24079775111945947	2.26068e+16	3218756801867840	SLC22A3;SLC15A2
negative regulation of viral life cycle (GO:1903901)	2020-02-01	0.24079775111945947	2.26068e+16	3218756801867840	GSN;MID2
nucleobase-containing compound biosynthetic process (GO:0034654)	2020-02-01	0.24079775111945947	2.26068e+16	3218756801867840	AMPD3;DCK
positive regulation of protein processing (GO:0010954)	2020-02-01	0.24079775111945947	2.26068e+16	3218756801867840	GSN;ASTL
regulation of focal adhesion assembly (GO:0051893)	1954-04-01	0.24676909802193012	1.62844e+16	2278675248739670	ITGB1BP1;THBS1;CLASP1;PTK2
unsaturated fatty acid metabolic process (GO:0033559)	1954-04-01	0.24676909802193012	1.62844e+16	2278675248739670	PNPLA8;EPHX1;ACAA1;MGLL
cell morphogenesis involved in differentiation (GO:0000904)	1972-05-01	0.2484438113936821	1.51933e+16	2115729242783670	LAMA5;ACTN1;PIK3R1;ANTXR1;EPHA2
acyl-CoA metabolic process (GO:0006637)	1937-03-01	0.2502763371907366	1.79566e+16	2487328229890080	ACSM1;ACOT2;ACACB
lysosome localization (GO:0032418)	1937-03-01	0.2502763371907366	1.79566e+16	2487328229890080	S100A13;MAP6;NDEL1
phagocytosis, engulfment (GO:0006911)	1937-03-01	0.2502763371907366	1.79566e+16	2487328229890080	GSN;ADGRB1;THBS1
regulation of adipose tissue development (GO:1904177)	2021-06-01	0.2504250845565226	4067662753468510	5632067409055030	SORL1
regulation of cardiac muscle hypertrophy in response to stress (GO:1903242)	2021-06-01	0.2504250845565226	4067662753468510	5632067409055030	FOXO1
blood vessel endothelial cell proliferation involved in sprouting angiogenesis (GO:0002043)	2021-06-01	0.2504250845565226	4067662753468510	5632067409055030	ITGB1BP1
bundle of His cell-Purkinje myocyte adhesion involved in cell communication (GO:0086073)	2021-06-01	0.2504250845565226	4067662753468510	5632067409055030	DSG2
regulation of cell cycle checkpoint (GO:1901976)	2021-06-01	0.2504250845565226	4067662753468510	5632067409055030	WDR76
regulation of cellular response to hypoxia (GO:1900037)	2021-06-01	0.2504250845565226	4067662753468510	5632067409055030	AJUBA
regulation of epinephrine secretion (GO:0014060)	2021-06-01	0.2504250845565226	4067662753468510	5632067409055030	CARTPT
cellular response to cold (GO:0070417)	2021-06-01	0.2504250845565226	4067662753468510	5632067409055030	FOXO1
regulation of focal adhesion disassembly (GO:0120182)	2021-06-01	0.2504250845565226	4067662753468510	5632067409055030	PIK3R1
chitin catabolic process (GO:0006032)	2021-06-01	0.2504250845565226	4067662753468510	5632067409055030	OVGP1
chitin metabolic process (GO:0006030)	2021-06-01	0.2504250845565226	4067662753468510	5632067409055030	OVGP1
regulation of keratinocyte apoptotic process (GO:1902172)	2021-06-01	0.2504250845565226	4067662753468510	5632067409055030	GSN
regulation of long-chain fatty acid import across plasma membrane (GO:0010746)	2021-06-01	0.2504250845565226	4067662753468510	5632067409055030	THBS1
regulation of macrophage proliferation (GO:0120040)	2021-06-01	0.2504250845565226	4067662753468510	5632067409055030	PTK2
regulation of nuclease activity (GO:0032069)	2021-06-01	0.2504250845565226	4067662753468510	5632067409055030	OAS3
regulation of protein depolymerization (GO:1901879)	2021-06-01	0.2504250845565226	4067662753468510	5632067409055030	MAP1B
regulation of protein localization to cilium (GO:1903564)	2021-06-01	0.2504250845565226	4067662753468510	5632067409055030	CCDC88A
regulation of protein targeting (GO:1903533)	2021-06-01	0.2504250845565226	4067662753468510	5632067409055030	SREBF1
regulation of relaxation of cardiac muscle (GO:1901897)	2021-06-01	0.2504250845565226	4067662753468510	5632067409055030	PDE4D
establishment of planar polarity (GO:0001736)	2021-06-01	0.2504250845565226	4067662753468510	5632067409055030	FUZ
regulation of t-circle formation (GO:1904429)	2021-06-01	0.2504250845565226	4067662753468510	5632067409055030	SLX4
GDP-mannose metabolic process (GO:0019673)	2021-06-01	0.2504250845565226	4067662753468510	5632067409055030	MPI
regulation of transmission of nerve impulse (GO:0051969)	2021-06-01	0.2504250845565226	4067662753468510	5632067409055030	CARTPT
replication-born double-strand break repair via sister chromatid exchange (GO:1990414)	2021-06-01	0.2504250845565226	4067662753468510	5632067409055030	REC8
glycosylceramide metabolic process (GO:0006677)	2021-06-01	0.2504250845565226	4067662753468510	5632067409055030	ST6GALNAC6
response to catecholamine (GO:0071869)	2021-06-01	0.2504250845565226	4067662753468510	5632067409055030	GNG2
response to DNA damage checkpoint signaling (GO:0072423)	2021-06-01	0.2504250845565226	4067662753468510	5632067409055030	SLX4
response to heparin (GO:0071503)	2021-06-01	0.2504250845565226	4067662753468510	5632067409055030	SLIT2
histamine metabolic process (GO:0001692)	2021-06-01	0.2504250845565226	4067662753468510	5632067409055030	SLC22A3
response to testosterone (GO:0033574)	2021-06-01	0.2504250845565226	4067662753468510	5632067409055030	MSN
retinal ganglion cell axon guidance (GO:0031290)	2021-06-01	0.2504250845565226	4067662753468510	5632067409055030	SLIT2
hydrogen sulfide metabolic process (GO:0070813)	2021-06-01	0.2504250845565226	4067662753468510	5632067409055030	CTH
IMP biosynthetic process (GO:0006188)	2021-06-01	0.2504250845565226	4067662753468510	5632067409055030	AMPD3
ruffle assembly (GO:0097178)	2021-06-01	0.2504250845565226	4067662753468510	5632067409055030	AIF1L
SCF complex assembly (GO:0010265)	2021-06-01	0.2504250845565226	4067662753468510	5632067409055030	CAND1
sialylation (GO:0097503)	2021-06-01	0.2504250845565226	4067662753468510	5632067409055030	ST6GALNAC2
snoRNA localization (GO:0048254)	2021-06-01	0.2504250845565226	4067662753468510	5632067409055030	ZNHIT6
lipoxin metabolic process (GO:2001300)	2021-06-01	0.2504250845565226	4067662753468510	5632067409055030	HPGD
metanephric collecting duct development (GO:0072205)	2021-06-01	0.2504250845565226	4067662753468510	5632067409055030	WNT7B
tRNA pseudouridine synthesis (GO:0031119)	2021-06-01	0.2504250845565226	4067662753468510	5632067409055030	PUS1
ventricular cardiac muscle cell development (GO:0055015)	2021-06-01	0.2504250845565226	4067662753468510	5632067409055030	MEF2A
mRNA 3'-splice site recognition (GO:0000389)	2021-06-01	0.2504250845565226	4067662753468510	5632067409055030	SF3A2
mRNA 5'-splice site recognition (GO:0000395)	2021-06-01	0.2504250845565226	4067662753468510	5632067409055030	SFSWAP
negative regulation of actin filament depolymerization (GO:0030835)	2021-06-01	0.2504250845565226	4067662753468510	5632067409055030	GSN
negative regulation of Arp2/3 complex-mediated actin nucleation (GO:0034316)	2021-06-01	0.2504250845565226	4067662753468510	5632067409055030	CTNNA2
negative regulation of blood vessel endothelial cell proliferation involved in sprouting angiogenesis (GO:1903588)	2021-06-01	0.2504250845565226	4067662753468510	5632067409055030	THBS1
negative regulation of cardiac muscle cell apoptotic process (GO:0010667)	2021-06-01	0.2504250845565226	4067662753468510	5632067409055030	PPP1R10
negative regulation of CD8-positive, alpha-beta T cell activation (GO:2001186)	2021-06-01	0.2504250845565226	4067662753468510	5632067409055030	CD274
negative regulation of cellular extravasation (GO:0002692)	2021-06-01	0.2504250845565226	4067662753468510	5632067409055030	CXCL12
negative regulation of chemokine-mediated signaling pathway (GO:0070100)	2021-06-01	0.2504250845565226	4067662753468510	5632067409055030	SLIT2
negative regulation of ERAD pathway (GO:1904293)	2021-06-01	0.2504250845565226	4067662753468510	5632067409055030	USP25
negative regulation of lamellipodium organization (GO:1902744)	2021-06-01	0.2504250845565226	4067662753468510	5632067409055030	SLIT2
negative regulation of monocyte chemotaxis (GO:0090027)	2021-06-01	0.2504250845565226	4067662753468510	5632067409055030	SLIT2
negative regulation of protein targeting to membrane (GO:0090315)	2021-06-01	0.2504250845565226	4067662753468510	5632067409055030	ITGB1BP1
negative regulation of relaxation of muscle (GO:1901078)	2021-06-01	0.2504250845565226	4067662753468510	5632067409055030	PDE4D
negative regulation of sequestering of triglyceride (GO:0010891)	2021-06-01	0.2504250845565226	4067662753468510	5632067409055030	ABHD5
negative regulation of SMAD protein signal transduction (GO:0060392)	2021-06-01	0.2504250845565226	4067662753468510	5632067409055030	PBLD
negative regulation of triglyceride metabolic process (GO:0090209)	2021-06-01	0.2504250845565226	4067662753468510	5632067409055030	SORL1
negative regulation of vitamin metabolic process (GO:0046137)	2021-06-01	0.2504250845565226	4067662753468510	5632067409055030	AKR1C3
norepinephrine transport (GO:0015874)	2021-06-01	0.2504250845565226	4067662753468510	5632067409055030	SLC22A3
oxygen homeostasis (GO:0032364)	2021-06-01	0.2504250845565226	4067662753468510	5632067409055030	WNT7B
polyphosphate metabolic process (GO:0006797)	2021-06-01	0.2504250845565226	4067662753468510	5632067409055030	PRUNE2
positive regulation of focal adhesion disassembly (GO:0120183)	2021-06-01	0.2504250845565226	4067662753468510	5632067409055030	PIK3R1
positive regulation of gap junction assembly (GO:1903598)	2021-06-01	0.2504250845565226	4067662753468510	5632067409055030	AGT
positive regulation of heart rate by epinephrine-norepinephrine (GO:0001996)	2021-06-01	0.2504250845565226	4067662753468510	5632067409055030	PDE4D
positive regulation of immune response to tumor cell (GO:0002839)	2021-06-01	0.2504250845565226	4067662753468510	5632067409055030	CD274
positive regulation of ion transmembrane transport (GO:0034767)	2021-06-01	0.2504250845565226	4067662753468510	5632067409055030	WNK3
positive regulation of neurotransmitter secretion (GO:0001956)	2021-06-01	0.2504250845565226	4067662753468510	5632067409055030	STX1B
positive regulation of RNA binding (GO:1905216)	2021-06-01	0.2504250845565226	4067662753468510	5632067409055030	EIF3D
positive regulation of toll-like receptor 7 signaling pathway (GO:0034157)	2021-06-01	0.2504250845565226	4067662753468510	5632067409055030	RSAD2
prepulse inhibition (GO:0060134)	2021-06-01	0.2504250845565226	4067662753468510	5632067409055030	CTNNA2
protein geranylgeranylation (GO:0018344)	2021-06-01	0.2504250845565226	4067662753468510	5632067409055030	PGGT1B
regulation of cell-substrate junction assembly (GO:0090109)	2021-02-01	0.25846655911231114	2.14159e+16	2.89754e+16	PTK2;CLASP1
regulation of cholesterol metabolic process (GO:0090181)	2021-02-01	0.25846655911231114	2.14159e+16	2.89754e+16	SREBF1;ARV1
cellular response to estradiol stimulus (GO:0071392)	2021-02-01	0.25846655911231114	2.14159e+16	2.89754e+16	LCOR;EGFR
epithelial cell development (GO:0002064)	2021-02-01	0.25846655911231114	2.14159e+16	2.89754e+16	ACTA2;WNT7B
regulation of transcription by RNA polymerase III (GO:0006359)	2021-02-01	0.25846655911231114	2.14159e+16	2.89754e+16	MAF1;ZNF345
retinol metabolic process (GO:0042572)	2021-02-01	0.25846655911231114	2.14159e+16	2.89754e+16	RDH12;LRAT
intracellular lipid transport (GO:0032365)	2021-02-01	0.25846655911231114	2.14159e+16	2.89754e+16	ARV1;ACACB
mitochondrial calcium ion transmembrane transport (GO:0006851)	2021-02-01	0.25846655911231114	2.14159e+16	2.89754e+16	MICU3;SLC8B1
negative regulation of response to wounding (GO:1903035)	2021-02-01	0.25846655911231114	2.14159e+16	2.89754e+16	CASK;FGF2
cellular response to insulin stimulus (GO:0032869)	8/129	0.2592568469547446	1346556473829200	1817765089134560	CPEB1;INSIG2;INSIG1;RAB12;PHIP;PIK3R1;SOS1;FOXO1
response to estradiol (GO:0032355)	1938-03-01	0.26307483658028896	1744262796027500	2329143306214360	FOXA1;LCOR;EGFR
sterol biosynthetic process (GO:0016126)	1938-03-01	0.26307483658028896	1744262796027500	2329143306214360	ARV1;INSIG2;INSIG1
positive regulation of potassium ion transport (GO:0043268)	1938-03-01	0.26307483658028896	1744262796027500	2329143306214360	GNG2;KCNMA1;KCNMB4
regulation of cytoskeleton organization (GO:0051493)	7/112	0.27248354434730143	1.35747e+16	1764944963882050	CCDC88A;MAP6;CDK10;CORO2B;RND3;PTK2;CLASP1
cellular response to ketone (GO:1901655)	1939-03-01	0.27595159134955727	169572192513369	2183292548953320	GNG2;AKR1C3;MSN
regulation of viral entry into host cell (GO:0046596)	1939-03-01	0.27595159134955727	169572192513369	2183292548953320	GSN;TMPRSS2;MID2
protein acylation (GO:0043543)	1939-03-01	0.27595159134955727	169572192513369	2183292548953320	ZDHHC20;ZDHHC17;FOXO1
amino acid import (GO:0043090)	2022-02-01	0.2761496501359812	2.0344e+16	2.61789e+16	SFXN3;SFXN1
regulation of macrophage chemotaxis (GO:0010758)	2022-02-01	0.2761496501359812	2.0344e+16	2.61789e+16	THBS1;PTK2
error-free translesion synthesis (GO:0070987)	2022-02-01	0.2761496501359812	2.0344e+16	2.61789e+16	RFC5;RFC1
mitochondrial calcium ion homeostasis (GO:0051560)	2022-02-01	0.2761496501359812	2.0344e+16	2.61789e+16	MICU3;SLC8B1
negative regulation of protein dephosphorylation (GO:0035308)	2022-02-01	0.2761496501359812	2.0344e+16	2.61789e+16	PPP1R15A;PPP4R4
arachidonic acid metabolic process (GO:0019369)	1957-04-01	0.27811672433835566	1.53602e+16	1.96567e+16	PNPLA8;EPHX1;AKR1C3;MGLL
icosanoid metabolic process (GO:0006690)	1957-04-01	0.27811672433835566	1.53602e+16	1.96567e+16	HPGD;PNPLA8;EPHX1;MGLL
regulation of RNA splicing (GO:0043484)	1976-05-01	0.28453088974734914	1.43343e+16	1.8017e+16	RPS26;RBM39;KHDRBS3;PIK3R1;HNRNPLL
acylglycerol acyl-chain remodeling (GO:0036155)	2021-07-01	0.2855906477960832	3389541088580570	4247758638730960	MGLL
adenylate cyclase-inhibiting serotonin receptor signaling pathway (GO:0007198)	2021-07-01	0.2855906477960832	3389541088580570	4247758638730960	HTR5A
ammonium transport (GO:0015696)	2021-07-01	0.2855906477960832	3389541088580570	4247758638730960	RHCG
pyrimidine ribonucleotide biosynthetic process (GO:0009220)	2021-07-01	0.2855906477960832	3389541088580570	4247758638730960	DHODH
pyrimidine-containing compound biosynthetic process (GO:0072528)	2021-07-01	0.2855906477960832	3389541088580570	4247758638730960	DHODH
autophagosome membrane docking (GO:0016240)	2021-07-01	0.2855906477960832	3389541088580570	4247758638730960	ATG14
regulation of blood-brain barrier permeability (GO:1905603)	2021-07-01	0.2855906477960832	3389541088580570	4247758638730960	TJP3
regulation of cardiac muscle cell membrane potential (GO:0086036)	2021-07-01	0.2855906477960832	3389541088580570	4247758638730960	SLC8B1
bleb assembly (GO:0032060)	2021-07-01	0.2855906477960832	3389541088580570	4247758638730960	PMP22
calcium ion export (GO:1901660)	2021-07-01	0.2855906477960832	3389541088580570	4247758638730960	SLC8B1
regulation of cGMP-mediated signaling (GO:0010752)	2021-07-01	0.2855906477960832	3389541088580570	4247758638730960	THBS1
cardiac muscle cell-cardiac muscle cell adhesion (GO:0086042)	2021-07-01	0.2855906477960832	3389541088580570	4247758638730960	DSG2
regulation of chromatin assembly or disassembly (GO:0001672)	2021-07-01	0.2855906477960832	3389541088580570	4247758638730960	TLK2
catecholamine uptake (GO:0090493)	2021-07-01	0.2855906477960832	3389541088580570	4247758638730960	SLC22A3
Cdc42 protein signal transduction (GO:0032488)	2021-07-01	0.2855906477960832	3389541088580570	4247758638730960	SHTN1
cellular hypotonic response (GO:0071476)	2021-07-01	0.2855906477960832	3389541088580570	4247758638730960	SLC12A6
regulation of endothelial cell chemotaxis to fibroblast growth factor (GO:2000544)	2021-07-01	0.2855906477960832	3389541088580570	4247758638730960	FGF2
regulation of extracellular matrix assembly (GO:1901201)	2021-07-01	0.2855906477960832	3389541088580570	4247758638730960	AGT
cellular response to monoamine stimulus (GO:0071868)	2021-07-01	0.2855906477960832	3389541088580570	4247758638730960	GNG2
cellular response to prostaglandin E stimulus (GO:0071380)	2021-07-01	0.2855906477960832	3389541088580570	4247758638730960	GNG2
regulation of inositol phosphate biosynthetic process (GO:0010919)	2021-07-01	0.2855906477960832	3389541088580570	4247758638730960	CD244
regulation of ketone biosynthetic process (GO:0010566)	2021-07-01	0.2855906477960832	3389541088580570	4247758638730960	AKR1C3
regulation of lens fiber cell differentiation (GO:1902746)	2021-07-01	0.2855906477960832	3389541088580570	4247758638730960	FGF2
creatine metabolic process (GO:0006600)	2021-07-01	0.2855906477960832	3389541088580570	4247758638730960	GATM
regulation of mesenchymal stem cell differentiation (GO:2000739)	2021-07-01	0.2855906477960832	3389541088580570	4247758638730960	LTBP3
regulation of metallopeptidase activity (GO:1905048)	2021-07-01	0.2855906477960832	3389541088580570	4247758638730960	SVBP
desmosome organization (GO:0002934)	2021-07-01	0.2855906477960832	3389541088580570	4247758638730960	DSG2
detection of muscle stretch (GO:0035995)	2021-07-01	0.2855906477960832	3389541088580570	4247758638730960	PTK2
regulation of NAD(P)H oxidase activity (GO:0033860)	2021-07-01	0.2855906477960832	3389541088580570	4247758638730960	AGT
DNA ligation (GO:0006266)	2021-07-01	0.2855906477960832	3389541088580570	4247758638730960	TOP2A
dopamine transport (GO:0015872)	2021-07-01	0.2855906477960832	3389541088580570	4247758638730960	SLC22A3
regulation of protein deubiquitination (GO:0090085)	2021-07-01	0.2855906477960832	3389541088580570	4247758638730960	WDR48
exocrine system development (GO:0035272)	2021-07-01	0.2855906477960832	3389541088580570	4247758638730960	RAB26
regulation of skeletal muscle satellite cell proliferation (GO:0014842)	2021-07-01	0.2855906477960832	3389541088580570	4247758638730960	FGF2
fatty acid elongation, monounsaturated fatty acid (GO:0034625)	2021-07-01	0.2855906477960832	3389541088580570	4247758638730960	ELOVL6
fatty acid elongation, polyunsaturated fatty acid (GO:0034626)	2021-07-01	0.2855906477960832	3389541088580570	4247758638730960	ELOVL6
fatty acid elongation, saturated fatty acid (GO:0019367)	2021-07-01	0.2855906477960832	3389541088580570	4247758638730960	ELOVL6
fatty acid elongation, unsaturated fatty acid (GO:0019368)	2021-07-01	0.2855906477960832	3389541088580570	4247758638730960	ELOVL6
regulation of systemic arterial blood pressure by renin-angiotensin (GO:0003081)	2021-07-01	0.2855906477960832	3389541088580570	4247758638730960	AGT
regulation of toll-like receptor 7 signaling pathway (GO:0034155)	2021-07-01	0.2855906477960832	3389541088580570	4247758638730960	RSAD2
gas homeostasis (GO:0033483)	2021-07-01	0.2855906477960832	3389541088580570	4247758638730960	WNT7B
regulation of transforming growth factor beta activation (GO:1901388)	2021-07-01	0.2855906477960832	3389541088580570	4247758638730960	ITGB6
gland morphogenesis (GO:0022612)	2021-07-01	0.2855906477960832	3389541088580570	4247758638730960	MSN
glandular epithelial cell development (GO:0002068)	2021-07-01	0.2855906477960832	3389541088580570	4247758638730960	PAX6
regulation of transforming growth factor beta1 production (GO:0032908)	2021-07-01	0.2855906477960832	3389541088580570	4247758638730960	THBS1
glutathione catabolic process (GO:0006751)	2021-07-01	0.2855906477960832	3389541088580570	4247758638730960	CHAC1
hemostasis (GO:0007599)	2021-07-01	0.2855906477960832	3389541088580570	4247758638730960	GPI
ribonucleoprotein complex disassembly (GO:0032988)	2021-07-01	0.2855906477960832	3389541088580570	4247758638730960	DHX8
RIG-I signaling pathway (GO:0039529)	2021-07-01	0.2855906477960832	3389541088580570	4247758638730960	OAS3
iron import into cell (GO:0033212)	2021-07-01	0.2855906477960832	3389541088580570	4247758638730960	SLC11A2
lipoxin biosynthetic process (GO:2001301)	2021-07-01	0.2855906477960832	3389541088580570	4247758638730960	HPGD
substrate-dependent cell migration, cell extension (GO:0006930)	2021-07-01	0.2855906477960832	3389541088580570	4247758638730960	SHTN1
synaptic vesicle docking (GO:0016081)	2021-07-01	0.2855906477960832	3389541088580570	4247758638730960	STX1B
membrane invagination (GO:0010324)	2021-07-01	0.2855906477960832	3389541088580570	4247758638730960	FCHO2
metanephric nephron tubule development (GO:0072234)	2021-07-01	0.2855906477960832	3389541088580570	4247758638730960	WNT7B
vitamin A metabolic process (GO:0006776)	2021-07-01	0.2855906477960832	3389541088580570	4247758638730960	LRAT
monoacylglycerol catabolic process (GO:0052651)	2021-07-01	0.2855906477960832	3389541088580570	4247758638730960	MGLL
white fat cell differentiation (GO:0050872)	2021-07-01	0.2855906477960832	3389541088580570	4247758638730960	CTBP2
xenobiotic catabolic process (GO:0042178)	2021-07-01	0.2855906477960832	3389541088580570	4247758638730960	ACAA1
mRNA pseudouridine synthesis (GO:1990481)	2021-07-01	0.2855906477960832	3389541088580570	4247758638730960	PUS1
negative regulation of cardiocyte differentiation (GO:1905208)	2021-07-01	0.2855906477960832	3389541088580570	4247758638730960	EGFR
negative regulation of cytoplasmic translation (GO:2000766)	2021-07-01	0.2855906477960832	3389541088580570	4247758638730960	CPEB1
negative regulation of dendritic cell apoptotic process (GO:2000669)	2021-07-01	0.2855906477960832	3389541088580570	4247758638730960	CXCL12
negative regulation of intracellular transport (GO:0032387)	2021-07-01	0.2855906477960832	3389541088580570	4247758638730960	INSIG1
negative regulation of MyD88-independent toll-like receptor signaling pathway (GO:0034128)	2021-07-01	0.2855906477960832	3389541088580570	4247758638730960	SARM1
negative regulation of protein import (GO:1904590)	2021-07-01	0.2855906477960832	3389541088580570	4247758638730960	MDFIC
negative regulation of protein import into nucleus (GO:0042308)	2021-07-01	0.2855906477960832	3389541088580570	4247758638730960	MDFIC
negative regulation of stress-activated protein kinase signaling cascade (GO:0070303)	2021-07-01	0.2855906477960832	3389541088580570	4247758638730960	FOXO1
nicotinamide nucleotide biosynthetic process (GO:0019359)	2021-07-01	0.2855906477960832	3389541088580570	4247758638730960	HAAO
positive regulation of activation of Janus kinase activity (GO:0010536)	2021-07-01	0.2855906477960832	3389541088580570	4247758638730960	AGT
positive regulation of catecholamine secretion (GO:0033605)	2021-07-01	0.2855906477960832	3389541088580570	4247758638730960	CARTPT
positive regulation of epithelial tube formation (GO:1905278)	2021-07-01	0.2855906477960832	3389541088580570	4247758638730960	FGF2
positive regulation of interleukin-5 production (GO:0032754)	2021-07-01	0.2855906477960832	3389541088580570	4247758638730960	PDE4D
positive regulation of intracellular estrogen receptor signaling pathway (GO:0033148)	2021-07-01	0.2855906477960832	3389541088580570	4247758638730960	FOXA1
positive regulation of mRNA binding (GO:1902416)	2021-07-01	0.2855906477960832	3389541088580570	4247758638730960	EIF3D
positive regulation of potassium ion import across plasma membrane (GO:1903288)	2021-07-01	0.2855906477960832	3389541088580570	4247758638730960	WNK3
positive regulation of protein deubiquitination (GO:1903003)	2021-07-01	0.2855906477960832	3389541088580570	4247758638730960	WDR48
positive regulation of vascular associated smooth muscle cell differentiation (GO:1905065)	2021-07-01	0.2855906477960832	3389541088580570	4247758638730960	CTH
regulation of cell adhesion (GO:0030155)	8/133	0.28627911846484533	1.30319e+16	1.63002e+16	EPHA7;CXCL12;CXCR4;ITGB1BP1;STX3;PRSS2;PTK2;EPHA2
blood vessel endothelial cell migration (GO:0043534)	2023-02-01	0.29380686204434237	1.93742e+16	237301980733484	SLIT2;FGF2
cytoskeleton-dependent intracellular transport (GO:0030705)	2023-02-01	0.29380686204434237	1.93742e+16	237301980733484	CCDC88A;MAP6
membrane protein ectodomain proteolysis (GO:0006509)	2023-02-01	0.29380686204434237	1.93742e+16	237301980733484	ADAM19;SPPL3
mitotic cell cycle checkpoint signaling (GO:0007093)	2023-02-01	0.29380686204434237	1.93742e+16	237301980733484	PRCC;CHFR
vesicle transport along microtubule (GO:0047496)	2023-02-01	0.29380686204434237	1.93742e+16	237301980733484	TRAK2;NDEL1
negative regulation of phosphoprotein phosphatase activity (GO:0032515)	2023-02-01	0.29380686204434237	1.93742e+16	237301980733484	PPP1R15A;PPP4R4
nucleotide metabolic process (GO:0009117)	2023-02-01	0.29380686204434237	1.93742e+16	237301980733484	CMPK2;DCK
oligosaccharide biosynthetic process (GO:0009312)	2023-02-01	0.29380686204434237	1.93742e+16	237301980733484	FUT8;ST6GALNAC6
peptidyl-L-cysteine S-palmitoylation (GO:0018230)	2023-02-01	0.29380686204434237	1.93742e+16	237301980733484	ZDHHC20;ZDHHC11
peptidyl-S-diacylglycerol-L-cysteine biosynthetic process from peptidyl-cysteine (GO:0018231)	2023-02-01	0.29380686204434237	1.93742e+16	237301980733484	ZDHHC20;ZDHHC11
positive regulation of morphogenesis of an epithelium (GO:1905332)	2023-02-01	0.29380686204434237	1.93742e+16	237301980733484	FGF2;AGT
carbohydrate catabolic process (GO:0016052)	1941-03-01	0.3018686298244388	1.6063e+16	1.92397e+16	GPI;PGK1;ALDOA
gluconeogenesis (GO:0006094)	1941-03-01	0.3018686298244388	1.6063e+16	1.92397e+16	GPI;PGK1;ALDOA
positive regulation of cation transmembrane transport (GO:1904064)	1941-03-01	0.3018686298244388	1.6063e+16	1.92397e+16	GNG2;KCNMA1;KCNMB4
purine ribonucleotide catabolic process (GO:0009154)	2024-02-01	0.31140176095849614	1.84926e+16	2.15748e+16	PDE4D;AMPD3
axon extension (GO:0048675)	2024-02-01	0.31140176095849614	1.84926e+16	2.15748e+16	MAP1B;SLIT2
regulation of cardiac muscle hypertrophy (GO:0010611)	2024-02-01	0.31140176095849614	1.84926e+16	2.15748e+16	MEF2A;AGT
C21-steroid hormone metabolic process (GO:0008207)	2024-02-01	0.31140176095849614	1.84926e+16	2.15748e+16	CYP11A1;AKR1C3
carbohydrate biosynthetic process (GO:0016051)	2024-02-01	0.31140176095849614	1.84926e+16	2.15748e+16	FUT8;ST6GALNAC6
regulation of ruffle assembly (GO:1900027)	2024-02-01	0.31140176095849614	1.84926e+16	2.15748e+16	EPS8L2;NDEL1
extracellular matrix assembly (GO:0085029)	2024-02-01	0.31140176095849614	1.84926e+16	2.15748e+16	QSOX1;LTBP3
lipid translocation (GO:0034204)	2024-02-01	0.31140176095849614	1.84926e+16	2.15748e+16	ATP8B2;RFT1
negative regulation of stress fiber assembly (GO:0051497)	2024-02-01	0.31140176095849614	1.84926e+16	2.15748e+16	PIK3R1;CLASP1
nucleotide-excision repair, DNA gap filling (GO:0006297)	2024-02-01	0.31140176095849614	1.84926e+16	2.15748e+16	RFC5;RFC1
potassium ion homeostasis (GO:0055075)	2024-02-01	0.31140176095849614	1.84926e+16	2.15748e+16	KCNMA1;SLC12A6
ceramide biosynthetic process (GO:0046513)	1942-03-01	0.3148750374864296	1565034965034960	1.80852e+16	ASAH2;SPTLC3;ST6GALNAC6
translesion synthesis (GO:0019985)	1942-03-01	0.3148750374864296	1565034965034960	1.80852e+16	RFC5;RFC1;REV3L
actin filament reorganization (GO:0090527)	2021-08-01	0.3191081277625573	2905168470803470	3.31836e+16	GSN
alpha-beta T cell activation (GO:0046631)	2021-08-01	0.3191081277625573	2905168470803470	3.31836e+16	RSAD2
purine ribonucleoside monophosphate catabolic process (GO:0009169)	2021-08-01	0.3191081277625573	2905168470803470	3.31836e+16	AMPD3
amine metabolic process (GO:0009308)	2021-08-01	0.3191081277625573	2905168470803470	3.31836e+16	SULT1C2
regulation of actin filament length (GO:0030832)	2021-08-01	0.3191081277625573	2905168470803470	3.31836e+16	CXCL12
regulation of activation of Janus kinase activity (GO:0010533)	2021-08-01	0.3191081277625573	2905168470803470	3.31836e+16	AGT
aromatic compound catabolic process (GO:0019439)	2021-08-01	0.3191081277625573	2905168470803470	3.31836e+16	ACAA1
axon extension involved in axon guidance (GO:0048846)	2021-08-01	0.3191081277625573	2905168470803470	3.31836e+16	SLIT2
box C/D snoRNP assembly (GO:0000492)	2021-08-01	0.3191081277625573	2905168470803470	3.31836e+16	ZNHIT6
regulation of chemokine (C-C motif) ligand 5 production (GO:0071649)	2021-08-01	0.3191081277625573	2905168470803470	3.31836e+16	OAS3
regulation of chemokine-mediated signaling pathway (GO:0070099)	2021-08-01	0.3191081277625573	2905168470803470	3.31836e+16	SLIT2
regulation of dopamine receptor signaling pathway (GO:0060159)	2021-08-01	0.3191081277625573	2905168470803470	3.31836e+16	RGS8
regulation of establishment of protein localization to mitochondrion (GO:1903747)	2021-08-01	0.3191081277625573	2905168470803470	3.31836e+16	SREBF1
collecting duct development (GO:0072044)	2021-08-01	0.3191081277625573	2905168470803470	3.31836e+16	WNT7B
regulation of lymphocyte apoptotic process (GO:0070228)	2021-08-01	0.3191081277625573	2905168470803470	3.31836e+16	CD274
cysteine metabolic process (GO:0006534)	2021-08-01	0.3191081277625573	2905168470803470	3.31836e+16	CTH
depyrimidination (GO:0045008)	2021-08-01	0.3191081277625573	2905168470803470	3.31836e+16	SMUG1
regulation of MyD88-independent toll-like receptor signaling pathway (GO:0034127)	2021-08-01	0.3191081277625573	2905168470803470	3.31836e+16	SARM1
regulation of pattern recognition receptor signaling pathway (GO:0062207)	2021-08-01	0.3191081277625573	2905168470803470	3.31836e+16	SLC15A2
dopamine uptake (GO:0090494)	2021-08-01	0.3191081277625573	2905168470803470	3.31836e+16	SLC22A3
elastic fiber assembly (GO:0048251)	2021-08-01	0.3191081277625573	2905168470803470	3.31836e+16	LTBP3
regulation of potassium ion import (GO:1903286)	2021-08-01	0.3191081277625573	2905168470803470	3.31836e+16	WNK3
endonucleolytic cleavage in ITS1 to separate SSU-rRNA from 5.8S rRNA and LSU-rRNA from tricistronic rRNA transcript (SSU-rRNA, 5.8S rRNA, LSU-rRNA) (GO:0000447)	2021-08-01	0.3191081277625573	2905168470803470	3.31836e+16	RPP40
establishment of protein localization to chromatin (GO:0071169)	2021-08-01	0.3191081277625573	2905168470803470	3.31836e+16	LRWD1
fructose metabolic process (GO:0006000)	2021-08-01	0.3191081277625573	2905168470803470	3.31836e+16	ALDOA
fusion of virus membrane with host plasma membrane (GO:0019064)	2021-08-01	0.3191081277625573	2905168470803470	3.31836e+16	CXCR4
regulation of wound healing, spreading of epidermal cells (GO:1903689)	2021-08-01	0.3191081277625573	2905168470803470	3.31836e+16	CLASP1
immunological synapse formation (GO:0001771)	2021-08-01	0.3191081277625573	2905168470803470	3.31836e+16	MSN
self proteolysis (GO:0097264)	2021-08-01	0.3191081277625573	2905168470803470	3.31836e+16	CAPN7
kidney epithelium development (GO:0072073)	2021-08-01	0.3191081277625573	2905168470803470	3.31836e+16	WNT7B
lens fiber cell differentiation (GO:0070306)	2021-08-01	0.3191081277625573	2905168470803470	3.31836e+16	WNT7B
sulfur amino acid biosynthetic process (GO:0000097)	2021-08-01	0.3191081277625573	2905168470803470	3.31836e+16	CTH
mast cell activation involved in immune response (GO:0002279)	2021-08-01	0.3191081277625573	2905168470803470	3.31836e+16	S100A13
mast cell degranulation (GO:0043303)	2021-08-01	0.3191081277625573	2905168470803470	3.31836e+16	S100A13
telomeric D-loop disassembly (GO:0061820)	2021-08-01	0.3191081277625573	2905168470803470	3.31836e+16	SLX4
meiotic sister chromatid cohesion (GO:0051177)	2021-08-01	0.3191081277625573	2905168470803470	3.31836e+16	REC8
membrane fusion involved in viral entry into host cell (GO:0039663)	2021-08-01	0.3191081277625573	2905168470803470	3.31836e+16	CXCR4
translocation of molecules into host (GO:0044417)	2021-08-01	0.3191081277625573	2905168470803470	3.31836e+16	THOC2
mitophagy (GO:0000423)	2021-08-01	0.3191081277625573	2905168470803470	3.31836e+16	ATG14
vascular associated smooth muscle contraction (GO:0014829)	2021-08-01	0.3191081277625573	2905168470803470	3.31836e+16	ACTA2
mitotic spindle elongation (GO:0000022)	2021-08-01	0.3191081277625573	2905168470803470	3.31836e+16	KIF4A
mitotic spindle midzone assembly (GO:0051256)	2021-08-01	0.3191081277625573	2905168470803470	3.31836e+16	KIF4A
viral mRNA export from host cell nucleus (GO:0046784)	2021-08-01	0.3191081277625573	2905168470803470	3.31836e+16	THOC2
monoamine transport (GO:0015844)	2021-08-01	0.3191081277625573	2905168470803470	3.31836e+16	SLC22A3
myoblast migration (GO:0051451)	2021-08-01	0.3191081277625573	2905168470803470	3.31836e+16	ITGB1BP1
negative regulation of actin nucleation (GO:0051126)	2021-08-01	0.3191081277625573	2905168470803470	3.31836e+16	CTNNA2
negative regulation of appetite (GO:0032099)	2021-08-01	0.3191081277625573	2905168470803470	3.31836e+16	CARTPT
negative regulation of CD4-positive, alpha-beta T cell proliferation (GO:2000562)	2021-08-01	0.3191081277625573	2905168470803470	3.31836e+16	CD274
negative regulation of chromosome organization (GO:2001251)	2021-08-01	0.3191081277625573	2905168470803470	3.31836e+16	TOP2A
negative regulation of keratinocyte proliferation (GO:0010839)	2021-08-01	0.3191081277625573	2905168470803470	3.31836e+16	CASK
negative regulation of sodium ion transport (GO:0010766)	2021-08-01	0.3191081277625573	2905168470803470	3.31836e+16	WNK3
negative regulation of striated muscle cell apoptotic process (GO:0010664)	2021-08-01	0.3191081277625573	2905168470803470	3.31836e+16	PPP1R10
neuron projection extension involved in neuron projection guidance (GO:1902284)	2021-08-01	0.3191081277625573	2905168470803470	3.31836e+16	SLIT2
neurotransmitter reuptake (GO:0098810)	2021-08-01	0.3191081277625573	2905168470803470	3.31836e+16	SLC22A3
osteoblast development (GO:0002076)	2021-08-01	0.3191081277625573	2905168470803470	3.31836e+16	PTHLH
peptidyl-lysine hydroxylation (GO:0017185)	2021-08-01	0.3191081277625573	2905168470803470	3.31836e+16	PLOD3
peptidyl-proline hydroxylation to 4-hydroxy-L-proline (GO:0018401)	2021-08-01	0.3191081277625573	2905168470803470	3.31836e+16	EGLN2
peptidyl-serine autophosphorylation (GO:0036289)	2021-08-01	0.3191081277625573	2905168470803470	3.31836e+16	MARK3
peptidyl-tyrosine dephosphorylation involved in inactivation of protein kinase activity (GO:1990264)	2021-08-01	0.3191081277625573	2905168470803470	3.31836e+16	PTPRB
plasma membrane phospholipid scrambling (GO:0017121)	2021-08-01	0.3191081277625573	2905168470803470	3.31836e+16	PLSCR2
positive regulation of cysteine-type endopeptidase activity involved in apoptotic signaling pathway (GO:2001269)	2021-08-01	0.3191081277625573	2905168470803470	3.31836e+16	GSN
positive regulation of defense response to bacterium (GO:1900426)	2021-08-01	0.3191081277625573	2905168470803470	3.31836e+16	PGC
positive regulation of early endosome to late endosome transport (GO:2000643)	2021-08-01	0.3191081277625573	2905168470803470	3.31836e+16	MSN
positive regulation of endocytic recycling (GO:2001137)	2021-08-01	0.3191081277625573	2905168470803470	3.31836e+16	SORL1
positive regulation of extracellular matrix disassembly (GO:0090091)	2021-08-01	0.3191081277625573	2905168470803470	3.31836e+16	CLASP1
positive regulation of insulin-like growth factor receptor signaling pathway (GO:0043568)	2021-08-01	0.3191081277625573	2905168470803470	3.31836e+16	PHIP
positive regulation of intracellular steroid hormone receptor signaling pathway (GO:0033145)	2021-08-01	0.3191081277625573	2905168470803470	3.31836e+16	FOXA1
positive regulation of monocyte chemotactic protein-1 production (GO:0071639)	2021-08-01	0.3191081277625573	2905168470803470	3.31836e+16	OAS3
positive regulation of oligodendrocyte differentiation (GO:0048714)	2021-08-01	0.3191081277625573	2905168470803470	3.31836e+16	CXCR4
positive regulation of T-helper 2 cell cytokine production (GO:2000553)	2021-08-01	0.3191081277625573	2905168470803470	3.31836e+16	RSAD2
positive regulation of triglyceride catabolic process (GO:0010898)	2021-08-01	0.3191081277625573	2905168470803470	3.31836e+16	ABHD5
protein localization to microtubule (GO:0035372)	2021-08-01	0.3191081277625573	2905168470803470	3.31836e+16	MID2
protein localization to microtubule cytoskeleton (GO:0072698)	2021-08-01	0.3191081277625573	2905168470803470	3.31836e+16	MID2
regulation of protein localization to plasma membrane (GO:1903076)	1980-05-01	0.32151323987373087	1.3567e+16	153946861178396	WNK3;PIK3R1;STX3;EGFR;EPHA2
cellular glucose homeostasis (GO:0001678)	1943-03-01	0.3278919701023404	1.52583e+16	1701407660327630	PIK3R1;CARTPT;FOXO1
positive regulation of axonogenesis (GO:0050772)	1943-03-01	0.3278919701023404	1.52583e+16	1701407660327630	SHTN1;MAP6;SLIT2
regulation of calcium ion import (GO:0090279)	2025-02-01	0.3289013802497884	1.76877e+16	1966863354817270	CXCL12;WNK3
cAMP-mediated signaling (GO:0019933)	2025-02-01	0.3289013802497884	1.76877e+16	1966863354817270	GAL;PDE4D
regulation of microtubule depolymerization (GO:0031114)	2025-02-01	0.3289013802497884	1.76877e+16	1966863354817270	MAP1B;CLASP1
regulation of neutrophil chemotaxis (GO:0090022)	2025-02-01	0.3289013802497884	1.76877e+16	1966863354817270	DPP4;SLIT2
regulation of protein processing (GO:0070613)	2025-02-01	0.3289013802497884	1.76877e+16	1966863354817270	ASTL;CHAC1
fat-soluble vitamin metabolic process (GO:0006775)	2025-02-01	0.3289013802497884	1.76877e+16	1966863354817270	CYP11A1;LRAT
in utero embryonic development (GO:0001701)	2025-02-01	0.3289013802497884	1.76877e+16	1966863354817270	FUT8;WNT7B
negative regulation of cell junction assembly (GO:1901889)	2025-02-01	0.3289013802497884	1.76877e+16	1966863354817270	ITGB1BP1;THBS1
negative regulation of sequestering of calcium ion (GO:0051283)	2025-02-01	0.3289013802497884	1.76877e+16	1966863354817270	ERO1A;FGF2
peptide catabolic process (GO:0043171)	2025-02-01	0.3289013802497884	1.76877e+16	1966863354817270	LVRN;CHAC1
positive regulation of ERBB signaling pathway (GO:1901186)	2025-02-01	0.3289013802497884	1.76877e+16	1966863354817270	CCDC88A;AGT
glucose metabolic process (GO:0006006)	1962-04-01	0.33152487188172736	1.40323e+16	1.54924e+16	GPI;HECTD4;PGK1;ALDOA
neuron projection morphogenesis (GO:0048812)	8/140	0.3350810942213613	1.23363e+16	1.34883e+16	MEF2A;SHTN1;MAP1B;ADGRB1;MAP6;TNIK;CTNNA2;ZDHHC17
positive regulation of protein localization to membrane (GO:1905477)	6/101	0.3366919560622735	1.28532e+16	1.39918e+16	WNK3;ITGB1BP1;PIK3R1;STX3;EGFR;EPHA2
branching morphogenesis of an epithelial tube (GO:0048754)	1944-03-01	0.3409042734601867	1.48854e+16	1601892548016200	SLIT2;FGF2;EPHA2
regulation of endothelial cell apoptotic process (GO:2000351)	1944-03-01	0.3409042734601867	1.48854e+16	1601892548016200	CD40LG;AKR1C3;THBS1
hexose biosynthetic process (GO:0019319)	1944-03-01	0.3409042734601867	1.48854e+16	1601892548016200	GPI;PGK1;ALDOA
mitotic spindle assembly (GO:0090307)	1944-03-01	0.3409042734601867	1.48854e+16	1601892548016200	STAG2;KIF4A;CLASP1
COPII vesicle coating (GO:0048208)	1963-04-01	0.3422952615957715	1.37938e+16	1.47881e+16	NAPA;SEC23A;TRAPPC6B;CNIH3
vesicle coating (GO:0006901)	1963-04-01	0.3422952615957715	1.37938e+16	1.47881e+16	NAPA;SEC23A;TRAPPC6B;CNIH3
vesicle targeting, rough ER to cis-Golgi (GO:0048207)	1963-04-01	0.3422952615957715	1.37938e+16	1.47881e+16	NAPA;SEC23A;TRAPPC6B;CNIH3
negative regulation of peptidase activity (GO:0010466)	1963-04-01	0.3422952615957715	1.37938e+16	1.47881e+16	SERPINI1;SERPINB7;SERPINB8;AGT
organonitrogen compound catabolic process (GO:1901565)	1963-04-01	0.3422952615957715	1.37938e+16	1.47881e+16	PDXDC1;LVRN;PNPLA8;CTH
regulation of protein catabolic process (GO:0042176)	6/102	0.34508888417730926	1.27186e+16	1.3532e+16	EGLN2;RAB26;ADGRB1;SORL1;FOXO1;EGFR
purine-containing compound biosynthetic process (GO:0072522)	2026-02-01	0.34627597630924206	1.69498e+16	1.79756e+16	AMPD3;DCK
regulation of monocyte chemotaxis (GO:0090025)	2026-02-01	0.34627597630924206	1.69498e+16	1.79756e+16	CXCL12;SLIT2
positive regulation of filopodium assembly (GO:0051491)	2026-02-01	0.34627597630924206	1.69498e+16	1.79756e+16	DPYSL3;PIK3R1
positive regulation of G1/S transition of mitotic cell cycle (GO:1900087)	2026-02-01	0.34627597630924206	1.69498e+16	1.79756e+16	CDK10;EGFR
regulation of Notch signaling pathway (GO:0008593)	1983-05-01	0.3495975142168513	1304311979553130	1.3708e+16	TSPAN14;MAGEA1;ITGB1BP1;CHAC1;EGFR
actin-mediated cell contraction (GO:0070252)	2021-09-01	0.3510546852663379	2541889007470650	266088314178272	GSN
quaternary ammonium group transport (GO:0015697)	2021-09-01	0.3510546852663379	2541889007470650	266088314178272	SLC22A3
regulation of actin filament organization (GO:0110053)	2021-09-01	0.3510546852663379	2541889007470650	266088314178272	CXCL12
astral microtubule organization (GO:0030953)	2021-09-01	0.3510546852663379	2541889007470650	266088314178272	CLASP1
regulation of aspartic-type endopeptidase activity involved in amyloid precursor protein catabolic process (GO:1902959)	2021-09-01	0.3510546852663379	2541889007470650	266088314178272	SORL1
regulation of CD8-positive, alpha-beta T cell activation (GO:2001185)	2021-09-01	0.3510546852663379	2541889007470650	266088314178272	CD274
bundle of His cell to Purkinje myocyte communication (GO:0086069)	2021-09-01	0.3510546852663379	2541889007470650	266088314178272	DSG2
CD40 signaling pathway (GO:0023035)	2021-09-01	0.3510546852663379	2541889007470650	266088314178272	CD40LG
regulation of dendritic cell antigen processing and presentation (GO:0002604)	2021-09-01	0.3510546852663379	2541889007470650	266088314178272	THBS1
regulation of ER to Golgi vesicle-mediated transport (GO:0060628)	2021-09-01	0.3510546852663379	2541889007470650	266088314178272	SORL1
regulation of gap junction assembly (GO:1903596)	2021-09-01	0.3510546852663379	2541889007470650	266088314178272	AGT
cellular response to nitric oxide (GO:0071732)	2021-09-01	0.3510546852663379	2541889007470650	266088314178272	FOXO1
cellular response to reactive nitrogen species (GO:1902170)	2021-09-01	0.3510546852663379	2541889007470650	266088314178272	FOXO1
DNA topological change (GO:0006265)	2021-09-01	0.3510546852663379	2541889007470650	266088314178272	TOP2A
regulation of PERK-mediated unfolded protein response (GO:1903897)	2021-09-01	0.3510546852663379	2541889007470650	266088314178272	PPP1R15A
epithelial cell apoptotic process (GO:1904019)	2021-09-01	0.3510546852663379	2541889007470650	266088314178272	GSN
estrogen biosynthetic process (GO:0006703)	2021-09-01	0.3510546852663379	2541889007470650	266088314178272	HSD17B11
regulation of sterol biosynthetic process (GO:0106118)	2021-09-01	0.3510546852663379	2541889007470650	266088314178272	SREBF1
fructose 1,6-bisphosphate metabolic process (GO:0030388)	2021-09-01	0.3510546852663379	2541889007470650	266088314178272	ALDOA
fucose catabolic process (GO:0019317)	2021-09-01	0.3510546852663379	2541889007470650	266088314178272	FUT8
glomerular filtration (GO:0003094)	2021-09-01	0.3510546852663379	2541889007470650	266088314178272	TBC1D8B
regulation of tumor necrosis factor superfamily cytokine production (GO:1903555)	2021-09-01	0.3510546852663379	2541889007470650	266088314178272	CD274
glucosamine-containing compound catabolic process (GO:1901072)	2021-09-01	0.3510546852663379	2541889007470650	266088314178272	OVGP1
response to magnesium ion (GO:0032026)	2021-09-01	0.3510546852663379	2541889007470650	266088314178272	THBS1
IMP metabolic process (GO:0046040)	2021-09-01	0.3510546852663379	2541889007470650	266088314178272	AMPD3
short-chain fatty acid metabolic process (GO:0046459)	2021-09-01	0.3510546852663379	2541889007470650	266088314178272	ACSM1
ketone biosynthetic process (GO:0042181)	2021-09-01	0.3510546852663379	2541889007470650	266088314178272	AKR1C3
L-fucose catabolic process (GO:0042355)	2021-09-01	0.3510546852663379	2541889007470650	266088314178272	FUT8
L-fucose metabolic process (GO:0042354)	2021-09-01	0.3510546852663379	2541889007470650	266088314178272	FUT8
somatic recombination of immunoglobulin genes involved in immune response (GO:0002204)	2021-09-01	0.3510546852663379	2541889007470650	266088314178272	CD40LG
maintenance of apical/basal cell polarity (GO:0035090)	2021-09-01	0.3510546852663379	2541889007470650	266088314178272	ANK1
maintenance of epithelial cell apical/basal polarity (GO:0045199)	2021-09-01	0.3510546852663379	2541889007470650	266088314178272	ANK1
mast cell mediated immunity (GO:0002448)	2021-09-01	0.3510546852663379	2541889007470650	266088314178272	S100A13
mitochondrial respirasome assembly (GO:0097250)	2021-09-01	0.3510546852663379	2541889007470650	266088314178272	HIGD1B
mitochondrial tRNA modification (GO:0070900)	2021-09-01	0.3510546852663379	2541889007470650	266088314178272	PUS1
negative regulation of alpha-beta T cell activation (GO:0046636)	2021-09-01	0.3510546852663379	2541889007470650	266088314178272	CD274
negative regulation of bone resorption (GO:0045779)	2021-09-01	0.3510546852663379	2541889007470650	266088314178272	CARTPT
negative regulation of fibrinolysis (GO:0051918)	2021-09-01	0.3510546852663379	2541889007470650	266088314178272	THBS1
nucleoside diphosphate phosphorylation (GO:0006165)	2021-09-01	0.3510546852663379	2541889007470650	266088314178272	CMPK2
nucleoside triphosphate biosynthetic process (GO:0009142)	2021-09-01	0.3510546852663379	2541889007470650	266088314178272	CMPK2
nucleotide phosphorylation (GO:0046939)	2021-09-01	0.3510546852663379	2541889007470650	266088314178272	CMPK2
organic acid catabolic process (GO:0016054)	2021-09-01	0.3510546852663379	2541889007470650	266088314178272	CTH
organic cyclic compound catabolic process (GO:1901361)	2021-09-01	0.3510546852663379	2541889007470650	266088314178272	ACAA1
ornithine metabolic process (GO:0006591)	2021-09-01	0.3510546852663379	2541889007470650	266088314178272	ASL
peptidyl-cysteine modification (GO:0018198)	2021-09-01	0.3510546852663379	2541889007470650	266088314178272	TMX3
plasminogen activation (GO:0031639)	2021-09-01	0.3510546852663379	2541889007470650	266088314178272	PGK1
positive regulation of blood pressure (GO:0045777)	2021-09-01	0.3510546852663379	2541889007470650	266088314178272	CARTPT
positive regulation of cholesterol esterification (GO:0010873)	2021-09-01	0.3510546852663379	2541889007470650	266088314178272	AGT
positive regulation of chromatin binding (GO:0035563)	2021-09-01	0.3510546852663379	2541889007470650	266088314178272	HMBOX1
positive regulation of extracellular matrix assembly (GO:1901203)	2021-09-01	0.3510546852663379	2541889007470650	266088314178272	CLASP1
positive regulation of inositol phosphate biosynthetic process (GO:0060732)	2021-09-01	0.3510546852663379	2541889007470650	266088314178272	CD244
positive regulation of protein polyubiquitination (GO:1902916)	2021-09-01	0.3510546852663379	2541889007470650	266088314178272	SPSB4
progesterone metabolic process (GO:0042448)	2021-09-01	0.3510546852663379	2541889007470650	266088314178272	AKR1C3
regulation of extrinsic apoptotic signaling pathway (GO:2001236)	1964-04-01	0.3530743759746012	1.35632e+16	1.41203e+16	BIRC6;PHIP;THBS1;AGT
diterpenoid metabolic process (GO:0016101)	1964-04-01	0.3530743759746012	1.35632e+16	1.41203e+16	RDH12;AKR1C3;LRAT;GPC6
plasma membrane organization (GO:0007009)	1964-04-01	0.3530743759746012	1.35632e+16	1.41203e+16	ARV1;PLSCR2;CXCR4;DMKN
amino acid transmembrane transport (GO:0003333)	1945-03-01	0.353897512231332	1.45302e+16	1.50932e+16	SFXN3;SFXN1;SLC7A11
regulation of DNA repair (GO:0006282)	1945-03-01	0.353897512231332	1.45302e+16	1.50932e+16	EYA4;EGFR;WRAP53
positive regulation of chemotaxis (GO:0050921)	1945-03-01	0.353897512231332	1.45302e+16	1.50932e+16	STX3;FGF2;THBS1
spindle assembly (GO:0051225)	1984-05-01	0.35899327862048047	1.28773e+16	1.31922e+16	GOLGA8T;HDAC3;STAG2;GOLGA8Q;CLASP1
regulation of cardiac muscle cell contraction (GO:0086004)	2027-02-01	0.3634987991490221	1.62709e+16	1.64659e+16	PDE4D;DSG2
cellular response to cadmium ion (GO:0071276)	2027-02-01	0.3634987991490221	1.62709e+16	1.64659e+16	AKR1C3;EGFR
regulation of vasculature development (GO:1901342)	2027-02-01	0.3634987991490221	1.62709e+16	1.64659e+16	FGF2;EPHA2
negative regulation of actin filament bundle assembly (GO:0032232)	2027-02-01	0.3634987991490221	1.62709e+16	1.64659e+16	PIK3R1;CLASP1
negative regulation of plasma membrane bounded cell projection assembly (GO:0120033)	2027-02-01	0.3634987991490221	1.62709e+16	1.64659e+16	CDK10;SLIT2
positive regulation of gene silencing by miRNA (GO:2000637)	2027-02-01	0.3634987991490221	1.62709e+16	1.64659e+16	AJUBA;EGFR
positive regulation of mitotic cell cycle (GO:0045931)	2027-02-01	0.3634987991490221	1.62709e+16	1.64659e+16	FOXA1;PPP1R10
positive regulation of muscle cell differentiation (GO:0051149)	2027-02-01	0.3634987991490221	1.62709e+16	1.64659e+16	MEF2A;CTNNA2
ERBB signaling pathway (GO:0038127)	1966-04-01	0.37462527937779216	1.31243e+16	1.28858e+16	PIK3R1;SOS1;EGFR;PTK2
positive regulation of endothelial cell migration (GO:0010595)	1986-05-01	0.37780211513699147	1255805644873160	1.22238e+16	GPI;ITGB1BP1;FGF2;THBS1;AGT
protein processing (GO:0016485)	6/106	0.37882749663934273	1.22073e+16	1.18493e+16	ADAM19;F9;CD5L;TMPRSS2;KLK2;SPPL3
small GTPase mediated signal transduction (GO:0007264)	6/106	0.37882749663934273	1.22073e+16	1.18493e+16	SHTN1;CCDC88A;SHOC2;RGL1;SOS1;FGF2
regulation of wound healing (GO:0061041)	1947-03-01	0.37977263204307665	1.38683e+16	1.3427e+16	CASK;FGF2;PTK2
regulation of calcineurin-NFAT signaling cascade (GO:0070884)	2028-02-01	0.3805458775760797	1564431295200520	151147300730206	DYRK2;SPPL3
regulation of microtubule polymerization or depolymerization (GO:0031110)	2028-02-01	0.3805458775760797	1564431295200520	151147300730206	MAP1B;CLASP1
regulation of neuron migration (GO:2001222)	2028-02-01	0.3805458775760797	1564431295200520	151147300730206	SHTN1;CTNNA2
regulation of small molecule metabolic process (GO:0062012)	2028-02-01	0.3805458775760797	1564431295200520	151147300730206	ARV1;PDK1
response to ketone (GO:1901654)	2028-02-01	0.3805458775760797	1564431295200520	151147300730206	SLIT2;THBS1
sarcomere organization (GO:0045214)	2028-02-01	0.3805458775760797	1564431295200520	151147300730206	MYH3;MYPN
leukocyte cell-cell adhesion (GO:0007159)	2028-02-01	0.3805458775760797	1564431295200520	151147300730206	CD40LG;MSN
transcription by RNA polymerase III (GO:0006383)	2028-02-01	0.3805458775760797	1564431295200520	151147300730206	IVNS1ABP;ZNF345
negative regulation of phosphatase activity (GO:0010923)	2028-02-01	0.3805458775760797	1564431295200520	151147300730206	PPP1R15A;PPP4R4
positive regulation of cell communication (GO:0010647)	2028-02-01	0.3805458775760797	1564431295200520	151147300730206	GRIK2;CARTPT
positive regulation of protein import into nucleus (GO:0042307)	2028-02-01	0.3805458775760797	1564431295200520	151147300730206	HDAC3;PIK3R1
protein depolymerization (GO:0051261)	2028-02-01	0.3805458775760797	1564431295200520	151147300730206	GSN;MICAL2
protein prenylation (GO:0018342)	2021-10-01	0.3815038722967309	2.25934e+16	217717584501857	PGGT1B
receptor recycling (GO:0001881)	2021-10-01	0.3815038722967309	2.25934e+16	217717584501857	SORL1
regulation of actin filament-based movement (GO:1903115)	2021-10-01	0.3815038722967309	2.25934e+16	217717584501857	PDE4D
arachidonate transport (GO:1903963)	2021-10-01	0.3815038722967309	2.25934e+16	217717584501857	PNPLA8
arachidonic acid secretion (GO:0050482)	2021-10-01	0.3815038722967309	2.25934e+16	217717584501857	PNPLA8
calcium import into the mitochondrion (GO:0036444)	2021-10-01	0.3815038722967309	2.25934e+16	217717584501857	MICU3
regulation of cell-cell adhesion mediated by integrin (GO:0033632)	2021-10-01	0.3815038722967309	2.25934e+16	217717584501857	DPP4
regulation of DNA damage checkpoint (GO:2000001)	2021-10-01	0.3815038722967309	2.25934e+16	217717584501857	WDR76
regulation of endoplasmic reticulum unfolded protein response (GO:1900101)	2021-10-01	0.3815038722967309	2.25934e+16	217717584501857	PIK3R1
chloride ion homeostasis (GO:0055064)	2021-10-01	0.3815038722967309	2.25934e+16	217717584501857	SLC12A6
regulation of leukocyte tethering or rolling (GO:1903236)	2021-10-01	0.3815038722967309	2.25934e+16	217717584501857	CXCL12
cytoplasmic pattern recognition receptor signaling pathway in response to virus (GO:0039528)	2021-10-01	0.3815038722967309	2.25934e+16	217717584501857	OAS3
dicarboxylic acid biosynthetic process (GO:0043650)	2021-10-01	0.3815038722967309	2.25934e+16	217717584501857	HAAO
DNA dealkylation (GO:0035510)	2021-10-01	0.3815038722967309	2.25934e+16	217717584501857	ASCC3
DNA dealkylation involved in DNA repair (GO:0006307)	2021-10-01	0.3815038722967309	2.25934e+16	217717584501857	ASCC3
regulation of peptidyl-lysine acetylation (GO:2000756)	2021-10-01	0.3815038722967309	2.25934e+16	217717584501857	DIP2B
regulation of podosome assembly (GO:0071801)	2021-10-01	0.3815038722967309	2.25934e+16	217717584501857	GSN
regulation of store-operated calcium entry (GO:2001256)	2021-10-01	0.3815038722967309	2.25934e+16	217717584501857	SLC8B1
regulation of tau-protein kinase activity (GO:1902947)	2021-10-01	0.3815038722967309	2.25934e+16	217717584501857	SORL1
G protein-coupled serotonin receptor signaling pathway (GO:0098664)	2021-10-01	0.3815038722967309	2.25934e+16	217717584501857	HTR5A
regulation of type B pancreatic cell development (GO:2000074)	2021-10-01	0.3815038722967309	2.25934e+16	217717584501857	FOXO1
renal filtration (GO:0097205)	2021-10-01	0.3815038722967309	2.25934e+16	217717584501857	TBC1D8B
granulocyte activation (GO:0036230)	2021-10-01	0.3815038722967309	2.25934e+16	217717584501857	CXCL6
histone H4 deacetylation (GO:0070933)	2021-10-01	0.3815038722967309	2.25934e+16	217717584501857	HDAC3
indolalkylamine catabolic process (GO:0046218)	2021-10-01	0.3815038722967309	2.25934e+16	217717584501857	HAAO
iron ion transmembrane transport (GO:0034755)	2021-10-01	0.3815038722967309	2.25934e+16	217717584501857	SLC11A2
small nucleolar ribonucleoprotein complex assembly (GO:0000491)	2021-10-01	0.3815038722967309	2.25934e+16	217717584501857	ZNHIT6
lipoprotein transport (GO:0042953)	2021-10-01	0.3815038722967309	2.25934e+16	217717584501857	ZDHHC17
low-density lipoprotein particle receptor catabolic process (GO:0032802)	2021-10-01	0.3815038722967309	2.25934e+16	217717584501857	VLDLR
low-density lipoprotein receptor particle metabolic process (GO:0032799)	2021-10-01	0.3815038722967309	2.25934e+16	217717584501857	VLDLR
lung epithelium development (GO:0060428)	2021-10-01	0.3815038722967309	2.25934e+16	217717584501857	WNT7B
sulfur amino acid catabolic process (GO:0000098)	2021-10-01	0.3815038722967309	2.25934e+16	217717584501857	CTH
telomeric loop disassembly (GO:0090657)	2021-10-01	0.3815038722967309	2.25934e+16	217717584501857	SLX4
membrane lipid catabolic process (GO:0046466)	2021-10-01	0.3815038722967309	2.25934e+16	217717584501857	PDXDC1
urea cycle (GO:0000050)	2021-10-01	0.3815038722967309	2.25934e+16	217717584501857	ASL
modification-dependent macromolecule catabolic process (GO:0043632)	2021-10-01	0.3815038722967309	2.25934e+16	217717584501857	CHFR
modulation by symbiont of host process (GO:0044003)	2021-10-01	0.3815038722967309	2.25934e+16	217717584501857	PGK1
monovalent inorganic anion homeostasis (GO:0055083)	2021-10-01	0.3815038722967309	2.25934e+16	217717584501857	SLC12A6
muscle cell migration (GO:0014812)	2021-10-01	0.3815038722967309	2.25934e+16	217717584501857	ITGB1BP1
myelin assembly (GO:0032288)	2021-10-01	0.3815038722967309	2.25934e+16	217717584501857	PMP22
myelin maintenance (GO:0043217)	2021-10-01	0.3815038722967309	2.25934e+16	217717584501857	CXCR4
negative regulation of alpha-beta T cell proliferation (GO:0046642)	2021-10-01	0.3815038722967309	2.25934e+16	217717584501857	CD274
negative regulation of cAMP-mediated signaling (GO:0043951)	2021-10-01	0.3815038722967309	2.25934e+16	217717584501857	PDE4D
negative regulation of establishment of protein localization (GO:1904950)	2021-10-01	0.3815038722967309	2.25934e+16	217717584501857	CORO2B
negative regulation of extracellular matrix organization (GO:1903054)	2021-10-01	0.3815038722967309	2.25934e+16	217717584501857	DPP4
negative regulation of inclusion body assembly (GO:0090084)	2021-10-01	0.3815038722967309	2.25934e+16	217717584501857	SORL1
negative regulation of interferon-beta production (GO:0032688)	2021-10-01	0.3815038722967309	2.25934e+16	217717584501857	REL
negative regulation of leukocyte migration (GO:0002686)	2021-10-01	0.3815038722967309	2.25934e+16	217717584501857	SLIT2
negative regulation of protein exit from endoplasmic reticulum (GO:0070862)	2021-10-01	0.3815038722967309	2.25934e+16	217717584501857	INSIG1
negative regulation of transmembrane transport (GO:0034763)	2021-10-01	0.3815038722967309	2.25934e+16	217717584501857	THBS1
nucleoside metabolic process (GO:0009116)	2021-10-01	0.3815038722967309	2.25934e+16	217717584501857	NME5
phosphatidylcholine catabolic process (GO:0034638)	2021-10-01	0.3815038722967309	2.25934e+16	217717584501857	PNPLA8
positive regulation by symbiont of entry into host (GO:0075294)	2021-10-01	0.3815038722967309	2.25934e+16	217717584501857	TMPRSS2
positive regulation of coagulation (GO:0050820)	2021-10-01	0.3815038722967309	2.25934e+16	217717584501857	THBS1
positive regulation of establishment of protein localization to telomere (GO:1904851)	2021-10-01	0.3815038722967309	2.25934e+16	217717584501857	WRAP53
positive regulation of hemostasis (GO:1900048)	2021-10-01	0.3815038722967309	2.25934e+16	217717584501857	THBS1
positive regulation of mRNA 3'-end processing (GO:0031442)	2021-10-01	0.3815038722967309	2.25934e+16	217717584501857	CPEB1
positive regulation of myoblast fusion (GO:1901741)	2021-10-01	0.3815038722967309	2.25934e+16	217717584501857	ADGRB1
positive regulation of rRNA processing (GO:2000234)	2021-10-01	0.3815038722967309	2.25934e+16	217717584501857	HEATR1
positive regulation of T cell apoptotic process (GO:0070234)	2021-10-01	0.3815038722967309	2.25934e+16	217717584501857	CD274
positive regulation of viral entry into host cell (GO:0046598)	2021-10-01	0.3815038722967309	2.25934e+16	217717584501857	TMPRSS2
primary alcohol catabolic process (GO:0034310)	2021-10-01	0.3815038722967309	2.25934e+16	217717584501857	AKR1C3
production of siRNA involved in RNA interference (GO:0030422)	2021-10-01	0.3815038722967309	2.25934e+16	217717584501857	HENMT1
positive regulation of transferase activity (GO:0051347)	8/148	0.3922216899717864	1162642089093700	1.08815e+16	RFC5;EPHA7;HMBOX1;CHTF8;SORL1;EGFR;EPHA2;WRAP53
base-excision repair (GO:0006284)	1948-03-01	0.39262920189827	1.35594e+16	1.26765e+16	RFC5;SMUG1;RFC1
cellular response to alcohol (GO:0097306)	1948-03-01	0.39262920189827	1.35594e+16	1.26765e+16	OSBPL7;GNG2;AKR1C3
substrate adhesion-dependent cell spreading (GO:0034446)	1948-03-01	0.39262920189827	1.35594e+16	1.26765e+16	LAMA5;PIK3R1;ANTXR1
positive regulation of DNA repair (GO:0045739)	1948-03-01	0.39262920189827	1.35594e+16	1.26765e+16	EYA4;EGFR;WRAP53
regulation of DNA biosynthetic process (GO:2000278)	2029-02-01	0.39739581777272387	1.50641e+16	1.39015e+16	HMBOX1;FGF2
establishment of mitotic spindle localization (GO:0040001)	2029-02-01	0.39739581777272387	1.50641e+16	1.39015e+16	CLASP1;NDEL1
homologous chromosome pairing at meiosis (GO:0007129)	2029-02-01	0.39739581777272387	1.50641e+16	1.39015e+16	MEIOB;REC8
telomere maintenance via telomerase (GO:0007004)	2029-02-01	0.39739581777272387	1.50641e+16	1.39015e+16	RFC1;WRAP53
negative regulation of epithelial to mesenchymal transition (GO:0010719)	2029-02-01	0.39739581777272387	1.50641e+16	1.39015e+16	FOXA1;FUZ
positive regulation of extrinsic apoptotic signaling pathway (GO:2001238)	2029-02-01	0.39739581777272387	1.50641e+16	1.39015e+16	THBS1;AGT
muscle contraction (GO:0006936)	7/129	0.4019086800973676	1.16726e+16	1.064e+16	ACTA2;MYH3;CALD1;CHRNE;SSPN;UTRN;ALDOA
regulation of interferon-beta production (GO:0032648)	1949-03-01	0.4054160671451941	1.32639e+16	1197519110086310	TRAF3;OAS3;REL
oligosaccharide metabolic process (GO:0009311)	1949-03-01	0.4054160671451941	1.32639e+16	1197519110086310	FUT8;ST6GAL2;ST6GALNAC6
actin filament network formation (GO:0051639)	2021-11-01	0.41052580081948037	2.0333e+16	1810278543844570	ACTN1
protein oxidation (GO:0018158)	2021-11-01	0.41052580081948037	2.0333e+16	1810278543844570	TMX3
pyrimidine nucleoside salvage (GO:0043097)	2021-11-01	0.41052580081948037	2.0333e+16	1810278543844570	DCK
pyrimidine-containing compound salvage (GO:0008655)	2021-11-01	0.41052580081948037	2.0333e+16	1810278543844570	DCK
axonal transport of mitochondrion (GO:0019896)	2021-11-01	0.41052580081948037	2.0333e+16	1810278543844570	TRAK2
regulation of cardiac muscle cell apoptotic process (GO:0010665)	2021-11-01	0.41052580081948037	2.0333e+16	1810278543844570	PPP1R10
regulation of CD4-positive, alpha-beta T cell proliferation (GO:2000561)	2021-11-01	0.41052580081948037	2.0333e+16	1810278543844570	CD274
calcineurin-NFAT signaling cascade (GO:0033173)	2021-11-01	0.41052580081948037	2.0333e+16	1810278543844570	NFAT5
camera-type eye morphogenesis (GO:0048593)	2021-11-01	0.41052580081948037	2.0333e+16	1810278543844570	IFT122
carnitine shuttle (GO:0006853)	2021-11-01	0.41052580081948037	2.0333e+16	1810278543844570	ACACB
regulation of cysteine-type endopeptidase activity involved in apoptotic signaling pathway (GO:2001267)	2021-11-01	0.41052580081948037	2.0333e+16	1810278543844570	GSN
regulation of dendritic cell apoptotic process (GO:2000668)	2021-11-01	0.41052580081948037	2.0333e+16	1810278543844570	CXCL12
regulation of endocytic recycling (GO:2001135)	2021-11-01	0.41052580081948037	2.0333e+16	1810278543844570	SORL1
regulation of ERAD pathway (GO:1904292)	2021-11-01	0.41052580081948037	2.0333e+16	1810278543844570	USP25
cellular response to cholesterol (GO:0071397)	2021-11-01	0.41052580081948037	2.0333e+16	1810278543844570	OSBPL7
regulation of establishment of protein localization to telomere (GO:0070203)	2021-11-01	0.41052580081948037	2.0333e+16	1810278543844570	WRAP53
cellular response to increased oxygen levels (GO:0036295)	2021-11-01	0.41052580081948037	2.0333e+16	1810278543844570	FOXO1
regulation of lipid kinase activity (GO:0043550)	2021-11-01	0.41052580081948037	2.0333e+16	1810278543844570	PIK3R1
copper ion transport (GO:0006825)	2021-11-01	0.41052580081948037	2.0333e+16	1810278543844570	SLC11A2
cyclooxygenase pathway (GO:0019371)	2021-11-01	0.41052580081948037	2.0333e+16	1810278543844570	AKR1C3
regulation of monocyte chemotactic protein-1 production (GO:0071637)	2021-11-01	0.41052580081948037	2.0333e+16	1810278543844570	OAS3
ER-associated misfolded protein catabolic process (GO:0071712)	2021-11-01	0.41052580081948037	2.0333e+16	1810278543844570	UGGT1
establishment of endothelial intestinal barrier (GO:0090557)	2021-11-01	0.41052580081948037	2.0333e+16	1810278543844570	TJP3
establishment of epithelial cell apical/basal polarity (GO:0045198)	2021-11-01	0.41052580081948037	2.0333e+16	1810278543844570	MSN
regulation of T cell apoptotic process (GO:0070232)	2021-11-01	0.41052580081948037	2.0333e+16	1810278543844570	CD274
formation of extrachromosomal circular DNA (GO:0001325)	2021-11-01	0.41052580081948037	2.0333e+16	1810278543844570	SLX4
regulation of T-helper 2 cell cytokine production (GO:2000551)	2021-11-01	0.41052580081948037	2.0333e+16	1810278543844570	RSAD2
regulation of toll-like receptor 9 signaling pathway (GO:0034163)	2021-11-01	0.41052580081948037	2.0333e+16	1810278543844570	RSAD2
glucocorticoid biosynthetic process (GO:0006704)	2021-11-01	0.41052580081948037	2.0333e+16	1810278543844570	CYP11A1
glucocorticoid metabolic process (GO:0008211)	2021-11-01	0.41052580081948037	2.0333e+16	1810278543844570	CYP11A1
glutathione biosynthetic process (GO:0006750)	2021-11-01	0.41052580081948037	2.0333e+16	1810278543844570	CHAC1
response to corticosteroid (GO:0031960)	2021-11-01	0.41052580081948037	2.0333e+16	1810278543844570	AKR1C3
response to prostaglandin E (GO:0034695)	2021-11-01	0.41052580081948037	2.0333e+16	1810278543844570	GNG2
response to sterol (GO:0036314)	2021-11-01	0.41052580081948037	2.0333e+16	1810278543844570	INSIG1
induction of positive chemotaxis (GO:0050930)	2021-11-01	0.41052580081948037	2.0333e+16	1810278543844570	CXCL12
inositol phosphate biosynthetic process (GO:0032958)	2021-11-01	0.41052580081948037	2.0333e+16	1810278543844570	FGF2
insulin-like growth factor receptor signaling pathway (GO:0048009)	2021-11-01	0.41052580081948037	2.0333e+16	1810278543844570	PIK3R1
signal peptide processing (GO:0006465)	2021-11-01	0.41052580081948037	2.0333e+16	1810278543844570	SPPL3
isotype switching (GO:0045190)	2021-11-01	0.41052580081948037	2.0333e+16	1810278543844570	CD40LG
lipoprotein localization (GO:0044872)	2021-11-01	0.41052580081948037	2.0333e+16	1810278543844570	ZDHHC17
t-circle formation (GO:0090656)	2021-11-01	0.41052580081948037	2.0333e+16	1810278543844570	SLX4
telomere maintenance via telomere trimming (GO:0090737)	2021-11-01	0.41052580081948037	2.0333e+16	1810278543844570	SLX4
tryptophan catabolic process (GO:0006569)	2021-11-01	0.41052580081948037	2.0333e+16	1810278543844570	HAAO
tryptophan metabolic process (GO:0006568)	2021-11-01	0.41052580081948037	2.0333e+16	1810278543844570	HAAO
vasoconstriction (GO:0042310)	2021-11-01	0.41052580081948037	2.0333e+16	1810278543844570	ACTA2
negative regulation of activated T cell proliferation (GO:0046007)	2021-11-01	0.41052580081948037	2.0333e+16	1810278543844570	CD274
negative regulation of bone remodeling (GO:0046851)	2021-11-01	0.41052580081948037	2.0333e+16	1810278543844570	CARTPT
negative regulation of protein maturation (GO:1903318)	2021-11-01	0.41052580081948037	2.0333e+16	1810278543844570	CHAC1
negative regulation of sprouting angiogenesis (GO:1903671)	2021-11-01	0.41052580081948037	2.0333e+16	1810278543844570	THBS1
peptidyl-proline hydroxylation (GO:0019511)	2021-11-01	0.41052580081948037	2.0333e+16	1810278543844570	EGLN2
positive regulation of actin nucleation (GO:0051127)	2021-11-01	0.41052580081948037	2.0333e+16	1810278543844570	GSN
positive regulation of alcohol biosynthetic process (GO:1902932)	2021-11-01	0.41052580081948037	2.0333e+16	1810278543844570	CD244
positive regulation of dendrite development (GO:1900006)	2021-11-01	0.41052580081948037	2.0333e+16	1810278543844570	VLDLR
positive regulation of posttranscriptional gene silencing (GO:0060148)	2021-11-01	0.41052580081948037	2.0333e+16	1810278543844570	AJUBA
positive regulation of production of miRNAs involved in gene silencing by miRNA (GO:1903800)	2021-11-01	0.41052580081948037	2.0333e+16	1810278543844570	EGFR
positive regulation of transcription from RNA polymerase II promoter in response to endoplasmic reticulum stress (GO:1990440)	2021-11-01	0.41052580081948037	2.0333e+16	1810278543844570	ATF3
positive regulation of transforming growth factor beta production (GO:0071636)	2021-11-01	0.41052580081948037	2.0333e+16	1810278543844570	THBS1
positive regulation of triglyceride biosynthetic process (GO:0010867)	2021-11-01	0.41052580081948037	2.0333e+16	1810278543844570	SREBF1
response to endoplasmic reticulum stress (GO:0034976)	6/110	0.41261316830810907	1.17353e+16	1.03886e+16	ERO1A;PPP1R15A;CHAC1;PIK3R1;THBS1;ATF3
protein N-linked glycosylation via asparagine (GO:0018279)	1930-02-01	0.4140296147576681	1.45253e+16	1.28087e+16	FUT8;UGGT1
regulation of protein localization to membrane (GO:1905475)	1930-02-01	0.4140296147576681	1.45253e+16	1.28087e+16	GSN;GPC6
establishment of spindle orientation (GO:0051294)	1930-02-01	0.4140296147576681	1.45253e+16	1.28087e+16	CLASP1;NDEL1
regulation of vasoconstriction (GO:0019229)	1930-02-01	0.4140296147576681	1.45253e+16	1.28087e+16	KCNMB4;AGT
respiratory tube development (GO:0030323)	1930-02-01	0.4140296147576681	1.45253e+16	1.28087e+16	WNT7B;FGF2
RNA-dependent DNA biosynthetic process (GO:0006278)	1930-02-01	0.4140296147576681	1.45253e+16	1.28087e+16	RFC1;WRAP53
maintenance of blood-brain barrier (GO:0035633)	1930-02-01	0.4140296147576681	1.45253e+16	1.28087e+16	WNK3;TJP3
maturation of SSU-rRNA from tricistronic rRNA transcript (SSU-rRNA, 5.8S rRNA, LSU-rRNA) (GO:0000462)	1930-02-01	0.4140296147576681	1.45253e+16	1.28087e+16	HEATR1;RPP40
microtubule polymerization (GO:0046785)	1930-02-01	0.4140296147576681	1.45253e+16	1.28087e+16	CLASP1;NDEL1
morphogenesis of an epithelium (GO:0002009)	1930-02-01	0.4140296147576681	1.45253e+16	1.28087e+16	LAMA5;LAMA3
mRNA splice site selection (GO:0006376)	1930-02-01	0.4140296147576681	1.45253e+16	1.28087e+16	SF3A2;SFSWAP
negative regulation of cytoskeleton organization (GO:0051494)	1930-02-01	0.4140296147576681	1.45253e+16	1.28087e+16	SLIT2;CLASP1
non-motile cilium assembly (GO:1905515)	1930-02-01	0.4140296147576681	1.45253e+16	1.28087e+16	IFT122;FUZ
positive regulation of DNA recombination (GO:0045911)	1930-02-01	0.4140296147576681	1.45253e+16	1.28087e+16	WDR48;WRAP53
positive regulation of protein import (GO:1904591)	1930-02-01	0.4140296147576681	1.45253e+16	1.28087e+16	HDAC3;PIK3R1
primary neural tube formation (GO:0014020)	1930-02-01	0.4140296147576681	1.45253e+16	1.28087e+16	IFT122;FUZ
COPII-coated vesicle budding (GO:0090114)	1970-04-01	0.41747839580276885	1.23263e+16	1.07673e+16	NAPA;SEC23A;TRAPPC6B;CNIH3
sterol metabolic process (GO:0016125)	1970-04-01	0.41747839580276885	1.23263e+16	1.07673e+16	ARV1;INSIG2;CYP11A1;INSIG1
negative regulation of viral process (GO:0048525)	1970-04-01	0.41747839580276885	1.23263e+16	1.07673e+16	RSAD2;SLPI;OAS3;MID2
regulation of endopeptidase activity (GO:0052548)	1971-04-01	0.4280973949820536	1.21416e+16	1.0301e+16	SERPINI1;SERPINB7;SERPINB8;AGT
fatty acid biosynthetic process (GO:0006633)	1971-04-01	0.4280973949820536	1.21416e+16	1.0301e+16	ASAH2;HPGD;ACSM1;ELOVL6
'de novo' posttranslational protein folding (GO:0051084)	1931-02-01	0.4304304758517674	1.40237e+16	1182157221971860	ERO1A;UGGT1
activation of protein kinase B activity (GO:0032148)	1931-02-01	0.4304304758517674	1.40237e+16	1182157221971860	CCDC88A;ITGB1BP1
purine nucleoside bisphosphate metabolic process (GO:0034032)	1931-02-01	0.4304304758517674	1.40237e+16	1182157221971860	ACSM1;ACOT2
aminoglycan catabolic process (GO:0006026)	1931-02-01	0.4304304758517674	1.40237e+16	1182157221971860	OVGP1;GPC6
regulation of cellular component size (GO:0032535)	1931-02-01	0.4304304758517674	1.40237e+16	1182157221971860	PPP1R15A;MSN
regulation of cellular pH (GO:0030641)	1931-02-01	0.4304304758517674	1.40237e+16	1182157221971860	SLC4A1;SLC4A2
cellular nitrogen compound biosynthetic process (GO:0044271)	1931-02-01	0.4304304758517674	1.40237e+16	1182157221971860	ASAH2;SPTLC3
embryonic skeletal system morphogenesis (GO:0048704)	1931-02-01	0.4304304758517674	1.40237e+16	1182157221971860	IRX5;FUZ
ribonucleoside bisphosphate metabolic process (GO:0033875)	1931-02-01	0.4304304758517674	1.40237e+16	1182157221971860	ACSM1;ACOT2
steroid hormone biosynthetic process (GO:0120178)	1931-02-01	0.4304304758517674	1.40237e+16	1182157221971860	CYP11A1;HSD17B11
tube closure (GO:0060606)	1931-02-01	0.4304304758517674	1.40237e+16	1182157221971860	IFT122;FUZ
organelle transport along microtubule (GO:0072384)	1931-02-01	0.4304304758517674	1.40237e+16	1182157221971860	TRAK2;NDEL1
peptidyl-asparagine modification (GO:0018196)	1931-02-01	0.4304304758517674	1.40237e+16	1182157221971860	FUT8;UGGT1
phospholipid translocation (GO:0045332)	1931-02-01	0.4304304758517674	1.40237e+16	1182157221971860	ATP8B2;PLSCR2
positive regulation of locomotion (GO:0040017)	1931-02-01	0.4304304758517674	1.40237e+16	1182157221971860	STX3;THBS1
positive regulation of proteolysis involved in cellular protein catabolic process (GO:1903052)	1931-02-01	0.4304304758517674	1.40237e+16	1182157221971860	OSBPL7;PTK2
positive regulation of RNA splicing (GO:0033120)	1931-02-01	0.4304304758517674	1.40237e+16	1182157221971860	PIK3R1;HNRNPLL
regulation of axonogenesis (GO:0050770)	1951-03-01	0.43073764132328646	1.27099e+16	1.0705e+16	CHN1;MAP6;SLIT2
regulation of substrate adhesion-dependent cell spreading (GO:1900024)	1951-03-01	0.43073764132328646	1.27099e+16	1.0705e+16	AP1AR;ITGB1BP1;PTK2
negative regulation of protein ubiquitination (GO:0031397)	1951-03-01	0.43073764132328646	1.27099e+16	1.0705e+16	IVNS1ABP;SVBP;ADGRB1
protein localization to membrane (GO:0072657)	10/195	0.43225802312628553	1.09955e+16	0.9222247881735616	TSPAN14;PACS1;RAB12;WNK3;FCHO2;ITGB1BP1;TNIK;ANK1;EPHA2;TM9SF3
regulation of lipid metabolic process (GO:0019216)	1992-05-01	0.43398419278439954	1.16883e+16	0.9756765043625565	NCOA1;SREBF1;HDAC3;ELOVL6;ACACB
positive regulation of metabolic process (GO:0009893)	6/113	0.4378358509657311	1140447635473900	0.9419084846558596	PLAC8;GATM;HDAC3;CXCR4;ELOVL6;ACACB
actin crosslink formation (GO:0051764)	2021-12-01	0.4381873031094865	1.84836e+16	1525094428033230	DPYSL3
pyrimidine-containing compound metabolic process (GO:0072527)	2021-12-01	0.4381873031094865	1.84836e+16	1525094428033230	DCK
regulation of actin nucleation (GO:0051125)	2021-12-01	0.4381873031094865	1.84836e+16	1525094428033230	GSN
regulation of alcohol biosynthetic process (GO:1902930)	2021-12-01	0.4381873031094865	1.84836e+16	1525094428033230	SREBF1
brain morphogenesis (GO:0048854)	2021-12-01	0.4381873031094865	1.84836e+16	1525094428033230	CTNNA2
regulation of cell communication by electrical coupling involved in cardiac conduction (GO:1901844)	2021-12-01	0.4381873031094865	1.84836e+16	1525094428033230	PDE4D
calcineurin-mediated signaling (GO:0097720)	2021-12-01	0.4381873031094865	1.84836e+16	1525094428033230	NFAT5
regulation of cholesterol esterification (GO:0010872)	2021-12-01	0.4381873031094865	1.84836e+16	1525094428033230	AGT
regulation of chromatin binding (GO:0035561)	2021-12-01	0.4381873031094865	1.84836e+16	1525094428033230	HMBOX1
cellular response to fluid shear stress (GO:0071498)	2021-12-01	0.4381873031094865	1.84836e+16	1525094428033230	HDAC3
regulation of myoblast fusion (GO:1901739)	2021-12-01	0.4381873031094865	1.84836e+16	1525094428033230	ADGRB1
regulation of plasminogen activation (GO:0010755)	2021-12-01	0.4381873031094865	1.84836e+16	1525094428033230	THBS1
epithelial cell-cell adhesion (GO:0090136)	2021-12-01	0.4381873031094865	1.84836e+16	1525094428033230	SERPINB8
regulation of sensory perception (GO:0051931)	2021-12-01	0.4381873031094865	1.84836e+16	1525094428033230	MGLL
exit from mitosis (GO:0010458)	2021-12-01	0.4381873031094865	1.84836e+16	1525094428033230	CLASP1
regulation of ventricular cardiac muscle cell action potential (GO:0098911)	2021-12-01	0.4381873031094865	1.84836e+16	1525094428033230	DSG2
hemidesmosome assembly (GO:0031581)	2021-12-01	0.4381873031094865	1.84836e+16	1525094428033230	LAMA3
homocysteine metabolic process (GO:0050667)	2021-12-01	0.4381873031094865	1.84836e+16	1525094428033230	CTH
intrinsic apoptotic signaling pathway in response to oxidative stress (GO:0008631)	2021-12-01	0.4381873031094865	1.84836e+16	1525094428033230	PDK1
serine family amino acid biosynthetic process (GO:0009070)	2021-12-01	0.4381873031094865	1.84836e+16	1525094428033230	CTH
microtubule anchoring (GO:0034453)	2021-12-01	0.4381873031094865	1.84836e+16	1525094428033230	CLASP1
mitochondrial electron transport, ubiquinol to cytochrome c (GO:0006122)	2021-12-01	0.4381873031094865	1.84836e+16	1525094428033230	UQCRC1
mitochondrial genome maintenance (GO:0000002)	2021-12-01	0.4381873031094865	1.84836e+16	1525094428033230	MEF2A
motile cilium assembly (GO:0044458)	2021-12-01	0.4381873031094865	1.84836e+16	1525094428033230	SPATA6
negative regulation of calcineurin-mediated signaling (GO:0106057)	2021-12-01	0.4381873031094865	1.84836e+16	1525094428033230	DYRK2
negative regulation of calcineurin-NFAT signaling cascade (GO:0070885)	2021-12-01	0.4381873031094865	1.84836e+16	1525094428033230	DYRK2
negative regulation of cardiac muscle hypertrophy (GO:0010614)	2021-12-01	0.4381873031094865	1.84836e+16	1525094428033230	FOXO1
negative regulation of cilium assembly (GO:1902018)	2021-12-01	0.4381873031094865	1.84836e+16	1525094428033230	CDK10
negative regulation of heart contraction (GO:0045822)	2021-12-01	0.4381873031094865	1.84836e+16	1525094428033230	PDE4D
negative regulation of leukocyte apoptotic process (GO:2000107)	2021-12-01	0.4381873031094865	1.84836e+16	1525094428033230	CXCL12
negative regulation of leukocyte chemotaxis (GO:0002689)	2021-12-01	0.4381873031094865	1.84836e+16	1525094428033230	SLIT2
negative regulation of vascular permeability (GO:0043116)	2021-12-01	0.4381873031094865	1.84836e+16	1525094428033230	SLIT2
neurotransmitter uptake (GO:0001504)	2021-12-01	0.4381873031094865	1.84836e+16	1525094428033230	SLC22A3
nonribosomal peptide biosynthetic process (GO:0019184)	2021-12-01	0.4381873031094865	1.84836e+16	1525094428033230	CHAC1
nuclear body organization (GO:0030575)	2021-12-01	0.4381873031094865	1.84836e+16	1525094428033230	WRAP53
nucleoside salvage (GO:0043174)	2021-12-01	0.4381873031094865	1.84836e+16	1525094428033230	DCK
nucleotide-sugar metabolic process (GO:0009225)	2021-12-01	0.4381873031094865	1.84836e+16	1525094428033230	FUT8
positive regulation of branching involved in ureteric bud morphogenesis (GO:0090190)	2021-12-01	0.4381873031094865	1.84836e+16	1525094428033230	AGT
positive regulation of cellular senescence (GO:2000774)	2021-12-01	0.4381873031094865	1.84836e+16	1525094428033230	YPEL3
positive regulation of endoplasmic reticulum unfolded protein response (GO:1900103)	2021-12-01	0.4381873031094865	1.84836e+16	1525094428033230	PIK3R1
positive regulation of leukocyte proliferation (GO:0070665)	2021-12-01	0.4381873031094865	1.84836e+16	1525094428033230	PTK2
positive regulation of protein localization to chromosome, telomeric region (GO:1904816)	2021-12-01	0.4381873031094865	1.84836e+16	1525094428033230	WRAP53
positive regulation of protein maturation (GO:1903319)	2021-12-01	0.4381873031094865	1.84836e+16	1525094428033230	ASTL
positive regulation of sodium ion transmembrane transport (GO:1902307)	2021-12-01	0.4381873031094865	1.84836e+16	1525094428033230	WNK3
positive regulation of vascular permeability (GO:0043117)	2021-12-01	0.4381873031094865	1.84836e+16	1525094428033230	TJP3
amide biosynthetic process (GO:0043604)	1952-03-01	0.4432524857490071	1.24499e+16	1.01294e+16	ASAH2;SPTLC3;ASL
regulation of exocytosis (GO:0017157)	1952-03-01	0.4432524857490071	1.24499e+16	1.01294e+16	RAB26;RAB12;CLASP1
protein homotetramerization (GO:0051289)	1952-03-01	0.4432524857490071	1.24499e+16	1.01294e+16	CTH;ALDOA;ACACB
regulation of cell morphogenesis (GO:0022604)	1932-02-01	0.4465836552211192	1.35556e+16	1092752018851180	ZMYM4;PHIP
regulation of dendrite morphogenesis (GO:0048814)	1932-02-01	0.4465836552211192	1.35556e+16	1092752018851180	SARM1;TNIK
endodermal cell differentiation (GO:0035987)	1932-02-01	0.4465836552211192	1.35556e+16	1092752018851180	COL12A1;LAMA3
establishment or maintenance of epithelial cell apical/basal polarity (GO:0045197)	1932-02-01	0.4465836552211192	1.35556e+16	1092752018851180	MSN;ANK1
intra-Golgi vesicle-mediated transport (GO:0006891)	1932-02-01	0.4465836552211192	1.35556e+16	1092752018851180	NAPA;COG1
negative regulation of chemotaxis (GO:0050922)	1932-02-01	0.4465836552211192	1.35556e+16	1092752018851180	SLIT2;THBS1
positive regulation of interleukin-10 production (GO:0032733)	1932-02-01	0.4465836552211192	1.35556e+16	1092752018851180	CD274;CD40LG
positive regulation of telomere maintenance (GO:0032206)	1932-02-01	0.4465836552211192	1.35556e+16	1092752018851180	SLX4;PPP1R10
regulation of actin filament-based process (GO:0032970)	1973-04-01	0.4491757384626437	1178847407131550	0.9434799929773161	CCDC88A;CDK10;RND3;CORO2B
insulin receptor signaling pathway (GO:0008286)	1973-04-01	0.4491757384626437	1178847407131550	0.9434799929773161	PHIP;PIK3R1;SOS1;FOXO1
negative regulation of MAPK cascade (GO:0043409)	1994-05-01	0.4524984706283483	1.14244e+16	0.9059236727986625	DUSP4;ITGB1BP1;SORL1;FOXO1;AGT
regulation of stress fiber assembly (GO:0051492)	1974-04-01	0.45962292620199785	1.16195e+16	0.9032370378706772	CCDC88A;ITGB1BP1;PIK3R1;CLASP1
apoptotic cell clearance (GO:0043277)	1933-02-01	0.4624762992396468	1311759029500960	1.01158e+16	ADGRB1;THBS1
bile acid metabolic process (GO:0008206)	1933-02-01	0.4624762992396468	1311759029500960	1.01158e+16	OSBPL7;ACAA1
regulation of neurotransmitter secretion (GO:0046928)	1933-02-01	0.4624762992396468	1311759029500960	1.01158e+16	STX1B;KCNMB4
regulation of sprouting angiogenesis (GO:1903670)	1933-02-01	0.4624762992396468	1311759029500960	1.01158e+16	FGF2;THBS1
negative chemotaxis (GO:0050919)	1933-02-01	0.4624762992396468	1311759029500960	1.01158e+16	EPHA7;SLIT2
ion transport (GO:0006811)	6/116	0.4628523369364665	1.10917e+16	0.8544451920300449	SLC15A2;SLC26A7;SLC4A1;SLC4A2;SLC12A6;SLC8B1
sphingolipid metabolic process (GO:0006665)	6/116	0.4628523369364665	1.10917e+16	0.8544451920300449	ARV1;ASAH2;PDXDC1;SPTLC3;ELOVL6;ST6GALNAC6
pseudouridine synthesis (GO:0001522)	2013-01-01	0.4645520852438897	1.69424e+16	1.29894e+16	PUS1
alpha-linolenic acid metabolic process (GO:0036109)	2013-01-01	0.4645520852438897	1.69424e+16	1.29894e+16	ACAA1
pyrimidine deoxyribonucleotide catabolic process (GO:0009223)	2013-01-01	0.4645520852438897	1.69424e+16	1.29894e+16	SMUG1
AMP metabolic process (GO:0046033)	2013-01-01	0.4645520852438897	1.69424e+16	1.29894e+16	AMPD3
regulation of cell communication by electrical coupling (GO:0010649)	2013-01-01	0.4645520852438897	1.69424e+16	1.29894e+16	PDE4D
regulation of chemokine (C-X-C motif) ligand 2 production (GO:2000341)	2013-01-01	0.4645520852438897	1.69424e+16	1.29894e+16	OAS3
cellular biogenic amine metabolic process (GO:0006576)	2013-01-01	0.4645520852438897	1.69424e+16	1.29894e+16	SLC22A3
cellular potassium ion homeostasis (GO:0030007)	2013-01-01	0.4645520852438897	1.69424e+16	1.29894e+16	KCNMA1
regulation of fibrinolysis (GO:0051917)	2013-01-01	0.4645520852438897	1.69424e+16	1.29894e+16	THBS1
regulation of interleukin-5 production (GO:0032674)	2013-01-01	0.4645520852438897	1.69424e+16	1.29894e+16	PDE4D
regulation of leukocyte adhesion to vascular endothelial cell (GO:1904994)	2013-01-01	0.4645520852438897	1.69424e+16	1.29894e+16	NFAT5
detection of calcium ion (GO:0005513)	2013-01-01	0.4645520852438897	1.69424e+16	1.29894e+16	KCNMB4
embryonic appendage morphogenesis (GO:0035113)	2013-01-01	0.4645520852438897	1.69424e+16	1.29894e+16	MYH3
endonucleolytic cleavage of tricistronic rRNA transcript (SSU-rRNA, 5.8S rRNA, LSU-rRNA) (GO:0000479)	2013-01-01	0.4645520852438897	1.69424e+16	1.29894e+16	RPP40
entry into host (GO:0044409)	2013-01-01	0.4645520852438897	1.69424e+16	1.29894e+16	CXCR4
regulation of response to stress (GO:0080134)	2013-01-01	0.4645520852438897	1.69424e+16	1.29894e+16	CORO2B
establishment of protein localization to chromosome (GO:0070199)	2013-01-01	0.4645520852438897	1.69424e+16	1.29894e+16	LRWD1
regulation of short-term neuronal synaptic plasticity (GO:0048172)	2013-01-01	0.4645520852438897	1.69424e+16	1.29894e+16	GRIK2
fatty acid elongation (GO:0030497)	2013-01-01	0.4645520852438897	1.69424e+16	1.29894e+16	ELOVL6
glucan biosynthetic process (GO:0009250)	2013-01-01	0.4645520852438897	1.69424e+16	1.29894e+16	GYG2
regulation of tube diameter (GO:0035296)	2013-01-01	0.4645520852438897	1.69424e+16	1.29894e+16	ITGB1BP1
glycogen biosynthetic process (GO:0005978)	2013-01-01	0.4645520852438897	1.69424e+16	1.29894e+16	GYG2
relaxation of cardiac muscle (GO:0055119)	2013-01-01	0.4645520852438897	1.69424e+16	1.29894e+16	GSN
response to iron ion (GO:0010039)	2013-01-01	0.4645520852438897	1.69424e+16	1.29894e+16	SLC11A2
response to nitric oxide (GO:0071731)	2013-01-01	0.4645520852438897	1.69424e+16	1.29894e+16	FOXO1
icosanoid secretion (GO:0032309)	2013-01-01	0.4645520852438897	1.69424e+16	1.29894e+16	PNPLA8
intracellular sterol transport (GO:0032366)	2013-01-01	0.4645520852438897	1.69424e+16	1.29894e+16	ARV1
intraciliary retrograde transport (GO:0035721)	2013-01-01	0.4645520852438897	1.69424e+16	1.29894e+16	IFT122
lipid oxidation (GO:0034440)	2013-01-01	0.4645520852438897	1.69424e+16	1.29894e+16	ACSM1
vascular process in circulatory system (GO:0003018)	2013-01-01	0.4645520852438897	1.69424e+16	1.29894e+16	ITGB1BP1
very long-chain fatty acid biosynthetic process (GO:0042761)	2013-01-01	0.4645520852438897	1.69424e+16	1.29894e+16	ELOVL6
negative regulation of CD4-positive, alpha-beta T cell activation (GO:2000515)	2013-01-01	0.4645520852438897	1.69424e+16	1.29894e+16	CD274
negative regulation of endoplasmic reticulum unfolded protein response (GO:1900102)	2013-01-01	0.4645520852438897	1.69424e+16	1.29894e+16	PPP1R15A
negative regulation of mononuclear cell migration (GO:0071676)	2013-01-01	0.4645520852438897	1.69424e+16	1.29894e+16	SLIT2
negative regulation of myotube differentiation (GO:0010832)	2013-01-01	0.4645520852438897	1.69424e+16	1.29894e+16	HDAC3
negative regulation of nucleocytoplasmic transport (GO:0046823)	2013-01-01	0.4645520852438897	1.69424e+16	1.29894e+16	MDFIC
negative regulation of viral release from host cell (GO:1902187)	2013-01-01	0.4645520852438897	1.69424e+16	1.29894e+16	MID2
positive regulation of calcineurin-mediated signaling (GO:0106058)	2013-01-01	0.4645520852438897	1.69424e+16	1.29894e+16	SPPL3
positive regulation of calcineurin-NFAT signaling cascade (GO:0070886)	2013-01-01	0.4645520852438897	1.69424e+16	1.29894e+16	SPPL3
positive regulation of calcium ion import (GO:0090280)	2013-01-01	0.4645520852438897	1.69424e+16	1.29894e+16	CXCL12
positive regulation of cell aging (GO:0090343)	2013-01-01	0.4645520852438897	1.69424e+16	1.29894e+16	YPEL3
positive regulation of cellular carbohydrate metabolic process (GO:0010676)	2013-01-01	0.4645520852438897	1.69424e+16	1.29894e+16	CD244
positive regulation of insulin receptor signaling pathway (GO:0046628)	2013-01-01	0.4645520852438897	1.69424e+16	1.29894e+16	SORL1
positive regulation of neuron migration (GO:2001224)	2013-01-01	0.4645520852438897	1.69424e+16	1.29894e+16	SHTN1
positive regulation of protein acetylation (GO:1901985)	2013-01-01	0.4645520852438897	1.69424e+16	1.29894e+16	DIP2B
positive regulation of protein exit from endoplasmic reticulum (GO:0070863)	2013-01-01	0.4645520852438897	1.69424e+16	1.29894e+16	SORL1
positive regulation of protein localization to cell surface (GO:2000010)	2013-01-01	0.4645520852438897	1.69424e+16	1.29894e+16	STX3
positive regulation of reactive oxygen species biosynthetic process (GO:1903428)	2013-01-01	0.4645520852438897	1.69424e+16	1.29894e+16	ADGRB1
positive regulation of sodium ion transport (GO:0010765)	2013-01-01	0.4645520852438897	1.69424e+16	1.29894e+16	WNK3
positive regulation of steroid metabolic process (GO:0045940)	2013-01-01	0.4645520852438897	1.69424e+16	1.29894e+16	AGT
positive regulation of transporter activity (GO:0032411)	2013-01-01	0.4645520852438897	1.69424e+16	1.29894e+16	WNK3
positive regulation of vascular endothelial cell proliferation (GO:1905564)	2013-01-01	0.4645520852438897	1.69424e+16	1.29894e+16	FGF2
regulation of potassium ion transmembrane transport (GO:1901379)	1954-03-01	0.4679454355670836	1196036489462090	0.9082743925424477	GNG2;KCNMA1;KCNMB4
negative regulation of viral genome replication (GO:0045071)	1954-03-01	0.4679454355670836	1196036489462090	0.9082743925424477	RSAD2;SLPI;OAS3
positive regulation of leukocyte chemotaxis (GO:0002690)	1954-03-01	0.4679454355670836	1196036489462090	0.9082743925424477	CXCL12;THBS1;PTK2
cell-substrate junction assembly (GO:0007044)	1934-02-01	0.47809730174816767	1.2707e+16	0.9377014799960467	ACTN1;LAMA3
neural tube closure (GO:0001843)	1934-02-01	0.47809730174816767	1.2707e+16	0.9377014799960467	IFT122;FUZ
positive regulation of epidermal growth factor receptor signaling pathway (GO:0045742)	1934-02-01	0.47809730174816767	1.2707e+16	0.9377014799960467	CCDC88A;AGT
positive regulation of protein dephosphorylation (GO:0035307)	1934-02-01	0.47809730174816767	1.2707e+16	0.9377014799960467	PPP1R15A;SPPL3
positive regulation of telomerase activity (GO:0051973)	1934-02-01	0.47809730174816767	1.2707e+16	0.9377014799960467	HMBOX1;WRAP53
protein dephosphorylation (GO:0006470)	7/139	0.47870074997397194	1.07826e+16	0.7943349925331213	DUSP4;PPP1R15A;PTPRE;PTPRB;PDP2;EYA4;PTPRG
positive regulation of cold-induced thermogenesis (GO:0120162)	1997-05-01	0.4799475620330097	1.10501e+16	0.8111670951951072	PLAC8;GATM;HDAC3;CXCR4;ELOVL6
pyruvate metabolic process (GO:0006090)	1955-03-01	0.4801074509462078	1.17297e+16	0.8606642733030797	GPI;PGK1;ALDOA
regulation of blood vessel endothelial cell migration (GO:0043535)	1955-03-01	0.4801074509462078	1.17297e+16	0.8606642733030797	FGF2;THBS1;EPHA2
ceramide metabolic process (GO:0006672)	1955-03-01	0.4801074509462078	1.17297e+16	0.8606642733030797	ASAH2;SPTLC3;ST6GALNAC6
negative regulation of protein modification by small protein conjugation or removal (GO:1903321)	1955-03-01	0.4801074509462078	1.17297e+16	0.8606642733030797	IVNS1ABP;SVBP;ADGRB1
positive regulation of response to DNA damage stimulus (GO:2001022)	1955-03-01	0.4801074509462078	1.17297e+16	0.8606642733030797	EYA4;EGFR;WRAP53
cellular response to hormone stimulus (GO:0032870)	1976-04-01	0.4803050568503183	1.12955e+16	0.8283374765991504	NCOA1;CYP11A1;AKR1C3;SLIT2
amyloid precursor protein catabolic process (GO:0042987)	2014-01-01	0.48968087315487324	1.56383e+16	1.11658e+16	ADAM19
antiviral innate immune response (GO:0140374)	2014-01-01	0.48968087315487324	1.56383e+16	1.11658e+16	ZDHHC11
regulation of chromatin organization (GO:1902275)	2014-01-01	0.48968087315487324	1.56383e+16	1.11658e+16	TLK2
cardiolipin metabolic process (GO:0032048)	2014-01-01	0.48968087315487324	1.56383e+16	1.11658e+16	PNPLA8
cellular copper ion homeostasis (GO:0006878)	2014-01-01	0.48968087315487324	1.56383e+16	1.11658e+16	COX19
regulation of gastrulation (GO:0010470)	2014-01-01	0.48968087315487324	1.56383e+16	1.11658e+16	CLASP1
ceramide transport (GO:0035627)	2014-01-01	0.48968087315487324	1.56383e+16	1.11658e+16	PLTP
regulation of integrin-mediated signaling pathway (GO:2001044)	2014-01-01	0.48968087315487324	1.56383e+16	1.11658e+16	ITGB1BP1
regulation of lamellipodium organization (GO:1902743)	2014-01-01	0.48968087315487324	1.56383e+16	1.11658e+16	EPHA2
COPII-coated vesicle cargo loading (GO:0090110)	2014-01-01	0.48968087315487324	1.56383e+16	1.11658e+16	SEC23A
regulation of sensory perception of pain (GO:0051930)	2014-01-01	0.48968087315487324	1.56383e+16	1.11658e+16	MGLL
relaxation of muscle (GO:0090075)	2014-01-01	0.48968087315487324	1.56383e+16	1.11658e+16	GSN
response to chemokine (GO:1990868)	2014-01-01	0.48968087315487324	1.56383e+16	1.11658e+16	CXCL12
histone H3-K4 trimethylation (GO:0080182)	2014-01-01	0.48968087315487324	1.56383e+16	1.11658e+16	WDR61
response to UV-A (GO:0070141)	2014-01-01	0.48968087315487324	1.56383e+16	1.11658e+16	EGFR
retinal metabolic process (GO:0042574)	2014-01-01	0.48968087315487324	1.56383e+16	1.11658e+16	AKR1C3
immune response-regulating cell surface receptor signaling pathway (GO:0002768)	2014-01-01	0.48968087315487324	1.56383e+16	1.11658e+16	BTLA
smooth muscle contraction (GO:0006939)	2014-01-01	0.48968087315487324	1.56383e+16	1.11658e+16	ACTA2
steroid catabolic process (GO:0006706)	2014-01-01	0.48968087315487324	1.56383e+16	1.11658e+16	HSD17B11
low-density lipoprotein particle remodeling (GO:0034374)	2014-01-01	0.48968087315487324	1.56383e+16	1.11658e+16	AGT
sulfate transport (GO:0008272)	2014-01-01	0.48968087315487324	1.56383e+16	1.11658e+16	SLC26A7
synaptic membrane adhesion (GO:0099560)	2014-01-01	0.48968087315487324	1.56383e+16	1.11658e+16	GPC6
manganese ion transport (GO:0006828)	2014-01-01	0.48968087315487324	1.56383e+16	1.11658e+16	SLC11A2
maturation of LSU-rRNA from tricistronic rRNA transcript (SSU-rRNA, 5.8S rRNA, LSU-rRNA) (GO:0000463)	2014-01-01	0.48968087315487324	1.56383e+16	1.11658e+16	ZNHIT6
microvillus organization (GO:0032528)	2014-01-01	0.48968087315487324	1.56383e+16	1.11658e+16	TNIK
vasodilation (GO:0042311)	2014-01-01	0.48968087315487324	1.56383e+16	1.11658e+16	KCNMA1
monoacylglycerol metabolic process (GO:0046462)	2014-01-01	0.48968087315487324	1.56383e+16	1.11658e+16	MGLL
negative regulation of cartilage development (GO:0061037)	2014-01-01	0.48968087315487324	1.56383e+16	1.11658e+16	PTHLH
negative regulation of interleukin-12 production (GO:0032695)	2014-01-01	0.48968087315487324	1.56383e+16	1.11658e+16	THBS1
negative regulation of mRNA splicing, via spliceosome (GO:0048025)	2014-01-01	0.48968087315487324	1.56383e+16	1.11658e+16	SFSWAP
negative regulation of smooth muscle cell migration (GO:0014912)	2014-01-01	0.48968087315487324	1.56383e+16	1.11658e+16	SLIT2
negative regulation of viral transcription (GO:0032897)	2014-01-01	0.48968087315487324	1.56383e+16	1.11658e+16	MID2
neuron fate commitment (GO:0048663)	2014-01-01	0.48968087315487324	1.56383e+16	1.11658e+16	PAX6
nucleoside phosphate biosynthetic process (GO:1901293)	2014-01-01	0.48968087315487324	1.56383e+16	1.11658e+16	CMPK2
nucleoside triphosphate metabolic process (GO:0009141)	2014-01-01	0.48968087315487324	1.56383e+16	1.11658e+16	CMPK2
polarized epithelial cell differentiation (GO:0030859)	2014-01-01	0.48968087315487324	1.56383e+16	1.11658e+16	MSN
positive regulation of cardiac muscle cell proliferation (GO:0060045)	2014-01-01	0.48968087315487324	1.56383e+16	1.11658e+16	FGF2
positive regulation of cellular response to insulin stimulus (GO:1900078)	2014-01-01	0.48968087315487324	1.56383e+16	1.11658e+16	SORL1
positive regulation of glycogen biosynthetic process (GO:0045725)	2014-01-01	0.48968087315487324	1.56383e+16	1.11658e+16	DYRK2
positive regulation of lymphocyte migration (GO:2000403)	2014-01-01	0.48968087315487324	1.56383e+16	1.11658e+16	CXCL12
positive regulation of potassium ion transmembrane transporter activity (GO:1901018)	2014-01-01	0.48968087315487324	1.56383e+16	1.11658e+16	GAL
positive regulation of sodium ion transmembrane transporter activity (GO:2000651)	2014-01-01	0.48968087315487324	1.56383e+16	1.11658e+16	WNK3
positive regulation of type 2 immune response (GO:0002830)	2014-01-01	0.48968087315487324	1.56383e+16	1.11658e+16	RSAD2
cholesterol metabolic process (GO:0008203)	1977-04-01	0.4905295260091746	1.11402e+16	0.7934816430790183	ARV1;INSIG2;CYP11A1;INSIG1
regulation of organelle assembly (GO:1902115)	1977-04-01	0.4905295260091746	1.11402e+16	0.7934816430790183	TBC1D19;GSN;MSN;EVI5
positive regulation of phosphatidylinositol 3-kinase signaling (GO:0014068)	1977-04-01	0.4905295260091746	1.11402e+16	0.7934816430790183	PIK3R1;FGF2;AGT;PTK2
Rho protein signal transduction (GO:0007266)	1956-03-01	0.4921367532004269	1.15078e+16	0.8159028527548632	SHTN1;EPS8L2;ARHGAP5
regulation of blood circulation (GO:1903522)	1935-02-01	0.49343716868761944	1232128982128980	0.8703263148186288	KCNMB4;AGT
regulation of muscle cell differentiation (GO:0051147)	1935-02-01	0.49343716868761944	1232128982128980	0.8703263148186288	MEF2A;CTNNA2
respiratory system development (GO:0060541)	1935-02-01	0.49343716868761944	1232128982128980	0.8703263148186288	WNT7B;FGF2
lung development (GO:0030324)	1935-02-01	0.49343716868761944	1232128982128980	0.8703263148186288	WNT7B;FGF2
negative regulation of neurogenesis (GO:0050768)	1935-02-01	0.49343716868761944	1232128982128980	0.8703263148186288	PAX6;SORL1
peptidyl-tyrosine dephosphorylation (GO:0035335)	1935-02-01	0.49343716868761944	1232128982128980	0.8703263148186288	DUSP4;PTPRB
negative regulation of apoptotic signaling pathway (GO:2001234)	1978-04-01	0.500669740201139	1.09891e+16	0.7602327466639324	ASAH2;BIRC6;PHIP;THBS1
regulation of reactive oxygen species metabolic process (GO:2000377)	1957-03-01	0.5040267490855258	1.12941e+16	0.773789295514423	AKR1C3;THBS1;AGT
cyclic-nucleotide-mediated signaling (GO:0019935)	1936-02-01	0.5084878916813903	1.19583e+16	0.8087544259153373	GAL;PDE4D
regulation of microtubule-based process (GO:0032886)	1936-02-01	0.5084878916813903	1.19583e+16	0.8087544259153373	MAP6;CLASP1
regulation of mRNA processing (GO:0050684)	1936-02-01	0.5084878916813903	1.19583e+16	0.8087544259153373	RBM39;KHDRBS3
regulation of sodium ion transport (GO:0002028)	1936-02-01	0.5084878916813903	1.19583e+16	0.8087544259153373	NKAIN3;WNK3
telomere maintenance via telomere lengthening (GO:0010833)	1936-02-01	0.5084878916813903	1.19583e+16	0.8087544259153373	RFC1;WRAP53
regulation of neuron projection development (GO:0010975)	8/165	0.5129529058861358	1.03582e+16	0.6914832836751946	STX1B;CCDC88A;DPYSL3;CHN1;SERPINI1;CTNNA2;MARK1;NDEL1
acetyl-CoA metabolic process (GO:0006084)	2015-01-01	0.513631551853918	1.45205e+16	0.9674274108826619	ACACB
pyrimidine nucleoside metabolic process (GO:0006213)	2015-01-01	0.513631551853918	1.45205e+16	0.9674274108826619	DHODH
regulation of branching involved in ureteric bud morphogenesis (GO:0090189)	2015-01-01	0.513631551853918	1.45205e+16	0.9674274108826619	AGT
C21-steroid hormone biosynthetic process (GO:0006700)	2015-01-01	0.513631551853918	1.45205e+16	0.9674274108826619	CYP11A1
cardiac myofibril assembly (GO:0055003)	2015-01-01	0.513631551853918	1.45205e+16	0.9674274108826619	MEF2A
regulation of clathrin-dependent endocytosis (GO:2000369)	2015-01-01	0.513631551853918	1.45205e+16	0.9674274108826619	SMAP1
regulation of cytoplasmic translation (GO:2000765)	2015-01-01	0.513631551853918	1.45205e+16	0.9674274108826619	CPEB1
cellular response to arsenic-containing substance (GO:0071243)	2015-01-01	0.513631551853918	1.45205e+16	0.9674274108826619	ATF3
regulation of establishment of protein localization (GO:0070201)	2015-01-01	0.513631551853918	1.45205e+16	0.9674274108826619	CORO2B
regulation of extracellular matrix organization (GO:1903053)	2015-01-01	0.513631551853918	1.45205e+16	0.9674274108826619	AGT
clathrin coat assembly (GO:0048268)	2015-01-01	0.513631551853918	1.45205e+16	0.9674274108826619	FCHO2
regulation of phospholipase C activity (GO:1900274)	2015-01-01	0.513631551853918	1.45205e+16	0.9674274108826619	FGF2
embryonic cranial skeleton morphogenesis (GO:0048701)	2015-01-01	0.513631551853918	1.45205e+16	0.9674274108826619	IRX5
endoderm development (GO:0007492)	2015-01-01	0.513631551853918	1.45205e+16	0.9674274108826619	DUSP4
establishment of apical/basal cell polarity (GO:0035089)	2015-01-01	0.513631551853918	1.45205e+16	0.9674274108826619	MSN
establishment of spindle localization (GO:0051293)	2015-01-01	0.513631551853918	1.45205e+16	0.9674274108826619	CLASP1
regulation of sequestering of triglyceride (GO:0010889)	2015-01-01	0.513631551853918	1.45205e+16	0.9674274108826619	ABHD5
ganglioside biosynthetic process (GO:0001574)	2015-01-01	0.513631551853918	1.45205e+16	0.9674274108826619	ST6GALNAC6
regulation of triglyceride biosynthetic process (GO:0010866)	2015-01-01	0.513631551853918	1.45205e+16	0.9674274108826619	SREBF1
histone H3 deacetylation (GO:0070932)	2015-01-01	0.513631551853918	1.45205e+16	0.9674274108826619	HDAC3
steroid hormone mediated signaling pathway (GO:0043401)	2015-01-01	0.513631551853918	1.45205e+16	0.9674274108826619	PGR
lipoxygenase pathway (GO:0019372)	2015-01-01	0.513631551853918	1.45205e+16	0.9674274108826619	HPGD
synaptonemal complex assembly (GO:0007130)	2015-01-01	0.513631551853918	1.45205e+16	0.9674274108826619	REC8
synaptonemal complex organization (GO:0070193)	2015-01-01	0.513631551853918	1.45205e+16	0.9674274108826619	REC8
T cell proliferation (GO:0042098)	2015-01-01	0.513631551853918	1.45205e+16	0.9674274108826619	MSN
microvillus assembly (GO:0030033)	2015-01-01	0.513631551853918	1.45205e+16	0.9674274108826619	TNIK
vitamin D metabolic process (GO:0042359)	2015-01-01	0.513631551853918	1.45205e+16	0.9674274108826619	CYP11A1
negative regulation of cellular component movement (GO:0051271)	2015-01-01	0.513631551853918	1.45205e+16	0.9674274108826619	ACTN1
negative regulation of chondrocyte differentiation (GO:0032331)	2015-01-01	0.513631551853918	1.45205e+16	0.9674274108826619	PTHLH
negative regulation of mRNA processing (GO:0050686)	2015-01-01	0.513631551853918	1.45205e+16	0.9674274108826619	SFSWAP
neurotrophin TRK receptor signaling pathway (GO:0048011)	2015-01-01	0.513631551853918	1.45205e+16	0.9674274108826619	SOS1
peptidyl-tyrosine autophosphorylation (GO:0038083)	2015-01-01	0.513631551853918	1.45205e+16	0.9674274108826619	EGFR
positive regulation of chromosome organization (GO:2001252)	2015-01-01	0.513631551853918	1.45205e+16	0.9674274108826619	PPP1R10
positive regulation of endothelial cell chemotaxis (GO:2001028)	2015-01-01	0.513631551853918	1.45205e+16	0.9674274108826619	FGF2
positive regulation of glycogen metabolic process (GO:0070875)	2015-01-01	0.513631551853918	1.45205e+16	0.9674274108826619	DYRK2
positive regulation of histone H3-K4 methylation (GO:0051571)	2015-01-01	0.513631551853918	1.45205e+16	0.9674274108826619	WDR61
positive regulation of sprouting angiogenesis (GO:1903672)	2015-01-01	0.513631551853918	1.45205e+16	0.9674274108826619	FGF2
prostanoid biosynthetic process (GO:0046457)	2015-01-01	0.513631551853918	1.45205e+16	0.9674274108826619	PNPLA8
protein hydroxylation (GO:0018126)	2015-01-01	0.513631551853918	1.45205e+16	0.9674274108826619	PLOD3
protein kinase A signaling (GO:0010737)	2015-01-01	0.513631551853918	1.45205e+16	0.9674274108826619	GAL
protein localization to cell-cell junction (GO:0150105)	2015-01-01	0.513631551853918	1.45205e+16	0.9674274108826619	TJP3
membrane lipid biosynthetic process (GO:0046467)	1958-03-01	0.5157713914613202	1108818667963050	0.7341395830583533	SPTLC3;B3GNT5;ELOVL6
muscle organ development (GO:0007517)	1958-03-01	0.5157713914613202	1108818667963050	0.7341395830583533	MEF2A;MYH3;UTRN
negative regulation of cell migration (GO:0030336)	7/144	0.5161555102521426	1.03864e+16	0.686899480150521	DPYSL3;FUZ;ITGB1BP1;SLIT2;FGF2;CLASP1;PTPRG
cellular response to organic substance (GO:0071310)	6/123	0.5199434943197123	1.04242e+16	0.6817814290163142	NCOA1;NFAT5;ASAH2;DPYSL3;CXCR4;SLIT2
negative regulation of extrinsic apoptotic signaling pathway (GO:2001237)	1980-04-01	0.5206794505671708	1.06987e+16	0.6982224905855888	EYA4;BIRC6;PHIP;THBS1
anterograde axonal transport (GO:0008089)	1937-02-01	0.523242829741426	1.1616e+16	0.7523791794850956	KIF4A;TRAK2
regulation of intracellular pH (GO:0051453)	1937-02-01	0.523242829741426	1.1616e+16	0.7523791794850956	SLC4A1;SLC4A2
regulation of microtubule cytoskeleton organization (GO:0070507)	1937-02-01	0.523242829741426	1.1616e+16	0.7523791794850956	MAP6;CLASP1
negative regulation of stress-activated MAPK cascade (GO:0032873)	1937-02-01	0.523242829741426	1.1616e+16	0.7523791794850956	HDAC3;FOXO1
nucleotide-excision repair, DNA incision, 5'-to lesion (GO:0006296)	1937-02-01	0.523242829741426	1.1616e+16	0.7523791794850956	RFC5;RFC1
positive regulation of calcium ion transport (GO:0051928)	1937-02-01	0.523242829741426	1.1616e+16	0.7523791794850956	CXCL12;WNK3
intrinsic apoptotic signaling pathway (GO:0097193)	5/102	0.5245801087685384	1047778477585880	0.6759817546549397	ERO1A;PPP1R15A;CHAC1;PDK1;EPHA2
regulation of secretion by cell (GO:1903530)	1959-03-01	0.5273651598532973	1088961038961030	0.6967848617509543	RAB26;RAB12;KCNMB4
fatty acid oxidation (GO:0019395)	1959-03-01	0.5273651598532973	1088961038961030	0.6967848617509543	ACSM1;EHHADH;ACAA1
regulation of phosphorylation (GO:0042325)	6/125	0.5358251916743298	1.0248e+16	0.6394182828108976	CCDC88A;PHIP;ATG14;THBS1;PTK2;EGFR
platelet degranulation (GO:0002576)	6/125	0.5358251916743298	1.0248e+16	0.6394182828108976	CHID1;TMX3;ACTN1;QSOX1;ALDOA;THBS1
purine ribonucleoside monophosphate biosynthetic process (GO:0009168)	2016-01-01	0.5364592982312396	1.35518e+16	0.8439556779402075	AMPD3
aromatic amino acid family catabolic process (GO:0009074)	2016-01-01	0.5364592982312396	1.35518e+16	0.8439556779402075	HAAO
B cell activation involved in immune response (GO:0002312)	2016-01-01	0.5364592982312396	1.35518e+16	0.8439556779402075	CD40LG
regulation of cellular carbohydrate metabolic process (GO:0010675)	2016-01-01	0.5364592982312396	1.35518e+16	0.8439556779402075	PDK1
regulation of defense response to virus (GO:0050688)	2016-01-01	0.5364592982312396	1.35518e+16	0.8439556779402075	TRAF3
regulation of ERBB signaling pathway (GO:1901184)	2016-01-01	0.5364592982312396	1.35518e+16	0.8439556779402075	EGFR
cellular response to corticosteroid stimulus (GO:0071384)	2016-01-01	0.5364592982312396	1.35518e+16	0.8439556779402075	AKR1C3
ceramide catabolic process (GO:0046514)	2016-01-01	0.5364592982312396	1.35518e+16	0.8439556779402075	ASAH2
regulation of intrinsic apoptotic signaling pathway in response to DNA damage (GO:1902229)	2016-01-01	0.5364592982312396	1.35518e+16	0.8439556779402075	CXCL12
dendrite self-avoidance (GO:0070593)	2016-01-01	0.5364592982312396	1.35518e+16	0.8439556779402075	MYPN
dendritic cell chemotaxis (GO:0002407)	2016-01-01	0.5364592982312396	1.35518e+16	0.8439556779402075	CXCR4
regulation of neurotransmitter transport (GO:0051588)	2016-01-01	0.5364592982312396	1.35518e+16	0.8439556779402075	KCNMB4
regulation of rRNA processing (GO:2000232)	2016-01-01	0.5364592982312396	1.35518e+16	0.8439556779402075	HEATR1
regulation of systemic arterial blood pressure (GO:0003073)	2016-01-01	0.5364592982312396	1.35518e+16	0.8439556779402075	KLK2
glycosphingolipid biosynthetic process (GO:0006688)	2016-01-01	0.5364592982312396	1.35518e+16	0.8439556779402075	ST6GALNAC6
Golgi to endosome transport (GO:0006895)	2016-01-01	0.5364592982312396	1.35518e+16	0.8439556779402075	AP1AR
histone H2A acetylation (GO:0043968)	2016-01-01	0.5364592982312396	1.35518e+16	0.8439556779402075	EP400
serine family amino acid metabolic process (GO:0009069)	2016-01-01	0.5364592982312396	1.35518e+16	0.8439556779402075	CTH
transepithelial transport (GO:0070633)	2016-01-01	0.5364592982312396	1.35518e+16	0.8439556779402075	RHCG
mitotic sister chromatid cohesion (GO:0007064)	2016-01-01	0.5364592982312396	1.35518e+16	0.8439556779402075	REC8
mRNA cis splicing, via spliceosome (GO:0045292)	2016-01-01	0.5364592982312396	1.35518e+16	0.8439556779402075	SFSWAP
negative regulation of anoikis (GO:2000811)	2016-01-01	0.5364592982312396	1.35518e+16	0.8439556779402075	PTK2
negative regulation of DNA replication (GO:0008156)	2016-01-01	0.5364592982312396	1.35518e+16	0.8439556779402075	TSPYL2
negative regulation of telomere maintenance (GO:0032205)	2016-01-01	0.5364592982312396	1.35518e+16	0.8439556779402075	SLX4
negative regulation of type I interferon-mediated signaling pathway (GO:0060339)	2016-01-01	0.5364592982312396	1.35518e+16	0.8439556779402075	OAS3
neutrophil activation (GO:0042119)	2016-01-01	0.5364592982312396	1.35518e+16	0.8439556779402075	CXCL6
nucleoside diphosphate metabolic process (GO:0009132)	2016-01-01	0.5364592982312396	1.35518e+16	0.8439556779402075	CMPK2
polyol biosynthetic process (GO:0046173)	2016-01-01	0.5364592982312396	1.35518e+16	0.8439556779402075	FGF2
positive regulation of double-strand break repair via nonhomologous end joining (GO:2001034)	2016-01-01	0.5364592982312396	1.35518e+16	0.8439556779402075	WRAP53
positive regulation of leukocyte adhesion to vascular endothelial cell (GO:1904996)	2016-01-01	0.5364592982312396	1.35518e+16	0.8439556779402075	NFAT5
positive regulation of syncytium formation by plasma membrane fusion (GO:0060143)	2016-01-01	0.5364592982312396	1.35518e+16	0.8439556779402075	ADGRB1
protein localization to endoplasmic reticulum (GO:0070972)	2016-01-01	0.5364592982312396	1.35518e+16	0.8439556779402075	PPP1R15A
regulation of axon extension (GO:0030516)	1938-02-01	0.5376965989596431	1.12927e+16	0.7006699648609477	SHTN1;DIP2B
regulation of cell communication (GO:0010646)	1938-02-01	0.5376965989596431	1.12927e+16	0.7006699648609477	TSPYL2;MGLL
regulation of phosphoprotein phosphatase activity (GO:0043666)	1938-02-01	0.5376965989596431	1.12927e+16	0.7006699648609477	PPP1R15A;PPP4R4
lymphocyte proliferation (GO:0046651)	1938-02-01	0.5376965989596431	1.12927e+16	0.7006699648609477	CD40LG;MSN
negative regulation of proteasomal protein catabolic process (GO:1901799)	1938-02-01	0.5376965989596431	1.12927e+16	0.7006699648609477	USP25;TLK2
positive regulation of production of molecular mediator of immune response (GO:0002702)	1938-02-01	0.5376965989596431	1.12927e+16	0.7006699648609477	GPI;CD244
positive regulation of signaling (GO:0023056)	1938-02-01	0.5376965989596431	1.12927e+16	0.7006699648609477	GRIK2;CARTPT
adenylate cyclase-inhibiting G protein-coupled receptor signaling pathway (GO:0007193)	1960-03-01	0.5388030404214449	1.0698e+16	0.6615699783103424	AKAP12;GNAL;HTR5A
peptidyl-threonine phosphorylation (GO:0018107)	1960-03-01	0.5388030404214449	1.0698e+16	0.6615699783103424	DYRK2;WNK3;CDK10
cell-cell junction organization (GO:0045216)	1982-04-01	0.5403009112140681	1042332399934110	0.6416901068619794	MARVELD2;CDH12;DSG2;TJP3
ephrin receptor signaling pathway (GO:0048013)	1982-04-01	0.5403009112140681	1042332399934110	0.6416901068619794	EPHA7;CHN1;PTK2;EPHA2
O-glycan processing (GO:0016266)	1961-03-01	0.5500805064096521	1051300018439970	0.628352176834452	GALNT5;ST6GALNAC2;B3GNT5
regulation of cellular component biogenesis (GO:0044087)	1939-02-01	0.5518449692542206	1.09869e+16	0.6531610404949126	MSN;AGT
regulation of ion transmembrane transporter activity (GO:0032412)	1939-02-01	0.5518449692542206	1.09869e+16	0.6531610404949126	WNK3;UTRN
endothelial cell migration (GO:0043542)	1939-02-01	0.5518449692542206	1.09869e+16	0.6531610404949126	DPP4;LGALS8
membrane protein proteolysis (GO:0033619)	1939-02-01	0.5518449692542206	1.09869e+16	0.6531610404949126	ADAM19;SPPL3
vesicle cytoskeletal trafficking (GO:0099518)	1939-02-01	0.5518449692542206	1.09869e+16	0.6531610404949126	TRAK2;NDEL1
negative regulation of lymphocyte proliferation (GO:0050672)	1939-02-01	0.5518449692542206	1.09869e+16	0.6531610404949126	CD274;LST1
nucleotide-excision repair, DNA incision (GO:0033683)	1939-02-01	0.5518449692542206	1.09869e+16	0.6531610404949126	RFC5;RFC1
pulmonary valve morphogenesis (GO:0003184)	2017-01-01	0.5582167074281412	1270410885805760	0.7406597445570107	SLIT2
regulation of Arp2/3 complex-mediated actin nucleation (GO:0034315)	2017-01-01	0.5582167074281412	1270410885805760	0.7406597445570107	CTNNA2
regulation of cholesterol biosynthetic process (GO:0045540)	2017-01-01	0.5582167074281412	1270410885805760	0.7406597445570107	SREBF1
cellular modified amino acid catabolic process (GO:0042219)	2017-01-01	0.5582167074281412	1270410885805760	0.7406597445570107	CHAC1
cellular response to fatty acid (GO:0071398)	2017-01-01	0.5582167074281412	1270410885805760	0.7406597445570107	AKR1C3
cellular response to gamma radiation (GO:0071480)	2017-01-01	0.5582167074281412	1270410885805760	0.7406597445570107	TLK2
copper ion homeostasis (GO:0055070)	2017-01-01	0.5582167074281412	1270410885805760	0.7406597445570107	COX19
regulation of receptor recycling (GO:0001919)	2017-01-01	0.5582167074281412	1270410885805760	0.7406597445570107	AP1AR
regulation of steroid biosynthetic process (GO:0050810)	2017-01-01	0.5582167074281412	1270410885805760	0.7406597445570107	AKR1C3
regulation of transferase activity (GO:0051338)	2017-01-01	0.5582167074281412	1270410885805760	0.7406597445570107	HMBOX1
RNA interference (GO:0016246)	2017-01-01	0.5582167074281412	1270410885805760	0.7406597445570107	HENMT1
ruffle organization (GO:0031529)	2017-01-01	0.5582167074281412	1270410885805760	0.7406597445570107	AIF1L
sulfation (GO:0051923)	2017-01-01	0.5582167074281412	1270410885805760	0.7406597445570107	SULT1C2
mesonephric tubule development (GO:0072164)	2017-01-01	0.5582167074281412	1270410885805760	0.7406597445570107	SLIT2
negative regulation of amyloid-beta formation (GO:1902430)	2017-01-01	0.5582167074281412	1270410885805760	0.7406597445570107	SORL1
negative regulation of chemokine production (GO:0032682)	2017-01-01	0.5582167074281412	1270410885805760	0.7406597445570107	OAS3
negative regulation of execution phase of apoptosis (GO:1900118)	2017-01-01	0.5582167074281412	1270410885805760	0.7406597445570107	MTRNR2L9
negative regulation of interleukin-10 production (GO:0032693)	2017-01-01	0.5582167074281412	1270410885805760	0.7406597445570107	CD274
positive regulation of blood coagulation (GO:0030194)	2017-01-01	0.5582167074281412	1270410885805760	0.7406597445570107	THBS1
positive regulation of cardiac muscle tissue growth (GO:0055023)	2017-01-01	0.5582167074281412	1270410885805760	0.7406597445570107	FGF2
positive regulation of cyclin-dependent protein serine/threonine kinase activity (GO:0045737)	2017-01-01	0.5582167074281412	1270410885805760	0.7406597445570107	EGFR
positive regulation of DNA replication (GO:0045740)	2017-01-01	0.5582167074281412	1270410885805760	0.7406597445570107	EGFR
positive regulation of heart rate (GO:0010460)	2017-01-01	0.5582167074281412	1270410885805760	0.7406597445570107	PDE4D
positive regulation of macrophage activation (GO:0043032)	2017-01-01	0.5582167074281412	1270410885805760	0.7406597445570107	THBS1
positive regulation of positive chemotaxis (GO:0050927)	2017-01-01	0.5582167074281412	1270410885805760	0.7406597445570107	CXCL12
positive regulation of stem cell differentiation (GO:2000738)	2017-01-01	0.5582167074281412	1270410885805760	0.7406597445570107	LTBP3
positive regulation of stem cell proliferation (GO:2000648)	2017-01-01	0.5582167074281412	1270410885805760	0.7406597445570107	LTBP3
protein autoprocessing (GO:0016540)	2017-01-01	0.5582167074281412	1270410885805760	0.7406597445570107	TMPRSS2
regulation of phosphatidylinositol 3-kinase signaling (GO:0014066)	5/106	0.5590435798325006	1.00607e+16	0.5850577576759031	PIK3R1;FGF2;PTK2;EGFR;AGT
response to cytokine (GO:0034097)	7/150	0.559750713920914	0.9947421000052579	0.5772127793179662	CD274;NFAT5;NUB1;ASAH2;DPYSL3;REL;CXCR4
regulation of sodium ion transmembrane transporter activity (GO:2000649)	1940-02-01	0.5656847683682448	1.06973e+16	0.6094422504789906	WNK3;UTRN
sulfur compound catabolic process (GO:0044273)	1940-02-01	0.5656847683682448	1.06973e+16	0.6094422504789906	CTH;CHAC1
synaptic vesicle exocytosis (GO:0016079)	1940-02-01	0.5656847683682448	1.06973e+16	0.6094422504789906	STX1B;STX3
nucleocytoplasmic transport (GO:0006913)	1940-02-01	0.5656847683682448	1.06973e+16	0.6094422504789906	NEMF;GEMIN5
positive regulation of double-strand break repair (GO:2000781)	1940-02-01	0.5656847683682448	1.06973e+16	0.6094422504789906	WDR48;WRAP53
positive regulation of wound healing (GO:0090303)	1940-02-01	0.5656847683682448	1.06973e+16	0.6094422504789906	THBS1;PTK2
response to calcium ion (GO:0051592)	5/107	0.5674633893270299	0.9961540886451044	0.5644000311282406	MEF2A;KCNMA1;AKR1C3;KCNMB4;THBS1
positive regulation of protein catabolic process (GO:0045732)	1985-04-01	0.5689423835990148	1.00357e+16	0.5659888717373168	EGLN2;MSN;SORL1;FOXO1
actin cytoskeleton reorganization (GO:0031532)	1963-03-01	0.5721384030163578	1.01615e+16	0.5673919500673948	GSN;TNIK;ANTXR1
amyloid fibril formation (GO:1990000)	1963-03-01	0.5721384030163578	1.01615e+16	0.5673919500673948	TSPAN14;GSN;SORL1
monocarboxylic acid biosynthetic process (GO:0072330)	1963-03-01	0.5721384030163578	1.01615e+16	0.5673919500673948	OSBPL7;GATM;ACSM1
protein glycosylation (GO:0006486)	6/130	0.5744984172260325	0.9832133462550187	0.5449538006736766	FUT8;ST6GALNAC2;B3GNT5;MPI;PLOD3;ALG10
pulmonary valve development (GO:0003177)	2018-01-01	0.5789539139362094	1.19562e+16	0.6534440057960654	SLIT2
amyloid precursor protein metabolic process (GO:0042982)	2018-01-01	0.5789539139362094	1.19562e+16	0.6534440057960654	ADAM19
regulation of cartilage development (GO:0061035)	2018-01-01	0.5789539139362094	1.19562e+16	0.6534440057960654	PTHLH
regulation of catabolic process (GO:0009894)	2018-01-01	0.5789539139362094	1.19562e+16	0.6534440057960654	HPGD
regulation of cellular protein catabolic process (GO:1903362)	2018-01-01	0.5789539139362094	1.19562e+16	0.6534440057960654	MSN
regulation of early endosome to late endosome transport (GO:2000641)	2018-01-01	0.5789539139362094	1.19562e+16	0.6534440057960654	MSN
regulation of establishment or maintenance of cell polarity (GO:0032878)	2018-01-01	0.5789539139362094	1.19562e+16	0.6534440057960654	SHTN1
dendritic cell migration (GO:0036336)	2018-01-01	0.5789539139362094	1.19562e+16	0.6534440057960654	CXCR4
regulation of mRNA polyadenylation (GO:1900363)	2018-01-01	0.5789539139362094	1.19562e+16	0.6534440057960654	CPEB1
DNA conformation change (GO:0071103)	2018-01-01	0.5789539139362094	1.19562e+16	0.6534440057960654	TOP2A
regulation of oxidative stress-induced intrinsic apoptotic signaling pathway (GO:1902175)	2018-01-01	0.5789539139362094	1.19562e+16	0.6534440057960654	NME5
embryonic heart tube development (GO:0035050)	2018-01-01	0.5789539139362094	1.19562e+16	0.6534440057960654	IFT122
regulation of presynapse assembly (GO:1905606)	2018-01-01	0.5789539139362094	1.19562e+16	0.6534440057960654	GPC6
regulation of presynapse organization (GO:0099174)	2018-01-01	0.5789539139362094	1.19562e+16	0.6534440057960654	GPC6
regulation of production of miRNAs involved in gene silencing by miRNA (GO:1903798)	2018-01-01	0.5789539139362094	1.19562e+16	0.6534440057960654	EGFR
endothelial cell proliferation (GO:0001935)	2018-01-01	0.5789539139362094	1.19562e+16	0.6534440057960654	ITGB1BP1
regulation of single stranded viral RNA replication via double stranded DNA intermediate (GO:0045091)	2018-01-01	0.5789539139362094	1.19562e+16	0.6534440057960654	TOP2A
G protein-coupled acetylcholine receptor signaling pathway (GO:0007213)	2018-01-01	0.5789539139362094	1.19562e+16	0.6534440057960654	RGS8
regulation of telomere maintenance via telomere lengthening (GO:1904356)	2018-01-01	0.5789539139362094	1.19562e+16	0.6534440057960654	SLX4
regulation of transforming growth factor beta production (GO:0071634)	2018-01-01	0.5789539139362094	1.19562e+16	0.6534440057960654	ITGB6
regulation of vascular endothelial cell proliferation (GO:1905562)	2018-01-01	0.5789539139362094	1.19562e+16	0.6534440057960654	FGF2
high-density lipoprotein particle remodeling (GO:0034375)	2018-01-01	0.5789539139362094	1.19562e+16	0.6534440057960654	PLTP
hyaluronan catabolic process (GO:0030214)	2018-01-01	0.5789539139362094	1.19562e+16	0.6534440057960654	FGF2
rRNA catabolic process (GO:0016075)	2018-01-01	0.5789539139362094	1.19562e+16	0.6534440057960654	SLFN13
intracellular estrogen receptor signaling pathway (GO:0030520)	2018-01-01	0.5789539139362094	1.19562e+16	0.6534440057960654	EGLN2
long-chain fatty-acyl-CoA biosynthetic process (GO:0035338)	2018-01-01	0.5789539139362094	1.19562e+16	0.6534440057960654	ELOVL6
T cell migration (GO:0072678)	2018-01-01	0.5789539139362094	1.19562e+16	0.6534440057960654	MSN
tRNA metabolic process (GO:0006399)	2018-01-01	0.5789539139362094	1.19562e+16	0.6534440057960654	SLFN13
negative regulation of lipid catabolic process (GO:0050995)	2018-01-01	0.5789539139362094	1.19562e+16	0.6534440057960654	SORL1
nitric oxide mediated signal transduction (GO:0007263)	2018-01-01	0.5789539139362094	1.19562e+16	0.6534440057960654	AGT
outer dynein arm assembly (GO:0036158)	2018-01-01	0.5789539139362094	1.19562e+16	0.6534440057960654	DNAH8
positive regulation of cell migration involved in sprouting angiogenesis (GO:0090050)	2018-01-01	0.5789539139362094	1.19562e+16	0.6534440057960654	FGF2
positive regulation of excitatory postsynaptic potential (GO:2000463)	2018-01-01	0.5789539139362094	1.19562e+16	0.6534440057960654	STX1B
positive regulation of extracellular matrix organization (GO:1903055)	2018-01-01	0.5789539139362094	1.19562e+16	0.6534440057960654	CLASP1
positive regulation of glial cell differentiation (GO:0045687)	2018-01-01	0.5789539139362094	1.19562e+16	0.6534440057960654	CXCR4
positive regulation of interleukin-4 production (GO:0032753)	2018-01-01	0.5789539139362094	1.19562e+16	0.6534440057960654	CD40LG
positive regulation of macrophage derived foam cell differentiation (GO:0010744)	2018-01-01	0.5789539139362094	1.19562e+16	0.6534440057960654	AGT
positive regulation of nervous system process (GO:0031646)	2018-01-01	0.5789539139362094	1.19562e+16	0.6534440057960654	CARTPT
positive regulation of phosphoprotein phosphatase activity (GO:0032516)	2018-01-01	0.5789539139362094	1.19562e+16	0.6534440057960654	PPP1R15A
positive regulation of response to endoplasmic reticulum stress (GO:1905898)	2018-01-01	0.5789539139362094	1.19562e+16	0.6534440057960654	PIK3R1
regulation of filopodium assembly (GO:0051489)	1941-02-01	0.5792137920165018	1.04224e+16	0.5691512611004977	DPYSL3;PIK3R1
regulation of protein dephosphorylation (GO:0035304)	1941-02-01	0.5792137920165018	1.04224e+16	0.5691512611004977	PPP1R15A;SPPL3
regulation of viral transcription (GO:0046782)	1941-02-01	0.5792137920165018	1.04224e+16	0.5691512611004977	MDFIC;MID2
hexose metabolic process (GO:0019318)	1941-02-01	0.5792137920165018	1.04224e+16	0.5691512611004977	HECTD4;ALDOA
import into cell (GO:0098657)	1941-02-01	0.5792137920165018	1.04224e+16	0.5691512611004977	SLC11A2;SLC12A6
keratinocyte differentiation (GO:0030216)	1941-02-01	0.5792137920165018	1.04224e+16	0.5691512611004977	AKR1C3;EPHA2
cellular response to hypoxia (GO:0071456)	6/131	0.582040142120611	0.9752961373390558	0.5278457386154525	CPEB1;EGLN2;KCND2;PGK1;BACH1;NDRG1
protein secretion (GO:0009306)	1964-03-01	0.5829120366458158	0.9994389410011396	0.5394161703610277	GAL;SVBP;RAB12
regulation of signal transduction (GO:0009966)	9/198	0.5861575031843115	0.9673996616946025	0.5167527320332138	TSPYL2;GIT2;MDFIC;AKR1C3;FUZ;ITGB1BP1;RGS8;ZDHHC17;MGLL
calcium ion transmembrane import into cytosol (GO:0097553)	1942-02-01	0.5924307204743863	1.01613e+16	0.5319670371144847	ERO1A;FGF2
regulation of ubiquitin-dependent protein catabolic process (GO:2000058)	1942-02-01	0.5924307204743863	1.01613e+16	0.5319670371144847	NUB1;PTK2
negative regulation of protein catabolic process (GO:0042177)	1942-02-01	0.5924307204743863	1.01613e+16	0.5319670371144847	ADGRB1;EGFR
regulation of protein phosphorylation (GO:0001932)	12/266	0.596508212910358	0.959575517423173	0.49577646414590837	TSPYL2;CCDC88A;EPHA7;HDAC3;PHIP;TNIK;SLIT2;ATG14;FGF2;ATF3;PTK2;EGFR
actin filament capping (GO:0051693)	2019-01-01	0.5987187061815399	1129135538954100	0.5792052015918413	GSN
purine ribonucleoside bisphosphate metabolic process (GO:0034035)	2019-01-01	0.5987187061815399	1129135538954100	0.5792052015918413	SULT1C2
regulation of autophagy of mitochondrion (GO:1903146)	2019-01-01	0.5987187061815399	1129135538954100	0.5792052015918413	SREBF1
regulation of bicellular tight junction assembly (GO:2000810)	2019-01-01	0.5987187061815399	1129135538954100	0.5792052015918413	EPHA2
barbed-end actin filament capping (GO:0051016)	2019-01-01	0.5987187061815399	1129135538954100	0.5792052015918413	GSN
branching involved in ureteric bud morphogenesis (GO:0001658)	2019-01-01	0.5987187061815399	1129135538954100	0.5792052015918413	FGF2
cardiac muscle cell contraction (GO:0086003)	2019-01-01	0.5987187061815399	1129135538954100	0.5792052015918413	GSN
regulation of histone H3-K4 methylation (GO:0051569)	2019-01-01	0.5987187061815399	1129135538954100	0.5792052015918413	WDR61
regulation of insulin-like growth factor receptor signaling pathway (GO:0043567)	2019-01-01	0.5987187061815399	1129135538954100	0.5792052015918413	PHIP
regulation of lymphocyte proliferation (GO:0050670)	2019-01-01	0.5987187061815399	1129135538954100	0.5792052015918413	LST1
cytoplasmic translational initiation (GO:0002183)	2019-01-01	0.5987187061815399	1129135538954100	0.5792052015918413	EIF3D
detection of mechanical stimulus (GO:0050982)	2019-01-01	0.5987187061815399	1129135538954100	0.5792052015918413	PTK2
diol metabolic process (GO:0034311)	2019-01-01	0.5987187061815399	1129135538954100	0.5792052015918413	ASAH2
DNA double-strand break processing (GO:0000729)	2019-01-01	0.5987187061815399	1129135538954100	0.5792052015918413	SLX4
regulation of oligodendrocyte differentiation (GO:0048713)	2019-01-01	0.5987187061815399	1129135538954100	0.5792052015918413	CXCR4
endoplasmic reticulum mannose trimming (GO:1904380)	2019-01-01	0.5987187061815399	1129135538954100	0.5792052015918413	UGGT1
fatty acid transmembrane transport (GO:1902001)	2019-01-01	0.5987187061815399	1129135538954100	0.5792052015918413	ACACB
folic acid metabolic process (GO:0046655)	2019-01-01	0.5987187061815399	1129135538954100	0.5792052015918413	ALDH1L1
glycerolipid catabolic process (GO:0046503)	2019-01-01	0.5987187061815399	1129135538954100	0.5792052015918413	MGLL
response to cholesterol (GO:0070723)	2019-01-01	0.5987187061815399	1129135538954100	0.5792052015918413	OSBPL7
response to fatty acid (GO:0070542)	2019-01-01	0.5987187061815399	1129135538954100	0.5792052015918413	FOXO1
striated muscle cell differentiation (GO:0051146)	2019-01-01	0.5987187061815399	1129135538954100	0.5792052015918413	POPDC2
synaptic transmission, cholinergic (GO:0007271)	2019-01-01	0.5987187061815399	1129135538954100	0.5792052015918413	CHRNE
ureteric bud development (GO:0001657)	2019-01-01	0.5987187061815399	1129135538954100	0.5792052015918413	SLIT2
ureteric bud morphogenesis (GO:0060675)	2019-01-01	0.5987187061815399	1129135538954100	0.5792052015918413	FGF2
N-glycan processing (GO:0006491)	2019-01-01	0.5987187061815399	1129135538954100	0.5792052015918413	FUT8
negative regulation of amyloid precursor protein catabolic process (GO:1902992)	2019-01-01	0.5987187061815399	1129135538954100	0.5792052015918413	SORL1
negative regulation of cytokine production involved in inflammatory response (GO:1900016)	2019-01-01	0.5987187061815399	1129135538954100	0.5792052015918413	CHID1
negative regulation of oxidative stress-induced intrinsic apoptotic signaling pathway (GO:1902176)	2019-01-01	0.5987187061815399	1129135538954100	0.5792052015918413	NME5
negative regulation of protein localization to nucleus (GO:1900181)	2019-01-01	0.5987187061815399	1129135538954100	0.5792052015918413	MDFIC
negative regulation of RNA metabolic process (GO:0051253)	2019-01-01	0.5987187061815399	1129135538954100	0.5792052015918413	RPS26
negative regulation of striated muscle cell differentiation (GO:0051154)	2019-01-01	0.5987187061815399	1129135538954100	0.5792052015918413	HDAC3
nucleotide-sugar biosynthetic process (GO:0009226)	2019-01-01	0.5987187061815399	1129135538954100	0.5792052015918413	MPI
piRNA metabolic process (GO:0034587)	2019-01-01	0.5987187061815399	1129135538954100	0.5792052015918413	HENMT1
positive regulation of cellular protein catabolic process (GO:1903364)	2019-01-01	0.5987187061815399	1129135538954100	0.5792052015918413	MSN
positive regulation of leukocyte activation (GO:0002696)	2019-01-01	0.5987187061815399	1129135538954100	0.5792052015918413	THBS1
positive regulation of monocyte chemotaxis (GO:0090026)	2019-01-01	0.5987187061815399	1129135538954100	0.5792052015918413	CXCL12
cellular component disassembly (GO:0022411)	1966-03-01	0.6039347746531564	0.9676088617265088	0.48795457867729053	GSN;KLK2;PRSS2
extracellular matrix disassembly (GO:0022617)	1966-03-01	0.6039347746531564	0.9676088617265088	0.48795457867729053	GSN;KLK2;PRSS2
regulation of cell-substrate adhesion (GO:0010810)	1943-02-01	0.6053350402807235	0.9912966437356682	0.49760433715004515	CORO2B;PTK2
DNA synthesis involved in DNA repair (GO:0000731)	1943-02-01	0.6053350402807235	0.9912966437356682	0.49760433715004515	RFC5;RFC1
spermatid development (GO:0007286)	1943-02-01	0.6053350402807235	0.9912966437356682	0.49760433715004515	RSPH1;NME5
myofibril assembly (GO:0030239)	1943-02-01	0.6053350402807235	0.9912966437356682	0.49760433715004515	MYH3;MYPN
positive regulation of phospholipase C activity (GO:0010863)	1943-02-01	0.6053350402807235	0.9912966437356682	0.49760433715004515	FGF2;EGFR
protein N-linked glycosylation (GO:0006487)	1967-03-01	0.6141794759720316	0.9524398395721925	0.46428402696433224	FUT8;ALG10;UGGT1
regulation of epidermal growth factor receptor signaling pathway (GO:0042058)	1967-03-01	0.6141794759720316	0.9524398395721925	0.46428402696433224	CCDC88A;EGFR;AGT
regulation of viral genome replication (GO:0045069)	1967-03-01	0.6141794759720316	0.9524398395721925	0.46428402696433224	RSAD2;SLPI;OAS3
peptidyl-threonine modification (GO:0018210)	1967-03-01	0.6141794759720316	0.9524398395721925	0.46428402696433224	DYRK2;WNK3;CDK10
positive regulation of catabolic process (GO:0009896)	1967-03-01	0.6141794759720316	0.9524398395721925	0.46428402696433224	EGLN2;SORL1;FOXO1
negative regulation of protein kinase activity (GO:0006469)	1990-04-01	0.6143784234681967	0.9449728599173348	0.4603380628140944	DBNDD2;PTPRB;ITGB1BP1;SORL1
protein targeting to lysosome (GO:0006622)	2020-01-01	0.6175566364498595	1.06965e+16	0.5155552857582298	SORL1
purine ribonucleoside monophosphate metabolic process (GO:0009167)	2020-01-01	0.6175566364498595	1.06965e+16	0.5155552857582298	AMPD3
base-excision repair, AP site formation (GO:0006285)	2020-01-01	0.6175566364498595	1.06965e+16	0.5155552857582298	SMUG1
cardiac ventricle development (GO:0003231)	2020-01-01	0.6175566364498595	1.06965e+16	0.5155552857582298	TMEM65
cellular monovalent inorganic cation homeostasis (GO:0030004)	2020-01-01	0.6175566364498595	1.06965e+16	0.5155552857582298	KCNMA1
cellular response to misfolded protein (GO:0071218)	2020-01-01	0.6175566364498595	1.06965e+16	0.5155552857582298	UGGT1
dopaminergic neuron differentiation (GO:0071542)	2020-01-01	0.6175566364498595	1.06965e+16	0.5155552857582298	FOXA1
regulation of protein kinase A signaling (GO:0010738)	2020-01-01	0.6175566364498595	1.06965e+16	0.5155552857582298	AKAP12
eye morphogenesis (GO:0048592)	2020-01-01	0.6175566364498595	1.06965e+16	0.5155552857582298	IFT122
folic acid-containing compound metabolic process (GO:0006760)	2020-01-01	0.6175566364498595	1.06965e+16	0.5155552857582298	ALDH1L1
regulation of T cell migration (GO:2000404)	2020-01-01	0.6175566364498595	1.06965e+16	0.5155552857582298	CXCL12
ganglioside metabolic process (GO:0001573)	2020-01-01	0.6175566364498595	1.06965e+16	0.5155552857582298	ST6GALNAC6
inositol phosphate-mediated signaling (GO:0048016)	2020-01-01	0.6175566364498595	1.06965e+16	0.5155552857582298	NFAT5
insulin secretion (GO:0030073)	2020-01-01	0.6175566364498595	1.06965e+16	0.5155552857582298	GAL
skeletal muscle contraction (GO:0003009)	2020-01-01	0.6175566364498595	1.06965e+16	0.5155552857582298	MYH3
mesoderm development (GO:0007498)	2020-01-01	0.6175566364498595	1.06965e+16	0.5155552857582298	SECTM1
mitochondrial cytochrome c oxidase assembly (GO:0033617)	2020-01-01	0.6175566364498595	1.06965e+16	0.5155552857582298	COX19
negative regulation of dephosphorylation (GO:0035305)	2020-01-01	0.6175566364498595	1.06965e+16	0.5155552857582298	PPP1R15A
negative regulation of lipid storage (GO:0010888)	2020-01-01	0.6175566364498595	1.06965e+16	0.5155552857582298	ABHD5
negative regulation of osteoclast differentiation (GO:0045671)	2020-01-01	0.6175566364498595	1.06965e+16	0.5155552857582298	CARTPT
organic cation transport (GO:0015695)	2020-01-01	0.6175566364498595	1.06965e+16	0.5155552857582298	SLC22A3
positive regulation of cyclin-dependent protein kinase activity (GO:1904031)	2020-01-01	0.6175566364498595	1.06965e+16	0.5155552857582298	EGFR
positive regulation of epithelial cell differentiation (GO:0030858)	2020-01-01	0.6175566364498595	1.06965e+16	0.5155552857582298	FGF2
positive regulation of peptidyl-lysine acetylation (GO:2000758)	2020-01-01	0.6175566364498595	1.06965e+16	0.5155552857582298	DIP2B
post-transcriptional gene silencing by RNA (GO:0035194)	2020-01-01	0.6175566364498595	1.06965e+16	0.5155552857582298	AJUBA
production of small RNA involved in gene silencing by RNA (GO:0070918)	2020-01-01	0.6175566364498595	1.06965e+16	0.5155552857582298	HENMT1
cation transmembrane transport (GO:0098655)	1944-02-01	0.6179269718126593	0.9676434676434676	0.4658090478603856	SFXN3;SFXN1
intracellular steroid hormone receptor signaling pathway (GO:0030518)	1944-02-01	0.6179269718126593	0.9676434676434676	0.4658090478603856	EGLN2;PGR
positive regulation of stress fiber assembly (GO:0051496)	1944-02-01	0.6179269718126593	0.9676434676434676	0.4658090478603856	CCDC88A;ITGB1BP1
regulation of actin cytoskeleton organization (GO:0032956)	1991-04-01	0.6231003954329029	0.93406187698442	0.44185575233329966	CCDC88A;CDK10;RND3;CORO2B
action potential (GO:0001508)	1945-02-01	0.6302074018590178	0.9450904392764858	0.43635421411207626	KCND2;KCNMB4
regulation of insulin receptor signaling pathway (GO:0046626)	1945-02-01	0.6302074018590178	0.9450904392764858	0.43635421411207626	PTPRE;SORL1
microtubule bundle formation (GO:0001578)	1945-02-01	0.6302074018590178	0.9450904392764858	0.43635421411207626	RSPH1;CLASP1
mitotic G2/M transition checkpoint (GO:0044818)	1945-02-01	0.6302074018590178	0.9450904392764858	0.43635421411207626	FOXN3;CHFR
positive regulation of Notch signaling pathway (GO:0045747)	1945-02-01	0.6302074018590178	0.9450904392764858	0.43635421411207626	TSPAN14;ITGB1BP1
retinoid metabolic process (GO:0001523)	1992-04-01	0.631696580022041	0.9233988709363442	0.42415966551008966	RDH12;AKR1C3;LRAT;GPC6
cell chemotaxis (GO:0060326)	1969-03-01	0.6341272053346637	0.9234807972775887	0.42065077193295114	CXCL12;CXCR4;EPHA2
positive regulation of protein kinase B signaling (GO:0051897)	7/161	0.6346642390384445	0.9231520359339909	0.41971954522738997	AKR1C3;ITGB1BP1;PIK3R1;FGF2;THBS1;PTK2;EGFR
acetylcholine receptor signaling pathway (GO:0095500)	2021-01-01	0.6355111252539708	1.01612e+16	0.4606311441064252	RGS8
aerobic respiration (GO:0009060)	2021-01-01	0.6355111252539708	1.01612e+16	0.4606311441064252	UQCRC1
androgen metabolic process (GO:0008209)	2021-01-01	0.6355111252539708	1.01612e+16	0.4606311441064252	HSD17B11
regulation of anoikis (GO:2000209)	2021-01-01	0.6355111252539708	1.01612e+16	0.4606311441064252	PTK2
regulation of cardiac muscle cell proliferation (GO:0060043)	2021-01-01	0.6355111252539708	1.01612e+16	0.4606311441064252	FGF2
cellular response to inorganic substance (GO:0071241)	2021-01-01	0.6355111252539708	1.01612e+16	0.4606311441064252	FOXO1
cellular response to steroid hormone stimulus (GO:0071383)	2021-01-01	0.6355111252539708	1.01612e+16	0.4606311441064252	AKR1C3
focal adhesion assembly (GO:0048041)	2021-01-01	0.6355111252539708	1.01612e+16	0.4606311441064252	ACTN1
response to progesterone (GO:0032570)	2021-01-01	0.6355111252539708	1.01612e+16	0.4606311441064252	THBS1
intrinsic apoptotic signaling pathway in response to DNA damage by p53 class mediator (GO:0042771)	2021-01-01	0.6355111252539708	1.01612e+16	0.4606311441064252	DYRK2
linoleic acid metabolic process (GO:0043651)	2021-01-01	0.6355111252539708	1.01612e+16	0.4606311441064252	PNPLA8
sterol transport (GO:0015918)	2021-01-01	0.6355111252539708	1.01612e+16	0.4606311441064252	ARV1
NAD biosynthetic process (GO:0009435)	2021-01-01	0.6355111252539708	1.01612e+16	0.4606311441064252	HAAO
natural killer cell activation involved in immune response (GO:0002323)	2021-01-01	0.6355111252539708	1.01612e+16	0.4606311441064252	CD244
negative regulation of microtubule depolymerization (GO:0007026)	2021-01-01	0.6355111252539708	1.01612e+16	0.4606311441064252	CLASP1
negative regulation of peptidyl-serine phosphorylation (GO:0033137)	2021-01-01	0.6355111252539708	1.01612e+16	0.4606311441064252	PDE4D
negative regulation of reproductive process (GO:2000242)	2021-01-01	0.6355111252539708	1.01612e+16	0.4606311441064252	ASTL
negative regulation of small GTPase mediated signal transduction (GO:0051058)	2021-01-01	0.6355111252539708	1.01612e+16	0.4606311441064252	SLIT2
neurotrophin signaling pathway (GO:0038179)	2021-01-01	0.6355111252539708	1.01612e+16	0.4606311441064252	SOS1
nuclear-transcribed mRNA poly(A) tail shortening (GO:0000289)	2021-01-01	0.6355111252539708	1.01612e+16	0.4606311441064252	PNLDC1
poly(A)+ mRNA export from nucleus (GO:0016973)	2021-01-01	0.6355111252539708	1.01612e+16	0.4606311441064252	THOC2
positive regulation of glycolytic process (GO:0045821)	2021-01-01	0.6355111252539708	1.01612e+16	0.4606311441064252	PFKFB3
positive regulation of immune system process (GO:0002684)	2021-01-01	0.6355111252539708	1.01612e+16	0.4606311441064252	RSAD2
positive regulation of phosphatase activity (GO:0010922)	2021-01-01	0.6355111252539708	1.01612e+16	0.4606311441064252	PPP1R15A
positive regulation of purine nucleotide metabolic process (GO:1900544)	2021-01-01	0.6355111252539708	1.01612e+16	0.4606311441064252	PFKFB3
positive regulation of T cell cytokine production (GO:0002726)	2021-01-01	0.6355111252539708	1.01612e+16	0.4606311441064252	RSAD2
positive regulation of transcription regulatory region DNA binding (GO:2000679)	2021-01-01	0.6355111252539708	1.01612e+16	0.4606311441064252	PAX6
positive regulation of vascular associated smooth muscle cell proliferation (GO:1904707)	2021-01-01	0.6355111252539708	1.01612e+16	0.4606311441064252	FGF2
protein localization to chromatin (GO:0071168)	2021-01-01	0.6355111252539708	1.01612e+16	0.4606311441064252	LRWD1
regulation of protein-containing complex assembly (GO:0043254)	5/116	0.6392641526553544	0.9149503200950146	0.40938310725856136	NAPA;STX1B;GSN;AJUBA;SORL1
visual perception (GO:0007601)	1993-04-01	0.6401656321068073	0.9129754830017083	0.40721293544139586	RDH12;EYA4;PAX6;IMPG2
regulation of cellular protein localization (GO:1903827)	1946-02-01	0.6421778205912976	0.9235625485625486	0.40903664902314807	GPC6;NDEL1
regulation of double-strand break repair via homologous recombination (GO:0010569)	1946-02-01	0.6421778205912976	0.9235625485625486	0.40903664902314807	WDR48;WRAP53
establishment of protein localization to extracellular region (GO:0035592)	1946-02-01	0.6421778205912976	0.9235625485625486	0.40903664902314807	SVBP;RAB12
regulation of telomerase activity (GO:0051972)	1946-02-01	0.6421778205912976	0.9235625485625486	0.40903664902314807	HMBOX1;WRAP53
positive regulation of nucleocytoplasmic transport (GO:0046824)	1946-02-01	0.6421778205912976	0.9235625485625486	0.40903664902314807	HDAC3;PIK3R1
positive regulation of organelle assembly (GO:1902117)	1946-02-01	0.6421778205912976	0.9235625485625486	0.40903664902314807	CCDC88A;FUZ
positive regulation of response to stimulus (GO:0048584)	1946-02-01	0.6421778205912976	0.9235625485625486	0.40903664902314807	RSAD2;YPEL3
positive regulation of smooth muscle cell proliferation (GO:0048661)	1946-02-01	0.6421778205912976	0.9235625485625486	0.40903664902314807	FGF2;THBS1
postreplication repair (GO:0006301)	1946-02-01	0.6421778205912976	0.9235625485625486	0.40903664902314807	RFC5;RFC1
posttranscriptional regulation of gene expression (GO:0010608)	1946-02-01	0.6421778205912976	0.9235625485625486	0.40903664902314807	GEMIN5;ATG14
carbohydrate homeostasis (GO:0033500)	1970-03-01	0.6438278904029722	0.9096496128980764	0.40054041017165354	HECTD4;PAX6;SLC8B1
regulation of plasma membrane bounded cell projection assembly (GO:0120032)	1970-03-01	0.6438278904029722	0.9096496128980764	0.40054041017165354	TBC1D19;EVI5;EPHA2
establishment of protein localization to membrane (GO:0090150)	1970-03-01	0.6438278904029722	0.9096496128980764	0.40054041017165354	ZDHHC20;ZDHHC11;EGFR
enzyme linked receptor protein signaling pathway (GO:0007167)	6/140	0.6466563336877028	0.9093587854717827	0.3964261367938231	EPHA7;BLNK;PTK2;EGFR;EPHA2;PTPRG
regulation of kinase activity (GO:0043549)	1994-04-01	0.6485063881735904	0.9027837259100643	0.3909806676744082	TSPYL2;EPHA7;EGFR;EPHA2
cell projection assembly (GO:0030031)	2022-01-01	0.652623561047774	0.9676779996950755	0.41296122360112786	GSN
regulation of execution phase of apoptosis (GO:1900117)	2022-01-01	0.652623561047774	0.9676779996950755	0.41296122360112786	MTRNR2L9
cellular response to osmotic stress (GO:0071470)	2022-01-01	0.652623561047774	0.9676779996950755	0.41296122360112786	WNK3
regulation of viral release from host cell (GO:1902186)	2022-01-01	0.652623561047774	0.9676779996950755	0.41296122360112786	MID2
homologous chromosome segregation (GO:0045143)	2022-01-01	0.652623561047774	0.9676779996950755	0.41296122360112786	MEIOB
limb morphogenesis (GO:0035108)	2022-01-01	0.652623561047774	0.9676779996950755	0.41296122360112786	MYH3
maturation of 5.8S rRNA from tricistronic rRNA transcript (SSU-rRNA, 5.8S rRNA, LSU-rRNA) (GO:0000466)	2022-01-01	0.652623561047774	0.9676779996950755	0.41296122360112786	RPP40
membrane lipid metabolic process (GO:0006643)	2022-01-01	0.652623561047774	0.9676779996950755	0.41296122360112786	ARV1
mRNA modification (GO:0016556)	2022-01-01	0.652623561047774	0.9676779996950755	0.41296122360112786	PUS1
negative regulation of lipid biosynthetic process (GO:0051055)	2022-01-01	0.652623561047774	0.9676779996950755	0.41296122360112786	AKR1C3
negative regulation of lymphocyte activation (GO:0051250)	2022-01-01	0.652623561047774	0.9676779996950755	0.41296122360112786	LST1
negative regulation of myeloid cell differentiation (GO:0045638)	2022-01-01	0.652623561047774	0.9676779996950755	0.41296122360112786	WDR61
neuronal action potential (GO:0019228)	2022-01-01	0.652623561047774	0.9676779996950755	0.41296122360112786	KCNMB4
osteoclast differentiation (GO:0030316)	2022-01-01	0.652623561047774	0.9676779996950755	0.41296122360112786	EPHA2
peptidyl-threonine dephosphorylation (GO:0035970)	2022-01-01	0.652623561047774	0.9676779996950755	0.41296122360112786	DUSP4
positive regulation of axon extension (GO:0045773)	2022-01-01	0.652623561047774	0.9676779996950755	0.41296122360112786	SHTN1
positive regulation of lipid catabolic process (GO:0050996)	2022-01-01	0.652623561047774	0.9676779996950755	0.41296122360112786	ABHD5
protein localization to cell junction (GO:1902414)	2022-01-01	0.652623561047774	0.9676779996950755	0.41296122360112786	TJP3
protein tetramerization (GO:0051262)	1971-03-01	0.6533454042264872	0.8962252280591381	0.38147767658124787	CTH;ALDOA;ACACB
positive regulation of cell-cell adhesion (GO:0022409)	1947-02-01	0.6538402630534778	0.902991452991453	0.38367402816119217	FOXA1;ADAM19
positive regulation of neuron death (GO:1901216)	1947-02-01	0.6538402630534778	0.902991452991453	0.38367402816119217	EPHA7;SARM1
regulation of protein binding (GO:0043393)	5/118	0.6541771391542377	0.8986616585569436	0.38137143682850544	SLPI;ITGB1BP1;MARK3;SPPL3;SORL1
sensory perception of light stimulus (GO:0050953)	1995-04-01	0.6567178595598232	0.892815963479775	0.3754298181788224	RDH12;EYA4;PAX6;IMPG2
Ras protein signal transduction (GO:0007265)	6/142	0.660163928531125	0.8958911890936632	0.3720341344334461	SHTN1;EPS8L2;SHOC2;ARHGAP5;SOS1;FGF2
cell junction organization (GO:0034330)	1972-03-01	0.6626793157953257	0.8831899558242269	0.36340095358434393	MARVELD2;WNT7B;TJP3
regulation of interleukin-10 production (GO:0032653)	1948-02-01	0.6651972552896659	0.8833147528799703	0.3601023896789298	CD274;CD40LG
myelination (GO:0042552)	1948-02-01	0.6651972552896659	0.8833147528799703	0.3601023896789298	PMP22;CXCR4
negative regulation of MAP kinase activity (GO:0043407)	1948-02-01	0.6651972552896659	0.8833147528799703	0.3601023896789298	SORL1;AGT
negative regulation of mitotic cell cycle (GO:0045930)	1948-02-01	0.6651972552896659	0.8833147528799703	0.3601023896789298	PRCC;CHFR
positive regulation of blood vessel endothelial cell migration (GO:0043536)	1948-02-01	0.6651972552896659	0.8833147528799703	0.3601023896789298	FGF2;THBS1
regulation of cysteine-type endopeptidase activity (GO:2000116)	2023-01-01	0.6689333953480415	0.9236441253517027	0.37137031607771037	EPHA7
regulation of interleukin-4 production (GO:0032673)	2023-01-01	0.6689333953480415	0.9236441253517027	0.37137031607771037	CD40LG
cilium-dependent cell motility (GO:0060285)	2023-01-01	0.6689333953480415	0.9236441253517027	0.37137031607771037	DNAH8
regulation of peptidase activity (GO:0052547)	2023-01-01	0.6689333953480415	0.9236441253517027	0.37137031607771037	SVBP
regulation of release of sequestered calcium ion into cytosol by sarcoplasmic reticulum (GO:0010880)	2023-01-01	0.6689333953480415	0.9236441253517027	0.37137031607771037	PDE4D
regulation of SMAD protein signal transduction (GO:0060390)	2023-01-01	0.6689333953480415	0.9236441253517027	0.37137031607771037	PBLD
regulation of steroid metabolic process (GO:0019218)	2023-01-01	0.6689333953480415	0.9236441253517027	0.37137031607771037	ARV1
regulation of supramolecular fiber organization (GO:1902903)	2023-01-01	0.6689333953480415	0.9236441253517027	0.37137031607771037	MAP1B
glucose 6-phosphate metabolic process (GO:0051156)	2023-01-01	0.6689333953480415	0.9236441253517027	0.37137031607771037	GPI
respiratory chain complex IV assembly (GO:0008535)	2023-01-01	0.6689333953480415	0.9236441253517027	0.37137031607771037	COX19
hyaluronan metabolic process (GO:0030212)	2023-01-01	0.6689333953480415	0.9236441253517027	0.37137031607771037	FGF2
negative regulation of extrinsic apoptotic signaling pathway in absence of ligand (GO:2001240)	2023-01-01	0.6689333953480415	0.9236441253517027	0.37137031607771037	EYA4
negative regulation of signal transduction in absence of ligand (GO:1901099)	2023-01-01	0.6689333953480415	0.9236441253517027	0.37137031607771037	EYA4
negative regulation of smoothened signaling pathway (GO:0045879)	2023-01-01	0.6689333953480415	0.9236441253517027	0.37137031607771037	IFT122
positive regulation of cholesterol efflux (GO:0010875)	2023-01-01	0.6689333953480415	0.9236441253517027	0.37137031607771037	PLTP
positive regulation of transcription by RNA polymerase I (GO:0045943)	2023-01-01	0.6689333953480415	0.9236441253517027	0.37137031607771037	HEATR1
protein deacylation (GO:0035601)	2023-01-01	0.6689333953480415	0.9236441253517027	0.37137031607771037	HDAC3
regulation of hydrolase activity (GO:0051336)	1973-03-01	0.6718294608345745	0.8705271199388847	0.34625281414258213	CHN1;ITGB1BP1;PTK2
negative regulation of cell adhesion (GO:0007162)	1973-03-01	0.6718294608345745	0.8705271199388847	0.34625281414258213	ITGB1BP1;CORO2B;PTK2
protein maturation (GO:0051604)	1997-04-01	0.6727498281172576	0.8735235200663121	0.34624877706703205	ADAM19;TSPAN14;TASP1;SORL1
regulation of MAP kinase activity (GO:0043405)	1997-04-01	0.6727498281172576	0.8735235200663121	0.34624877706703205	FGF2;SORL1;EGFR;AGT
double-strand break repair via homologous recombination (GO:0000724)	1997-04-01	0.6727498281172576	0.8735235200663121	0.34624877706703205	SLX4;REV3L;MEIOB;REC8
aminoglycan biosynthetic process (GO:0006023)	1949-02-01	0.6762517632835313	0.8644753591562102	0.33817397862657256	GALNT5;GPC6
regulation of cellular protein metabolic process (GO:0032268)	1949-02-01	0.6762517632835313	0.8644753591562102	0.33817397862657256	GEMIN5;AGT
regulation of stress-activated MAPK cascade (GO:0032872)	1949-02-01	0.6762517632835313	0.8644753591562102	0.33817397862657256	EGFR;FOXO1
negative regulation of catabolic process (GO:0009895)	1949-02-01	0.6762517632835313	0.8644753591562102	0.33817397862657256	ADGRB1;EGFR
negative regulation of cell projection organization (GO:0031345)	1949-02-01	0.6762517632835313	0.8644753591562102	0.33817397862657256	STX1B;DPYSL3
regulation of peptide hormone secretion (GO:0090276)	1974-03-01	0.6807959256964753	0.8582209836559463	0.32997969146466455	DPP4;SLC8B1;RAPGEF4
sphingolipid biosynthetic process (GO:0030148)	1974-03-01	0.6807959256964753	0.8582209836559463	0.32997969146466455	ASAH2;SPTLC3;ELOVL6
mitotic nuclear division (GO:0140014)	1974-03-01	0.6807959256964753	0.8582209836559463	0.32997969146466455	STAG2;CLASP1;NDEL1
negative regulation of protein binding (GO:0032091)	1974-03-01	0.6807959256964753	0.8582209836559463	0.32997969146466455	SLPI;ITGB1BP1;SORL1
apoptotic nuclear changes (GO:0030262)	2024-01-01	0.6844782332546646	0.8834392835599276	0.3349104491446574	TOP2A
regulation of cell size (GO:0008361)	2024-01-01	0.6844782332546646	0.8834392835599276	0.3349104491446574	MSN
cellular response to catecholamine stimulus (GO:0071870)	2024-01-01	0.6844782332546646	0.8834392835599276	0.3349104491446574	GNG2
regulation of keratinocyte proliferation (GO:0010837)	2024-01-01	0.6844782332546646	0.8834392835599276	0.3349104491446574	CASK
regulation of monooxygenase activity (GO:0032768)	2024-01-01	0.6844782332546646	0.8834392835599276	0.3349104491446574	EGFR
establishment of mitotic spindle orientation (GO:0000132)	2024-01-01	0.6844782332546646	0.8834392835599276	0.3349104491446574	NDEL1
response to gamma radiation (GO:0010332)	2024-01-01	0.6844782332546646	0.8834392835599276	0.3349104491446574	TLK2
long-chain fatty-acyl-CoA metabolic process (GO:0035336)	2024-01-01	0.6844782332546646	0.8834392835599276	0.3349104491446574	ELOVL6
lymphocyte activation involved in immune response (GO:0002285)	2024-01-01	0.6844782332546646	0.8834392835599276	0.3349104491446574	CD244
sulfur amino acid metabolic process (GO:0000096)	2024-01-01	0.6844782332546646	0.8834392835599276	0.3349104491446574	CTH
mammary gland development (GO:0030879)	2024-01-01	0.6844782332546646	0.8834392835599276	0.3349104491446574	WNT7B
negative regulation of protein depolymerization (GO:1901880)	2024-01-01	0.6844782332546646	0.8834392835599276	0.3349104491446574	CLASP1
positive regulation of carbohydrate metabolic process (GO:0045913)	2024-01-01	0.6844782332546646	0.8834392835599276	0.3349104491446574	PFKFB3
positive regulation of cell-substrate junction organization (GO:0150117)	2024-01-01	0.6844782332546646	0.8834392835599276	0.3349104491446574	PIK3R1
positive regulation of cellular response to transforming growth factor beta stimulus (GO:1903846)	2024-01-01	0.6844782332546646	0.8834392835599276	0.3349104491446574	THBS1
positive regulation of lamellipodium assembly (GO:0010592)	2024-01-01	0.6844782332546646	0.8834392835599276	0.3349104491446574	PIK3R1
positive regulation of neuron apoptotic process (GO:0043525)	2024-01-01	0.6844782332546646	0.8834392835599276	0.3349104491446574	EPHA7
positive regulation of phospholipase activity (GO:0010518)	2024-01-01	0.6844782332546646	0.8834392835599276	0.3349104491446574	FGF2
positive regulation of protein targeting to membrane (GO:0090314)	2024-01-01	0.6844782332546646	0.8834392835599276	0.3349104491446574	ITGB1BP1
positive regulation of transcription from RNA polymerase II promoter in response to stress (GO:0036003)	2024-01-01	0.6844782332546646	0.8834392835599276	0.3349104491446574	ATF3
positive regulation of transforming growth factor beta receptor signaling pathway (GO:0030511)	2024-01-01	0.6844782332546646	0.8834392835599276	0.3349104491446574	THBS1
positive regulation of viral life cycle (GO:1903902)	2024-01-01	0.6844782332546646	0.8834392835599276	0.3349104491446574	TMPRSS2
protein alpha-1,2-demannosylation (GO:0036508)	2024-01-01	0.6844782332546646	0.8834392835599276	0.3349104491446574	UGGT1
protein K48-linked deubiquitination (GO:0071108)	2024-01-01	0.6844782332546646	0.8834392835599276	0.3349104491446574	USP25
protein kinase B signaling (GO:0043491)	2024-01-01	0.6844782332546646	0.8834392835599276	0.3349104491446574	EPHA2
actin polymerization or depolymerization (GO:0008154)	1950-02-01	0.6870071468135105	0.8464209401709402	0.31775537936039056	GSN;MICAL2
regulation of cellular component movement (GO:0051270)	1950-02-01	0.6870071468135105	0.8464209401709402	0.31775537936039056	ACTN1;EGFR
negative regulation of ERK1 and ERK2 cascade (GO:0070373)	1950-02-01	0.6870071468135105	0.8464209401709402	0.31775537936039056	DUSP4;ITGB1BP1
organic anion transport (GO:0015711)	1999-04-01	0.6882568737579782	0.8550433900597317	0.3194383515219891	SLC22A3;SLC26A7;SLC4A1;SLC4A2
fatty acid metabolic process (GO:0006631)	5/124	0.6964972719240298	0.8530807821520892	0.3085519846323958	HPGD;PNPLA8;ACSM1;ACOT2;ACAA1
blood circulation (GO:0008015)	1951-02-01	0.6974671157335259	0.8291034362462933	0.29872589536698096	CXCL12;ITGB1BP1
regulation of interleukin-12 production (GO:0032655)	1951-02-01	0.6974671157335259	0.8291034362462933	0.29872589536698096	CD40LG;THBS1
regulation of smoothened signaling pathway (GO:0008589)	1951-02-01	0.6974671157335259	0.8291034362462933	0.29872589536698096	IFT122;FUZ
gonad development (GO:0008406)	1951-02-01	0.6974671157335259	0.8291034362462933	0.29872589536698096	IRX5;AKR1C3
intrinsic apoptotic signaling pathway in response to DNA damage (GO:0008630)	1951-02-01	0.6974671157335259	0.8291034362462933	0.29872589536698096	DYRK2;EPHA2
positive regulation of actin filament bundle assembly (GO:0032233)	1951-02-01	0.6974671157335259	0.8291034362462933	0.29872589536698096	CCDC88A;ITGB1BP1
actomyosin structure organization (GO:0031032)	1976-03-01	0.6981793243187429	0.8346201743462017	0.29986174998893106	FRMD3;MYH3;MYPN
chloride transport (GO:0006821)	1976-03-01	0.6981793243187429	0.8346201743462017	0.29986174998893106	SLC26A7;SLC4A1;SLC12A6
3'-phosphoadenosine 5'-phosphosulfate metabolic process (GO:0050427)	2025-01-01	0.6992939193558633	0.8465848452508005	0.302809972005737	SULT1C2
protein quality control for misfolded or incompletely synthesized proteins (GO:0006515)	2025-01-01	0.6992939193558633	0.8465848452508005	0.302809972005737	UGGT1
acylglycerol homeostasis (GO:0055090)	2025-01-01	0.6992939193558633	0.8465848452508005	0.302809972005737	PNPLA8
receptor catabolic process (GO:0032801)	2025-01-01	0.6992939193558633	0.8465848452508005	0.302809972005737	VLDLR
regulation of AMPA receptor activity (GO:2000311)	2025-01-01	0.6992939193558633	0.8465848452508005	0.302809972005737	CNIH3
regulation of cAMP-mediated signaling (GO:0043949)	2025-01-01	0.6992939193558633	0.8465848452508005	0.302809972005737	PDE4D
regulation of cardiac muscle cell action potential (GO:0098901)	2025-01-01	0.6992939193558633	0.8465848452508005	0.302809972005737	DSG2
regulation of cholesterol transport (GO:0032374)	2025-01-01	0.6992939193558633	0.8465848452508005	0.302809972005737	ARV1
regulation of myotube differentiation (GO:0010830)	2025-01-01	0.6992939193558633	0.8465848452508005	0.302809972005737	HDAC3
energy derivation by oxidation of organic compounds (GO:0015980)	2025-01-01	0.6992939193558633	0.8465848452508005	0.302809972005737	ACSM1
regulation of proteolysis involved in cellular protein catabolic process (GO:1903050)	2025-01-01	0.6992939193558633	0.8465848452508005	0.302809972005737	NUB1
regulation of ryanodine-sensitive calcium-release channel activity (GO:0060314)	2025-01-01	0.6992939193558633	0.8465848452508005	0.302809972005737	PDE4D
response to hexose (GO:0009746)	2025-01-01	0.6992939193558633	0.8465848452508005	0.302809972005737	THBS1
ventricular cardiac muscle tissue development (GO:0003229)	2025-01-01	0.6992939193558633	0.8465848452508005	0.302809972005737	DSG2
negative regulation of ion transport (GO:0043271)	2025-01-01	0.6992939193558633	0.8465848452508005	0.302809972005737	WNK3
negative regulation of response to endoplasmic reticulum stress (GO:1903573)	2025-01-01	0.6992939193558633	0.8465848452508005	0.302809972005737	USP25
negative regulation of signaling (GO:0023057)	2025-01-01	0.6992939193558633	0.8465848452508005	0.302809972005737	AP1AR
organophosphate ester transport (GO:0015748)	2025-01-01	0.6992939193558633	0.8465848452508005	0.302809972005737	PLTP
phosphatidylglycerol metabolic process (GO:0046471)	2025-01-01	0.6992939193558633	0.8465848452508005	0.302809972005737	PNPLA8
positive regulation of peptidyl-threonine phosphorylation (GO:0010800)	2025-01-01	0.6992939193558633	0.8465848452508005	0.302809972005737	WNK3
positive regulation of T cell migration (GO:2000406)	2025-01-01	0.6992939193558633	0.8465848452508005	0.302809972005737	CXCL12
cellular response to oxidative stress (GO:0034599)	5/125	0.7031919356411515	0.8459271168274384	0.297872425030021	ERO1A;AKR1C3;FOXO1;ETV5;EGFR
cilium movement (GO:0003341)	1952-02-01	0.7076356898001569	0.8124786324786325	0.2809761381801969	CFAP70;ZBBX
regulation of release of sequestered calcium ion into cytosol (GO:0051279)	1952-02-01	0.7076356898001569	0.8124786324786325	0.2809761381801969	NPSR1;PDE4D
fatty acid beta-oxidation (GO:0006635)	1952-02-01	0.7076356898001569	0.8124786324786325	0.2809761381801969	EHHADH;ACAA1
glycolipid metabolic process (GO:0006664)	1952-02-01	0.7076356898001569	0.8124786324786325	0.2809761381801969	B3GNT5;ST6GALNAC6
negative regulation of protein metabolic process (GO:0051248)	1952-02-01	0.7076356898001569	0.8124786324786325	0.2809761381801969	ADGRB1;EGFR
plasma membrane bounded cell projection morphogenesis (GO:0120039)	1952-02-01	0.7076356898001569	0.8124786324786325	0.2809761381801969	SHTN1;TNIK
protein O-linked glycosylation (GO:0006493)	4/102	0.7105288081327046	0.8287374907136302	0.28321754513989866	GALNT5;ST6GALNAC2;B3GNT5;PLOD3
positive regulation of cellular protein metabolic process (GO:0032270)	4/102	0.7105288081327046	0.8287374907136302	0.28321754513989866	MSN;THBS1;EIF3D;AGT
protein-containing complex assembly (GO:0065003)	11/267	0.7124451185593716	0.871704759978425	0.2955535878147048	NAPA;TLE4;SEC23A;CXCL12;CAND1;TRAPPC6B;ZNHIT6;TSPAN4;GEMIN5;ITGB1BP1;CNIH3
cation transport (GO:0006812)	7/174	0.7130327281518493	0.8507046058259421	0.2877320813367061	SLC22A3;SLC11A2;KCNMA1;KCNMB4;RHCG;SLC8B1;SLC9B2
regulation of chondrocyte differentiation (GO:0032330)	2026-01-01	0.7134146208346256	0.8126787620064034	0.2744355323354861	PTHLH
regulation of glycogen biosynthetic process (GO:0005979)	2026-01-01	0.7134146208346256	0.8126787620064034	0.2744355323354861	DYRK2
chaperone cofactor-dependent protein refolding (GO:0051085)	2026-01-01	0.7134146208346256	0.8126787620064034	0.2744355323354861	ERO1A
clathrin-dependent endocytosis (GO:0072583)	2026-01-01	0.7134146208346256	0.8126787620064034	0.2744355323354861	FCHO2
DNA geometric change (GO:0032392)	2026-01-01	0.7134146208346256	0.8126787620064034	0.2744355323354861	ASCC3
DNA modification (GO:0006304)	2026-01-01	0.7134146208346256	0.8126787620064034	0.2744355323354861	SMUG1
regulation of synapse organization (GO:0050807)	2026-01-01	0.7134146208346256	0.8126787620064034	0.2744355323354861	CTNNA2
regulation of telomere maintenance (GO:0032204)	2026-01-01	0.7134146208346256	0.8126787620064034	0.2744355323354861	PPP1R10
histone lysine demethylation (GO:0070076)	2026-01-01	0.7134146208346256	0.8126787620064034	0.2744355323354861	UTY
lamellipodium assembly (GO:0030032)	2026-01-01	0.7134146208346256	0.8126787620064034	0.2744355323354861	CCDC88A
maturation of LSU-rRNA (GO:0000470)	2026-01-01	0.7134146208346256	0.8126787620064034	0.2744355323354861	ZNHIT6
meiosis I (GO:0007127)	2026-01-01	0.7134146208346256	0.8126787620064034	0.2744355323354861	MEIOB
TOR signaling (GO:0031929)	2026-01-01	0.7134146208346256	0.8126787620064034	0.2744355323354861	CCDC88A
metanephros development (GO:0001656)	2026-01-01	0.7134146208346256	0.8126787620064034	0.2744355323354861	WNT7B
negative regulation of intrinsic apoptotic signaling pathway in response to DNA damage (GO:1902230)	2026-01-01	0.7134146208346256	0.8126787620064034	0.2744355323354861	CXCL12
negative regulation of macroautophagy (GO:0016242)	2026-01-01	0.7134146208346256	0.8126787620064034	0.2744355323354861	QSOX1
negative regulation of protein localization to membrane (GO:1905476)	2026-01-01	0.7134146208346256	0.8126787620064034	0.2744355323354861	ITGB1BP1
negative regulation of protein transport (GO:0051224)	2026-01-01	0.7134146208346256	0.8126787620064034	0.2744355323354861	RSAD2
negative regulation of telomere maintenance via telomere lengthening (GO:1904357)	2026-01-01	0.7134146208346256	0.8126787620064034	0.2744355323354861	SLX4
phosphatidylethanolamine acyl-chain remodeling (GO:0036152)	2026-01-01	0.7134146208346256	0.8126787620064034	0.2744355323354861	PNPLA8
positive regulation of glucose import (GO:0046326)	2026-01-01	0.7134146208346256	0.8126787620064034	0.2744355323354861	PIK3R1
positive regulation of histone methylation (GO:0031062)	2026-01-01	0.7134146208346256	0.8126787620064034	0.2744355323354861	WDR61
positive regulation of interleukin-2 production (GO:0032743)	2026-01-01	0.7134146208346256	0.8126787620064034	0.2744355323354861	PDE4D
positive regulation of ion transmembrane transporter activity (GO:0032414)	2026-01-01	0.7134146208346256	0.8126787620064034	0.2744355323354861	WNK3
positive regulation of microtubule polymerization or depolymerization (GO:0031112)	2026-01-01	0.7134146208346256	0.8126787620064034	0.2744355323354861	CLASP1
positive regulation of viral transcription (GO:0050434)	2026-01-01	0.7134146208346256	0.8126787620064034	0.2744355323354861	MDFIC
negative regulation of blood vessel morphogenesis (GO:2000181)	1978-03-01	0.7148346542771793	0.8122780748663102	0.2726850116710843	ADGRB1;PGK1;THBS1
epidermal cell differentiation (GO:0009913)	1953-02-01	0.7175171618972782	0.7965057817998994	0.2644067949640237	AKR1C3;EPHA2
positive regulation of NIK/NF-kappaB signaling (GO:1901224)	1953-02-01	0.7175171618972782	0.7965057817998994	0.2644067949640237	NFAT5;EGFR
recombinational repair (GO:0000725)	1979-03-01	0.7228917576960345	0.801547987616099	0.2600989400594431	SLX4;REV3L;MEIOB
steroid metabolic process (GO:0008202)	4/104	0.7247182386613568	0.8120770877944326	0.2614663569654302	ARV1;CYP11A1;AKR1C3;ACAA1
regulation of blood coagulation (GO:0030193)	2027-01-01	0.7268729052633196	0.7813808390115754	0.24926332995836215	THBS1
bile acid biosynthetic process (GO:0006699)	2027-01-01	0.7268729052633196	0.7813808390115754	0.24926332995836215	OSBPL7
camera-type eye development (GO:0043010)	2027-01-01	0.7268729052633196	0.7813808390115754	0.24926332995836215	IFT122
response to glucocorticoid (GO:0051384)	2027-01-01	0.7268729052633196	0.7813808390115754	0.24926332995836215	SLIT2
modulation of excitatory postsynaptic potential (GO:0098815)	2027-01-01	0.7268729052633196	0.7813808390115754	0.24926332995836215	STX1B
monocarboxylic acid catabolic process (GO:0072329)	2027-01-01	0.7268729052633196	0.7813808390115754	0.24926332995836215	ACAA1
monovalent inorganic cation homeostasis (GO:0055067)	2027-01-01	0.7268729052633196	0.7813808390115754	0.24926332995836215	SLC12A6
negative regulation of catalytic activity (GO:0043086)	2027-01-01	0.7268729052633196	0.7813808390115754	0.24926332995836215	CAND1
negative regulation of insulin receptor signaling pathway (GO:0046627)	2027-01-01	0.7268729052633196	0.7813808390115754	0.24926332995836215	PTPRE
negative regulation of protein polymerization (GO:0032272)	2027-01-01	0.7268729052633196	0.7813808390115754	0.24926332995836215	SLIT2
peptide hormone secretion (GO:0030072)	2027-01-01	0.7268729052633196	0.7813808390115754	0.24926332995836215	GAL
positive regulation of calcium ion transmembrane transport (GO:1904427)	2027-01-01	0.7268729052633196	0.7813808390115754	0.24926332995836215	NPSR1
positive regulation of nuclear division (GO:0051785)	2027-01-01	0.7268729052633196	0.7813808390115754	0.24926332995836215	PHIP
positive regulation of toll-like receptor signaling pathway (GO:0034123)	2027-01-01	0.7268729052633196	0.7813808390115754	0.24926332995836215	RSAD2
presynaptic endocytosis (GO:0140238)	2027-01-01	0.7268729052633196	0.7813808390115754	0.24926332995836215	FCHO2
cytoplasmic microtubule organization (GO:0031122)	1954-02-01	0.7271160631523135	0.7811472715318869	0.2489275507052546	CCDC88A;CLASP1
glycosaminoglycan metabolic process (GO:0030203)	1954-02-01	0.7271160631523135	0.7811472715318869	0.2489275507052546	GALNT5;GPC6
inorganic anion transport (GO:0015698)	1954-02-01	0.7271160631523135	0.7811472715318869	0.2489275507052546	SLC26A7;SLC4A1
striated muscle contraction (GO:0006941)	1954-02-01	0.7271160631523135	0.7811472715318869	0.2489275507052546	MYH3;ALDOA
dephosphorylation (GO:0016311)	6/153	0.7285098624122323	0.8283699745992817	0.2623895985836355	DUSP4;PTPRE;PTPRB;PLPPR1;PDP2;PTPRG
positive regulation of macromolecule biosynthetic process (GO:0010557)	5/129	0.7289362905963819	0.8184662725166822	0.25877361680650773	DYRK2;FGF2;THBS1;EIF3D;EGFR
negative regulation of cell cycle (GO:0045786)	1980-03-01	0.7307701503091598	0.7910966039308285	0.24813243415714725	TSPYL2;TP53I13;HPGD
positive regulation of cell adhesion (GO:0045785)	1980-03-01	0.7307701503091598	0.7910966039308285	0.24813243415714725	CXCL12;STX3;PRSS2
activation of GTPase activity (GO:0090630)	4/105	0.7316162673346974	0.8039943180613565	0.2512475228507333	TBC1D8B;TBCK;EVI5;EPHA2
regulation of JNK cascade (GO:0046328)	4/105	0.7316162673346974	0.8039943180613565	0.2512475228507333	HDAC3;TRAF3;WNT7B;EGFR
positive regulation of cellular metabolic process (GO:0031325)	4/105	0.7316162673346974	0.8039943180613565	0.2512475228507333	AKR1C3;ACACB;THBS1;AGT
regulation of primary metabolic process (GO:0080090)	5/130	0.735113798949404	0.8118756698821008	0.2498384700575291	NCOA1;SREBF1;HDAC3;ELOVL6;ACACB
Golgi organization (GO:0007030)	5/130	0.735113798949404	0.8118756698821008	0.2498384700575291	GOLGA8T;ATP8B2;COG1;GOLGA8Q;CLASP1
regulation of cardiac conduction (GO:1903779)	1955-02-01	0.7364371314710193	0.7663683276890824	0.23445614148285104	TMEM65;AGT
glycoprotein metabolic process (GO:0009100)	1955-02-01	0.7364371314710193	0.7663683276890824	0.23445614148285104	FUT8;ST6GALNAC6
interstrand cross-link repair (GO:0036297)	1955-02-01	0.7364371314710193	0.7663683276890824	0.23445614148285104	WDR48;SLX4
negative regulation of cytokine-mediated signaling pathway (GO:0001960)	1955-02-01	0.7364371314710193	0.7663683276890824	0.23445614148285104	OAS3;SLIT2
negative regulation of protein modification process (GO:0031400)	1981-03-01	0.7384712766129515	0.7809132044426162	0.23675185515205915	PPP1R15A;SLIT2;ATG14
amide transport (GO:0042886)	2028-01-01	0.7396998156825629	0.7524012806830309	0.22685713430600044	PLTP
receptor clustering (GO:0043113)	2028-01-01	0.7396998156825629	0.7524012806830309	0.22685713430600044	ITGB1BP1
bile acid and bile salt transport (GO:0015721)	2028-01-01	0.7396998156825629	0.7524012806830309	0.22685713430600044	NCOA1
calcium ion import (GO:0070509)	2028-01-01	0.7396998156825629	0.7524012806830309	0.22685713430600044	MICU3
carbohydrate derivative biosynthetic process (GO:1901137)	2028-01-01	0.7396998156825629	0.7524012806830309	0.22685713430600044	B3GNT5
cellular response to acid chemical (GO:0071229)	2028-01-01	0.7396998156825629	0.7524012806830309	0.22685713430600044	CPEB1
cellular response to epidermal growth factor stimulus (GO:0071364)	2028-01-01	0.7396998156825629	0.7524012806830309	0.22685713430600044	EGFR
regulation of extrinsic apoptotic signaling pathway in absence of ligand (GO:2001239)	2028-01-01	0.7396998156825629	0.7524012806830309	0.22685713430600044	EYA4
regulation of immunoglobulin production (GO:0002637)	2028-01-01	0.7396998156825629	0.7524012806830309	0.22685713430600044	GPI
cytosolic calcium ion transport (GO:0060401)	2028-01-01	0.7396998156825629	0.7524012806830309	0.22685713430600044	MICU3
regulation of protein transport (GO:0051223)	2028-01-01	0.7396998156825629	0.7524012806830309	0.22685713430600044	NDEL1
regulation of reactive oxygen species biosynthetic process (GO:1903426)	2028-01-01	0.7396998156825629	0.7524012806830309	0.22685713430600044	ADGRB1
regulation of sodium ion transmembrane transport (GO:1902305)	2028-01-01	0.7396998156825629	0.7524012806830309	0.22685713430600044	UTRN
glycerophospholipid catabolic process (GO:0046475)	2028-01-01	0.7396998156825629	0.7524012806830309	0.22685713430600044	PNPLA8
glycogen metabolic process (GO:0005977)	2028-01-01	0.7396998156825629	0.7524012806830309	0.22685713430600044	GYG2
RNA phosphodiester bond hydrolysis (GO:0090501)	2028-01-01	0.7396998156825629	0.7524012806830309	0.22685713430600044	ZC3H12C
L-amino acid transport (GO:0015807)	2028-01-01	0.7396998156825629	0.7524012806830309	0.22685713430600044	SFXN1
sulfur compound transport (GO:0072348)	2028-01-01	0.7396998156825629	0.7524012806830309	0.22685713430600044	SLC26A7
ventricular septum morphogenesis (GO:0060412)	2028-01-01	0.7396998156825629	0.7524012806830309	0.22685713430600044	SLIT2
negative regulation of axonogenesis (GO:0050771)	2028-01-01	0.7396998156825629	0.7524012806830309	0.22685713430600044	DIP2B
negative regulation of cellular response to insulin stimulus (GO:1900077)	2028-01-01	0.7396998156825629	0.7524012806830309	0.22685713430600044	PTPRE
negative regulation of oxidative stress-induced cell death (GO:1903202)	2028-01-01	0.7396998156825629	0.7524012806830309	0.22685713430600044	NME5
positive regulation of defense response to virus by host (GO:0002230)	2028-01-01	0.7396998156825629	0.7524012806830309	0.22685713430600044	ZDHHC11
positive regulation of fibroblast proliferation (GO:0048146)	2028-01-01	0.7396998156825629	0.7524012806830309	0.22685713430600044	AGT
positive regulation of microtubule polymerization (GO:0031116)	2028-01-01	0.7396998156825629	0.7524012806830309	0.22685713430600044	CLASP1
positive regulation of response to wounding (GO:1903036)	2028-01-01	0.7396998156825629	0.7524012806830309	0.22685713430600044	PTK2
protein localization to Golgi apparatus (GO:0034067)	2028-01-01	0.7396998156825629	0.7524012806830309	0.22685713430600044	SORL1
protein localization to lysosome (GO:0061462)	2028-01-01	0.7396998156825629	0.7524012806830309	0.22685713430600044	SORL1
regulated exocytosis (GO:0045055)	7/180	0.7451329725016063	0.8209396323177887	0.24151435662423223	CHID1;TMX3;RAB26;ACTN1;QSOX1;ALDOA;THBS1
positive regulation of cellular biosynthetic process (GO:0031328)	7/180	0.7451329725016063	0.8209396323177887	0.24151435662423223	SREBF1;DYRK2;FGF2;THBS1;EIF3D;EGFR;CD244
chemokine-mediated signaling pathway (GO:0070098)	1956-02-01	0.7454852821111698	0.7521367521367521	0.2209175220551223	CXCL6;CXCL12
glycosaminoglycan catabolic process (GO:0006027)	1956-02-01	0.7454852821111698	0.7521367521367521	0.2209175220551223	FGF2;GPC6
nuclear-transcribed mRNA catabolic process, deadenylation-dependent decay (GO:0000288)	1956-02-01	0.7454852821111698	0.7521367521367521	0.2209175220551223	PNLDC1;WDR61
peptidyl-tyrosine modification (GO:0018212)	1956-02-01	0.7454852821111698	0.7521367521367521	0.2209175220551223	EGFR;PTK2
actin filament polymerization (GO:0030041)	2029-01-01	0.7519249418005511	0.7254916908065254	0.2068512995793792	GSN
regulation of actin polymerization or depolymerization (GO:0008064)	2029-01-01	0.7519249418005511	0.7254916908065254	0.2068512995793792	CXCL12
regulation of calcium ion transmembrane transporter activity (GO:1901019)	2029-01-01	0.7519249418005511	0.7254916908065254	0.2068512995793792	PDE4D
beta-catenin-TCF complex assembly (GO:1904837)	2029-01-01	0.7519249418005511	0.7254916908065254	0.2068512995793792	TLE4
regulation of double-strand break repair via nonhomologous end joining (GO:2001032)	2029-01-01	0.7519249418005511	0.7254916908065254	0.2068512995793792	WRAP53
dicarboxylic acid transport (GO:0006835)	2029-01-01	0.7519249418005511	0.7254916908065254	0.2068512995793792	SLC26A7
regulation of neuronal synaptic plasticity (GO:0048168)	2029-01-01	0.7519249418005511	0.7254916908065254	0.2068512995793792	GRIK2
regulation of protein targeting to membrane (GO:0090313)	2029-01-01	0.7519249418005511	0.7254916908065254	0.2068512995793792	ITGB1BP1
regulation of response to biotic stimulus (GO:0002831)	2029-01-01	0.7519249418005511	0.7254916908065254	0.2068512995793792	TRAF3
response to zinc ion (GO:0010043)	2029-01-01	0.7519249418005511	0.7254916908065254	0.2068512995793792	HAAO
lamellipodium organization (GO:0097581)	2029-01-01	0.7519249418005511	0.7254916908065254	0.2068512995793792	CCDC88A
limb development (GO:0060173)	2029-01-01	0.7519249418005511	0.7254916908065254	0.2068512995793792	IFT122
lipid catabolic process (GO:0016042)	2029-01-01	0.7519249418005511	0.7254916908065254	0.2068512995793792	PNLIPRP3
negative regulation of interferon-gamma production (GO:0032689)	2029-01-01	0.7519249418005511	0.7254916908065254	0.2068512995793792	CD274
negative regulation of myeloid leukocyte differentiation (GO:0002762)	2029-01-01	0.7519249418005511	0.7254916908065254	0.2068512995793792	CARTPT
positive regulation of dephosphorylation (GO:0035306)	2029-01-01	0.7519249418005511	0.7254916908065254	0.2068512995793792	SPPL3
positive regulation of viral genome replication (GO:0045070)	2029-01-01	0.7519249418005511	0.7254916908065254	0.2068512995793792	TOP2A
glycoprotein biosynthetic process (GO:0009101)	1983-03-01	0.7533482133579877	0.7613101604278075	0.2156241434889126	ST6GALNAC2;B3GNT5;MPI
positive regulation of phosphorylation (GO:0042327)	10/253	0.7535351232418056	0.8345306513409961	0.23615519041430552	EPHA7;PFKFB3;HDAC3;TNIK;ATG14;FGF2;THBS1;PTK2;EGFR;EPHA2
extracellular matrix organization (GO:0030198)	12/300	0.7538744377194975	0.8447624190064795	0.23867026421178672	ADAM19;LAMA5;GSN;COL12A1;LAMA3;PLOD3;QSOX1;KLK2;ITGB6;PRSS2;FGF2;THBS1
dicarboxylic acid metabolic process (GO:0043648)	1957-02-01	0.7542655807893143	0.7384226884226884	0.20824313162211755	ALDH1L1;HAAO
monocarboxylic acid transport (GO:0015718)	1957-02-01	0.7542655807893143	0.7384226884226884	0.20824313162211755	NCOA1;SLC16A6
positive regulation of cell junction assembly (GO:1901890)	1957-02-01	0.7542655807893143	0.7384226884226884	0.20824313162211755	AGT;EPHA2
positive regulation of interferon-gamma production (GO:0032729)	1957-02-01	0.7542655807893143	0.7384226884226884	0.20824313162211755	PDE4D;CD244
positive regulation of proteolysis (GO:0045862)	1957-02-01	0.7542655807893143	0.7384226884226884	0.20824313162211755	WDR48;ASTL
regulation of protein ubiquitination (GO:0031396)	4/109	0.7579101495894318	0.7732028143163047	0.2143244256245746	IVNS1ABP;HDAC3;SVBP;ADGRB1
regulation of protein kinase B signaling (GO:0051896)	8/207	0.760092251722425	0.8153887718160696	0.22367375353979874	AKR1C3;ITGB1BP1;PIK3R1;FGF2;THBS1;PTK2;EGFR;EPHA2
regulation of calcium ion transport (GO:0051924)	1958-02-01	0.7627832186953826	0.7251984126984127	0.19637024517447724	WNK3;SLC8B1
cellular iron ion homeostasis (GO:0006879)	1958-02-01	0.7627832186953826	0.7251984126984127	0.19637024517447724	CAND1;SLC11A2
chordate embryonic development (GO:0043009)	1958-02-01	0.7627832186953826	0.7251984126984127	0.19637024517447724	FUT8;WNT7B
fat cell differentiation (GO:0045444)	1958-02-01	0.7627832186953826	0.7251984126984127	0.19637024517447724	CTBP2;FOXO1
negative regulation of neuron projection development (GO:0010977)	1958-02-01	0.7627832186953826	0.7251984126984127	0.19637024517447724	STX1B;DPYSL3
positive regulation of protein binding (GO:0032092)	1958-02-01	0.7627832186953826	0.7251984126984127	0.19637024517447724	SPPL3;MARK3
alpha-amino acid catabolic process (GO:1901606)	1930-01-01	0.7635764879609396	0.7004379347146064	0.18893751442849452	HAAO
artery morphogenesis (GO:0048844)	1930-01-01	0.7635764879609396	0.7004379347146064	0.18893751442849452	HPGD
regulation of cation transmembrane transport (GO:1904062)	1930-01-01	0.7635764879609396	0.7004379347146064	0.18893751442849452	WNK3
cell projection organization (GO:0030030)	1930-01-01	0.7635764879609396	0.7004379347146064	0.18893751442849452	GSN
regulation of macrophage activation (GO:0043030)	1930-01-01	0.7635764879609396	0.7004379347146064	0.18893751442849452	THBS1
estrogen metabolic process (GO:0008210)	1930-01-01	0.7635764879609396	0.7004379347146064	0.18893751442849452	HSD17B11
extrinsic apoptotic signaling pathway via death domain receptors (GO:0008625)	1930-01-01	0.7635764879609396	0.7004379347146064	0.18893751442849452	CASP8AP2
fatty-acyl-CoA biosynthetic process (GO:0046949)	1930-01-01	0.7635764879609396	0.7004379347146064	0.18893751442849452	ELOVL6
regulation of type I interferon-mediated signaling pathway (GO:0060338)	1930-01-01	0.7635764879609396	0.7004379347146064	0.18893751442849452	OAS3
response to alcohol (GO:0097305)	1930-01-01	0.7635764879609396	0.7004379347146064	0.18893751442849452	SLIT2
Golgi to plasma membrane protein transport (GO:0043001)	1930-01-01	0.7635764879609396	0.7004379347146064	0.18893751442849452	RAB26
heterotypic cell-cell adhesion (GO:0034113)	1930-01-01	0.7635764879609396	0.7004379347146064	0.18893751442849452	DSG2
histone H3-K4 methylation (GO:0051568)	1930-01-01	0.7635764879609396	0.7004379347146064	0.18893751442849452	WDR61
TRIF-dependent toll-like receptor signaling pathway (GO:0035666)	1930-01-01	0.7635764879609396	0.7004379347146064	0.18893751442849452	TRAF3
ncRNA catabolic process (GO:0034661)	1930-01-01	0.7635764879609396	0.7004379347146064	0.18893751442849452	SLFN13
peptidyl-lysine trimethylation (GO:0018023)	1930-01-01	0.7635764879609396	0.7004379347146064	0.18893751442849452	WDR61
phosphatidylcholine acyl-chain remodeling (GO:0036151)	1930-01-01	0.7635764879609396	0.7004379347146064	0.18893751442849452	PNPLA8
plasma membrane invagination (GO:0099024)	1930-01-01	0.7635764879609396	0.7004379347146064	0.18893751442849452	GSN
positive regulation of small GTPase mediated signal transduction (GO:0051057)	1930-01-01	0.7635764879609396	0.7004379347146064	0.18893751442849452	SHOC2
regulation of protein kinase activity (GO:0045859)	4/110	0.764162796436869	0.7658680457355258	0.2059989196579991	TSPYL2;DBNDD2;ITGB1BP1;PTK2
endoplasmic reticulum to Golgi vesicle-mediated transport (GO:0006888)	7/185	0.7698802800038423	0.7976683281236799	0.20860642596207474	NAPA;SEC23A;F9;TRAPPC6B;COG1;ANK1;CNIH3
response to reactive oxygen species (GO:0000302)	1959-02-01	0.7710434897185645	0.712438146648673	0.18524139880852403	AKR1C3;EGFR
selective autophagy (GO:0061912)	1959-02-01	0.7710434897185645	0.712438146648673	0.18524139880852403	LGALS8;ATG14
negative regulation of autophagy (GO:0010507)	1959-02-01	0.7710434897185645	0.712438146648673	0.18524139880852403	TLK2;QSOX1
phospholipid transport (GO:0015914)	1959-02-01	0.7710434897185645	0.712438146648673	0.18524139880852403	ATP8B2;PLTP
regulation of interferon-gamma production (GO:0032649)	1986-03-01	0.7743778827073737	0.7336769538045229	0.18759775172699317	CD274;PDE4D;CD244
regulation of neuron death (GO:1901214)	1986-03-01	0.7743778827073737	0.7336769538045229	0.18759775172699317	EGLN2;SARM1;SORL1
regulation of cellular senescence (GO:2000772)	1931-01-01	0.7746813381035303	0.6770544290288154	0.17285437275113963	YPEL3
regulation of macrophage derived foam cell differentiation (GO:0010743)	1931-01-01	0.7746813381035303	0.6770544290288154	0.17285437275113963	AGT
triglyceride homeostasis (GO:0070328)	1931-01-01	0.7746813381035303	0.6770544290288154	0.17285437275113963	PNPLA8
MyD88-independent toll-like receptor signaling pathway (GO:0002756)	1931-01-01	0.7746813381035303	0.6770544290288154	0.17285437275113963	TRAF3
negative regulation of axon extension (GO:0030517)	1931-01-01	0.7746813381035303	0.6770544290288154	0.17285437275113963	DIP2B
negative regulation of proteasomal ubiquitin-dependent protein catabolic process (GO:0032435)	1931-01-01	0.7746813381035303	0.6770544290288154	0.17285437275113963	TLK2
negative regulation of response to DNA damage stimulus (GO:2001021)	1931-01-01	0.7746813381035303	0.6770544290288154	0.17285437275113963	CXCL12
peptide cross-linking (GO:0018149)	1931-01-01	0.7746813381035303	0.6770544290288154	0.17285437275113963	THBS1
positive regulation of leukocyte cell-cell adhesion (GO:1903039)	1931-01-01	0.7746813381035303	0.6770544290288154	0.17285437275113963	NFAT5
positive regulation of mononuclear cell migration (GO:0071677)	1931-01-01	0.7746813381035303	0.6770544290288154	0.17285437275113963	CXCL12
protein acetylation (GO:0006473)	1931-01-01	0.7746813381035303	0.6770544290288154	0.17285437275113963	FOXO1
cellular protein catabolic process (GO:0044257)	1960-02-01	0.779051769173019	0.7001178897730622	0.1748038800262019	RAB12;VLDLR
cellular response to chemokine (GO:1990869)	1960-02-01	0.779051769173019	0.7001178897730622	0.1748038800262019	CXCL6;CXCL12
response to organic cyclic compound (GO:0014070)	1960-02-01	0.779051769173019	0.7001178897730622	0.1748038800262019	FOXA1;TP53I13
homophilic cell adhesion via plasma membrane adhesion molecules (GO:0007156)	1960-02-01	0.779051769173019	0.7001178897730622	0.1748038800262019	DSG2;MYPN
regulation of transcription from RNA polymerase II promoter in response to stress (GO:0043618)	1987-03-01	0.7810530084045124	0.7249045072574485	0.1791327903249913	EGLN2;BACH1;ATF3
negative regulation of angiogenesis (GO:0016525)	1987-03-01	0.7810530084045124	0.7249045072574485	0.1791327903249913	ADGRB1;PGK1;THBS1
phosphate-containing compound metabolic process (GO:0006796)	8/212	0.7824730349902254	0.7951929158760278	0.19505749616166265	DUSP4;GPI;EPHA7;PTPRB;PLPPR1;PFKFB3;PGK1;ALDOA
activation of phospholipase C activity (GO:0007202)	1932-01-01	0.7852651173814644	0.6551795366130754	0.15837909742391565	EGFR
aortic valve morphogenesis (GO:0003180)	1932-01-01	0.7852651173814644	0.6551795366130754	0.15837909742391565	SLIT2
axonemal dynein complex assembly (GO:0070286)	1932-01-01	0.7852651173814644	0.6551795366130754	0.15837909742391565	DNAH8
B cell proliferation (GO:0042100)	1932-01-01	0.7852651173814644	0.6551795366130754	0.15837909742391565	CD40LG
regulation of cellular amide metabolic process (GO:0034248)	1932-01-01	0.7852651173814644	0.6551795366130754	0.15837909742391565	GEMIN5
regulation of intracellular estrogen receptor signaling pathway (GO:0033146)	1932-01-01	0.7852651173814644	0.6551795366130754	0.15837909742391565	FOXA1
regulation of intracellular protein transport (GO:0033157)	1932-01-01	0.7852651173814644	0.6551795366130754	0.15837909742391565	NDEL1
regulation of transcription involved in G1/S transition of mitotic cell cycle (GO:0000083)	1932-01-01	0.7852651173814644	0.6551795366130754	0.15837909742391565	BACH1
gene silencing by miRNA (GO:0035195)	1932-01-01	0.7852651173814644	0.6551795366130754	0.15837909742391565	AJUBA
response to amino acid (GO:0043200)	1932-01-01	0.7852651173814644	0.6551795366130754	0.15837909742391565	CPEB1
skeletal muscle organ development (GO:0060538)	1932-01-01	0.7852651173814644	0.6551795366130754	0.15837909742391565	POPDC2
long-chain fatty acid transport (GO:0015909)	1932-01-01	0.7852651173814644	0.6551795366130754	0.15837909742391565	ACACB
negative regulation of developmental growth (GO:0048640)	1932-01-01	0.7852651173814644	0.6551795366130754	0.15837909742391565	DIP2B
negative regulation of microtubule polymerization or depolymerization (GO:0031111)	1932-01-01	0.7852651173814644	0.6551795366130754	0.15837909742391565	CLASP1
positive regulation of glucose transmembrane transport (GO:0010828)	1932-01-01	0.7852651173814644	0.6551795366130754	0.15837909742391565	PIK3R1
positive regulation of lamellipodium organization (GO:1902745)	1932-01-01	0.7852651173814644	0.6551795366130754	0.15837909742391565	PIK3R1
protein K63-linked deubiquitination (GO:0070536)	1932-01-01	0.7852651173814644	0.6551795366130754	0.15837909742391565	USP25
heart development (GO:0007507)	6/164	0.7865815315681299	0.7702504481990547	0.18490547383256015	MEF2A;POPDC2;IFT122;MICAL2;UTY;PTK2
iron ion homeostasis (GO:0055072)	1961-02-01	0.786813494930484	0.6882152687237433	0.16500927387182354	CAND1;SLC11A2
negative regulation of response to stimulus (GO:0048585)	1961-02-01	0.786813494930484	0.6882152687237433	0.16500927387182354	CASK;SLIT2
protein lipidation (GO:0006497)	1961-02-01	0.786813494930484	0.6882152687237433	0.16500927387182354	ZDHHC20;ZDHHC17
sensory perception of mechanical stimulus (GO:0050954)	1988-03-01	0.7875643952447273	0.7163384712173639	0.1710688905172417	LOXHD1;MARVELD2;EPS8L2
negative regulation of binding (GO:0051100)	1988-03-01	0.7875643952447273	0.7163384712173639	0.1710688905172417	SLPI;ITGB1BP1;SORL1
positive regulation of neuron projection development (GO:0010976)	1988-03-01	0.7875643952447273	0.7163384712173639	0.1710688905172417	DPYSL3;VLDLR;SERPINI1
positive regulation of kinase activity (GO:0033674)	4/114	0.7879186464511568	0.7378625656998248	0.17587724212905903	EPHA7;PTK2;EGFR;EPHA2
cellular amide metabolic process (GO:0043603)	4/115	0.7935495733963818	0.7311765727183286	0.16907673444331764	ALDH1L1;ASAH2;ACSM1;ACOT2
positive regulation of protein metabolic process (GO:0051247)	4/115	0.7935495733963818	0.7311765727183286	0.16907673444331764	EGLN2;SORL1;FOXO1;AGT
collagen fibril organization (GO:0030199)	1989-03-01	0.793914346065536	0.7079716453177466	0.1633854839474013	COL12A1;LAMA3;PLOD3
transforming growth factor beta receptor signaling pathway (GO:0007179)	1989-03-01	0.793914346065536	0.7079716453177466	0.1633854839474013	GDF9;HPGD;PTK2
proteolysis (GO:0006508)	11/287	0.7940164080793116	0.8076778762722199	0.18629183330269503	ADAM19;DPP4;USP25;F9;CAPN7;LVRN;SVBP;TMPRSS2;TASP1;PRSS2;SPPL3
regulation of neurogenesis (GO:0050767)	1962-02-01	0.794334149502507	0.6767094017094017	0.15581305912798799	PAX6;SORL1
negative regulation of kinase activity (GO:0033673)	1962-02-01	0.794334149502507	0.6767094017094017	0.15581305912798799	DBNDD2;ITGB1BP1
antigen processing and presentation of peptide antigen via MHC class I (GO:0002474)	1933-01-01	0.7953522508749464	0.6346718249733191	0.14532092175022474	SEC23A
regulation of cholesterol efflux (GO:0010874)	1933-01-01	0.7953522508749464	0.6346718249733191	0.14532092175022474	PLTP
regulation of protein localization to cell surface (GO:2000008)	1933-01-01	0.7953522508749464	0.6346718249733191	0.14532092175022474	STX3
exonucleolytic catabolism of deadenylated mRNA (GO:0043928)	1933-01-01	0.7953522508749464	0.6346718249733191	0.14532092175022474	WDR61
signal transduction by p53 class mediator (GO:0072331)	1933-01-01	0.7953522508749464	0.6346718249733191	0.14532092175022474	NDRG1
vasculogenesis (GO:0001570)	1933-01-01	0.7953522508749464	0.6346718249733191	0.14532092175022474	WNT7B
mitotic G2 DNA damage checkpoint signaling (GO:0007095)	1933-01-01	0.7953522508749464	0.6346718249733191	0.14532092175022474	FOXN3
negative regulation of JNK cascade (GO:0046329)	1933-01-01	0.7953522508749464	0.6346718249733191	0.14532092175022474	HDAC3
neuron projection extension (GO:1990138)	1933-01-01	0.7953522508749464	0.6346718249733191	0.14532092175022474	MAP1B
phosphatidylcholine biosynthetic process (GO:0006656)	1933-01-01	0.7953522508749464	0.6346718249733191	0.14532092175022474	CHKA
positive regulation of ATP metabolic process (GO:1903580)	1933-01-01	0.7953522508749464	0.6346718249733191	0.14532092175022474	PFKFB3
positive regulation of cholesterol transport (GO:0032376)	1933-01-01	0.7953522508749464	0.6346718249733191	0.14532092175022474	PLTP
positive regulation of telomere maintenance via telomerase (GO:0032212)	1933-01-01	0.7953522508749464	0.6346718249733191	0.14532092175022474	HMBOX1
regulation of MAPK cascade (GO:0043408)	6/166	0.7960507553978399	0.7605418454935622	0.17347376320428703	EPHA7;TNIK;FGF2;ZDHHC17;EGFR;EPHA2
regulation of small GTPase mediated signal transduction (GO:0051056)	5/141	0.7963460209519465	0.7457758022823278	0.16982917533846884	CHN1;SLIT2;ARHGAP5;SOS1;ARHGAP23
positive regulation of cellular catabolic process (GO:0031331)	5/141	0.7963460209519465	0.7457758022823278	0.16982917533846884	PFKFB3;MSN;ABHD5;MID2;FOXO1
tumor necrosis factor-mediated signaling pathway (GO:0033209)	4/116	0.799059758960637	0.7246099724686449	0.16254417847276584	EDARADD;CD40LG;TRAF3;TNFRSF11B
regulation of mRNA splicing, via spliceosome (GO:0048024)	1990-03-01	0.8001052303384398	0.6997971602434077	0.15606317972479175	RBM39;KHDRBS3;SFSWAP
positive regulation of binding (GO:0051099)	1990-03-01	0.8001052303384398	0.6997971602434077	0.15606317972479175	HMBOX1;SPPL3;MARK3
cellular response to reactive oxygen species (GO:0034614)	1963-02-01	0.8016192438917553	0.6655807762365139	0.14717424762601483	AKR1C3;EGFR
neuropeptide signaling pathway (GO:0007218)	1963-02-01	0.8016192438917553	0.6655807762365139	0.14717424762601483	GAL;SORL1
positive regulation of cell projection organization (GO:0031346)	4/117	0.8044505338854985	0.7181595952322298	0.15626851252844406	DPYSL3;MAP6;SERPINI1;SLIT2
regulation of activated T cell proliferation (GO:0046006)	1934-01-01	0.8049660200973291	0.6154070049480935	0.13351575815634276	CD274
regulation of amyloid-beta formation (GO:1902003)	1934-01-01	0.8049660200973291	0.6154070049480935	0.13351575815634276	SORL1
autophagosome maturation (GO:0097352)	1934-01-01	0.8049660200973291	0.6154070049480935	0.13351575815634276	ATG14
axoneme assembly (GO:0035082)	1934-01-01	0.8049660200973291	0.6154070049480935	0.13351575815634276	RSPH1
B cell receptor signaling pathway (GO:0050853)	1934-01-01	0.8049660200973291	0.6154070049480935	0.13351575815634276	BLNK
cardiac muscle contraction (GO:0060048)	1934-01-01	0.8049660200973291	0.6154070049480935	0.13351575815634276	GSN
cellular response to amino acid stimulus (GO:0071230)	1934-01-01	0.8049660200973291	0.6154070049480935	0.13351575815634276	CPEB1
regulation of glucose metabolic process (GO:0010906)	1934-01-01	0.8049660200973291	0.6154070049480935	0.13351575815634276	PDK1
cellular response to vascular endothelial growth factor stimulus (GO:0035924)	1934-01-01	0.8049660200973291	0.6154070049480935	0.13351575815634276	ITGB1BP1
epithelial tube morphogenesis (GO:0060562)	1934-01-01	0.8049660200973291	0.6154070049480935	0.13351575815634276	SLIT2
female gamete generation (GO:0007292)	1934-01-01	0.8049660200973291	0.6154070049480935	0.13351575815634276	GDF9
response to steroid hormone (GO:0048545)	1934-01-01	0.8049660200973291	0.6154070049480935	0.13351575815634276	THBS1
sister chromatid segregation (GO:0000819)	1934-01-01	0.8049660200973291	0.6154070049480935	0.13351575815634276	TOP2A
striated muscle tissue development (GO:0014706)	1934-01-01	0.8049660200973291	0.6154070049480935	0.13351575815634276	POPDC2
synaptic vesicle recycling (GO:0036465)	1934-01-01	0.8049660200973291	0.6154070049480935	0.13351575815634276	FCHO2
phosphatidylinositol 3-kinase signaling (GO:0014065)	1934-01-01	0.8049660200973291	0.6154070049480935	0.13351575815634276	PIK3R1
positive regulation of calcium ion transport into cytosol (GO:0010524)	1934-01-01	0.8049660200973291	0.6154070049480935	0.13351575815634276	NPSR1
positive regulation of interleukin-12 production (GO:0032735)	1934-01-01	0.8049660200973291	0.6154070049480935	0.13351575815634276	CD40LG
positive regulation of pri-miRNA transcription by RNA polymerase II (GO:1902895)	1934-01-01	0.8049660200973291	0.6154070049480935	0.13351575815634276	FGF2
positive regulation of release of sequestered calcium ion into cytosol (GO:0051281)	1934-01-01	0.8049660200973291	0.6154070049480935	0.13351575815634276	NPSR1
protein destabilization (GO:0031648)	1934-01-01	0.8049660200973291	0.6154070049480935	0.13351575815634276	GSN
protein insertion into membrane (GO:0051205)	1934-01-01	0.8049660200973291	0.6154070049480935	0.13351575815634276	EGFR
sensory perception of sound (GO:0007605)	1991-03-01	0.806139476454476	0.6918084589207584	0.1490836877695173	LOXHD1;MARVELD2;EPS8L2
monocarboxylic acid metabolic process (GO:0032787)	5/143	0.8061900836830643	0.7348897898317722	0.15832151719945095	GATM;PNPLA8;ACSM1;ACOT2;ACAA1
lipid homeostasis (GO:0055088)	1964-02-01	0.8086743029875649	0.6548111386821064	0.139055061576699	PNPLA8;ABHD5
negative regulation of intrinsic apoptotic signaling pathway (GO:2001243)	1964-02-01	0.8086743029875649	0.6548111386821064	0.139055061576699	CXCL12;NME5
adenylate cyclase-activating G protein-coupled receptor signaling pathway (GO:0007189)	4/118	0.8097232764404175	0.7118223825087343	0.15023917085005362	GNAL;GNG2;ADGRB1;PTHLH
cellular response to fibroblast growth factor stimulus (GO:0044344)	1992-03-01	0.8120195644129532	0.6839992789761461	0.14242974784476276	ITGB1BP1;SHOC2;FGF2
regulation of peptidyl-tyrosine phosphorylation (GO:0050730)	1992-03-01	0.8120195644129532	0.6839992789761461	0.14242974784476276	EPHA7;EGFR;AGT
acylglycerol catabolic process (GO:0046464)	1935-01-01	0.814128616189899	0.5972754096302342	0.1228218758155243	MGLL
cellular response to virus (GO:0098586)	1935-01-01	0.814128616189899	0.5972754096302342	0.1228218758155243	LGALS8
regulation of ion transmembrane transport (GO:0034765)	1935-01-01	0.814128616189899	0.5972754096302342	0.1228218758155243	WNK3
embryonic skeletal system development (GO:0048706)	1935-01-01	0.814128616189899	0.5972754096302342	0.1228218758155243	FUZ
regulation of trans-synaptic signaling (GO:0099177)	1935-01-01	0.814128616189899	0.5972754096302342	0.1228218758155243	GRIK2
smoothened signaling pathway (GO:0007224)	1935-01-01	0.814128616189899	0.5972754096302342	0.1228218758155243	DYRK2
maturation of SSU-rRNA (GO:0030490)	1935-01-01	0.814128616189899	0.5972754096302342	0.1228218758155243	HEATR1
muscle cell differentiation (GO:0042692)	1935-01-01	0.814128616189899	0.5972754096302342	0.1228218758155243	POPDC2
negative regulation of organelle assembly (GO:1902116)	1935-01-01	0.814128616189899	0.5972754096302342	0.1228218758155243	CDK10
negative regulation of T cell proliferation (GO:0042130)	1935-01-01	0.814128616189899	0.5972754096302342	0.1228218758155243	CD274
nuclear-transcribed mRNA catabolic process, exonucleolytic (GO:0000291)	1935-01-01	0.814128616189899	0.5972754096302342	0.1228218758155243	WDR61
oxoacid metabolic process (GO:0043436)	1935-01-01	0.814128616189899	0.5972754096302342	0.1228218758155243	SULT1C2
positive regulation of cell cycle G1/S phase transition (GO:1902808)	1935-01-01	0.814128616189899	0.5972754096302342	0.1228218758155243	EGFR
positive regulation of immunoglobulin production (GO:0002639)	1935-01-01	0.814128616189899	0.5972754096302342	0.1228218758155243	GPI
positive regulation of lipid biosynthetic process (GO:0046889)	1935-01-01	0.814128616189899	0.5972754096302342	0.1228218758155243	SREBF1
protein localization to cilium (GO:0061512)	1935-01-01	0.814128616189899	0.5972754096302342	0.1228218758155243	IFT122
cellular response to type I interferon (GO:0071357)	1965-02-01	0.8155048521113221	0.6443833943833944	0.13142064464041736	RSAD2;OAS3
regulation of RNA metabolic process (GO:0051252)	1965-02-01	0.8155048521113221	0.6443833943833944	0.13142064464041736	OAS3;HNRNPLL
G protein-coupled receptor signaling pathway, coupled to cyclic nucleotide second messenger (GO:0007187)	1965-02-01	0.8155048521113221	0.6443833943833944	0.13142064464041736	HTR5A;AGT
type I interferon signaling pathway (GO:0060337)	1965-02-01	0.8155048521113221	0.6443833943833944	0.13142064464041736	RSAD2;OAS3
regulation of heart contraction (GO:0008016)	1993-03-01	0.8177480190890415	0.6763636363636364	0.1360850636446285	TMEM65;PDE4D;AGT
embryonic organ development (GO:0048568)	1966-02-01	0.8221164048224415	0.6342815170940171	0.12423880262106016	WNT7B;IFT122
positive regulation of cell cycle (GO:0045787)	1966-02-01	0.8221164048224415	0.6342815170940171	0.12423880262106016	FOXA1;EGFR
positive regulation of cell death (GO:0010942)	1966-02-01	0.8221164048224415	0.6342815170940171	0.12423880262106016	AKR1C3;SARM1
positive regulation of T cell proliferation (GO:0042102)	1966-02-01	0.8221164048224415	0.6342815170940171	0.12423880262106016	CD274;CD40LG
aortic valve development (GO:0003176)	1936-01-01	0.8228611911164624	0.5801799054733954	0.11311637343420307	SLIT2
regulation of androgen receptor signaling pathway (GO:0060765)	1936-01-01	0.8228611911164624	0.5801799054733954	0.11311637343420307	KLK2
axonal transport (GO:0098930)	1936-01-01	0.8228611911164624	0.5801799054733954	0.11311637343420307	KIF4A
regulation of cardiac muscle contraction (GO:0055117)	1936-01-01	0.8228611911164624	0.5801799054733954	0.11311637343420307	PDE4D
calcium-dependent cell-cell adhesion via plasma membrane cell adhesion molecules (GO:0016339)	1936-01-01	0.8228611911164624	0.5801799054733954	0.11311637343420307	CDH12
regulation of defense response to virus by host (GO:0050691)	1936-01-01	0.8228611911164624	0.5801799054733954	0.11311637343420307	ZDHHC11
regulation of embryonic development (GO:0045995)	1936-01-01	0.8228611911164624	0.5801799054733954	0.11311637343420307	CLASP1
cellular response to heat (GO:0034605)	1936-01-01	0.8228611911164624	0.5801799054733954	0.11311637343420307	THBS1
regulation of osteoclast differentiation (GO:0045670)	1936-01-01	0.8228611911164624	0.5801799054733954	0.11311637343420307	CARTPT
embryonic limb morphogenesis (GO:0030326)	1936-01-01	0.8228611911164624	0.5801799054733954	0.11311637343420307	MYH3
establishment of protein localization to plasma membrane (GO:0061951)	1936-01-01	0.8228611911164624	0.5801799054733954	0.11311637343420307	RAB26
intrinsic apoptotic signaling pathway by p53 class mediator (GO:0072332)	1936-01-01	0.8228611911164624	0.5801799054733954	0.11311637343420307	DYRK2
membrane assembly (GO:0071709)	1936-01-01	0.8228611911164624	0.5801799054733954	0.11311637343420307	DMKN
membrane fusion (GO:0061025)	1936-01-01	0.8228611911164624	0.5801799054733954	0.11311637343420307	NAPA
transition metal ion transport (GO:0000041)	1936-01-01	0.8228611911164624	0.5801799054733954	0.11311637343420307	SLC11A2
Wnt signaling pathway, calcium modulating pathway (GO:0007223)	1936-01-01	0.8228611911164624	0.5801799054733954	0.11311637343420307	GNG2
negative regulation of fat cell differentiation (GO:0045599)	1936-01-01	0.8228611911164624	0.5801799054733954	0.11311637343420307	FOXO1
negative regulation of toll-like receptor signaling pathway (GO:0034122)	1936-01-01	0.8228611911164624	0.5801799054733954	0.11311637343420307	SARM1
platelet aggregation (GO:0070527)	1936-01-01	0.8228611911164624	0.5801799054733954	0.11311637343420307	ACTN1
positive regulation of cytokine-mediated signaling pathway (GO:0001961)	1936-01-01	0.8228611911164624	0.5801799054733954	0.11311637343420307	CXCR4
positive regulation of interferon-beta production (GO:0032728)	1936-01-01	0.8228611911164624	0.5801799054733954	0.11311637343420307	OAS3
positive regulation of mitotic nuclear division (GO:0045840)	1936-01-01	0.8228611911164624	0.5801799054733954	0.11311637343420307	PHIP
positive regulation of telomere maintenance via telomere lengthening (GO:1904358)	1936-01-01	0.8228611911164624	0.5801799054733954	0.11311637343420307	HMBOX1
anion transmembrane transport (GO:0098656)	1967-02-01	0.8285144519152289	0.6244904667981591	0.11747977035343185	SFXN3;SFXN1
vascular endothelial growth factor receptor signaling pathway (GO:0048010)	1967-02-01	0.8285144519152289	0.6244904667981591	0.11747977035343185	PIK3R1;PTK2
epithelium development (GO:0060429)	4/122	0.8296629297081949	0.6875476354661925	0.12838973675008103	WNT7B;PGK1;IFT122;RHCG
neuron differentiation (GO:0030182)	6/174	0.8307112211285136	0.7240190067443286	0.13428601502351784	FOXA1;IRX5;TDP2;WNT7B;PAX6;THOC2
regulation of glucose import (GO:0046324)	1937-01-01	0.8311839060385201	0.564034151547492	0.10429228452674802	PIK3R1
regulation of intracellular steroid hormone receptor signaling pathway (GO:0033143)	1937-01-01	0.8311839060385201	0.564034151547492	0.10429228452674802	KLK2
regulation of protein autophosphorylation (GO:0031952)	1937-01-01	0.8311839060385201	0.564034151547492	0.10429228452674802	EPHA7
regulation of transport (GO:0051049)	1937-01-01	0.8311839060385201	0.564034151547492	0.10429228452674802	ICA1
regulation of vascular associated smooth muscle cell proliferation (GO:1904705)	1937-01-01	0.8311839060385201	0.564034151547492	0.10429228452674802	FGF2
glutamate receptor signaling pathway (GO:0007215)	1937-01-01	0.8311839060385201	0.564034151547492	0.10429228452674802	GRIK2
skeletal muscle tissue development (GO:0007519)	1937-01-01	0.8311839060385201	0.564034151547492	0.10429228452674802	POPDC2
ncRNA metabolic process (GO:0034660)	1937-01-01	0.8311839060385201	0.564034151547492	0.10429228452674802	HENMT1
negative regulation of endothelial cell proliferation (GO:0001937)	1937-01-01	0.8311839060385201	0.564034151547492	0.10429228452674802	THBS1
positive regulation of exocytosis (GO:0045921)	1937-01-01	0.8311839060385201	0.564034151547492	0.10429228452674802	CLASP1
cellular transition metal ion homeostasis (GO:0046916)	1996-03-01	0.83404937138576	0.6544419527341728	0.11875679069421986	COX19;CAND1;SLC11A2
regulation of myeloid cell differentiation (GO:0045637)	1968-02-01	0.8347044514045828	0.614996114996115	0.11111600189506479	WDR61;THBS1
positive regulation of protein localization to nucleus (GO:1900182)	1968-02-01	0.8347044514045828	0.614996114996115	0.11111600189506479	HDAC3;PIK3R1
organelle organization (GO:0006996)	16/420	0.8362871085050145	0.8014432679710487	0.14328466710573248	GOLGA8T;SPRYD3;ATP8B2;MAST4;COG1;MICAL2;ANK1;GOLGA8Q;ARMC2;ZMYM4;KIF4A;PHIP;TNIK;AJUBA;CLASP1;MARK1
cellular response to organic cyclic compound (GO:0071407)	5/150	0.837691540048965	0.6991536386147762	0.1238238407087479	GNG2;INSIG1;MSN;LCOR;EGFR
actin-myosin filament sliding (GO:0033275)	1938-01-01	0.8391159781847144	0.5487611410770429	0.0962561878105529	MYH3
regulation of apoptotic signaling pathway (GO:2001233)	1938-01-01	0.8391159781847144	0.5487611410770429	0.0962561878105529	ASAH2
DNA replication initiation (GO:0006270)	1938-01-01	0.8391159781847144	0.5487611410770429	0.0962561878105529	LRWD1
spliceosomal snRNP assembly (GO:0000387)	1938-01-01	0.8391159781847144	0.5487611410770429	0.0962561878105529	GEMIN5
synaptic vesicle endocytosis (GO:0048488)	1938-01-01	0.8391159781847144	0.5487611410770429	0.0962561878105529	FCHO2
ventricular septum development (GO:0003281)	1938-01-01	0.8391159781847144	0.5487611410770429	0.0962561878105529	SLIT2
muscle filament sliding (GO:0030049)	1938-01-01	0.8391159781847144	0.5487611410770429	0.0962561878105529	MYH3
negative regulation of innate immune response (GO:0045824)	1938-01-01	0.8391159781847144	0.5487611410770429	0.0962561878105529	OAS3
negative regulation of ubiquitin-dependent protein catabolic process (GO:2000059)	1938-01-01	0.8391159781847144	0.5487611410770429	0.0962561878105529	TLK2
cellular response to calcium ion (GO:0071277)	1969-02-01	0.8406918195597164	0.6057851766806991	0.1051219813088797	MEF2A;AKR1C3
negative regulation of cellular catabolic process (GO:0031330)	1969-02-01	0.8406918195597164	0.6057851766806991	0.1051219813088797	TLK2;SORL1
peptidyl-tyrosine phosphorylation (GO:0018108)	1969-02-01	0.8406918195597164	0.6057851766806991	0.1051219813088797	EGFR;PTK2
positive regulation of MAP kinase activity (GO:0043406)	1969-02-01	0.8406918195597164	0.6057851766806991	0.1051219813088797	FGF2;EGFR
generation of neurons (GO:0048699)	7/202	0.8407758156849576	0.7274725274725274	0.12616572287729666	IRX5;MAP1B;WNT7B;THOC2;ASTN2;LRP12;MARK1
cellular response to DNA damage stimulus (GO:0006974)	13/350	0.841464109650694	0.780896623626594	0.1347920629531496	TOP2A;RFC5;PPP1R15A;WDR48;DYRK2;ZBTB38;CBX1;BACH1;WDR76;FOXO1;SLX4;TLK2;EPHA2
protein targeting (GO:0006605)	4/125	0.8434515434049534	0.6703948183410905	0.11413661216135484	ZDHHC20;ZDHHC11;SORL1;TRAK2
regulation of protein secretion (GO:0050708)	4/125	0.8434515434049534	0.6703948183410905	0.11413661216135484	DPP4;RSAD2;SLC8B1;RAPGEF4
actin filament organization (GO:0007015)	5/152	0.8458814378168215	0.6895684318743575	0.115417256620549	GSN;ACTN1;DPYSL3;ALDOA;RND3
negative regulation of protein phosphorylation (GO:0001933)	5/152	0.8458814378168215	0.6895684318743575	0.115417256620549	DBNDD2;PDE4D;ITGB1BP1;SLIT2;ATG14
fatty acid catabolic process (GO:0009062)	1970-02-01	0.846481922795698	0.5968451483157365	0.09947405184522899	EHHADH;ACAA1
regulation of heart rate by cardiac conduction (GO:0086091)	1939-01-01	0.8466757242298892	0.5342919732629332	0.08892622552830026	DSG2
regulation of intracellular transport (GO:0032386)	1939-01-01	0.8466757242298892	0.5342919732629332	0.08892622552830026	NDEL1
regulation of nitric-oxide synthase activity (GO:0050999)	1939-01-01	0.8466757242298892	0.5342919732629332	0.08892622552830026	EGFR
regulation of peptidyl-threonine phosphorylation (GO:0010799)	1939-01-01	0.8466757242298892	0.5342919732629332	0.08892622552830026	WNK3
regulation of protein targeting to mitochondrion (GO:1903214)	1939-01-01	0.8466757242298892	0.5342919732629332	0.08892622552830026	SREBF1
regulation of protein tyrosine kinase activity (GO:0061097)	1939-01-01	0.8466757242298892	0.5342919732629332	0.08892622552830026	AGT
regulation of receptor-mediated endocytosis (GO:0048259)	1939-01-01	0.8466757242298892	0.5342919732629332	0.08892622552830026	SMAP1
negative regulation of cellular metabolic process (GO:0031324)	1939-01-01	0.8466757242298892	0.5342919732629332	0.08892622552830026	AP1AR
negative regulation of protein secretion (GO:0050709)	1939-01-01	0.8466757242298892	0.5342919732629332	0.08892622552830026	RSAD2
negative regulation of secretion by cell (GO:1903531)	1939-01-01	0.8466757242298892	0.5342919732629332	0.08892622552830026	RSAD2
organophosphate biosynthetic process (GO:0090407)	1939-01-01	0.8466757242298892	0.5342919732629332	0.08892622552830026	FGF2
phospholipid dephosphorylation (GO:0046839)	1939-01-01	0.8466757242298892	0.5342919732629332	0.08892622552830026	PLPPR1
positive regulation of intracellular transport (GO:0032388)	1939-01-01	0.8466757242298892	0.5342919732629332	0.08892622552830026	SORL1
circulatory system development (GO:0072359)	4/126	0.8478341020124951	0.6648646751149647	0.10974940921873627	MEF2A;POPDC2;MICAL2;UTY
cholesterol homeostasis (GO:0042632)	1971-02-01	0.8520800704205449	0.5881642512077294	0.09415026147012236	ACSM1;INSIG1
Fc-gamma receptor signaling pathway involved in phagocytosis (GO:0038096)	1971-02-01	0.8520800704205449	0.5881642512077294	0.09415026147012236	PIK3R1;PTK2
regulation of TOR signaling (GO:0032006)	1971-02-01	0.8520800704205449	0.5881642512077294	0.09415026147012236	TBCK;HDAC3
positive regulation of cellular protein localization (GO:1903829)	1971-02-01	0.8520800704205449	0.5881642512077294	0.09415026147012236	CCDC88A;STX3
cell-matrix adhesion (GO:0007160)	3/100	0.8538201452812573	0.6273223441204036	0.09913870478516178	ACTN1;ITGB1BP1;ITGB6
organic acid transport (GO:0015849)	3/100	0.8538201452812573	0.6273223441204036	0.09913870478516178	NCOA1;SLC26A7;SLC7A11
autophagy of mitochondrion (GO:0000422)	1940-01-01	0.8538806032140389	0.5205648140546754	0.08223045023533743	ATG14
regulation of microtubule polymerization (GO:0031113)	1940-01-01	0.8538806032140389	0.5205648140546754	0.08223045023533743	CLASP1
fatty acid derivative biosynthetic process (GO:1901570)	1940-01-01	0.8538806032140389	0.5205648140546754	0.08223045023533743	HPGD
glycolipid biosynthetic process (GO:0009247)	1940-01-01	0.8538806032140389	0.5205648140546754	0.08223045023533743	B3GNT5
intraciliary transport involved in cilium assembly (GO:0035735)	1940-01-01	0.8538806032140389	0.5205648140546754	0.08223045023533743	IFT122
lymphocyte migration (GO:0072676)	1940-01-01	0.8538806032140389	0.5205648140546754	0.08223045023533743	MSN
negative regulation of ERBB signaling pathway (GO:1901185)	1940-01-01	0.8538806032140389	0.5205648140546754	0.08223045023533743	EGFR
negative regulation of protein kinase B signaling (GO:0051898)	1940-01-01	0.8538806032140389	0.5205648140546754	0.08223045023533743	EPHA2
organic hydroxy compound transport (GO:0015850)	1940-01-01	0.8538806032140389	0.5205648140546754	0.08223045023533743	NCOA1
positive regulation of cation channel activity (GO:2001259)	1940-01-01	0.8538806032140389	0.5205648140546754	0.08223045023533743	GAL
Fc-gamma receptor signaling pathway (GO:0038094)	1972-02-01	0.857491508129147	0.5797313797313798	0.08913022301213293	PIK3R1;PTK2
sterol homeostasis (GO:0055092)	1972-02-01	0.857491508129147	0.5797313797313798	0.08913022301213293	ACSM1;INSIG1
negative regulation of epithelial cell proliferation (GO:0050680)	1972-02-01	0.857491508129147	0.5797313797313798	0.08913022301213293	CASK;THBS1
negative regulation of supramolecular fiber organization (GO:1902904)	1972-02-01	0.857491508129147	0.5797313797313798	0.08913022301213293	SLIT2;CLASP1
positive regulation of neurogenesis (GO:0050769)	1972-02-01	0.857491508129147	0.5797313797313798	0.08913022301213293	MAP6;SLIT2
positive regulation of secretion by cell (GO:1903532)	1972-02-01	0.857491508129147	0.5797313797313798	0.08913022301213293	STX1B;CLASP1
cellular response to chemical stress (GO:0062197)	3/101	0.858429832351927	0.6208883553421368	0.09477881533543742	ERO1A;FOXO1;ETV5
DNA-dependent DNA replication (GO:0006261)	4/129	0.8603638590749183	0.6488051391862955	0.09758021979067841	RFC5;RFC1;REV3L;LRWD1
acylglycerol metabolic process (GO:0006639)	1941-01-01	0.8607472560784933	0.5075240128068303	0.07610544085710572	MGLL
regulation of cell development (GO:0060284)	1941-01-01	0.8607472560784933	0.5075240128068303	0.07610544085710572	FOXO1
carboxylic acid transmembrane transport (GO:1905039)	1941-01-01	0.8607472560784933	0.5075240128068303	0.07610544085710572	SLC7A11
cortical cytoskeleton organization (GO:0030865)	1941-01-01	0.8607472560784933	0.5075240128068303	0.07610544085710572	RND3
epithelial cell migration (GO:0010631)	1941-01-01	0.8607472560784933	0.5075240128068303	0.07610544085710572	DPP4
regulation of response to DNA damage stimulus (GO:2001020)	1941-01-01	0.8607472560784933	0.5075240128068303	0.07610544085710572	WDR76
response to growth factor (GO:0070848)	1941-01-01	0.8607472560784933	0.5075240128068303	0.07610544085710572	EPHA2
visual system development (GO:0150063)	1941-01-01	0.8607472560784933	0.5075240128068303	0.07610544085710572	PAX6
negative regulation of cell-cell adhesion (GO:0022408)	1941-01-01	0.8607472560784933	0.5075240128068303	0.07610544085710572	PTK2
positive regulation of TOR signaling (GO:0032008)	1941-01-01	0.8607472560784933	0.5075240128068303	0.07610544085710572	HDAC3
peptidyl-serine phosphorylation (GO:0018105)	5/156	0.8612372837284362	0.6711597566775267	0.10026134902386055	DYRK2;MAST4;TLK2;MARK3;MARK1
transcription-coupled nucleotide-excision repair (GO:0006283)	1973-02-01	0.8627214125870823	0.5715360539304202	0.0843949871088598	RFC5;RFC1
neurotransmitter transport (GO:0006836)	1973-02-01	0.8627214125870823	0.5715360539304202	0.0843949871088598	SLC22A3;CASK
positive regulation of JNK cascade (GO:0046330)	1973-02-01	0.8627214125870823	0.5715360539304202	0.0843949871088598	TRAF3;WNT7B
positive regulation of synaptic transmission (GO:0050806)	1973-02-01	0.8627214125870823	0.5715360539304202	0.0843949871088598	STX1B;GRIK2
regulation of cell death (GO:0010941)	3/102	0.862911671695177	0.6145843461351482	0.09061612498147958	AKR1C3;SARM1;FGF2
positive regulation of cell growth (GO:0030307)	3/102	0.862911671695177	0.6145843461351482	0.09061612498147958	SHTN1;PRSS2;EGFR
positive regulation of vasculature development (GO:1904018)	3/102	0.862911671695177	0.6145843461351482	0.09061612498147958	RLN2;FGF2;THBS1
regulation of double-strand break repair (GO:2000779)	1942-01-01	0.8672915444871424	0.49511934820522163	0.0704951376432898	WRAP53
cellular respiration (GO:0045333)	1942-01-01	0.8672915444871424	0.49511934820522163	0.0704951376432898	UQCRC1
regulation of extrinsic apoptotic signaling pathway via death domain receptors (GO:1902041)	1942-01-01	0.8672915444871424	0.49511934820522163	0.0704951376432898	THBS1
determination of left/right symmetry (GO:0007368)	1942-01-01	0.8672915444871424	0.49511934820522163	0.0704951376432898	ENKUR
skeletal system morphogenesis (GO:0048705)	1942-01-01	0.8672915444871424	0.49511934820522163	0.0704951376432898	FUZ
mitochondrial gene expression (GO:0140053)	1942-01-01	0.8672915444871424	0.49511934820522163	0.0704951376432898	MRPL23
nucleic acid-templated transcription (GO:0097659)	1942-01-01	0.8672915444871424	0.49511934820522163	0.0704951376432898	MEF2A
phosphatidylinositol phosphate biosynthetic process (GO:0046854)	1942-01-01	0.8672915444871424	0.49511934820522163	0.0704951376432898	PIK3R1
positive regulation of protein tyrosine kinase activity (GO:0061098)	1942-01-01	0.8672915444871424	0.49511934820522163	0.0704951376432898	AGT
potassium ion import across plasma membrane (GO:1990573)	1942-01-01	0.8672915444871424	0.49511934820522163	0.0704951376432898	SLC12A6
Fc receptor mediated stimulatory signaling pathway (GO:0002431)	1974-02-01	0.8677748859037682	0.5635683760683761	0.07992692736388218	PIK3R1;PTK2
cellular component assembly (GO:0022607)	9/261	0.8678796997640359	0.7231277871751499	0.10246877566740348	RSPH1;GSN;CALD1;DPYSL3;TSPAN4;GEMIN5;QSOX1;REC8;AIF1L
cellular response to starvation (GO:0009267)	5/158	0.8684217014243134	0.6623163734947355	0.0934381707643777	SREBF1;AKR1C3;CARTPT;ATG14;FOXO1
cellular metal ion homeostasis (GO:0006875)	3/104	0.8715024866289686	0.6023508233176259	0.08284526060485309	CXCL12;KCNMA1;SLC8B1
regulation of insulin secretion (GO:0050796)	3/104	0.8715024866289686	0.6023508233176259	0.08284526060485309	DPP4;SLC8B1;RAPGEF4
protein autophosphorylation (GO:0046777)	5/159	0.8718946638867189	0.6579808187525229	0.09020039322434428	WNK3;TNIK;MARK3;PTK2;EGFR
fibroblast growth factor receptor signaling pathway (GO:0008543)	1975-02-01	0.8726569516907304	0.5558189907504976	0.07570963532151785	SHOC2;FGF2
regulation of transcription from RNA polymerase II promoter in response to hypoxia (GO:0061418)	1975-02-01	0.8726569516907304	0.5558189907504976	0.07570963532151785	EGLN2;BACH1
nucleic acid phosphodiester bond hydrolysis (GO:0090305)	1975-02-01	0.8726569516907304	0.5558189907504976	0.07570963532151785	RFC5;RFC1
positive regulation of lymphocyte proliferation (GO:0050671)	1975-02-01	0.8726569516907304	0.5558189907504976	0.07570963532151785	CD274;CD40LG
positive regulation of T cell activation (GO:0050870)	1975-02-01	0.8726569516907304	0.5558189907504976	0.07570963532151785	CD274;CD40LG
regulation of cytokine production involved in inflammatory response (GO:1900015)	1943-01-01	0.8735285868386783	0.4833053819179753	0.06534985842989151	CHID1
cellular response to glucose starvation (GO:0042149)	1943-01-01	0.8735285868386783	0.4833053819179753	0.06534985842989151	ATG14
cellular response to retinoic acid (GO:0071300)	1943-01-01	0.8735285868386783	0.4833053819179753	0.06534985842989151	WNT7B
development of primary male sexual characteristics (GO:0046546)	1943-01-01	0.8735285868386783	0.4833053819179753	0.06534985842989151	AKR1C3
glutathione metabolic process (GO:0006749)	1943-01-01	0.8735285868386783	0.4833053819179753	0.06534985842989151	CHAC1
heart looping (GO:0001947)	1943-01-01	0.8735285868386783	0.4833053819179753	0.06534985842989151	MICAL2
lipid modification (GO:0030258)	1943-01-01	0.8735285868386783	0.4833053819179753	0.06534985842989151	PLPPR1
substantia nigra development (GO:0021762)	1943-01-01	0.8735285868386783	0.4833053819179753	0.06534985842989151	ZNF430
male gonad development (GO:0008584)	1943-01-01	0.8735285868386783	0.4833053819179753	0.06534985842989151	AKR1C3
natural killer cell activation (GO:0030101)	1943-01-01	0.8735285868386783	0.4833053819179753	0.06534985842989151	CD244
negative regulation of proteolysis (GO:0045861)	1943-01-01	0.8735285868386783	0.4833053819179753	0.06534985842989151	CHAC1
negative regulation of type I interferon production (GO:0032480)	1943-01-01	0.8735285868386783	0.4833053819179753	0.06534985842989151	REL
nucleotide-excision repair (GO:0006289)	3/105	0.8756167772946513	0.5964139666561812	0.07921973039913469	RFC5;SLX4;RFC1
defense response to virus (GO:0051607)	4/133	0.875691019307242	0.6285543548628056	0.08343554202869545	SLFN13;RSAD2;OAS3;ZDHHC11
regulation of epithelial to mesenchymal transition (GO:0010717)	1976-02-01	0.8773725508710839	0.5482790482790483	0.07172782539259251	FOXA1;CLASP1
regulation of T cell proliferation (GO:0042129)	1976-02-01	0.8773725508710839	0.5482790482790483	0.07172782539259251	CD274;CD40LG
positive regulation of growth (GO:0045927)	1976-02-01	0.8773725508710839	0.5482790482790483	0.07172782539259251	PRSS2;EGFR
positive regulation of protein modification process (GO:0031401)	7/214	0.8794306706701412	0.6848643347499183	0.08799174368494495	HDAC3;TNIK;ATG14;SPPL3;FGF2;PTK2;EGFR
antibacterial humoral response (GO:0019731)	1944-01-01	0.8794727931327831	0.4720409024347869	0.0606254638919565	SLPI
embryonic organ morphogenesis (GO:0048562)	1944-01-01	0.8794727931327831	0.4720409024347869	0.0606254638919565	FUZ
homotypic cell-cell adhesion (GO:0034109)	1944-01-01	0.8794727931327831	0.4720409024347869	0.0606254638919565	ACTN1
metal ion homeostasis (GO:0055065)	1944-01-01	0.8794727931327831	0.4720409024347869	0.0606254638919565	SLC12A6
negative regulation of epidermal growth factor receptor signaling pathway (GO:0042059)	1944-01-01	0.8794727931327831	0.4720409024347869	0.0606254638919565	EGFR
positive regulation of biosynthetic process (GO:0009891)	1944-01-01	0.8794727931327831	0.4720409024347869	0.0606254638919565	ADGRB1
positive regulation of cell-matrix adhesion (GO:0001954)	1944-01-01	0.8794727931327831	0.4720409024347869	0.0606254638919565	UTRN
positive regulation of osteoblast differentiation (GO:0045669)	1944-01-01	0.8794727931327831	0.4720409024347869	0.0606254638919565	WNT7B
protein K63-linked ubiquitination (GO:0070534)	1944-01-01	0.8794727931327831	0.4720409024347869	0.0606254638919565	TRAF3
chromosome organization (GO:0051276)	3/106	0.8796138438904939	0.5905923887648616	0.07575663318924586	TOP2A;HDAC3;LRWD1
import into nucleus (GO:0051170)	1977-02-01	0.8819265384661934	0.540940170940171	0.06796724793233008	PPP1R10;GEMIN5
phosphatidylcholine metabolic process (GO:0046470)	1977-02-01	0.8819265384661934	0.540940170940171	0.06796724793233008	CHKA;PNPLA8
positive regulation of protein modification by small protein conjugation or removal (GO:1903322)	1977-02-01	0.8819265384661934	0.540940170940171	0.06796724793233008	WDR48;HDAC3
positive regulation of tumor necrosis factor production (GO:0032760)	1977-02-01	0.8819265384661934	0.540940170940171	0.06796724793233008	OAS3;THBS1
regulation of GTPase activity (GO:0043087)	6/189	0.8828754464617927	0.664145500598044	0.08273336582957691	CHN1;ITGB1BP1;RGS8;EVI5;PTK2;NDEL1
negative regulation of signal transduction (GO:0009968)	9/267	0.8838059302987079	0.7060855633714672	0.08721411867026613	PTPRE;ASAH2;MAGEA1;IFT122;CHAC1;FGF2;THBS1;EGFR;AGT
chromosome condensation (GO:0030261)	1945-01-01	0.8851378983832181	0.46128844474628894	0.05628264671565417	TOP2A
regulation of pri-miRNA transcription by RNA polymerase II (GO:1902893)	1945-01-01	0.8851378983832181	0.46128844474628894	0.05628264671565417	FGF2
negative regulation of T cell activation (GO:0050868)	1945-01-01	0.8851378983832181	0.46128844474628894	0.05628264671565417	CD274
protein deacetylation (GO:0006476)	1945-01-01	0.8851378983832181	0.46128844474628894	0.05628264671565417	HDAC3
negative regulation of inflammatory response to antigenic stimulus (GO:0002862)	4/136	0.8862112569952115	0.6141716955421452	0.07419189030747435	NPSR1;GNG2;RLN2;PTHLH
[truncated: 478 more rows]

## Sheet: LNCaP - Molecular Process
Supplementary Table 5. Ontologies associated with the dysregulated genes in human prostatic cell lines assoacited with lapatinb treatment.
Term	Overlap	P-value	Odds Ratio	Combined Score	Genes
solute:anion antiporter activity (GO:0140323)	2015-04-01	0.004332423259093443	7417169554214520	4036147937663770	SLC26A7;SLC4A1;SLC4A2;SLC7A11
vinculin binding (GO:0017166)	2021-11-03	0.01278549628589088	7641978609625660	3331477667577020	ACTN1;UTRN;CORO2B
cAMP binding (GO:0030552)	2021-12-03	0.016461259295449754	6792513368983950	2789512425688600	POPDC2;PDE4D;RAPGEF4
alpha-N-acetylgalactosaminide alpha-2,6-sialyltransferase activity (GO:0001665)	2021-06-02	0.029057579606313916	1.01806e+16	3.60237e+16	ST6GALNAC2;ST6GALNAC6
amidine-lyase activity (GO:0016842)	2021-06-02	0.029057579606313916	1.01806e+16	3.60237e+16	ASL;CHAC1
thiol oxidase activity (GO:0016972)	2021-06-02	0.029057579606313916	1.01806e+16	3.60237e+16	TMX3;QSOX1
dihydropyrimidinase activity (GO:0004157)	2021-06-02	0.029057579606313916	1.01806e+16	3.60237e+16	DPYSL4;DPYSL3
myosin light chain binding (GO:0032027)	2021-06-02	0.029057579606313916	1.01806e+16	3.60237e+16	CXCR4;SPATA6
transmembrane receptor protein phosphatase activity (GO:0019198)	2016-03-01	0.03646351153300932	470152200740436	1.55688e+16	PTPRE;PTPRB;PTPRG
transmembrane receptor protein tyrosine phosphatase activity (GO:0005001)	2016-03-01	0.03646351153300932	470152200740436	1.55688e+16	PTPRE;PTPRB;PTPRG
oxysterol binding (GO:0008142)	2021-07-02	0.039431732247267356	8144017094017090	2.63311e+16	INSIG2;INSIG1
anion transmembrane transporter activity (GO:0008509)	2017-03-01	0.04277492462417003	4365469824293350	1.37591e+16	SLC22A3;SLC4A1;SLC4A2
low-density lipoprotein particle binding (GO:0030169)	2017-03-01	0.04277492462417003	4365469824293350	1.37591e+16	SORL1;THBS1;PLTP
serine transmembrane transporter activity (GO:0022889)	2021-08-02	0.050968289395016485	6786324786324780	2.01998e+16	SFXN3;SFXN1
aldehyde-lyase activity (GO:0016832)	2021-08-02	0.050968289395016485	6786324786324780	2.01998e+16	PDXDC1;ALDOA
intramolecular oxidoreductase activity, interconverting aldoses and ketoses (GO:0016861)	2021-08-02	0.050968289395016485	6786324786324780	2.01998e+16	GPI;MPI
anion:anion antiporter activity (GO:0015301)	2019-03-01	0.056904793198145245	3819385026737960	109477924388076	SLC26A7;SLC4A1;SLC4A2
SH2 domain binding (GO:0042169)	1932-04-01	0.06103249090060971	2.91129e+16	8140976647636580	CCDC88A;BLNK;ARHGAP5;PTK2
sialyltransferase activity (GO:0008373)	2021-03-01	0.07294408856321043	3394652406417110	8887410608939400	ST6GAL2;ST6GALNAC2;ST6GALNAC6
cation transmembrane transporter activity (GO:0008324)	1948-05-01	0.07314976969837751	2370323288217550	6198979209003080	SLC22A3;CHRNE;SFXN3;SFXN1;SLC8B1
actin binding (GO:0003779)	13/177	0.0735906560798816	1.61947e+16	4225588292591780	GSN;MICAL2;CXCR4;CORO2B;PTK2;CCDC88A;CALD1;TMSB15A;MAP1B;KCNMA1;EPS8L2;UTRN;ALDOA
ribonuclease P RNA binding (GO:0033204)	2021-10-02	0.07701195145224982	5089209401709400	1.30477e+16	POP4;RPP40
ammonium transmembrane transporter activity (GO:0008519)	2021-10-02	0.07701195145224982	5089209401709400	1.30477e+16	RHCG;SLC12A6
UDP-glucosyltransferase activity (GO:0035251)	2021-10-02	0.07701195145224982	5089209401709400	1.30477e+16	GYG2;UGGT1
hydrolase activity, acting on carbon-nitrogen (but not peptide) bonds, in cyclic amides (GO:0016812)	2021-10-02	0.07701195145224982	5089209401709400	1.30477e+16	DPYSL4;DPYSL3
cyclic nucleotide binding (GO:0030551)	2023-03-01	0.0907489204859396	3.05487e+16	7330636522728070	POPDC2;PDE4D;RAPGEF4
C-acyltransferase activity (GO:0016408)	2021-11-02	0.09128451215399021	4523504273504270	1.08282e+16	ACSM1;ACAA1
filamin binding (GO:0031005)	2021-11-02	0.09128451215399021	4523504273504270	1.08282e+16	DPYSL4;DPYSL3
histone methyltransferase binding (GO:1990226)	2021-11-02	0.09128451215399021	4523504273504270	1.08282e+16	CBX1;LCOR
ribonuclease P activity (GO:0004526)	2021-11-02	0.09128451215399021	4523504273504270	1.08282e+16	POP4;RPP40
lipoprotein particle binding (GO:0071813)	2024-03-01	0.10026296084828061	2.90924e+16	6691141038676490	SORL1;THBS1;PLTP
methyl-CpG binding (GO:0008327)	2024-03-01	0.10026296084828061	2.90924e+16	6691141038676490	ZBTB38;ZBTB21;LRWD1
nuclear receptor coactivator activity (GO:0030374)	1953-05-01	0.10177501278261032	2122856377277590	4850706992470120	NCOA1;ACTN1;TACC1;FGF2;CCAR1
aspartic-type peptidase activity (GO:0070001)	2021-12-02	0.10624917608544981	4070940170940170	912691851196366	ASTL;PGC
transmembrane receptor protein tyrosine kinase adaptor activity (GO:0005068)	2021-12-02	0.10624917608544981	4070940170940170	912691851196366	BLNK;PIK3R1
calcium-activated potassium channel activity (GO:0015269)	2021-12-02	0.10624917608544981	4070940170940170	912691851196366	KCNMA1;KCNMB4
protein-cysteine S-palmitoyltransferase activity (GO:0019706)	2025-03-01	0.11015611622358787	2.77686e+16	6.12535e+16	ZDHHC20;ZDHHC11;ZDHHC17
myosin binding (GO:0017022)	1956-05-01	0.12125324617944867	1997667234096210	4214826111743200	GSN;CALD1;CXCR4;SPATA6;TRAK2
SUMO binding (GO:0032183)	2013-02-01	0.12180979370036098	3700660450660450	7790980163048270	CASP8AP2;USP25
GDP-dissociation inhibitor activity (GO:0005092)	2013-02-01	0.12180979370036098	3700660450660450	7790980163048270	CCDC88A;ITGB1BP1
ATPase binding (GO:0051117)	1973-06-01	0.12719395313725745	1.82516e+16	3763547271516710	USP25;PDE4D;ZNHIT6;PGR;ANK1;EGFR
tRNA-specific ribonuclease activity (GO:0004549)	2014-02-01	0.13787769510509912	3392094017094010	6.72106e+16	POP4;RPP40
tumor necrosis factor receptor superfamily binding (GO:0032813)	2028-03-01	0.1418867283440668	2443251336898390	4771000965742560	CASP8AP2;CD40LG;TRAF3
serine-type endopeptidase inhibitor activity (GO:0004867)	1960-05-01	0.14967968007645216	1.85199e+16	3.51741e+16	SLPI;SERPINI1;SERPINB7;SERPINB8;AGT
transcription corepressor binding (GO:0001222)	2029-03-01	0.15307162395448146	2349156725627310	4409013242314680	HDAC3;CTBP2;LCOR
palmitoyltransferase activity (GO:0016409)	2029-03-01	0.15307162395448146	2349156725627310	4409013242314680	ZDHHC20;ZDHHC11;ZDHHC17
aspartic-type endopeptidase activity (GO:0004190)	2015-02-01	0.1543712011713402	3130999342537800	5849944079240430	PGC;SPPL3
bicarbonate transmembrane transporter activity (GO:0015106)	2015-02-01	0.1543712011713402	3130999342537800	5849944079240430	SLC26A7;SLC4A1
solute:proton symporter activity (GO:0015295)	2016-02-01	0.17121516407392467	2907203907203900	5130733009720820	SLC15A2;SLC11A2
chloride transmembrane transporter activity (GO:0015108)	2016-02-01	0.17121516407392467	2907203907203900	5130733009720820	SLC26A7;SLC4A1
hydrolase activity, hydrolyzing N-glycosyl compounds (GO:0016799)	2016-02-01	0.17121516407392467	2907203907203900	5130733009720820	SMUG1;SARM1
alcohol dehydrogenase (NADP+) activity (GO:0008106)	2017-02-01	0.1883405352043191	2.71325e+16	452977706782009	RDH12;AKR1C3
transmembrane-ephrin receptor activity (GO:0005005)	2017-02-01	0.1883405352043191	2.71325e+16	452977706782009	EPHA7;EPHA2
CXCR chemokine receptor binding (GO:0045236)	2017-02-01	0.1883405352043191	2.71325e+16	452977706782009	CXCL6;CXCL12
ephrin receptor activity (GO:0005003)	2017-02-01	0.1883405352043191	2.71325e+16	452977706782009	EPHA7;EPHA2
lipase activity (GO:0016298)	1949-04-01	0.19656387769884448	1809850107066380	2944205918902350	PNPLA8;ABHD5;MGLL;PNLIPRP3
phosphatidylcholine transporter activity (GO:0008525)	2018-02-01	0.20568395959270058	2543536324786320	4022385136222200	ATP8B2;PLTP
RNA 2'-O-methyltransferase activity (GO:0062105)	2021-05-01	0.2135304917570066	5084845250800420	7850877190119230	HENMT1
serine C-palmitoyltransferase activity (GO:0004758)	2021-05-01	0.2135304917570066	5084845250800420	7850877190119230	SPTLC3
single-stranded DNA 3'-5' exodeoxyribonuclease activity (GO:0008310)	2021-05-01	0.2135304917570066	5084845250800420	7850877190119230	MEIOB
alpha-1,4-glucosidase activity (GO:0004558)	2021-05-01	0.2135304917570066	5084845250800420	7850877190119230	SI
beta-2 adrenergic receptor binding (GO:0031698)	2021-05-01	0.2135304917570066	5084845250800420	7850877190119230	PDE4D
C-palmitoyltransferase activity (GO:0016454)	2021-05-01	0.2135304917570066	5084845250800420	7850877190119230	SPTLC3
C-X-C chemokine receptor activity (GO:0016494)	2021-05-01	0.2135304917570066	5084845250800420	7850877190119230	CXCR4
cadmium ion binding (GO:0046870)	2021-05-01	0.2135304917570066	5084845250800420	7850877190119230	SLC11A2
cell adhesive protein binding involved in bundle of His cell-Purkinje myocyte communication (GO:0086083)	2021-05-01	0.2135304917570066	5084845250800420	7850877190119230	DSG2
epoxide hydrolase activity (GO:0004301)	2021-05-01	0.2135304917570066	5084845250800420	7850877190119230	EPHX1
ErbB-3 class receptor binding (GO:0043125)	2021-05-01	0.2135304917570066	5084845250800420	7850877190119230	PIK3R1
exopolyphosphatase activity (GO:0004309)	2021-05-01	0.2135304917570066	5084845250800420	7850877190119230	PRUNE2
fructose-2,6-bisphosphate 2-phosphatase activity (GO:0004331)	2021-05-01	0.2135304917570066	5084845250800420	7850877190119230	PFKFB3
GPI-linked ephrin receptor activity (GO:0005004)	2021-05-01	0.2135304917570066	5084845250800420	7850877190119230	EPHA7
histone demethylase activity (H3-K27 specific) (GO:0071558)	2021-05-01	0.2135304917570066	5084845250800420	7850877190119230	UTY
inositol 1,3,4,5 tetrakisphosphate binding (GO:0043533)	2021-05-01	0.2135304917570066	5084845250800420	7850877190119230	ASTN2
kainate selective glutamate receptor activity (GO:0015277)	2021-05-01	0.2135304917570066	5084845250800420	7850877190119230	GRIK2
ketosteroid monooxygenase activity (GO:0047086)	2021-05-01	0.2135304917570066	5084845250800420	7850877190119230	AKR1C3
nucleoside kinase activity (GO:0019206)	2021-05-01	0.2135304917570066	5084845250800420	7850877190119230	DCK
oligopeptide transmembrane transporter activity (GO:0035673)	2021-05-01	0.2135304917570066	5084845250800420	7850877190119230	SLC15A2
oxidoreductase activity, acting on a sulfur group of donors, NAD(P) as acceptor (GO:0016668)	2021-05-01	0.2135304917570066	5084845250800420	7850877190119230	PGK1
phosphatidylcholine flippase activity (GO:0140345)	2021-05-01	0.2135304917570066	5084845250800420	7850877190119230	ATP8B2
phosphatidylcholine transfer activity (GO:0120019)	2021-05-01	0.2135304917570066	5084845250800420	7850877190119230	PLTP
prostaglandin E receptor activity (GO:0004957)	2021-05-01	0.2135304917570066	5084845250800420	7850877190119230	HPGD
protein geranylgeranyltransferase activity (GO:0004661)	2021-05-01	0.2135304917570066	5084845250800420	7850877190119230	PGGT1B
pyruvate dehydrogenase (acetyl-transferring) kinase activity (GO:0004740)	2021-05-01	0.2135304917570066	5084845250800420	7850877190119230	PDK1
rDNA binding (GO:0000182)	2021-05-01	0.2135304917570066	5084845250800420	7850877190119230	TSPYL2
protein phosphatase binding (GO:0019903)	8/123	0.2203428472265236	1417260402057030	2143706344677950	PPP1R15A;TRAF3;SHOC2;PIK3R1;ANK1;FOXO1;PTK2;EGFR
RNA cap binding (GO:0000339)	2019-02-01	0.22318739441895744	2.39379e+16	3.59007e+16	GEMIN5;EIF3D
single-stranded DNA helicase activity (GO:0017116)	2019-02-01	0.22318739441895744	2.39379e+16	3.59007e+16	RFC5;CHTF8
ankyrin binding (GO:0030506)	2019-02-01	0.22318739441895744	2.39379e+16	3.59007e+16	SLC4A1;RHCG
calcium activated cation channel activity (GO:0005227)	2019-02-01	0.22318739441895744	2.39379e+16	3.59007e+16	KCNMA1;KCNMB4
NAD-retinol dehydrogenase activity (GO:0004745)	2019-02-01	0.22318739441895744	2.39379e+16	3.59007e+16	RDH12;AKR1C3
phosphatidic acid binding (GO:0070300)	2019-02-01	0.22318739441895744	2.39379e+16	3.59007e+16	PLTP;MARK1
estrogen receptor binding (GO:0030331)	1935-03-01	0.22498937820826334	1.90809e+16	2.8463e+16	NCOA1;LCOR;TACC1
transcription coregulator binding (GO:0001221)	1953-04-01	0.23649606793804862	1.66176e+16	2395961539630600	HDAC3;CTBP2;LCOR;PGR
tau-protein kinase activity (GO:0050321)	2020-02-01	0.24079775111945947	2.26068e+16	3218756801867840	MARK3;MARK1
nucleoside monophosphate kinase activity (GO:0050145)	2020-02-01	0.24079775111945947	2.26068e+16	3218756801867840	CASK;CMPK2
RNA polymerase III cis-regulatory region sequence-specific DNA binding (GO:0000992)	2021-06-01	0.2504250845565226	4067662753468510	5632067409055030	MAF1
RNA polymerase III type 3 promoter sequence-specific DNA binding (GO:0001006)	2021-06-01	0.2504250845565226	4067662753468510	5632067409055030	MAF1
acetyl-CoA C-acyltransferase activity (GO:0003988)	2021-06-01	0.2504250845565226	4067662753468510	5632067409055030	ACAA1
solute:cation symporter activity (GO:0015294)	2021-06-01	0.2504250845565226	4067662753468510	5632067409055030	SLC11A2
alpha-glucosidase activity (GO:0090599)	2021-06-01	0.2504250845565226	4067662753468510	5632067409055030	SI
arachidonic acid binding (GO:0050544)	2021-06-01	0.2504250845565226	4067662753468510	5632067409055030	STX3
aspartic endopeptidase activity, intramembrane cleaving (GO:0042500)	2021-06-01	0.2504250845565226	4067662753468510	5632067409055030	SPPL3
U4 snRNA binding (GO:0030621)	2021-06-01	0.2504250845565226	4067662753468510	5632067409055030	GEMIN5
ubiquinol-cytochrome-c reductase activity (GO:0008121)	2021-06-01	0.2504250845565226	4067662753468510	5632067409055030	UQCRC1
calcium:cation antiporter activity (GO:0015368)	2021-06-01	0.2504250845565226	4067662753468510	5632067409055030	SLC8B1
chitinase activity (GO:0004568)	2021-06-01	0.2504250845565226	4067662753468510	5632067409055030	OVGP1
CoA carboxylase activity (GO:0016421)	2021-06-01	0.2504250845565226	4067662753468510	5632067409055030	ACACB
coreceptor activity involved in Wnt signaling pathway, planar cell polarity pathway (GO:1904929)	2021-06-01	0.2504250845565226	4067662753468510	5632067409055030	GPC6
crossover junction endodeoxyribonuclease activity (GO:0008821)	2021-06-01	0.2504250845565226	4067662753468510	5632067409055030	SLX4
fructose binding (GO:0070061)	2021-06-01	0.2504250845565226	4067662753468510	5632067409055030	ALDOA
high-density lipoprotein particle binding (GO:0008035)	2021-06-01	0.2504250845565226	4067662753468510	5632067409055030	PLTP
icosatetraenoic acid binding (GO:0050543)	2021-06-01	0.2504250845565226	4067662753468510	5632067409055030	STX3
L-serine transmembrane transporter activity (GO:0015194)	2021-06-01	0.2504250845565226	4067662753468510	5632067409055030	SFXN1
NADP-retinol dehydrogenase activity (GO:0052650)	2021-06-01	0.2504250845565226	4067662753468510	5632067409055030	RDH12
neurotrophin TRK receptor binding (GO:0005167)	2021-06-01	0.2504250845565226	4067662753468510	5632067409055030	PIK3R1
neurotrophin TRKA receptor binding (GO:0005168)	2021-06-01	0.2504250845565226	4067662753468510	5632067409055030	PIK3R1
fibroblast growth factor binding (GO:0017134)	2021-02-01	0.25846655911231114	2.14159e+16	2.89754e+16	S100A13;THBS1
histone acetyltransferase binding (GO:0035035)	2021-02-01	0.25846655911231114	2.14159e+16	2.89754e+16	MEF2A;PAX6
neurotransmitter receptor activity involved in regulation of postsynaptic membrane potential (GO:0099529)	2021-02-01	0.25846655911231114	2.14159e+16	2.89754e+16	CHRNE;GRIK2
protein tyrosine phosphatase activity (GO:0004725)	1974-05-01	0.26634988233737905	1.47514e+16	1.95153e+16	DUSP4;PTPRE;PTPRB;EYA4;PTPRG
3-hydroxyacyl-CoA dehydrogenase activity (GO:0003857)	2021-07-01	0.2855906477960832	3389541088580570	4247758638730960	EHHADH
acyl-CoA oxidase activity (GO:0003997)	2021-07-01	0.2855906477960832	3389541088580570	4247758638730960	ACAA1
sugar-phosphatase activity (GO:0050308)	2021-07-01	0.2855906477960832	3389541088580570	4247758638730960	PFKFB3
threonine-type peptidase activity (GO:0070003)	2021-07-01	0.2855906477960832	3389541088580570	4247758638730960	TASP1
fatty acid elongase activity (GO:0009922)	2021-07-01	0.2855906477960832	3389541088580570	4247758638730960	ELOVL6
fatty-acyl-CoA synthase activity (GO:0004321)	2021-07-01	0.2855906477960832	3389541088580570	4247758638730960	ACSM1
icosanoid binding (GO:0050542)	2021-07-01	0.2855906477960832	3389541088580570	4247758638730960	STX3
JUN kinase binding (GO:0008432)	2021-07-01	0.2855906477960832	3389541088580570	4247758638730960	PTK2
manganese ion transmembrane transporter activity (GO:0005384)	2021-07-01	0.2855906477960832	3389541088580570	4247758638730960	SLC11A2
N-acylsphingosine amidohydrolase activity (GO:0017040)	2021-07-01	0.2855906477960832	3389541088580570	4247758638730960	ASAH2
oxidoreductase activity, acting on a sulfur group of donors, oxygen as acceptor (GO:0016670)	2021-07-01	0.2855906477960832	3389541088580570	4247758638730960	TMX3
peptide transmembrane transporter activity (GO:1904680)	2021-07-01	0.2855906477960832	3389541088580570	4247758638730960	SLC15A2
peroxisome proliferator activated receptor binding (GO:0042975)	2021-07-01	0.2855906477960832	3389541088580570	4247758638730960	TACC1
phosphatidic acid transfer activity (GO:1990050)	2021-07-01	0.2855906477960832	3389541088580570	4247758638730960	PLTP
phosphofructokinase activity (GO:0008443)	2021-07-01	0.2855906477960832	3389541088580570	4247758638730960	PFKFB3
phospholipid scramblase activity (GO:0017128)	2021-07-01	0.2855906477960832	3389541088580570	4247758638730960	PLSCR2
triglyceride lipase activity (GO:0004806)	2023-02-01	0.29380686204434237	1.93742e+16	237301980733484	ABHD5;PNLIPRP3
protein phosphatase 1 binding (GO:0008157)	2023-02-01	0.29380686204434237	1.93742e+16	237301980733484	PPP1R15A;SHOC2
transforming growth factor beta binding (GO:0050431)	2024-02-01	0.31140176095849614	1.84926e+16	2.15748e+16	LTBP3;THBS1
ferrous iron binding (GO:0008198)	2024-02-01	0.31140176095849614	1.84926e+16	2.15748e+16	EGLN2;HAAO
5'-flap endonuclease activity (GO:0017108)	2021-08-01	0.3191081277625573	2905168470803470	3.31836e+16	SLX4
Roundabout binding (GO:0048495)	2021-08-01	0.3191081277625573	2905168470803470	3.31836e+16	SLIT2
androsterone dehydrogenase activity (GO:0047023)	2021-08-01	0.3191081277625573	2905168470803470	3.31836e+16	AKR1C3
aryl hydrocarbon receptor binding (GO:0017162)	2021-08-01	0.3191081277625573	2905168470803470	3.31836e+16	NCOA1
U1 snRNA binding (GO:0030619)	2021-08-01	0.3191081277625573	2905168470803470	3.31836e+16	GEMIN5
calcium-independent phospholipase A2 activity (GO:0047499)	2021-08-01	0.3191081277625573	2905168470803470	3.31836e+16	PNPLA8
vascular endothelial growth factor receptor 2 binding (GO:0043184)	2021-08-01	0.3191081277625573	2905168470803470	3.31836e+16	CCDC88A
ceramide transfer activity (GO:0120017)	2021-08-01	0.3191081277625573	2905168470803470	3.31836e+16	PLTP
coreceptor activity involved in Wnt signaling pathway (GO:0071936)	2021-08-01	0.3191081277625573	2905168470803470	3.31836e+16	GPC6
DNA N-glycosylase activity (GO:0019104)	2021-08-01	0.3191081277625573	2905168470803470	3.31836e+16	SMUG1
ether hydrolase activity (GO:0016803)	2021-08-01	0.3191081277625573	2905168470803470	3.31836e+16	EPHX1
iron ion transmembrane transporter activity (GO:0005381)	2021-08-01	0.3191081277625573	2905168470803470	3.31836e+16	SLC11A2
lysophospholipid acyltransferase activity (GO:0071617)	2021-08-01	0.3191081277625573	2905168470803470	3.31836e+16	ABHD5
peptidyl-proline 4-dioxygenase activity (GO:0031545)	2021-08-01	0.3191081277625573	2905168470803470	3.31836e+16	EGLN2
protein kinase B binding (GO:0043422)	2021-08-01	0.3191081277625573	2905168470803470	3.31836e+16	CCDC88A
retinal dehydrogenase activity (GO:0001758)	2021-08-01	0.3191081277625573	2905168470803470	3.31836e+16	AKR1C3
chemorepellent activity (GO:0045499)	2025-02-01	0.3289013802497884	1.76877e+16	1966863354817270	DPP4;EPHA7
FAD binding (GO:0071949)	2025-02-01	0.3289013802497884	1.76877e+16	1966863354817270	MICAL2;QSOX1
single-stranded DNA exodeoxyribonuclease activity (GO:0008297)	2021-09-01	0.3510546852663379	2541889007470650	266088314178272	MEIOB
aryl sulfotransferase activity (GO:0004062)	2021-09-01	0.3510546852663379	2541889007470650	266088314178272	SULT1C2
bile acid binding (GO:0032052)	2021-09-01	0.3510546852663379	2541889007470650	266088314178272	AKR1C3
double-stranded telomeric DNA binding (GO:0003691)	2021-09-01	0.3510546852663379	2541889007470650	266088314178272	HMBOX1
endodeoxyribonuclease activity, producing 3'-phosphomonoesters (GO:0016889)	2021-09-01	0.3510546852663379	2541889007470650	266088314178272	SLX4
flap endonuclease activity (GO:0048256)	2021-09-01	0.3510546852663379	2541889007470650	266088314178272	SLX4
glucocorticoid receptor binding (GO:0035259)	2021-09-01	0.3510546852663379	2541889007470650	266088314178272	TACC1
glucosyltransferase activity (GO:0046527)	2021-09-01	0.3510546852663379	2541889007470650	266088314178272	ALG10
guanylate kinase activity (GO:0004385)	2021-09-01	0.3510546852663379	2541889007470650	266088314178272	CASK
monoamine transmembrane transporter activity (GO:0008504)	2021-09-01	0.3510546852663379	2541889007470650	266088314178272	SLC22A3
oxalate transmembrane transporter activity (GO:0019531)	2021-09-01	0.3510546852663379	2541889007470650	266088314178272	SLC26A7
oxidoreductase activity, acting on paired donors, with incorporation or reduction of molecular oxygen, reduced iron-sulfur protein as one donor, and incorporation of one atom of oxygen (GO:0016713)	2021-09-01	0.3510546852663379	2541889007470650	266088314178272	CYP11A1
phosphatidylethanolamine binding (GO:0008429)	2021-09-01	0.3510546852663379	2541889007470650	266088314178272	PLTP
phosphatidylinositol transfer activity (GO:0008526)	2021-09-01	0.3510546852663379	2541889007470650	266088314178272	PLTP
potassium channel inhibitor activity (GO:0019870)	2021-09-01	0.3510546852663379	2541889007470650	266088314178272	WNK3
potassium:chloride symporter activity (GO:0015379)	2021-09-01	0.3510546852663379	2541889007470650	266088314178272	SLC12A6
RAGE receptor binding (GO:0050786)	2021-09-01	0.3510546852663379	2541889007470650	266088314178272	S100A13
metal ion transmembrane transporter activity (GO:0046873)	2027-02-01	0.3634987991490221	1.62709e+16	1.64659e+16	SLC11A2;SLC9B2
sodium ion transmembrane transporter activity (GO:0015081)	2028-02-01	0.3805458775760797	1564431295200520	151147300730206	SLC8B1;SLC9B2
endoribonuclease activity, producing 5'-phosphomonoesters (GO:0016891)	2028-02-01	0.3805458775760797	1564431295200520	151147300730206	POP4;RPP40
activin receptor binding (GO:0070697)	2021-10-01	0.3815038722967309	2.25934e+16	217717584501857	GDF9
adenylate cyclase binding (GO:0008179)	2021-10-01	0.3815038722967309	2.25934e+16	217717584501857	AKAP12
aldo-keto reductase (NADP) activity (GO:0004033)	2021-10-01	0.3815038722967309	2.25934e+16	217717584501857	AKR1C3
Tat protein binding (GO:0030957)	2021-10-01	0.3815038722967309	2.25934e+16	217717584501857	MDFIC
calcium:sodium antiporter activity (GO:0005432)	2021-10-01	0.3815038722967309	2.25934e+16	217717584501857	SLC8B1
cation:chloride symporter activity (GO:0015377)	2021-10-01	0.3815038722967309	2.25934e+16	217717584501857	SLC12A6
chloride channel inhibitor activity (GO:0019869)	2021-10-01	0.3815038722967309	2.25934e+16	217717584501857	WNK3
enoyl-CoA hydratase activity (GO:0004300)	2021-10-01	0.3815038722967309	2.25934e+16	217717584501857	EHHADH
fatty acid synthase activity (GO:0004312)	2021-10-01	0.3815038722967309	2.25934e+16	217717584501857	ELOVL6
MAP kinase tyrosine/serine/threonine phosphatase activity (GO:0017017)	2021-10-01	0.3815038722967309	2.25934e+16	217717584501857	DUSP4
nucleotide transmembrane transporter activity (GO:0015215)	2021-10-01	0.3815038722967309	2.25934e+16	217717584501857	SLC25A51
O-methyltransferase activity (GO:0008171)	2021-10-01	0.3815038722967309	2.25934e+16	217717584501857	HENMT1
prostaglandin receptor activity (GO:0004955)	2021-10-01	0.3815038722967309	2.25934e+16	217717584501857	HPGD
protein binding involved in heterotypic cell-cell adhesion (GO:0086080)	2021-10-01	0.3815038722967309	2.25934e+16	217717584501857	DSG2
protein tyrosine/threonine phosphatase activity (GO:0008330)	2021-10-01	0.3815038722967309	2.25934e+16	217717584501857	DUSP4
oxidoreductase activity, acting on the CH-OH group of donors, NAD or NADP as acceptor (GO:0016616)	1987-05-01	0.3872042159824084	1240425587535610	1.17692e+16	HPGD;RDH12;EHHADH;AKR1C3;HSD17B11
inorganic anion transmembrane transporter activity (GO:0015103)	2029-02-01	0.39739581777272387	1.50641e+16	1.39015e+16	SLC26A7;SLC4A1
tRNA binding (GO:0000049)	1949-03-01	0.4054160671451941	1.32639e+16	1197519110086310	SLFN13;NEMF;PUS1
3'-5'-exodeoxyribonuclease activity (GO:0008296)	2021-11-01	0.41052580081948037	2.0333e+16	1810278543844570	MEIOB
alditol:NADP+ 1-oxidoreductase activity (GO:0004032)	2021-11-01	0.41052580081948037	2.0333e+16	1810278543844570	AKR1C3
thioesterase binding (GO:0031996)	2021-11-01	0.41052580081948037	2.0333e+16	1810278543844570	TRAF3
dipeptidyl-peptidase activity (GO:0008239)	2021-11-01	0.41052580081948037	2.0333e+16	1810278543844570	DPP4
GABA receptor binding (GO:0050811)	2021-11-01	0.41052580081948037	2.0333e+16	1810278543844570	TRAK2
hyaluronic acid binding (GO:0005540)	2021-11-01	0.41052580081948037	2.0333e+16	1810278543844570	IMPG2
MAP kinase kinase kinase activity (GO:0004709)	2021-11-01	0.41052580081948037	2.0333e+16	1810278543844570	EGFR
myosin II binding (GO:0045159)	2021-11-01	0.41052580081948037	2.0333e+16	1810278543844570	GSN
outward rectifier potassium channel activity (GO:0015271)	2021-11-01	0.41052580081948037	2.0333e+16	1810278543844570	KCND2
protein-arginine N-methyltransferase activity (GO:0016274)	2021-11-01	0.41052580081948037	2.0333e+16	1810278543844570	NDUFAF7
quaternary ammonium group transmembrane transporter activity (GO:0015651)	2021-11-01	0.41052580081948037	2.0333e+16	1810278543844570	SLC22A3
retinoid X receptor binding (GO:0046965)	2021-11-01	0.41052580081948037	2.0333e+16	1810278543844570	TACC1
transmitter-gated ion channel activity involved in regulation of postsynaptic membrane potential (GO:1904315)	1930-02-01	0.4140296147576681	1.45253e+16	1.28087e+16	CHRNE;GRIK2
neuropeptide receptor activity (GO:0008188)	1930-02-01	0.4140296147576681	1.45253e+16	1.28087e+16	NPSR1;GAL
methyltransferase activity (GO:0008168)	1950-03-01	0.41812230001269174	1298099897599270	1.13192e+16	AS3MT;HENMT1;NDUFAF7
ribosomal large subunit binding (GO:0043023)	2021-12-01	0.4381873031094865	1.84836e+16	1525094428033230	NEMF
3',5'-cyclic-AMP phosphodiesterase activity (GO:0004115)	2021-12-01	0.4381873031094865	1.84836e+16	1525094428033230	PDE4D
sodium:proton antiporter activity (GO:0015385)	2021-12-01	0.4381873031094865	1.84836e+16	1525094428033230	SLC9B2
tumor necrosis factor receptor binding (GO:0005164)	2021-12-01	0.4381873031094865	1.84836e+16	1525094428033230	TRAF3
C2H2 zinc finger domain binding (GO:0070742)	2021-12-01	0.4381873031094865	1.84836e+16	1525094428033230	SRRM2
vascular endothelial growth factor receptor binding (GO:0005172)	2021-12-01	0.4381873031094865	1.84836e+16	1525094428033230	CCDC88A
fucosyltransferase activity (GO:0008417)	2021-12-01	0.4381873031094865	1.84836e+16	1525094428033230	FUT8
glycerophospholipid flippase activity (GO:0140333)	2021-12-01	0.4381873031094865	1.84836e+16	1525094428033230	ATP8B2
MAP kinase phosphatase activity (GO:0033549)	2021-12-01	0.4381873031094865	1.84836e+16	1525094428033230	DUSP4
poly(A)-specific ribonuclease activity (GO:0004535)	2021-12-01	0.4381873031094865	1.84836e+16	1525094428033230	PNLDC1
histone deacetylase binding (GO:0042826)	1993-05-01	0.4432600250199157	1.15549e+16	0.9401017039519858	TOP2A;MEF2A;HDAC3;MAGEA1;LCOR
phosphatase binding (GO:0019902)	6/114	0.4462020794198527	1.12983e+16	0.9117526325681897	TRAF3;SHOC2;PIK3R1;ANK1;PTK2;EGFR
chemokine binding (GO:0019956)	1932-02-01	0.4465836552211192	1.35556e+16	1092752018851180	CXCR4;FGF2
neutral amino acid transmembrane transporter activity (GO:0015175)	1932-02-01	0.4465836552211192	1.35556e+16	1092752018851180	SFXN3;SFXN1
endopeptidase inhibitor activity (GO:0004866)	6/115	0.45454199228966113	1.1194e+16	0.8826107443297676	SLPI;BIRC6;SERPINI1;SERPINB7;SERPINB8;AGT
ubiquitin binding (GO:0043130)	1974-04-01	0.45962292620199785	1.16195e+16	0.9032370378706772	TOP2A;USP25;WDR48;CXCR4
1-acylglycerol-3-phosphate O-acyltransferase activity (GO:0003841)	2013-01-01	0.4645520852438897	1.69424e+16	1.29894e+16	ABHD5
RNA 7-methylguanosine cap binding (GO:0000340)	2013-01-01	0.4645520852438897	1.69424e+16	1.29894e+16	GEMIN5
acid-thiol ligase activity (GO:0016878)	2013-01-01	0.4645520852438897	1.69424e+16	1.29894e+16	ACSM1
acylglycerol lipase activity (GO:0047372)	2013-01-01	0.4645520852438897	1.69424e+16	1.29894e+16	MGLL
aldehyde dehydrogenase (NAD+) activity (GO:0004029)	2013-01-01	0.4645520852438897	1.69424e+16	1.29894e+16	ALDH1L1
GTPase inhibitor activity (GO:0005095)	2013-01-01	0.4645520852438897	1.69424e+16	1.29894e+16	SLIT2
intramolecular oxidoreductase activity, transposing C=C bonds (GO:0016863)	2013-01-01	0.4645520852438897	1.69424e+16	1.29894e+16	EHHADH
monovalent cation:proton antiporter activity (GO:0005451)	2013-01-01	0.4645520852438897	1.69424e+16	1.29894e+16	SLC9B2
NAD+ binding (GO:0070403)	2013-01-01	0.4645520852438897	1.69424e+16	1.29894e+16	HPGD
phosphatidate phosphatase activity (GO:0008195)	2013-01-01	0.4645520852438897	1.69424e+16	1.29894e+16	PLPPR1
protein phosphatase activator activity (GO:0072542)	2013-01-01	0.4645520852438897	1.69424e+16	1.29894e+16	PPP1R15A
pseudouridine synthase activity (GO:0009982)	2013-01-01	0.4645520852438897	1.69424e+16	1.29894e+16	PUS1
transmitter-gated ion channel activity (GO:0022824)	1934-02-01	0.47809730174816767	1.2707e+16	0.9377014799960467	CHRNE;GRIK2
endoribonuclease activity (GO:0004521)	1934-02-01	0.47809730174816767	1.2707e+16	0.9377014799960467	ZC3H12C;SLFN13
4 iron, 4 sulfur cluster binding (GO:0051539)	2014-01-01	0.48968087315487324	1.56383e+16	1.11658e+16	RSAD2
sulfate transmembrane transporter activity (GO:0015116)	2014-01-01	0.48968087315487324	1.56383e+16	1.11658e+16	SLC26A7
arylsulfatase activity (GO:0004065)	2014-01-01	0.48968087315487324	1.56383e+16	1.11658e+16	ARSJ
CoA-ligase activity (GO:0016405)	2014-01-01	0.48968087315487324	1.56383e+16	1.11658e+16	ACSM1
endodeoxyribonuclease activity, producing 5'-phosphomonoesters (GO:0016888)	2014-01-01	0.48968087315487324	1.56383e+16	1.11658e+16	SLX4
insulin-like growth factor receptor binding (GO:0005159)	2014-01-01	0.48968087315487324	1.56383e+16	1.11658e+16	PIK3R1
L-glutamate transmembrane transporter activity (GO:0005313)	2014-01-01	0.48968087315487324	1.56383e+16	1.11658e+16	SLC7A11
lipid phosphatase activity (GO:0042577)	2014-01-01	0.48968087315487324	1.56383e+16	1.11658e+16	PLPPR1
metal ion:proton antiporter activity (GO:0051139)	2014-01-01	0.48968087315487324	1.56383e+16	1.11658e+16	SLC9B2
nucleoside diphosphate kinase activity (GO:0004550)	2014-01-01	0.48968087315487324	1.56383e+16	1.11658e+16	CMPK2
peptide hormone receptor binding (GO:0051428)	2014-01-01	0.48968087315487324	1.56383e+16	1.11658e+16	PTHLH
phosphatase activator activity (GO:0019211)	2014-01-01	0.48968087315487324	1.56383e+16	1.11658e+16	PPP1R15A
phosphatidylglycerol binding (GO:1901611)	2014-01-01	0.48968087315487324	1.56383e+16	1.11658e+16	PLTP
phospholipase binding (GO:0043274)	2014-01-01	0.48968087315487324	1.56383e+16	1.11658e+16	BLNK
protein phosphatase regulator activity (GO:0019888)	1957-03-01	0.5040267490855258	1.12941e+16	0.773789295514423	PPP1R15A;PPP4R4;SHOC2
oxidoreductase activity, acting on paired donors, with incorporation or reduction of molecular oxygen, NAD(P)H as one donor, and incorporation of one atom of oxygen (GO:0016709)	1936-02-01	0.5084878916813903	1.19583e+16	0.8087544259153373	AKR1C3;MICAL2
aldehyde dehydrogenase [NAD(P)+] activity (GO:0004030)	2015-01-01	0.513631551853918	1.45205e+16	0.9674274108826619	ALDH1L1
chloride channel regulator activity (GO:0017081)	2015-01-01	0.513631551853918	1.45205e+16	0.9674274108826619	WNK3
cysteine-type endopeptidase activator activity involved in apoptotic process (GO:0008656)	2015-01-01	0.513631551853918	1.45205e+16	0.9674274108826619	CASP8AP2
death receptor binding (GO:0005123)	2015-01-01	0.513631551853918	1.45205e+16	0.9674274108826619	CASP8AP2
lysophosphatidic acid acyltransferase activity (GO:0042171)	2015-01-01	0.513631551853918	1.45205e+16	0.9674274108826619	ABHD5
muscle alpha-actinin binding (GO:0051371)	2015-01-01	0.513631551853918	1.45205e+16	0.9674274108826619	MYPN
oxidoreductase activity, acting on the CH-NH group of donors, NAD or NADP as acceptor (GO:0016646)	2015-01-01	0.513631551853918	1.45205e+16	0.9674274108826619	ALDH1L1
hydrolase activity, hydrolyzing O-glycosyl compounds (GO:0004553)	1937-02-01	0.523242829741426	1.1616e+16	0.7523791794850956	OVGP1;SI
ion channel inhibitor activity (GO:0008200)	1937-02-01	0.523242829741426	1.1616e+16	0.7523791794850956	ANKRD36C;WNK3
GTPase regulator activity (GO:0030695)	11/233	0.5347708824098568	1007026443919640	0.6303148508549162	TBC1D8B;CCDC88A;TBCK;SEC23A;CHN1;ITGB1BP1;SLIT2;RGS8;SOS1;EVI5;SMAP1
serine-type peptidase activity (GO:0008236)	6/125	0.5358251916743298	1.0248e+16	0.6394182828108976	DPP4;F9;CD5L;TMPRSS2;KLK2;PRSS2
1-phosphatidylinositol-3-kinase regulator activity (GO:0046935)	2016-01-01	0.5364592982312396	1.35518e+16	0.8439556779402075	PIK3R1
3'-5' DNA helicase activity (GO:0043138)	2016-01-01	0.5364592982312396	1.35518e+16	0.8439556779402075	ASCC3
tropomyosin binding (GO:0005523)	2016-01-01	0.5364592982312396	1.35518e+16	0.8439556779402075	CALD1
voltage-gated ion channel activity (GO:0005244)	2016-01-01	0.5364592982312396	1.35518e+16	0.8439556779402075	KCND2
CoA hydrolase activity (GO:0016289)	2016-01-01	0.5364592982312396	1.35518e+16	0.8439556779402075	ACOT2
DNA binding, bending (GO:0008301)	2016-01-01	0.5364592982312396	1.35518e+16	0.8439556779402075	TOP2A
organic cation transmembrane transporter activity (GO:0015101)	2016-01-01	0.5364592982312396	1.35518e+16	0.8439556779402075	SLC22A3
oxidoreductase activity, acting on NAD(P)H, quinone or similar compound as acceptor (GO:0016655)	2016-01-01	0.5364592982312396	1.35518e+16	0.8439556779402075	AKR1C3
sterol binding (GO:0032934)	1960-03-01	0.5388030404214449	1.0698e+16	0.6615699783103424	OSBPL7;INSIG2;INSIG1
transmembrane receptor protein kinase activity (GO:0019199)	1960-03-01	0.5388030404214449	1.0698e+16	0.6615699783103424	EPHA7;EGFR;EPHA2
transmembrane receptor protein tyrosine kinase activity (GO:0004714)	1960-03-01	0.5388030404214449	1.0698e+16	0.6615699783103424	EPHA7;EGFR;EPHA2
serine-type endopeptidase activity (GO:0004252)	5/105	0.5505428257285234	1.01618e+16	0.6065101704350846	DPP4;F9;CD5L;KLK2;PRSS2
signaling receptor complex adaptor activity (GO:0030159)	1939-02-01	0.5518449692542206	1.09869e+16	0.6531610404949126	BLNK;PIK3R1
adrenergic receptor binding (GO:0031690)	2017-01-01	0.5582167074281412	1270410885805760	0.7406597445570107	PDE4D
sulfuric ester hydrolase activity (GO:0008484)	2017-01-01	0.5582167074281412	1270410885805760	0.7406597445570107	ARSJ
ionotropic glutamate receptor activity (GO:0004970)	2017-01-01	0.5582167074281412	1270410885805760	0.7406597445570107	GRIK2
metalloaminopeptidase activity (GO:0070006)	2017-01-01	0.5582167074281412	1270410885805760	0.7406597445570107	LVRN
MHC class I protein binding (GO:0042288)	2017-01-01	0.5582167074281412	1270410885805760	0.7406597445570107	CD244
nucleobase-containing compound kinase activity (GO:0019205)	2017-01-01	0.5582167074281412	1270410885805760	0.7406597445570107	CMPK2
peptidase activator activity involved in apoptotic process (GO:0016505)	2017-01-01	0.5582167074281412	1270410885805760	0.7406597445570107	CASP8AP2
tau protein binding (GO:0048156)	1940-02-01	0.5656847683682448	1.06973e+16	0.6094422504789906	MARK3;MARK1
proton transmembrane transporter activity (GO:0015078)	1940-02-01	0.5656847683682448	1.06973e+16	0.6094422504789906	SLC11A2;UQCRC1
mRNA 3'-UTR binding (GO:0003730)	1985-04-01	0.5689423835990148	1.00357e+16	0.5659888717373168	CPEB1;SECISBP2;SECISBP2L;GEMIN5
protein tyrosine kinase activity (GO:0004713)	5/108	0.5757999489636589	0.9864306600484917	0.5445047817763653	EPHA7;DYRK2;PTK2;EGFR;EPHA2
acyl-CoA hydrolase activity (GO:0047617)	2018-01-01	0.5789539139362094	1.19562e+16	0.6534440057960654	ACOT2
cholesterol transfer activity (GO:0120020)	2018-01-01	0.5789539139362094	1.19562e+16	0.6534440057960654	PLTP
neuropeptide receptor binding (GO:0071855)	2018-01-01	0.5789539139362094	1.19562e+16	0.6534440057960654	GAL
oxidoreductase activity, acting on single donors with incorporation of molecular oxygen, incorporation of two atoms of oxygen (GO:0016702)	2018-01-01	0.5789539139362094	1.19562e+16	0.6534440057960654	HAAO
retinoic acid receptor binding (GO:0042974)	2018-01-01	0.5789539139362094	1.19562e+16	0.6534440057960654	TACC1
translation initiation factor activity (GO:0003743)	1941-02-01	0.5792137920165018	1.04224e+16	0.5691512611004977	EIF3J;EIF3D
mRNA binding (GO:0003729)	12/263	0.5806319556063059	0.971199435519262	0.5279811032256584	SRRM2;RPS26;ZC3H12C;CPEB1;KHDRBS3;SLPI;SECISBP2;SECISBP2L;GEMIN5;THOC2;HNRNPLL;EIF3D
active ion transmembrane transporter activity (GO:0022853)	1942-02-01	0.5924307204743863	1.01613e+16	0.5319670371144847	UQCRC1;SLC4A1
RNA methyltransferase activity (GO:0008173)	2019-01-01	0.5987187061815399	1129135538954100	0.5792052015918413	HENMT1
sterol transfer activity (GO:0120015)	2019-01-01	0.5987187061815399	1129135538954100	0.5792052015918413	PLTP
glutamate receptor activity (GO:0008066)	2019-01-01	0.5987187061815399	1129135538954100	0.5792052015918413	GRIK2
histone deacetylase activity (GO:0004407)	2019-01-01	0.5987187061815399	1129135538954100	0.5792052015918413	HDAC3
phosphatidylinositol 3-kinase regulator activity (GO:0035014)	2019-01-01	0.5987187061815399	1129135538954100	0.5792052015918413	PIK3R1
R-SMAD binding (GO:0070412)	2019-01-01	0.5987187061815399	1129135538954100	0.5792052015918413	PAX6
ribonuclease activity (GO:0004540)	1966-03-01	0.6039347746531564	0.9676088617265088	0.48795457867729053	ZC3H12C;SLFN13;RPP40
acylglycerol O-acyltransferase activity (GO:0016411)	2020-01-01	0.6175566364498595	1.06965e+16	0.5155552857582298	ABHD5
transcription coactivator binding (GO:0001223)	2020-01-01	0.6175566364498595	1.06965e+16	0.5155552857582298	PGR
ubiquitin-like protein-specific protease activity (GO:0019783)	2020-01-01	0.6175566364498595	1.06965e+16	0.5155552857582298	USP25
microtubule plus-end binding (GO:0051010)	2020-01-01	0.6175566364498595	1.06965e+16	0.5155552857582298	CLASP1
oxidoreductase activity, acting on the aldehyde or oxo group of donors, NAD or NADP as acceptor (GO:0016620)	2020-01-01	0.6175566364498595	1.06965e+16	0.5155552857582298	AKR1C3
potassium channel activity (GO:0005267)	1991-04-01	0.6231003954329029	0.93406187698442	0.44185575233329966	KCND2;KCNMA1;KCNMB4;GRIK2
protein kinase C binding (GO:0005080)	1945-02-01	0.6302074018590178	0.9450904392764858	0.43635421411207626	TOP2A;CCDC88A
3',5'-cyclic-nucleotide phosphodiesterase activity (GO:0004114)	2021-01-01	0.6355111252539708	1.01612e+16	0.4606311441064252	PDE4D
acetylation-dependent protein binding (GO:0140033)	2021-01-01	0.6355111252539708	1.01612e+16	0.4606311441064252	PHIP
steroid dehydrogenase activity, acting on the CH-OH group of donors, NAD or NADP as acceptor (GO:0033764)	2021-01-01	0.6355111252539708	1.01612e+16	0.4606311441064252	AKR1C3
ubiquitin-specific protease binding (GO:1990381)	2021-01-01	0.6355111252539708	1.01612e+16	0.4606311441064252	LCOR
DNA-directed DNA polymerase activity (GO:0003887)	2021-01-01	0.6355111252539708	1.01612e+16	0.4606311441064252	REV3L
ephrin receptor binding (GO:0046875)	2021-01-01	0.6355111252539708	1.01612e+16	0.4606311441064252	CHN1
excitatory extracellular ligand-gated ion channel activity (GO:0005231)	2021-01-01	0.6355111252539708	1.01612e+16	0.4606311441064252	GRIK2
hormone receptor binding (GO:0051427)	2021-01-01	0.6355111252539708	1.01612e+16	0.4606311441064252	PTHLH
lysine-acetylated histone binding (GO:0070577)	2021-01-01	0.6355111252539708	1.01612e+16	0.4606311441064252	PHIP
lysophospholipase activity (GO:0004622)	2021-01-01	0.6355111252539708	1.01612e+16	0.4606311441064252	MGLL
neuropeptide binding (GO:0042923)	2021-01-01	0.6355111252539708	1.01612e+16	0.4606311441064252	SORL1
postsynaptic neurotransmitter receptor activity (GO:0098960)	2021-01-01	0.6355111252539708	1.01612e+16	0.4606311441064252	CHRNE
pyridoxal phosphate binding (GO:0030170)	2021-01-01	0.6355111252539708	1.01612e+16	0.4606311441064252	CTH
chemokine activity (GO:0008009)	1946-02-01	0.6421778205912976	0.9235625485625486	0.40903664902314807	CXCL6;CXCL12
acetylcholine receptor activity (GO:0015464)	2022-01-01	0.652623561047774	0.9676779996950755	0.41296122360112786	CHRNE
adenylyltransferase activity (GO:0070566)	2022-01-01	0.652623561047774	0.9676779996950755	0.41296122360112786	OAS3
telomerase RNA binding (GO:0070034)	2022-01-01	0.652623561047774	0.9676779996950755	0.41296122360112786	WRAP53
DNA polymerase activity (GO:0034061)	2022-01-01	0.652623561047774	0.9676779996950755	0.41296122360112786	REV3L
mRNA 3'-UTR AU-rich region binding (GO:0035925)	2022-01-01	0.652623561047774	0.9676779996950755	0.41296122360112786	CPEB1
peptidase activator activity (GO:0016504)	2022-01-01	0.652623561047774	0.9676779996950755	0.41296122360112786	CASP8AP2
phospholipid transfer activity (GO:0120014)	2022-01-01	0.652623561047774	0.9676779996950755	0.41296122360112786	PLTP
protein tyrosine/serine/threonine phosphatase activity (GO:0008138)	2022-01-01	0.652623561047774	0.9676779996950755	0.41296122360112786	DUSP4
ribosome binding (GO:0043022)	1948-02-01	0.6651972552896659	0.8833147528799703	0.3601023896789298	CPEB1;GEMIN5
3'-5' exonuclease activity (GO:0008408)	1948-02-01	0.6651972552896659	0.8833147528799703	0.3601023896789298	PNLDC1;REV3L
manganese ion binding (GO:0030145)	1948-02-01	0.6651972552896659	0.8833147528799703	0.3601023896789298	DYRK2;TDP2
C-C chemokine receptor activity (GO:0016493)	2023-01-01	0.6689333953480415	0.9236441253517027	0.37137031607771037	CXCR4
cyclic-nucleotide phosphodiesterase activity (GO:0004112)	2023-01-01	0.6689333953480415	0.9236441253517027	0.37137031607771037	PDE4D
cyclin-dependent protein kinase activity (GO:0097472)	2023-01-01	0.6689333953480415	0.9236441253517027	0.37137031607771037	CDK10
cyclin-dependent protein serine/threonine kinase activity (GO:0004693)	2023-01-01	0.6689333953480415	0.9236441253517027	0.37137031607771037	CDK10
fibroblast growth factor receptor binding (GO:0005104)	2023-01-01	0.6689333953480415	0.9236441253517027	0.37137031607771037	FGF2
gamma-tubulin binding (GO:0043015)	2023-01-01	0.6689333953480415	0.9236441253517027	0.37137031607771037	NDRG1
double-stranded RNA binding (GO:0003725)	1973-03-01	0.6718294608345745	0.8705271199388847	0.34625281414258213	ACTN1;OAS3;MSN
alpha-actinin binding (GO:0051393)	2024-01-01	0.6844782332546646	0.8834392835599276	0.3349104491446574	MYPN
C-C chemokine binding (GO:0019957)	2024-01-01	0.6844782332546646	0.8834392835599276	0.3349104491446574	CXCR4
cell adhesion mediator activity (GO:0098631)	2024-01-01	0.6844782332546646	0.8834392835599276	0.3349104491446574	MYPN
Notch binding (GO:0005112)	2024-01-01	0.6844782332546646	0.8834392835599276	0.3349104491446574	CHAC1
phosphotransferase activity, phosphate group as acceptor (GO:0016776)	2024-01-01	0.6844782332546646	0.8834392835599276	0.3349104491446574	CMPK2
protein phosphatase 2A binding (GO:0051721)	2024-01-01	0.6844782332546646	0.8834392835599276	0.3349104491446574	FOXO1
chemokine receptor binding (GO:0042379)	1950-02-01	0.6870071468135105	0.8464209401709402	0.31775537936039056	CXCL6;CXCL12
potassium channel regulator activity (GO:0015459)	1950-02-01	0.6870071468135105	0.8464209401709402	0.31775537936039056	WNK3;KCNMB4
phosphatidylinositol-4,5-bisphosphate binding (GO:0005546)	1975-03-01	0.6895790325475363	0.8462566844919787	0.3145315776150245	GSN;FCHO2;MARK1
endonuclease activity (GO:0004519)	1951-02-01	0.6974671157335259	0.8291034362462933	0.29872589536698096	ZC3H12C;SLFN13
inorganic cation transmembrane transporter activity (GO:0022890)	1951-02-01	0.6974671157335259	0.8291034362462933	0.29872589536698096	SLC12A6;RHCG
actin monomer binding (GO:0003785)	2025-01-01	0.6992939193558633	0.8465848452508005	0.302809972005737	TMSB15A
NF-kappaB binding (GO:0051059)	2025-01-01	0.6992939193558633	0.8465848452508005	0.302809972005737	HDAC3
guanyl-nucleotide exchange factor activity (GO:0005085)	6/149	0.7048399345712018	0.8517212401332573	0.2979189265400978	CCDC88A;RINL;EPS8L2;RGL1;SOS1;RAPGEF4
chemokine receptor activity (GO:0004950)	2026-01-01	0.7134146208346256	0.8126787620064034	0.2744355323354861	CXCR4
epidermal growth factor receptor binding (GO:0005154)	2026-01-01	0.7134146208346256	0.8126787620064034	0.2744355323354861	CCDC88A
neuropeptide hormone activity (GO:0005184)	2026-01-01	0.7134146208346256	0.8126787620064034	0.2744355323354861	GAL
hormone activity (GO:0005179)	1978-03-01	0.7148346542771793	0.8122780748663102	0.2726850116710843	GAL;PTHLH;AGT
L-amino acid transmembrane transporter activity (GO:0015179)	1953-02-01	0.7175171618972782	0.7965057817998994	0.2644067949640237	SFXN1;SLC7A11
acetylgalactosaminyltransferase activity (GO:0008376)	2027-01-01	0.7268729052633196	0.7813808390115754	0.24926332995836215	B3GNT5
ADP binding (GO:0043531)	2027-01-01	0.7268729052633196	0.7813808390115754	0.24926332995836215	PGK1
aminopeptidase activity (GO:0004177)	2027-01-01	0.7268729052633196	0.7813808390115754	0.24926332995836215	LVRN
iron ion binding (GO:0005506)	1954-02-01	0.7271160631523135	0.7811472715318869	0.2489275507052546	EGLN2;HAAO
flavin adenine dinucleotide binding (GO:0050660)	1955-02-01	0.7364371314710193	0.7663683276890824	0.23445614148285104	MICAL2;QSOX1
thyroid hormone receptor binding (GO:0046966)	2028-01-01	0.7396998156825629	0.7524012806830309	0.22685713430600044	TACC1
histone demethylase activity (GO:0032452)	2028-01-01	0.7396998156825629	0.7524012806830309	0.22685713430600044	UTY
MHC protein binding (GO:0042287)	2028-01-01	0.7396998156825629	0.7524012806830309	0.22685713430600044	CD244
monocarboxylic acid transmembrane transporter activity (GO:0008028)	2028-01-01	0.7396998156825629	0.7524012806830309	0.22685713430600044	SLC16A6
NAD binding (GO:0051287)	2028-01-01	0.7396998156825629	0.7524012806830309	0.22685713430600044	HPGD
receptor antagonist activity (GO:0048019)	2028-01-01	0.7396998156825629	0.7524012806830309	0.22685713430600044	MTRNR2L9
microtubule motor activity (GO:0003777)	1956-02-01	0.7454852821111698	0.7521367521367521	0.2209175220551223	DNAH8;KIF4A
receptor tyrosine kinase binding (GO:0030971)	1956-02-01	0.7454852821111698	0.7521367521367521	0.2209175220551223	BLNK;PIK3R1
dicarboxylic acid transmembrane transporter activity (GO:0005310)	2029-01-01	0.7519249418005511	0.7254916908065254	0.2068512995793792	SLC26A7
kinesin binding (GO:0019894)	2029-01-01	0.7519249418005511	0.7254916908065254	0.2068512995793792	AP1AR
mitogen-activated protein kinase binding (GO:0051019)	2029-01-01	0.7519249418005511	0.7254916908065254	0.2068512995793792	DUSP4
phospholipase A2 activity (GO:0004623)	2029-01-01	0.7519249418005511	0.7254916908065254	0.2068512995793792	PNPLA8
hydrolase activity, acting on carbon-nitrogen (but not peptide) bonds, in linear amides (GO:0016811)	1957-02-01	0.7542655807893143	0.7384226884226884	0.20824313162211755	ASAH2;HDAC3
snoRNA binding (GO:0030515)	1930-01-01	0.7635764879609396	0.7004379347146064	0.18893751442849452	HEATR1
transition metal ion transmembrane transporter activity (GO:0046915)	1930-01-01	0.7635764879609396	0.7004379347146064	0.18893751442849452	SLC11A2
ligand-gated channel activity (GO:0022834)	1930-01-01	0.7635764879609396	0.7004379347146064	0.18893751442849452	GRIK2
O-acyltransferase activity (GO:0008374)	1930-01-01	0.7635764879609396	0.7004379347146064	0.18893751442849452	LRAT
alpha-tubulin binding (GO:0043014)	1931-01-01	0.7746813381035303	0.6770544290288154	0.17285437275113963	DIP2B
ligand-gated ion channel activity (GO:0015276)	1931-01-01	0.7746813381035303	0.6770544290288154	0.17285437275113963	GRIK2
monocarboxylic acid binding (GO:0033293)	1931-01-01	0.7746813381035303	0.6770544290288154	0.17285437275113963	AKR1C3
chemoattractant activity (GO:0042056)	1932-01-01	0.7852651173814644	0.6551795366130754	0.15837909742391565	FGF2
potassium ion transmembrane transporter activity (GO:0015079)	1932-01-01	0.7852651173814644	0.6551795366130754	0.15837909742391565	SLC12A6
SH3 domain binding (GO:0017124)	1962-02-01	0.794334149502507	0.6767094017094017	0.15581305912798799	DPYSL3;MYPN
protein serine/threonine phosphatase activity (GO:0004722)	1962-02-01	0.794334149502507	0.6767094017094017	0.15581305912798799	DUSP4;PDP2
2-oxoglutarate-dependent dioxygenase activity (GO:0016706)	1933-01-01	0.7953522508749464	0.6346718249733191	0.14532092175022474	EGLN2
RNA polymerase core enzyme binding (GO:0043175)	1933-01-01	0.7953522508749464	0.6346718249733191	0.14532092175022474	MAF1
serotonin receptor activity (GO:0099589)	1933-01-01	0.7953522508749464	0.6346718249733191	0.14532092175022474	HTR5A
telomeric DNA binding (GO:0042162)	1933-01-01	0.7953522508749464	0.6346718249733191	0.14532092175022474	HMBOX1
exoribonuclease activity, producing 5'-phosphomonoesters (GO:0016896)	1933-01-01	0.7953522508749464	0.6346718249733191	0.14532092175022474	PNLDC1
G protein-coupled serotonin receptor activity (GO:0004993)	1933-01-01	0.7953522508749464	0.6346718249733191	0.14532092175022474	HTR5A
GTPase activator activity (GO:0005096)	13/336	0.7989590720959582	0.8153526901514517	0.18300228986479805	TBC1D8B;SEC23A;CCDC88A;TBCK;RINL;CHN1;EPS8L2;RGL1;RGS8;SOS1;EVI5;SMAP1;RAPGEF4
3'-5'-exoribonuclease activity (GO:0000175)	1934-01-01	0.8049660200973291	0.6154070049480935	0.13351575815634276	PNLDC1
frizzled binding (GO:0005109)	1934-01-01	0.8049660200973291	0.6154070049480935	0.13351575815634276	WNT7B
organic anion transmembrane transporter activity (GO:0008514)	5/144	0.8109686647237229	0.7295642585609968	0.15286258120881333	SLC22A3;SFXN3;SLC26A7;SLC4A1;SFXN1
ubiquitin conjugating enzyme activity (GO:0061631)	1935-01-01	0.814128616189899	0.5972754096302342	0.1228218758155243	BIRC6
non-membrane spanning protein tyrosine kinase activity (GO:0004715)	1935-01-01	0.814128616189899	0.5972754096302342	0.1228218758155243	PTK2
nuclear receptor binding (GO:0016922)	4/120	0.8199203907092936	0.6994757439267518	0.13887952954691568	NCOA1;LCOR;TACC1;TACC2
motor activity (GO:0003774)	1966-02-01	0.8221164048224415	0.6342815170940171	0.12423880262106016	DNAH8;KIF4A
steroid hydroxylase activity (GO:0008395)	1936-01-01	0.8228611911164624	0.5801799054733954	0.11311637343420307	CYP11A1
phosphoric diester hydrolase activity (GO:0008081)	1936-01-01	0.8228611911164624	0.5801799054733954	0.11311637343420307	TDP2
phosphatidylinositol bisphosphate binding (GO:1902936)	1994-03-01	0.8233274037400651	0.6688958100722806	0.1300342417912807	GSN;FCHO2;MARK1
cytokine activity (GO:0005125)	6/173	0.8266533482583955	0.7283929994089076	0.1386640584623257	GDF9;CXCL6;CXCL12;WNT7B;TNFRSF11B;FGF2
cadherin binding (GO:0045296)	12/322	0.8303568579372456	0.7838918692956176	0.1457252800088436	RPS26;SHTN1;PTPRB;PDXDC1;CALD1;CDH12;EPS8L2;CTNNA2;ALDOA;NDRG1;EGFR;EPHA2
phosphotyrosine residue binding (GO:0001784)	1937-01-01	0.8311839060385201	0.564034151547492	0.10429228452674802	PIK3R1
carboxylic ester hydrolase activity (GO:0052689)	1996-03-01	0.83404937138576	0.6544419527341728	0.11875679069421986	ABHD5;MGLL;PNLIPRP3
calcium ion binding (GO:0005509)	13/348	0.8358467607698954	0.7856425978217023	0.1408735610272256	ASAH2;GSN;THBS1;AIF1L;F9;PLSCR2;S100A13;CDH12;MICU3;DSG2;SLIT2;ASTN2;PRSS2
sodium channel activity (GO:0005272)	1938-01-01	0.8391159781847144	0.5487611410770429	0.0962561878105529	GRIK2
ubiquitin-like protein conjugating enzyme activity (GO:0061650)	1938-01-01	0.8391159781847144	0.5487611410770429	0.0962561878105529	BIRC6
single-stranded DNA binding (GO:0003697)	1997-03-01	0.8391972193470475	0.6474456707247696	0.11350339970712196	WDR48;TDP2;MEIOB
G protein-coupled amine receptor activity (GO:0008227)	1939-01-01	0.8466757242298892	0.5342919732629332	0.08892622552830026	HTR5A
sulfotransferase activity (GO:0008146)	1940-01-01	0.8538806032140389	0.5205648140546754	0.08223045023533743	SULT1C2
cysteine-type endopeptidase inhibitor activity (GO:0004869)	1940-01-01	0.8538806032140389	0.5205648140546754	0.08223045023533743	BIRC6
peptidase inhibitor activity (GO:0030414)	1940-01-01	0.8538806032140389	0.5205648140546754	0.08223045023533743	SLPI
adenyl ribonucleotide binding (GO:0032559)	11/306	0.8546365763664276	0.7548936792642569	0.1185779120029098	POPDC2;TBCK;DYRK2;PNPLA8;PDE4D;OAS3;WNK3;PGK1;TLK2;RAPGEF4;MARK1
microtubule binding (GO:0008017)	8/232	0.8566791039281076	0.7234254992319509	0.11190804448446234	CCDC88A;MAP1B;SVBP;MAP6;NDRG1;MID2;CLASP1;NDEL1
phospholipase activity (GO:0004620)	1973-02-01	0.8627214125870823	0.5715360539304202	0.0843949871088598	PNPLA8;MGLL
cell-cell adhesion mediator activity (GO:0098632)	1942-01-01	0.8672915444871424	0.49511934820522163	0.0704951376432898	MYPN
protein phosphorylated amino acid binding (GO:0045309)	1942-01-01	0.8672915444871424	0.49511934820522163	0.0704951376432898	PIK3R1
S-adenosylmethionine-dependent methyltransferase activity (GO:0008757)	1943-01-01	0.8735285868386783	0.4833053819179753	0.06534985842989151	AS3MT
snRNA binding (GO:0017069)	1943-01-01	0.8735285868386783	0.4833053819179753	0.06534985842989151	GEMIN5
acyltransferase activity, transferring groups other than amino-acyl groups (GO:0016747)	1976-02-01	0.8773725508710839	0.5482790482790483	0.07172782539259251	ZDHHC20;ZDHHC17
endopeptidase activity (GO:0004175)	11/315	0.8779959870760888	0.7321935502185886	0.09526808675755133	ADAM19;DPP4;USP25;F9;ASTL;CAPN7;CD5L;TASP1;KLK2;PRSS2;PGC
cyclin-dependent protein serine/threonine kinase regulator activity (GO:0016538)	1944-01-01	0.8794727931327831	0.4720409024347869	0.0606254638919565	CCNJL
single-stranded RNA binding (GO:0003727)	1945-01-01	0.8851378983832181	0.46128844474628894	0.05628264671565417	PUS1
copper ion binding (GO:0005507)	1945-01-01	0.8851378983832181	0.46128844474628894	0.05628264671565417	S100A13
RNA polymerase II-specific DNA-binding transcription factor binding (GO:0061629)	6/190	0.885811938280333	0.6605010263108789	0.08008615246769658	MEF2A;NCOA1;HDAC3;MDFIC;TACC1;TACC2
endopeptidase regulator activity (GO:0061135)	1946-01-01	0.8905369940134827	0.4510138740661686	0.05228632442948163	SLPI
phosphatase activity (GO:0016791)	1979-02-01	0.8905686536563542	0.5268342768342769	0.06105750255524301	DUSP4;PLPPR1
acetylglucosaminyltransferase activity (GO:0008375)	1948-01-01	0.9005864833645929	0.4317763800267944	0.04521090739114665	B3GNT5
voltage-gated potassium channel activity (GO:0005249)	1982-02-01	0.9024359019522209	0.5069978632478632	0.052047190977058275	KCND2;KCNMA1
metalloendopeptidase activity (GO:0004222)	1982-02-01	0.9024359019522209	0.5069978632478632	0.052047190977058275	ADAM19;ASTL
amino acid transmembrane transporter activity (GO:0015171)	1949-01-01	0.9052601062413843	0.42275880469583776	0.04207843788835731	SLC7A11
exonuclease activity (GO:0004527)	1949-01-01	0.9052601062413843	0.42275880469583776	0.04207843788835731	REV3L
G protein-coupled receptor binding (GO:0001664)	4/143	0.9077836180226023	0.5830265124089166	0.05640736901525525	GNAZ;CXCL12;GNAL;WNT7B
cholesterol binding (GO:0015485)	1950-01-01	0.9097142312775113	0.4141092936641039	0.03918499267277196	OSBPL7
tubulin binding (GO:0015631)	10/307	0.9150391370399888	0.6808385579937304	0.060450594749735534	CCDC88A;MAP1B;SVBP;MAP6;DIP2B;ALDOA;NDRG1;MID2;CLASP1;NDEL1
magnesium ion binding (GO:0000287)	4/146	0.9158615176005549	0.5706185722471876	0.05015172759689391	TOP2A;DYRK2;TDP2;MARK1
DNA-binding transcription repressor activity, RNA polymerase II-specific (GO:0001227)	8/256	0.9172899981113246	0.6525841137703781	0.056338637296091246	KLF8;ZNF140;NR2F1;ZBTB21;ZNF79;BACH1;ATF3;ZNF343
growth factor activity (GO:0008083)	1987-02-01	0.9195800986380673	0.47704876822523884	0.0399948755265553	FGF2;AGT
exopeptidase activity (GO:0008238)	1953-01-01	0.9218602105018535	0.3901568015762253	0.0317438137870031	DPP4
phosphoric ester hydrolase activity (GO:0042578)	1953-01-01	0.9218602105018535	0.3901568015762253	0.0317438137870031	DUSP4
pyrophosphatase activity (GO:0016462)	1954-01-01	0.9255346116334997	0.3827752159642375	0.029620581580367327	PRUNE2
hydro-lyase activity (GO:0016836)	1955-01-01	0.9290364001752833	0.37566702241195304	0.027651857319717123	EHHADH
metalloexopeptidase activity (GO:0008235)	1955-01-01	0.9290364001752833	0.37566702241195304	0.027651857319717123	LVRN
heme binding (GO:0020037)	1991-02-01	0.9312108226573843	0.455512340343801	0.03246417309137194	CYP11A1;BACH1
secondary active transmembrane transporter activity (GO:0015291)	1956-01-01	0.9323736766405771	0.3688173086252062	0.025825179551441705	SLC4A1
ubiquitin protein ligase binding (GO:0031625)	8/265	0.9335318396680687	0.6294297309735994	0.043292308285182136	GPI;USP25;TRAF3;UQCRC1;CXCR4;EGFR;FOXO1;WRAP53
phosphatidylinositol binding (GO:0035091)	1992-02-01	0.9338595053351472	0.45042735042735044	0.030822416859327333	CCDC88A;FCHO2
carboxylic acid transmembrane transporter activity (GO:0046943)	1957-01-01	0.9355541618565011	0.36221222747370024	0.024129216236296637	SLC16A6
oxidoreduction-driven active transmembrane transporter activity (GO:0015453)	1958-01-01	0.9385852146115182	0.3558389035555805	0.022553649135457886	UQCRC1
voltage-gated cation channel activity (GO:0022843)	1997-02-01	0.9457144732894052	0.42660818713450294	0.023810957115464115	KCND2;KCNMA1
syntaxin binding (GO:0019905)	1962-01-01	0.949350535799209	0.33243522228248507	0.017279043627518777	NAPA
methylation-dependent protein binding (GO:0140034)	1963-01-01	0.9517332826977524	0.3270561503769753	0.016179614501994764	LRWD1
ATP binding (GO:0005524)	8/278	0.9520606000992237	0.5987096774193549	0.02941256524094777	TBCK;DYRK2;PNPLA8;OAS3;WNK3;PGK1;TLK2;MARK1
DNA-binding transcription activator activity, RNA polymerase II-specific (GO:0001228)	10/333	0.9530630775207575	0.6251668090103555	0.03005438742287519	MEF2A;FOXA1;NFAT5;CREBRF;REL;PGR;ZNF345;ATF3;FOXO1;ETV5
chloride channel activity (GO:0005254)	1964-01-01	0.9540040443769122	0.3218478426589419	0.015154967856865084	SLC26A7
metal ion binding (GO:0046872)	17/517	0.9548667431329481	0.6852421281216069	0.03164686901365595	TOP2A;ASAH2;GSN;DYRK2;THBS1;AIF1L;F9;TDP2;PLSCR2;S100A13;CDH12;DSG2;MICU3;SLIT2;ASTN2;PRSS2;MARK1
ubiquitin-like protein ligase binding (GO:0044389)	8/282	0.9567544439978212	0.589843811317793	0.026076115911832176	GPI;USP25;TRAF3;UQCRC1;CXCR4;EGFR;FOXO1;WRAP53
GDP binding (GO:0019003)	1967-01-01	0.9601957740974245	0.30716988454448435	0.012476652160393778	RAB12
growth factor receptor binding (GO:0070851)	2/105	0.9605759086150648	0.3933076093270268	0.01581972469173183	CCDC88A;FGF2
GTPase binding (GO:0051020)	5/201	0.9618825451240864	0.5158365597042676	0.020046920233054533	ATG14;NDRG1;EVI5;SORL1;RAPGEF4
anion channel activity (GO:0005253)	1968-01-01	0.9620687635616706	0.30256933050860957	0.01170015966661654	SLC26A7
methylated histone binding (GO:0035064)	1968-01-01	0.9620687635616706	0.30256933050860957	0.01170015966661654	LRWD1
protein serine/threonine kinase activity (GO:0004674)	10/344	0.9639809796673257	0.6042225893041503	0.022165129384525976	DYRK2;MAST4;WNK3;TLK2;CDK10;CASK;TNIK;MARK3;EGFR;MARK1
small GTPase binding (GO:0031267)	4/175	0.9667756019705178	0.473120703257072	0.01598621220091162	NDRG1;EVI5;SORL1;RAPGEF4
protein tyrosine kinase binding (GO:1990782)	1972-01-01	0.9687206141488609	0.2854630450794414	0.00907173940325142	BLNK
kinase activity (GO:0016301)	2/112	0.9703045999763008	0.36814296814296815	0.011097756724417842	CHKA;PGK1
transcription regulatory region nucleic acid binding (GO:0001067)	5/212	0.972926313517388	0.48814017428584744	0.0133979496280571	FOXA1;PSPC1;PAX6;ATF3;ETV5
phosphotransferase activity, alcohol group as acceptor (GO:0016773)	1975-01-01	0.9729327778501683	0.273846952608959	0.007514438890267341	CHKA
protease binding (GO:0002020)	2/118	0.976762676203021	0.34899056881815504	0.008205315207807594	DPP4;LCOR
receptor ligand activity (GO:0048018)	8/307	0.9778416458176219	0.5398065235372388	0.012095735404237614	DPP4;GDF9;EPHA7;WNT7B;TNFRSF11B;FGF2;AGT;PTHLH
amyloid-beta binding (GO:0001540)	1980-01-01	0.9787316752901156	0.25644732042743473	0.005513041515387971	SORL1
ligand-gated cation channel activity (GO:0099094)	1980-01-01	0.9787316752901156	0.25644732042743473	0.005513041515387971	GRIK2
metallopeptidase activity (GO:0008237)	2/121	0.9794595352262007	0.34013861955038427	0.007059357357921108	ADAM19;ASTL
G protein-coupled peptide receptor activity (GO:0008528)	1982-01-01	0.9806873255560998	0.25008893632159374	0.004877134536131885	NPSR1
UDP-glycosyltransferase activity (GO:0008194)	1984-01-01	0.9824633026107755	0.24403698036543184	0.004317572287570326	B3GNT5
ion channel activity (GO:0005216)	1984-01-01	0.9824633026107755	0.24403698036543184	0.004317572287570326	GRIK2
zinc ion binding (GO:0008270)	8/336	0.9902780997775594	0.4913191712562287	0.004799926152355629	ZNF331;SLFN13;SEC23A;ASAH2;ZDHHC20;LVRN;S100A13;PGGT1B
cysteine-type peptidase activity (GO:0008234)	1998-01-01	0.9910754470875589	0.2086611141062175	0.0018705666101896338	USP25
protein kinase regulator activity (GO:0019887)	1998-01-01	0.9910754470875589	0.2086611141062175	0.0018705666101896338	CCNJL
guanyl ribonucleotide binding (GO:0032561)	4/214	0.9913724776728381	0.384460079535026	0.003331329232103132	TUBA3D;RAB26;RAB12;RND3
kinase binding (GO:0019900)	12/461	0.9923939702845231	0.5372053086532588	0.004101617904116258	PPP1R15A;ACTA2;STX1B;GSN;CTBP2;BLNK;MSN;PAX6;UTRN;RND3;EGFR;PTK2
cysteine-type endopeptidase activity (GO:0004197)	1/105	0.993634276389311	0.1945447828585502	0.0012423768401233699	USP25
cytokine receptor binding (GO:0005126)	1/105	0.993634276389311	0.1945447828585502	0.0012423768401233699	CXCL12
protein heterodimerization activity (GO:0046982)	3/188	0.9938431231103823	0.32739413210001445	0.0020219562405008533	MEF2A;TOP2A;ATF3
thiol-dependent deubiquitinase (GO:0004843)	1/106	0.9939342788262107	0.1926818112517152	0.001172313210195096	USP25
GTP binding (GO:0005525)	3/189	0.9940778564163586	0.3256166982922201	0.0019340814640256116	TUBA3D;RAB26;RND3
transition metal ion binding (GO:0046914)	11/445	0.9945949427345958	0.5093184992965764	0.0027603623517944505	ZNF331;SLFN13;SEC23A;ASAH2;DYRK2;TDP2;LVRN;ZDHHC20;SLC11A2;S100A13;PGGT1B
protein kinase binding (GO:0019901)	13/506	0.9950674251550018	0.5293503645633463	0.0026175211721991866	DUSP4;PPP1R15A;TOP2A;CTBP2;MSN;PAX6;RND3;PTK2;ACTA2;STX1B;CCDC88A;BLNK;UTRN
deubiquitinase activity (GO:0101005)	1/112	0.9954597606144505	0.1822088897862644	8.29156e+11	USP25
omega peptidase activity (GO:0008242)	1/113	0.9956737682226271	0.1805724958072877	7.82893e+11	USP25
purine ribonucleoside triphosphate binding (GO:0035639)	11/460	0.996437892683248	0.4919069825550246	0.0017553537002464722	TBCK;TUBA3D;DYRK2;RAB26;PNPLA8;OAS3;WNK3;PGK1;TLK2;RND3;MARK1
hexosyltransferase activity (GO:0016758)	1/119	0.9967619091312983	0.17133657724797857	5.55704e+11	B3GNT5
GTPase activity (GO:0003924)	3/216	0.9979595664655646	0.2839346237854937	5.79942e+11	GNAZ;GNAL;RND3
sequence-specific DNA binding (GO:0043565)	18/707	0.9989193270187033	0.5217296649208052	5.64124e+09	MEF2A;FOXA1;NFAT5;SREBF1;ZNF140;IRX5;ZBTB38;NR2F1;ZBTB21;PAX6;LRWD1;FOXO1;ETV5;HMBOX1;RFX7;ZNF345;ATF3;ZNF343
protein homodimerization activity (GO:0042803)	15/636	0.9992913412060302	0.4825945640397569	3.42116e+11	TOP2A;ZBTB38;ACTN1;SLC4A1;SLC8B1;SPPL3;DCK;MID2;DPP4;CCDC88A;KLHL7;S100A13;SLIT2;ATF3;MGLL
DNA binding (GO:0003677)	21/811	0.9993334087764895	0.5296743646729153	3.53194e+11	MEF2A;FOXA1;TOP2A;SREBF1;WDR48;ZNF140;RFC1;NR2F1;ZBTB21;PAX6;EGFR;FOXO1;ETV5;WDR76;FOXS1;HMBOX1;SLPI;TDP2;ZMYM4;MEIOB;PGR
DNA-binding transcription factor binding (GO:0140297)	2/208	0.9995041017102778	0.19558542859513733	9.70145e+10	MEF2A;TLE4
double-stranded DNA binding (GO:0003690)	15/651	0.999532941991068	0.4708293301171324	2.19956e+12	FOXA1;NFAT5;SREBF1;WDR48;ZNF140;IRX5;NR2F1;PAX6;EGFR;ETV5;HMBOX1;RFX7;ZNF345;ATF3;ZNF343
ubiquitin protein ligase activity (GO:0061630)	3/263	0.9996976650967271	0.23202797202797204	7.01608e+10	TRIM64B;RNF150;RNF175
cis-regulatory region sequence-specific DNA binding (GO:0000987)	32/1149	0.9997057091382178	0.5674297086369394	1.67014e+11	ZNF430;FOXA1;ZNF331;NFAT5;ZNF571;ZNF470;BACH1;FOXO1;CCAR1;FOXS1;ZNF607;SALL4;ZNF626;ZKSCAN4;UTY;ZNF345;MEF2A;SREBF1;ZNF140;IRX5;ZBTB38;NR2F1;PAX6;FOXN3;KLF8;RFX7;ZNF419;REL;PGR;ZNF730;ATF3;ZNF772
transcription cis-regulatory region binding (GO:0000976)	11/549	0.9997467579589204	0.40856903389837307	1.0348e+11	MEF2A;FOXA1;SREBF1;PSPC1;CREBRF;PAX6;FOXN3;ZNF79;ATF3;ETV5;ZNF343
ubiquitin-like protein ligase activity (GO:0061659)	3/270	0.9997731838557029	0.2258607222255603	5.12347e+11	TRIM64B;RNF150;RNF175
ubiquitin-protein transferase activity (GO:0004842)	6/392	0.9998236884868108	0.3114812426338144	5.49226e+10	TRIM64B;TRAF3;BIRC6;RNF150;RNF175;CHFR
nucleoside-triphosphatase activity (GO:0017111)	3/278	0.9998366456927527	0.2191968886728245	3.58097e+10	GNAZ;GNAL;RND3
RNA polymerase II cis-regulatory region sequence-specific DNA binding (GO:0000978)	31/1149	0.9998419738135683	0.5485697605386844	8.66952e+08	ZNF430;FOXA1;ZNF331;NFAT5;ZNF571;ZNF470;BACH1;FOXO1;CCAR1;FOXS1;ZNF607;SALL4;ZNF626;ZKSCAN4;UTY;ZNF345;MEF2A;SREBF1;ZNF140;IRX5;ZBTB38;NR2F1;PAX6;KLF8;RFX7;ZNF419;REL;PGR;ZNF730;ATF3;ZNF772
G protein-coupled receptor activity (GO:0004930)	3/283	0.9998668788839701	0.2152253628724217	2.86529e+11	ADGRB1;GPR22;CXCR4
sequence-specific double-stranded DNA binding (GO:1990837)	15/712	0.9999172836375894	0.4282010349260334	3.54207e+10	TSPYL2;FOXA1;NFAT5;SREBF1;ZNF140;IRX5;NR2F1;PAX6;ETV5;HMBOX1;RFX7;PSPC1;ZNF345;ATF3;ZNF343
olfactory receptor activity (GO:0004984)	1/209	0.9999553755111498	0.09673877349971267	4.31701e+09	OR10D3
RNA polymerase II transcription regulatory region sequence-specific DNA binding (GO:0000977)	35/1359	0.9999806971134738	0.5192744560762547	1.00236e+11	ZNF430;FOXA1;ZNF331;NFAT5;ZNF571;ZNF470;BACH1;FOXO1;CCAR1;FOXS1;ZNF607;SALL4;ZNF626;ZKSCAN4;UTY;ZNF345;ZNF343;MEF2A;SREBF1;ZNF140;IRX5;ZBTB38;NR2F1;PAX6;ZNF79;ETV5;KLF8;RFX7;ZNF419;REL;CREBRF;PGR;ZNF730;ATF3;ZNF772
RNA binding (GO:0003723)	35/1406	0.9999900427147338	0.5001441826539786	4.9801e+10	TOP2A;KHDRBS3;DHX8;PPP1R10;POP4;HEATR1;DDX43;HNRNPLL;CCAR1;ZC3H12C;ASCC3;SRRM2;RBM39;SF3A2;SECISBP2;ACTN1;SECISBP2L;PUS1;RPP40;NBPF10;MSN;THOC2;MRPL23;RPS26;SLFN13;NEMF;SLPI;PSPC1;PNLDC1;OAS3;GEMIN5;RBM45;ALDOA;EIF3D;WRAP53

## Sheet: LNCaP - Cellular Component
Supplementary Table 5. Ontologies associated with the dysregulated genes in human prostatic cell lines assoacited with lapatinb treatment.
Term	Overlap	P-value	Odds Ratio	Combined Score	Genes
nuclear envelope lumen (GO:0005641)	2021-06-02	0.029057579606313916	1.01806e+16	3.60237e+16	SORL1;CCAR1
protein serine/threonine phosphatase complex (GO:0008287)	2021-08-02	0.050968289395016485	6786324786324780	2.01998e+16	PPP1R10;PPP4R4
outer dynein arm (GO:0036157)	2021-09-02	0.06353564324855039	5816544566544560	1603129385033350	DNAH8;CFAP70
pseudopodium (GO:0031143)	2021-09-02	0.06353564324855039	5816544566544560	1603129385033350	ACTN1;MSN
multimeric ribonuclease P complex (GO:0030681)	2021-10-02	0.07701195145224982	5089209401709400	1.30477e+16	POP4;RPP40
filopodium membrane (GO:0031527)	2021-12-02	0.10624917608544981	4070940170940170	912691851196366	UTRN;ANTXR1
cytoplasmic side of endoplasmic reticulum membrane (GO:0098554)	2013-02-01	0.12180979370036098	3700660450660450	7790980163048270	RPS26;SPPL3
filopodium (GO:0030175)	1958-05-01	0.13513184061001615	1922081336326310	3.84705e+16	ACTA2;SHTN1;MSN;UTRN;ANTXR1
heterotrimeric G-protein complex (GO:0005834)	1933-03-01	0.20024757334574192	2.03551e+16	3273505651266650	GNAZ;GNG2;GNAL
phosphatidylinositol 3-kinase complex, class I (GO:0097651)	2021-05-01	0.2135304917570066	5084845250800420	7850877190119230	PIK3R1
aggresome (GO:0016235)	1935-03-01	0.22498937820826334	1.90809e+16	2.8463e+16	KLF8;TDP2;ZDHHC17
cortical endoplasmic reticulum (GO:0032541)	2021-06-01	0.2504250845565226	4067662753468510	5632067409055030	ARV1
cortical granule (GO:0060473)	2021-06-01	0.2504250845565226	4067662753468510	5632067409055030	ASTL
integral component of cytoplasmic side of endoplasmic reticulum membrane (GO:0071458)	2021-06-01	0.2504250845565226	4067662753468510	5632067409055030	SPPL3
phosphatidylinositol 3-kinase complex, class III (GO:0035032)	2021-06-01	0.2504250845565226	4067662753468510	5632067409055030	ATG14
rough endoplasmic reticulum membrane (GO:0030867)	2021-06-01	0.2504250845565226	4067662753468510	5632067409055030	RPS26
THO complex part of transcription export complex (GO:0000445)	2021-06-01	0.2504250845565226	4067662753468510	5632067409055030	THOC2
uniplex complex (GO:1990246)	2021-06-01	0.2504250845565226	4067662753468510	5632067409055030	MICU3
cis-Golgi network (GO:0005801)	1957-04-01	0.27811672433835566	1.53602e+16	1.96567e+16	GOLGA8T;TRAPPC6B;MAP6;GOLGA8Q
basolateral plasma membrane (GO:0016323)	9/151	0.2781856634037295	129080186176261	1.65154e+16	VSIG1;MARVELD2;SLC26A7;SLC4A1;SLC4A2;SLC12A6;RHCG;ANK1;EGFR
Cdc73/Paf1 complex (GO:0016593)	2021-07-01	0.2855906477960832	3389541088580570	4247758638730960	WDR61
kinetochore microtubule (GO:0005828)	2021-07-01	0.2855906477960832	3389541088580570	4247758638730960	CLASP1
PTW/PP1 phosphatase complex (GO:0072357)	2021-07-01	0.2855906477960832	3389541088580570	4247758638730960	PPP1R10
Golgi-associated vesicle membrane (GO:0030660)	2024-02-01	0.31140176095849614	1.84926e+16	2.15748e+16	SPPL3;ZDHHC17
serine C-palmitoyltransferase complex (GO:0017059)	2021-08-01	0.3191081277625573	2905168470803470	3.31836e+16	SPTLC3
spectrin-associated cytoskeleton (GO:0014731)	2021-08-01	0.3191081277625573	2905168470803470	3.31836e+16	ANK1
Golgi cis cisterna (GO:0000137)	2025-02-01	0.3289013802497884	1.76877e+16	1966863354817270	GOLGA8T;GOLGA8Q
Golgi cisterna membrane (GO:0032580)	2026-02-01	0.34627597630924206	1.69498e+16	1.79756e+16	GOLGA8T;GOLGA8Q
insulin-responsive compartment (GO:0032593)	2021-09-01	0.3510546852663379	2541889007470650	266088314178272	RAB12
organelle envelope lumen (GO:0031970)	1964-04-01	0.3530743759746012	1.35632e+16	1.41203e+16	COX19;GATM;SORL1;CCAR1
Golgi-associated vesicle (GO:0005798)	1947-03-01	0.37977263204307665	1.38683e+16	1.3427e+16	MAP6;SPPL3;ZDHHC17
apical dendrite (GO:0097440)	2021-10-01	0.3815038722967309	2.25934e+16	217717584501857	MAP1B
platelet alpha granule lumen (GO:0031093)	1967-04-01	0.3853809856202577	1291526460691340	1.2315e+16	ACTN1;QSOX1;ALDOA;THBS1
motile cilium (GO:0031514)	1968-04-01	0.3961132617691384	1271279443254810	1.17727e+16	RSPH1;ZBBX;AKAP4;ENKUR
rough endoplasmic reticulum (GO:0005791)	2029-02-01	0.39739581777272387	1.50641e+16	1.39015e+16	LRAT;SPPL3
microbody lumen (GO:0031907)	1949-03-01	0.4054160671451941	1.32639e+16	1197519110086310	EHHADH;ACOT2;ACAA1
peroxisomal matrix (GO:0005782)	1949-03-01	0.4054160671451941	1.32639e+16	1197519110086310	EHHADH;ACOT2;ACAA1
CD40 receptor complex (GO:0035631)	2021-11-01	0.41052580081948037	2.0333e+16	1810278543844570	TRAF3
intracellular vesicle (GO:0097708)	2021-11-01	0.41052580081948037	2.0333e+16	1810278543844570	EGFR
MLL3/4 complex (GO:0044666)	2021-11-01	0.41052580081948037	2.0333e+16	1810278543844570	UTY
primary lysosome (GO:0005766)	2021-11-01	0.41052580081948037	2.0333e+16	1810278543844570	STX3
U2-type catalytic step 2 spliceosome (GO:0071007)	1930-02-01	0.4140296147576681	1.45253e+16	1.28087e+16	SRRM2;DHX8
platelet alpha granule (GO:0031091)	1990-05-01	0.41533820490414164	1.19646e+16	1051281218907500	TMX3;ACTN1;QSOX1;ALDOA;THBS1
catenin complex (GO:0016342)	1931-02-01	0.4304304758517674	1.40237e+16	1182157221971860	CDH12;CTNNA2
intercalated disc (GO:0014704)	1931-02-01	0.4304304758517674	1.40237e+16	1182157221971860	TMEM65;DSG2
intrinsic component of mitochondrial membrane (GO:0098573)	2021-12-01	0.4381873031094865	1.84836e+16	1525094428033230	SLC8B1
Swr1 complex (GO:0000812)	2021-12-01	0.4381873031094865	1.84836e+16	1525094428033230	EP400
basement membrane (GO:0005604)	1952-03-01	0.4432524857490071	1.24499e+16	1.01294e+16	LAMA5;LAMA3;CASK
ionotropic glutamate receptor complex (GO:0008328)	1932-02-01	0.4465836552211192	1.35556e+16	1092752018851180	GRIK2;CNIH3
focal adhesion (GO:0005925)	19/387	0.4522362034296067	1050249562378760	0.8334262351598637	GIT2;GSN;ACTN1;CASK;MSN;SLC4A2;CORO2B;RND3;EGFR;PTK2;AIF1L;AKAP12;DPP4;ADGRB1;TSPAN4;ITGB1BP1;ITGB6;CLASP1;EPHA2
cytoplasmic vesicle lumen (GO:0060205)	6/115	0.45454199228966113	1.1194e+16	0.8826107443297676	GPI;CAND1;GSN;SERPINI1;AMPD3;ALDOA
Golgi cisterna (GO:0031985)	1953-03-01	0.45565786603256125	1.22002e+16	0.9589527278513015	GOLGA8T;SORL1;GOLGA8Q
90S preribosome (GO:0030686)	2013-01-01	0.4645520852438897	1.69424e+16	1.29894e+16	HEATR1
beta-catenin-TCF complex (GO:1990907)	2013-01-01	0.4645520852438897	1.69424e+16	1.29894e+16	TLE4
podosome (GO:0002102)	2013-01-01	0.4645520852438897	1.69424e+16	1.29894e+16	GSN
spanning component of plasma membrane (GO:0044214)	2013-01-01	0.4645520852438897	1.69424e+16	1.29894e+16	SLC15A2
cell-substrate junction (GO:0030055)	19/394	0.4839279844653563	1030258977149070	0.747781721616924	GIT2;GSN;ACTN1;CASK;MSN;SLC4A2;CORO2B;RND3;EGFR;PTK2;AIF1L;AKAP12;DPP4;ADGRB1;TSPAN4;ITGB1BP1;ITGB6;CLASP1;EPHA2
acetylcholine-gated channel complex (GO:0005892)	2014-01-01	0.48968087315487324	1.56383e+16	1.11658e+16	CHRNE
axonal growth cone (GO:0044295)	2014-01-01	0.48968087315487324	1.56383e+16	1.11658e+16	SHTN1
pericentric heterochromatin (GO:0005721)	2014-01-01	0.48968087315487324	1.56383e+16	1.11658e+16	LRWD1
extracellular membrane-bounded organelle (GO:0065010)	1956-03-01	0.4921367532004269	1.15078e+16	0.8159028527548632	COL12A1;SLC11A2;EDIL3
9+2 motile cilium (GO:0097729)	1957-03-01	0.5040267490855258	1.12941e+16	0.773789295514423	DNAH8;CFAP70;ENKUR
COPII vesicle coat (GO:0030127)	2015-01-01	0.513631551853918	1.45205e+16	0.9674274108826619	SEC23A
germ plasm (GO:0060293)	2015-01-01	0.513631551853918	1.45205e+16	0.9674274108826619	HENMT1
muscle myosin complex (GO:0005859)	2015-01-01	0.513631551853918	1.45205e+16	0.9674274108826619	MYH3
prespliceosome (GO:0071010)	2015-01-01	0.513631551853918	1.45205e+16	0.9674274108826619	SF3A2
U2-type prespliceosome (GO:0071004)	2015-01-01	0.513631551853918	1.45205e+16	0.9674274108826619	SF3A2
cortical cytoskeleton (GO:0030863)	1958-03-01	0.5157713914613202	1108818667963050	0.7341395830583533	GSN;SLC4A1;CLASP1
recycling endosome membrane (GO:0055038)	1958-03-01	0.5157713914613202	1108818667963050	0.7341395830583533	CD274;RAB12;NDRG1
potassium channel complex (GO:0034705)	1980-04-01	0.5206794505671708	1.06987e+16	0.6982224905855888	KCND2;KCNMA1;KCNMB4;GRIK2
extracellular vesicle (GO:1903561)	1959-03-01	0.5273651598532973	1088961038961030	0.6967848617509543	COL12A1;SLC11A2;EDIL3
actin-based cell projection (GO:0098858)	1983-04-01	0.5499567740012669	1.02908e+16	0.6153054384122929	ACTA2;SHTN1;MSN;UTRN
intrinsic component of mitochondrial inner membrane (GO:0031304)	1939-02-01	0.5518449692542206	1.09869e+16	0.6531610404949126	SFXN3;SFXN1
desmosome (GO:0030057)	2017-01-01	0.5582167074281412	1270410885805760	0.7406597445570107	DSG2
intrinsic component of synaptic vesicle membrane (GO:0098563)	2017-01-01	0.5582167074281412	1270410885805760	0.7406597445570107	RAB26
platelet alpha granule membrane (GO:0031092)	2017-01-01	0.5582167074281412	1270410885805760	0.7406597445570107	TMX3
specific granule lumen (GO:0035580)	1962-03-01	0.5611934980702871	1.03343e+16	0.5969999392891359	SLPI;QSOX1;ACAA1
tight junction (GO:0070160)	1985-04-01	0.5689423835990148	1.00357e+16	0.5659888717373168	MARVELD2;WNK3;TJP3;EPHA2
H4/H2A histone acetyltransferase complex (GO:0043189)	2019-01-01	0.5987187061815399	1129135538954100	0.5792052015918413	EP400
high-density lipoprotein particle (GO:0034364)	2019-01-01	0.5987187061815399	1129135538954100	0.5792052015918413	PLTP
P granule (GO:0043186)	2019-01-01	0.5987187061815399	1129135538954100	0.5792052015918413	HENMT1
integral component of mitochondrial membrane (GO:0032592)	1966-03-01	0.6039347746531564	0.9676088617265088	0.48795457867729053	SFXN3;SFXN1;SLC8B1
AMPA glutamate receptor complex (GO:0032281)	2020-01-01	0.6175566364498595	1.06965e+16	0.5155552857582298	CNIH3
NuA4 histone acetyltransferase complex (GO:0035267)	2020-01-01	0.6175566364498595	1.06965e+16	0.5155552857582298	EP400
spanning component of membrane (GO:0089717)	2020-01-01	0.6175566364498595	1.06965e+16	0.5155552857582298	SLC15A2
U2 snRNP (GO:0005686)	2020-01-01	0.6175566364498595	1.06965e+16	0.5155552857582298	SF3A2
microtubule (GO:0005874)	8/182	0.6246755623093604	0.9337782721542455	0.439364027263103	TUBA3D;MAP1B;KIF4A;SARM1;MAP6;NDRG1;MID2;CLASP1
calcium channel complex (GO:0034704)	1945-02-01	0.6302074018590178	0.9450904392764858	0.43635421411207626	PDE4D;MICU3
cell projection membrane (GO:0031253)	1992-04-01	0.631696580022041	0.9233988709363442	0.42415966551008966	SLC11A2;CASK;UTRN;ANTXR1
cell-cell contact zone (GO:0044291)	1947-02-01	0.6538402630534778	0.902991452991453	0.38367402816119217	TMEM65;DSG2
multivesicular body (GO:0005771)	1947-02-01	0.6538402630534778	0.902991452991453	0.38367402816119217	LRAT;SORL1
endoplasmic reticulum tubular network (GO:0071782)	2023-01-01	0.6689333953480415	0.9236441253517027	0.37137031607771037	ARV1
voltage-gated potassium channel complex (GO:0008076)	1973-03-01	0.6718294608345745	0.8705271199388847	0.34625281414258213	KCND2;KCNMA1;KCNMB4
endoplasmic reticulum-Golgi intermediate compartment membrane (GO:0033116)	1949-02-01	0.6762517632835313	0.8644753591562102	0.33817397862657256	SPPL3;CNIH3
INO80-type complex (GO:0097346)	2024-01-01	0.6844782332546646	0.8834392835599276	0.3349104491446574	EP400
intermediate filament (GO:0005882)	1950-02-01	0.6870071468135105	0.8464209401709402	0.31775537936039056	TLK2;KRT75
U2-type precatalytic spliceosome (GO:0071005)	1950-02-01	0.6870071468135105	0.8464209401709402	0.31775537936039056	SRRM2;SF3A2
ficolin-1-rich granule lumen (GO:1904813)	5/123	0.6896994689755966	0.8603556960415645	0.31962156333383757	GPI;CAND1;GSN;AMPD3;ALDOA
integral component of mitochondrial inner membrane (GO:0031305)	1951-02-01	0.6974671157335259	0.8291034362462933	0.29872589536698096	SFXN3;SFXN1
sodium channel complex (GO:0034706)	2025-01-01	0.6992939193558633	0.8465848452508005	0.302809972005737	GRIK2
lipid droplet (GO:0005811)	1977-03-01	0.7065975506745119	0.8232981644746351	0.2859265213091439	RSAD2;ABHD5;HSD17B11
microbody membrane (GO:0031903)	1952-02-01	0.7076356898001569	0.8124786324786325	0.2809761381801969	PNPLA8;TTC1
precatalytic spliceosome (GO:0071011)	1952-02-01	0.7076356898001569	0.8124786324786325	0.2809761381801969	SRRM2;SF3A2
sarcolemma (GO:0042383)	1952-02-01	0.7076356898001569	0.8124786324786325	0.2809761381801969	POPDC2;SSPN
sperm flagellum (GO:0036126)	1952-02-01	0.7076356898001569	0.8124786324786325	0.2809761381801969	DNAH8;CFAP70
bicellular tight junction (GO:0005923)	1978-03-01	0.7148346542771793	0.8122780748663102	0.2726850116710843	MARVELD2;WNK3;TJP3
peroxisomal membrane (GO:0005778)	1953-02-01	0.7175171618972782	0.7965057817998994	0.2644067949640237	PNPLA8;TTC1
peroxisome (GO:0005777)	5/128	0.7226554283015928	0.8251640394217447	0.2680320578123609	PNPLA8;EHHADH;ACOT2;TTC1;ACAA1
dendrite (GO:0030425)	11/270	0.7258561518316236	0.8614703469072401	0.27601804689577736	MAP1B;ADGRB1;SARM1;MAP6;DIP2B;RGS8;HTR5A;MARK3;CNIH3;TRAK2;MARK1
ER to Golgi transport vesicle membrane (GO:0012507)	1954-02-01	0.7271160631523135	0.7811472715318869	0.2489275507052546	SEC23A;CNIH3
cell-cell junction (GO:0005911)	11/271	0.7302353173942331	0.8581113600531076	0.2697802954282568	ACTN1;ADGRB1;WNK3;CDH12;CASK;DSG2;CTNNA2;STX3;AJUBA;NDRG1;EPHA2
coated vesicle membrane (GO:0030662)	1955-02-01	0.7364371314710193	0.7663683276890824	0.23445614148285104	SEC23A;CNIH3
cytoplasmic side of plasma membrane (GO:0009898)	1955-02-01	0.7364371314710193	0.7663683276890824	0.23445614148285104	TRAF3;ANK1
integral component of Golgi membrane (GO:0030173)	1955-02-01	0.7364371314710193	0.7663683276890824	0.23445614148285104	ZDHHC20;QSOX1
tertiary granule lumen (GO:1904724)	1955-02-01	0.7364371314710193	0.7663683276890824	0.23445614148285104	QSOX1;ALDOA
integral component of lumenal side of endoplasmic reticulum membrane (GO:0071556)	2028-01-01	0.7396998156825629	0.7524012806830309	0.22685713430600044	SPPL3
lumenal side of endoplasmic reticulum membrane (GO:0098553)	2028-01-01	0.7396998156825629	0.7524012806830309	0.22685713430600044	SPPL3
plasma membrane raft (GO:0044853)	1982-03-01	0.7459967244360113	0.7709876125363839	0.22592563773158442	ASAH2;KCND2;KCNMA1
adherens junction (GO:0005912)	5/132	0.7471595860887794	0.79900583166654	0.23289140784940965	WNK3;CDH12;CTNNA2;AJUBA;NDRG1
secretory vesicle (GO:0099503)	2029-01-01	0.7519249418005511	0.7254916908065254	0.2068512995793792	DPYSL3
mitochondrial intermembrane space (GO:0005758)	1958-02-01	0.7627832186953826	0.7251984126984127	0.19637024517447724	COX19;GATM
SCF ubiquitin ligase complex (GO:0019005)	1958-02-01	0.7627832186953826	0.7251984126984127	0.19637024517447724	SPSB1;SPSB4
cyclin-dependent protein kinase holoenzyme complex (GO:0000307)	1930-01-01	0.7635764879609396	0.7004379347146064	0.18893751442849452	CCNJL
exocytic vesicle (GO:0070382)	1930-01-01	0.7635764879609396	0.7004379347146064	0.18893751442849452	DPYSL3
polysomal ribosome (GO:0042788)	1930-01-01	0.7635764879609396	0.7004379347146064	0.18893751442849452	RPS26
polymeric cytoskeletal fiber (GO:0099513)	10/256	0.7661437423788445	0.8242220353238016	0.21956077723962994	TUBA3D;ACTN1;MAP1B;SARM1;TLK2;MAP6;KRT75;NDRG1;MID2;AIF1L
specific granule (GO:0042581)	6/160	0.7666475603396409	0.7904241681065716	0.21003790237800665	PTPRB;TSPAN14;SLPI;QSOX1;STX3;ACAA1
ciliary membrane (GO:0060170)	1931-01-01	0.7746813381035303	0.6770544290288154	0.17285437275113963	CASK
Golgi stack (GO:0005795)	1931-01-01	0.7746813381035303	0.6770544290288154	0.17285437275113963	SORL1
voltage-gated calcium channel complex (GO:0005891)	1931-01-01	0.7746813381035303	0.6770544290288154	0.17285437275113963	PDE4D
caveola (GO:0005901)	1960-02-01	0.779051769173019	0.7001178897730622	0.1748038800262019	ASAH2;KCNMA1
intrinsic component of Golgi membrane (GO:0031228)	1960-02-01	0.779051769173019	0.7001178897730622	0.1748038800262019	ZDHHC20;QSOX1
transport vesicle membrane (GO:0030658)	1960-02-01	0.779051769173019	0.7001178897730622	0.1748038800262019	SEC23A;CNIH3
non-motile cilium (GO:0097730)	1932-01-01	0.7852651173814644	0.6551795366130754	0.15837909742391565	IFT122
spindle microtubule (GO:0005876)	1961-02-01	0.786813494930484	0.6882152687237433	0.16500927387182354	KIF4A;CLASP1
U2-type spliceosomal complex (GO:0005684)	1989-03-01	0.793914346065536	0.7079716453177466	0.1633854839474013	SRRM2;SF3A2;DHX8
secretory granule lumen (GO:0034774)	12/316	0.8115122592018198	0.799619188359668	0.16700509352594234	PLAC8;GPI;GSN;CAND1;SLPI;ACTN1;QSOX1;AMPD3;ALDOA;ACAA1;PRSS2;THBS1
ion channel complex (GO:0034702)	1935-01-01	0.814128616189899	0.5972754096302342	0.1228218758155243	CHRNE
recycling endosome (GO:0055037)	5/145	0.8156528235563985	0.7243148063083754	0.14759107550939718	CD274;RAB12;SLC11A2;NDRG1;SORL1
cytoskeleton (GO:0005856)	24/600	0.8174136773110032	0.8427242888402626	0.16990162304892575	OVGP1;CD274;RBM39;GSN;DYRK2;CASK;MSN;SLC4A1;AKAP4;CORO2B;ANK1;NDRG1;RND3;PTK2;AIF1L;FRMD3;SHTN1;CALD1;ARSJ;ITGB1BP1;TNIK;UTRN;ALDOA;MARK1
Cul3-RING ubiquitin ligase complex (GO:0031463)	1936-01-01	0.8228611911164624	0.5801799054733954	0.11311637343420307	KLHL7
vesicle coat (GO:0030120)	1936-01-01	0.8228611911164624	0.5801799054733954	0.11311637343420307	SEC23A
brush border membrane (GO:0031526)	1937-01-01	0.8311839060385201	0.564034151547492	0.10429228452674802	SLC11A2
serine/threonine protein kinase complex (GO:1902554)	1937-01-01	0.8311839060385201	0.564034151547492	0.10429228452674802	CCNJL
small-subunit processome (GO:0032040)	1937-01-01	0.8311839060385201	0.564034151547492	0.10429228452674802	HEATR1
neuromuscular junction (GO:0031594)	1938-01-01	0.8391159781847144	0.5487611410770429	0.0962561878105529	CHRNE
autophagosome (GO:0005776)	1969-02-01	0.8406918195597164	0.6057851766806991	0.1051219813088797	OSBPL7;ATG14
apical junction complex (GO:0043296)	1998-03-01	0.8442065165104278	0.6405966788629327	0.10849025337998287	MARVELD2;WNK3;TJP3
Golgi lumen (GO:0005796)	3/100	0.8538201452812573	0.6273223441204036	0.09913870478516178	F9;WNT7B;GPC6
cytosolic small ribosomal subunit (GO:0022627)	1940-01-01	0.8538806032140389	0.5205648140546754	0.08223045023533743	RPS26
microtubule cytoskeleton (GO:0015630)	12/331	0.8559022172954313	0.7614101843639343	0.11847477101401488	OVGP1;SHTN1;RBM39;TUBA3D;MAP1B;CBX1;SARM1;MAP6;NDRG1;MID2;CLASP1;MARK1
actin filament (GO:0005884)	1972-02-01	0.857491508129147	0.5797313797313798	0.08913022301213293	ACTN1;AIF1L
exocytic vesicle membrane (GO:0099501)	1941-01-01	0.8607472560784933	0.5075240128068303	0.07610544085710572	ICA1
synaptic vesicle membrane (GO:0030672)	1941-01-01	0.8607472560784933	0.5075240128068303	0.07610544085710572	ICA1
cation channel complex (GO:0034703)	1973-02-01	0.8627214125870823	0.5715360539304202	0.0843949871088598	PDE4D;CNIH3
tertiary granule membrane (GO:0070821)	1973-02-01	0.8627214125870823	0.5715360539304202	0.0843949871088598	PTPRB;TSPAN14
cortical actin cytoskeleton (GO:0030864)	1942-01-01	0.8672915444871424	0.49511934820522163	0.0704951376432898	GSN
cornified envelope (GO:0001533)	1943-01-01	0.8735285868386783	0.4833053819179753	0.06534985842989151	DSG2
late endosome (GO:0005770)	6/189	0.8828754464617927	0.664145500598044	0.08273336582957691	CHID1;SLC11A2;CXCR4;LRAT;VPS26B;SORL1
sarcoplasmic reticulum (GO:0016529)	1945-01-01	0.8851378983832181	0.46128844474628894	0.05628264671565417	THBS1
small ribosomal subunit (GO:0015935)	1945-01-01	0.8851378983832181	0.46128844474628894	0.05628264671565417	RPS26
vacuolar membrane (GO:0005774)	1945-01-01	0.8851378983832181	0.46128844474628894	0.05628264671565417	NAPA
COPII-coated ER to Golgi transport vesicle (GO:0030134)	1979-02-01	0.8905686536563542	0.5268342768342769	0.06105750255524301	SEC23A;CNIH3
acrosomal vesicle (GO:0001669)	1948-01-01	0.9005864833645929	0.4317763800267944	0.04521090739114665	ENKUR
nuclear chromosome (GO:0000228)	1983-02-01	0.9061170671280888	0.5007122507122507	0.049363602556211944	TOP2A;EP400
collagen-containing extracellular matrix (GO:0062023)	13/380	0.9090834857949699	0.7159142794020178	0.06823976460607718	LAMA5;COL12A1;LAMA3;CASK;LTBP3;SERPINB8;THBS1;AGT;ADAM19;F9;CXCL12;SLPI;EDIL3
intermediate filament cytoskeleton (GO:0045111)	1984-02-01	0.9096680178185327	0.494579945799458	0.046824634132903636	TLK2;KRT75
vesicle (GO:0031982)	7/226	0.9099432535241683	0.6469255330106087	0.06105232932045934	COL12A1;SLC11A2;TSPAN4;MSN;EPS8L2;EDIL3;EGFR
neuron projection (GO:0043005)	20/556	0.9139476243992862	0.7530159659220239	0.0677578923524242	EPHA7;HTR5A;ANK1;MYPN;TRAK2;SHTN1;CPEB1;MAP1B;CHRNE;ADGRB1;SARM1;MAP6;DIP2B;STX3;CTNNA2;RGS8;CNIH3;MARK3;EPHA2;MARK1
spliceosomal snRNP complex (GO:0097525)	1951-01-01	0.9139591566162868	0.40580576307363925	0.036510098967669644	SF3A2
lysosomal lumen (GO:0043202)	1986-02-01	0.9163955797262602	0.48275335775335776	0.04214782075223478	CHID1;GPC6
axon (GO:0030424)	6/204	0.9207797166625113	0.6133437378072571	0.05062198791875981	SHTN1;MAP1B;MAP6;DIP2B;CTNNA2;MYPN
endoplasmic reticulum lumen (GO:0005788)	9/285	0.9223502605147594	0.6594046894744232	0.05329983631881489	ERO1A;TSPAN14;F9;ARSJ;WNT7B;COL12A1;QSOX1;THBS1;UGGT1
mitotic spindle (GO:0072686)	3/120	0.9246855456477421	0.5195392842451666	0.0406807311992293	TBCK;HDAC3;CLASP1
azurophil granule lumen (GO:0035578)	1990-02-01	0.9284620135688261	0.46071289821289824	0.034196788341081585	PLAC8;PRSS2
specific granule membrane (GO:0035579)	1991-02-01	0.9312108226573843	0.455512340343801	0.03246417309137194	PTPRB;TSPAN14
Golgi membrane (GO:0000139)	16/472	0.9340056296886956	0.7080716976823839	0.048342046795873235	SREBF1;GALNT5;GOLGA8T;ST6GALNAC2;ST6GAL2;ICA1;COG1;SORL1;ZDHHC17;GOLGA8Q;FUT8;RAB26;B3GNT5;QSOX1;RNF175;ST6GALNAC6
trans-Golgi network (GO:0005802)	7/239	0.9352799181414998	0.6102540834845736	0.04083174482977788	CHID1;ATP8B2;TRAPPC6B;COG1;BIRC6;CHAC1;SORL1
microvillus (GO:0005902)	1957-01-01	0.9355541618565011	0.36221222747370024	0.024129216236296637	MSN
ficolin-1-rich granule (GO:0101002)	5/184	0.9365233184339341	0.5653355847359691	0.03707519262139397	GPI;CAND1;GSN;AMPD3;ALDOA
cullin-RING ubiquitin ligase complex (GO:0031461)	4/157	0.9403339436725504	0.5292858042574632	0.03256177254790647	SPSB1;CAND1;KLHL7;SPSB4
mitochondrial envelope (GO:0005740)	3/127	0.9408722445991018	0.4900293255131965	0.029866265278646935	COX19;GATM;SLC9B2
early endosome membrane (GO:0031901)	1997-02-01	0.9457144732894052	0.42660818713450294	0.023810957115464115	CD274;EGFR
vacuolar lumen (GO:0005775)	4/161	0.9474896999354323	0.5156917033783875	0.027816004561338946	CHID1;PLAC8;PRSS2;GPC6
ribosome (GO:0005840)	1962-01-01	0.949350535799209	0.33243522228248507	0.017279043627518777	RPS26
spindle (GO:0005819)	5/192	0.949918261597138	0.5409208407127832	0.027792154983883852	TBCK;HDAC3;KIF4A;CBX1;CLASP1
membrane raft (GO:0045121)	4/163	0.9507648047323123	0.5091511454082663	0.025706308489876154	ASAH2;KCND2;PGK1;EGFR
asymmetric synapse (GO:0032279)	3/133	0.9521161251033736	0.46726450020567667	0.022927861348658134	KCND2;ADGRB1;IQSEC3
tertiary granule (GO:0070820)	4/164	0.9523310398619322	0.5059421841541756	0.024711518411295534	PTPRB;TSPAN14;QSOX1;ALDOA
postsynaptic density (GO:0014069)	3/138	0.9599268137374256	0.44983957219251336	0.01839764368856716	KCND2;ADGRB1;IQSEC3
late endosome membrane (GO:0031902)	1968-01-01	0.9620687635616706	0.30256933050860957	0.01170015966661654	SLC11A2
actin cytoskeleton (GO:0015629)	9/316	0.9633555312706331	0.5918416005441738	0.022095070942586958	CD274;GSN;CALD1;ACTN1;ARSJ;CASK;ALDOA;CORO2B;AIF1L
clathrin-coated endocytic vesicle membrane (GO:0030669)	1969-01-01	0.9638537033858318	0.2981040868855547	0.010974927284095435	EGFR
glutamatergic synapse (GO:0098978)	1969-01-01	0.9638537033858318	0.2981040868855547	0.010974927284095435	ACTN1
cilium (GO:0005929)	6/237	0.9686988146322275	0.5248035226575999	0.016689558233731163	RSPH1;ZBBX;CASK;IFT122;NME5;AKAP4
mitochondrial inner membrane (GO:0005743)	9/328	0.9730729210962565	0.5692135339512943	0.015537397774388	RSAD2;TMEM65;CYP11A1;UQCRC1;MICU3;MRPL23;SLC8B1;SLC9B2;DHODH
azurophil granule (GO:0042582)	3/155	0.978432088922713	0.3991697157331832	0.008703455687349038	PLAC8;STX3;PRSS2
clathrin-coated vesicle (GO:0030136)	1980-01-01	0.9787316752901156	0.25644732042743473	0.005513041515387971	FCHO2
P-body (GO:0000932)	1980-01-01	0.9787316752901156	0.25644732042743473	0.005513041515387971	AJUBA
coated vesicle (GO:0030135)	1984-01-01	0.9824633026107755	0.24403698036543184	0.004317572287570326	FCHO2
clathrin-coated endocytic vesicle (GO:0045334)	1985-01-01	0.9832891280337499	0.24111907302942523	0.004063356429872359	EGFR
mitochondrial outer membrane (GO:0005741)	2/126	0.9832942100880375	0.32633719327267713	0.005497771842829137	RSAD2;ACACB
organelle inner membrane (GO:0019866)	9/346	0.9833168125274004	0.5382929859809054	0.00905619774357691	RSAD2;TMEM65;CYP11A1;UQCRC1;MICU3;MRPL23;SLC8B1;SLC9B2;DHODH
endosome membrane (GO:0010008)	8/325	0.9866366284971828	0.5086665988263628	0.006843328226126072	CD274;RAB12;SLC11A2;ZDHHC11;ANTXR1;NDRG1;SORL1;EGFR
clathrin-coated vesicle membrane (GO:0030665)	1990-01-01	0.9868706841009122	0.2275131006199561	0.0030068739475917483	EGFR
early endosome (GO:0005769)	6/266	0.9870300418250312	0.465549686365137	0.006077659209047833	CD274;SLC11A2;CXCR4;VPS26B;SORL1;EGFR
integral component of organelle membrane (GO:0031301)	4/214	0.9913724776728381	0.384460079535026	0.003331329232103132	ZDHHC20;QSOX1;ELOVL6;SLC8B1
integral component of endoplasmic reticulum membrane (GO:0030176)	2/142	0.9914437292271232	0.28879731379731377	0.002481660098485459	ELOVL6;SPPL3
organelle outer membrane (GO:0031968)	2/142	0.9914437292271232	0.28879731379731377	0.002481660098485459	RSAD2;ACACB
trans-Golgi network membrane (GO:0032588)	1999-01-01	0.9914959474178795	0.2065210289024895	0.0017637759859358653	COG1
cytoplasmic vesicle membrane (GO:0030659)	9/380	0.9935690530216057	0.4880737192413371	0.0031489123416665555	RAB26;WNT7B;ICA1;ZDHHC11;ANTXR1;SPPL3;ZDHHC17;SORL1;EGFR
endocytic vesicle membrane (GO:0030666)	2/158	0.9956622587943746	0.25895792241946086	0.0011257357948666002	WNT7B;EGFR
chromosome (GO:0005694)	2/160	0.9960178658894071	0.2556529265390025	0.0010200766308877957	TOP2A;STAG2
endoplasmic reticulum membrane (GO:0005789)	20/712	0.996269361203522	0.578349515785762	0.002161647816898221	ERO1A;PPP1R15A;SREBF1;SEC23A;RSAD2;INSIG2;PNPLA8;INSIG1;EPHX1;PLOD3;ELOVL6;ATG14;ARV1;TMX3;SPTLC3;RFT1;LRAT;RNF175;CNIH3;MGLL
bounding membrane of organelle (GO:0098588)	22/767	0.9963399110413911	0.5905073122124205	0.002165274263265227	NAPA;SREBF1;GALNT5;ST6GALNAC2;ST6GAL2;WNT7B;ICA1;COG1;CASK;ZDHHC11;SORL1;ANTXR1;SPPL3;ZDHHC17;EGFR;FUT8;RAB26;B3GNT5;QSOX1;RNF175;CNIH3;ST6GALNAC6
secretory granule membrane (GO:0030667)	5/274	0.9965869613583784	0.3743968570825215	0.0012800165581951116	PTPRB;TSPAN14;TMX3;RAB26;ICA1
intrinsic component of endoplasmic reticulum membrane (GO:0031227)	1/121	0.9970600015306116	0.1684631803628602	4.96011e+11	ELOVL6
mitochondrial matrix (GO:0005759)	7/348	0.9974155934982152	0.4127841598130223	0.0010681829712789396	PDP2;NDUFAF7;CYP11A1;ACSM1;PUS1;ACOT2;PDK1
intracellular organelle lumen (GO:0070013)	24/848	0.9980122585394662	0.5811858681566144	0.001156396936612894	ERO1A;GPI;GSN;WNT7B;ACSM1;PUS1;COL12A1;AMPD3;THBS1;EGFR;TSPAN14;F9;CAND1;PDP2;NDUFAF7;CYP11A1;ARSJ;ACOT2;QSOX1;SERPINI1;ALDOA;GPC6;UGGT1;PDK1
lytic vacuole (GO:0000323)	3/219	0.9981904885383599	0.27994652406417114	5.07025e+11	CHID1;RAB12;CXCR4
endocytic vesicle (GO:0030139)	2/189	0.9988623867527617	0.21567484802778922	2.45494e+11	DPP4;WNT7B
mitochondrial membrane (GO:0031966)	10/469	0.998872500815536	0.4367393509127789	4.92701e+11	TMEM65;RSAD2;CYP11A1;UQCRC1;MICU3;MRPL23;SLC8B1;ACACB;SLC9B2;DHODH
lytic vacuole membrane (GO:0098852)	3/267	0.9997434519011706	0.2284637822070977	5.86195e+10	DPP4;SLC11A2;VLDLR
intracellular non-membrane-bounded organelle (GO:0043232)	30/1158	0.9999321510078262	0.5252952479145186	3.5642e+10	TOP2A;DYRK2;POP4;HEATR1;ABHD5;HSD17B11;AKAP4;RND3;NUB1;CALD1;S100A13;MAF1;MARK1;TSPYL2;GSN;RSAD2;CBX1;CASK;MSN;LRWD1;ANK1;PTK2;FRMD3;SMUG1;STAG2;KLHL7;ITGB1BP1;TNIK;UTRN;ATF3
lysosome (GO:0005764)	7/477	0.9999670788189055	0.29742441209406495	9.79172e+09	CHID1;DPP4;RAB12;SLC11A2;CXCR4;VLDLR;GPC6
lysosomal membrane (GO:0005765)	3/330	0.9999786537276979	0.18382966197321296	3.92412e+09	DPP4;SLC11A2;VLDLR
intracellular membrane-bounded organelle (GO:0043231)	131/5192	0.9999921624231288	0.44907665514184203	3.51969e+09	ERO1A;FOXA1;ZNF571;ZBTB21;BACH1;FGF2;CCAR1;ZC3H12C;HENMT1;ZNF607;SALL4;MAGEA1;DIP2B;RGS8;MAF1;MEF2A;CHID1;TSPYL2;TLE4;SRRM2;GOLGA8T;ZBTB38;PUS1;SLC11A2;WDR76;GOLGA8Q;ADAM19;PSPC1;PHIP;TNIK;AJUBA;ATF3;KHDRBS3;DHX8;PDXDC1;CTBP2;WDR61;PIK3R1;ABHD5;HNRNPLL;NDRG1;ACACB;FOXO1;HMBOX1;WDR70;ZNHIT6;S100A13;MAP6;PLTP;OSBPL7;ZNF140;RPP40;CBX1;NR2F1;MICAL2;MSN;FOXN3;PTK2;PTPRE;CPEB1;STAG2;TDP2;ZNF419;REL;CRE…
nucleus (GO:0005634)	112/4484	0.9999923516021187	0.45559570145920886	3.48459e+10	FOXA1;ZNF571;ZBTB21;BACH1;FGF2;CCAR1;ZC3H12C;HENMT1;ZNF607;SALL4;MAGEA1;DIP2B;RGS8;MAF1;MEF2A;CHID1;TSPYL2;TLE4;SRRM2;ZBTB38;PUS1;SLC11A2;WDR76;ADAM19;PSPC1;PHIP;TNIK;AJUBA;ATF3;KHDRBS3;DHX8;CTBP2;WDR61;PIK3R1;HNRNPLL;NDRG1;ACACB;FOXO1;HMBOX1;WDR70;ZNHIT6;S100A13;PLTP;ZNF140;RPP40;CBX1;NR2F1;MICAL2;MSN;FOXN3;PTK2;PTPRE;CPEB1;STAG2;TDP2;ZNF419;REL;CREBRF;CDK10;CCNJL;ZNF772;TOP2A;DYRK2;WDR48;PPP1R1…
nucleolus (GO:0005730)	12/733	0.9999934008456629	0.32965373865791153	2.17544e+10	TSPYL2;TOP2A;SMUG1;NUB1;POP4;KLHL7;HEATR1;S100A13;CASK;LRWD1;MAF1;ATF3
integral component of plasma membrane (GO:0005887)	34/1454	0.9999935136879529	0.46727221737504676	3.03088e+10	NPSR1;SLC22A3;ASAH2;PLPPR1;GPR22;TMPRSS2;SLC4A1;GRIK2;EGFR;PTPRG;CHRNE;SLC16A6;TSPAN4;BTLA;KCNMB4;EPHA7;SLC15A2;KCND2;ATP8B2;SLC11A2;HTR5A;SORL1;TM4SF1;PTPRB;TSPAN14;CD40LG;TRAF3;NINJ2;KCNMA1;ADGRB1;SLC26A7;RHCG;LRP12;EPHA2
nuclear lumen (GO:0031981)	12/745	0.9999939421392505	0.32404479947197673	1.96302e+10	TSPYL2;TOP2A;SMUG1;NUB1;POP4;KLHL7;HEATR1;S100A13;CASK;LRWD1;MAF1;ATF3

## Sheet: PC3 - Biological Process
Supplementary Table 5. Ontologies associated with the dysregulated genes in human prostatic cell lines assoacited with lapatinb treatment.
Term	Overlap	P-value	Odds Ratio	Combined Score	Genes
neurotrophin signaling pathway (GO:0038179)	2021-04-01	0.0028812960300011225	7883775271766730	4611626230516950	BDNF;SORT1;CASP3;NTF3
induction of positive chemotaxis (GO:0050930)	2021-11-03	0.003413507515786808	1.25489e+16	712780665317993	CXCL8;NTF3;VEGFA
intrinsic apoptotic signaling pathway in response to oxidative stress (GO:0008631)	2021-12-03	0.004453506350060251	1.1154e+16	6.03886e+16	CYP1B1;MAP3K5;PDK1
positive regulation of glycoprotein biosynthetic process (GO:0010560)	2014-03-01	0.007055846333719663	9125078369905950	4520471422644690	GOLGA2;IL33;SLC2A10
neurotrophin TRK receptor signaling pathway (GO:0048011)	2015-03-01	0.008631080315549237	8364224137931030	3975001835089840	BDNF;SORT1;CASP3
inner ear auditory receptor cell differentiation (GO:0042491)	2021-06-02	0.011770331487267291	1.67065e+16	7421334614643660	LRTOMT;MYO6
positive regulation of positive chemotaxis (GO:0050927)	2017-03-01	0.012354320652398122	7168596059113300	3.1497e+16	CXCL8;NTF3;VEGFA
positive regulation of excitatory postsynaptic potential (GO:2000463)	2018-03-01	0.014509432829371564	6690344827586200	2831993729451860	RIMS1;STX1B;PTEN
catecholamine catabolic process (GO:0042424)	2021-07-02	0.016162442047882458	1.33645e+16	5512961385114780	MOXD1;LRTOMT
cellular response to prostaglandin E stimulus (GO:0071380)	2021-07-02	0.016162442047882458	1.33645e+16	5512961385114780	PTGER4;TNFSF4
regulation of Rab protein signal transduction (GO:0032483)	2021-07-02	0.016162442047882458	1.33645e+16	5512961385114780	SGSM3;DENND3
vascular associated smooth muscle cell development (GO:0097084)	2021-07-02	0.016162442047882458	1.33645e+16	5512961385114780	HEY2;VEGFA
negative regulation of cell cycle phase transition (GO:1901988)	2021-07-02	0.016162442047882458	1.33645e+16	5512961385114780	RGCC;PTEN
regulation of collagen biosynthetic process (GO:0032965)	2019-03-01	0.01686356123005835	6271875	2.56056e+16	CIITA;RGCC;LARP6
dopamine metabolic process (GO:0042417)	2019-03-01	0.01686356123005835	6271875	2.56056e+16	MOXD1;TGFB2;LRTOMT
embryonic digestive tract development (GO:0048566)	2020-03-01	0.019418272947875757	59026369168357	2326548395017840	TGFB2;CXCL8;GLI3
glucose transmembrane transport (GO:1904659)	2020-03-01	0.019418272947875757	59026369168357	2326548395017840	SLC2A10;SORT1;PPARD
histone H3-K4 monomethylation (GO:0097692)	2021-08-02	0.021137666877340325	1.11365e+16	4295030285841970	SETD4;KMT2C
plasma membrane phospholipid scrambling (GO:0017121)	2021-08-02	0.021137666877340325	1.11365e+16	4295030285841970	P2RX7;PLSCR2
endothelial cell migration (GO:0043542)	1939-04-01	0.026257205113066014	3.82571e+16	1.39249e+16	CYP1B1;LPXN;PRKX;VEGFA
negative regulation of bone resorption (GO:0045779)	2021-09-02	0.026658397932550388	9545119252520280	345977266030126	P2RX7;TNFAIP3
negative regulation of leukocyte proliferation (GO:0070664)	2021-09-02	0.026658397932550388	9545119252520280	345977266030126	IL33;TNFAIP3
negative regulation of lipase activity (GO:0060192)	2021-09-02	0.026658397932550388	9545119252520280	345977266030126	RGS2;SORT1
positive regulation of blood vessel endothelial cell proliferation involved in sprouting angiogenesis (GO:1903589)	2021-09-02	0.026658397932550388	9545119252520280	345977266030126	FGFBP1;VEGFA
cellular response to prostaglandin stimulus (GO:0071379)	2021-10-02	0.032688717713672835	8351549053356280	2856835501289510	PTGER4;TNFSF4
negative regulation of cell-cell adhesion mediated by cadherin (GO:2000048)	2021-10-02	0.032688717713672835	8351549053356280	2856835501289510	RGCC;VEGFA
nerve growth factor signaling pathway (GO:0038180)	2021-10-02	0.032688717713672835	8351549053356280	2856835501289510	BDNF;NTF3
presynaptic membrane assembly (GO:0097105)	2021-10-02	0.032688717713672835	8351549053356280	2856835501289510	PTPRD;PTEN
positive regulation of protein tyrosine kinase activity (GO:0061098)	1942-04-01	0.03339450466797842	3.52313e+16	1.19764e+16	EPGN;GPRC5B;BDNF;LRP8
mononuclear cell differentiation (GO:1903131)	2026-03-01	0.03896543547018536	4361469265367310	1415331797385570	AXL;RELB;VEGFA
atrial septum morphogenesis (GO:0060413)	2021-11-02	0.039194332932994715	7423216676228720	2.40455e+16	TGFB2;HEY2
response to prostaglandin E (GO:0034695)	2021-11-02	0.039194332932994715	7423216676228720	2.40455e+16	PTGER4;TNFSF4
insulin-like growth factor receptor signaling pathway (GO:0048009)	2021-11-02	0.039194332932994715	7423216676228720	2.40455e+16	IRS1;IGF1R
negative regulation of bone remodeling (GO:0046851)	2021-11-02	0.039194332932994715	7423216676228720	2.40455e+16	P2RX7;TNFAIP3
peptidyl-proline hydroxylation (GO:0019511)	2021-11-02	0.039194332932994715	7423216676228720	2.40455e+16	P4HA1;P3H2
presynaptic membrane organization (GO:0097090)	2021-11-02	0.039194332932994715	7423216676228720	2.40455e+16	PTPRD;PTEN
modulation of excitatory postsynaptic potential (GO:0098815)	2027-03-01	0.04291600830339718	4.17953e+16	1.31593e+16	RIMS1;STX1B;PTEN
collagen fibril organization (GO:0030199)	1989-06-01	0.04564331470669448	2.42225e+16	7477240621465510	TGFB2;P4HA1;P3H2;CYP1B1;LAMC2;TLL1
positive regulation of inflammatory response (GO:0050729)	1989-06-01	0.04564331470669448	2.42225e+16	7477240621465510	SETD4;PTGER4;NFKBIA;IL33;GPRC5B;TNFSF4
brain morphogenesis (GO:0048854)	2021-12-02	0.04614251064132141	6680550774526670	2.05495e+16	MKKS;PTEN
catecholamine biosynthetic process (GO:0042423)	2021-12-02	0.04614251064132141	6680550774526670	2.05495e+16	MOXD1;TGFB2
positive regulation of ubiquitin protein ligase activity (GO:1904668)	2021-12-02	0.04614251064132141	6680550774526670	2.05495e+16	GOLGA2;PTEN
cellular response to acid chemical (GO:0071229)	2028-03-01	0.0470587285543542	4.01214e+16	1.22625e+16	RRAGD;SLC38A9;VEGFA
cardiac right ventricle morphogenesis (GO:0003215)	2013-02-01	0.053502016655560404	6072915036770450	1.77817e+16	TGFB2;HEY2
cellular component maintenance (GO:0043954)	2013-02-01	0.053502016655560404	6072915036770450	1.77817e+16	CLDN1;IGF1R
glucose import (GO:0046323)	2013-02-01	0.053502016655560404	6072915036770450	1.77817e+16	SLC2A10;SORT1
artery morphogenesis (GO:0048844)	1930-03-01	0.0559081413133252	371455938697318	1.0713e+16	TGFB2;HEY2;VEGFA
atrial septum development (GO:0003283)	2014-02-01	0.06124305622909991	5566551921973600	1.55468e+16	TGFB2;HEY2
cAMP metabolic process (GO:0046058)	2014-02-01	0.06124305622909991	5566551921973600	1.55468e+16	PDE4D;PTHLH
regulation of histone methylation (GO:0031060)	2014-02-01	0.06124305622909991	5566551921973600	1.55468e+16	NNMT;CTCFL
regulation of macrophage cytokine production (GO:0010935)	2014-02-01	0.06124305622909991	5566551921973600	1.55468e+16	TGFB2;GPRC5B
regulation of trophoblast cell migration (GO:1901163)	2014-02-01	0.06124305622909991	5566551921973600	1.55468e+16	ARHGDIB;VEGFA
secretion (GO:0046903)	2014-02-01	0.06124305622909991	5566551921973600	1.55468e+16	SLC22A4;RIMS1
negative regulation of T cell differentiation (GO:0045581)	2014-02-01	0.06124305622909991	5566551921973600	1.55468e+16	TNFSF4;GLI3
positive regulation of alpha-beta T cell differentiation (GO:0046638)	2014-02-01	0.06124305622909991	5566551921973600	1.55468e+16	TNFSF4;GLI3
positive regulation of glucose metabolic process (GO:0010907)	2014-02-01	0.06124305622909991	5566551921973600	1.55468e+16	NNMT;IRS1
positive regulation of signal transduction (GO:0009967)	12/252	0.06637131772731401	1679246935201400	4554940985692450	STX1B;RIMS1;TGFB2;AXL;IRS1;BDNF;NTF3;PTEN;HTT;TNFAIP3;KLK6;ATP6V1C2
positive regulation of defense response (GO:0031349)	1998-06-01	0.06679750793963303	2184273980860520	5910840896586870	NFKBIA;SETD4;PTGER4;IL33;GPRC5B;TNFSF4
regulation of secretion (GO:0051046)	2015-02-01	0.06933721694480628	5138090824837810	1.37124e+16	OAS2;MYO6
fibrinolysis (GO:0042730)	2015-02-01	0.06933721694480628	5138090824837810	1.37124e+16	SERPINB2;PLAU
photoreceptor cell development (GO:0042461)	2015-02-01	0.06933721694480628	5138090824837810	1.37124e+16	CDHR1;VEGFA
regulation of cell adhesion mediated by integrin (GO:0033628)	1934-03-01	0.07575934105450315	3234593993325910	8345878487107260	TGFB2;PLAU;CYP1B1
phosphatidylinositol 3-kinase signaling (GO:0014065)	1934-03-01	0.07575934105450315	3234593993325910	8345878487107260	IRS1;PTEN;IGF1R
regulation of blood vessel endothelial cell proliferation involved in sprouting angiogenesis (GO:1903587)	2016-02-01	0.07775741360537283	4770838455864270	1.21855e+16	FGFBP1;VEGFA
body fluid secretion (GO:0007589)	2016-02-01	0.07775741360537283	4770838455864270	1.21855e+16	SLC22A4;VEGFA
regulation of cellular carbohydrate metabolic process (GO:0010675)	2016-02-01	0.07775741360537283	4770838455864270	1.21855e+16	SCARB2;PDK1
neutrophil activation (GO:0042119)	2016-02-01	0.07775741360537283	4770838455864270	1.21855e+16	CXCL8;DNASE1
positive regulation of collagen biosynthetic process (GO:0032967)	2016-02-01	0.07775741360537283	4770838455864270	1.21855e+16	RGCC;LARP6
positive regulation of small molecule metabolic process (GO:0062013)	2016-02-01	0.07775741360537283	4770838455864270	1.21855e+16	IRS1;PPARD
regulation of inflammatory response (GO:0050727)	10/206	0.08014064656065506	1711454215193930	4319662699704060	SETD4;PTGER4;NFKBIA;LACC1;IL33;GPRC5B;TNFSF4;TNFAIP3;DNASE1;PPARD
cellular response to hydrogen peroxide (GO:0070301)	1935-03-01	0.0811461978875122	3.13335e+16	7869420668260280	TNFAIP3;CYP1B1;MAP3K5
regulation of ion transmembrane transport (GO:0034765)	1935-03-01	0.0811461978875122	3.13335e+16	7869420668260280	P2RX7;CHRM3;AKAP6
regulation of trans-synaptic signaling (GO:0099177)	1935-03-01	0.0811461978875122	3.13335e+16	7869420668260280	BDNF;NTF3;LRP8
positive regulation of macromolecule biosynthetic process (GO:0010557)	7/129	0.08352859773705987	1922031534608370	4771570557541740	IL33;TGFB2;CIITA;RGCC;IRS1;SAMD4A;LARP6
skin development (GO:0043588)	1980-05-01	0.08416594198347142	2.23091e+16	5521426950179670	SLC2A10;CASP3;TXNIP;CLDN1;TGM3
pulmonary valve morphogenesis (GO:0003184)	2017-02-01	0.08647783531023626	4.45255e+16	1.08993e+16	TGFB2;HEY2
positive regulation of collagen metabolic process (GO:0010714)	2017-02-01	0.08647783531023626	4.45255e+16	1.08993e+16	RGCC;LARP6
positive regulation of stem cell differentiation (GO:2000738)	2017-02-01	0.08647783531023626	4.45255e+16	1.08993e+16	TGFB2;LTBP3
membrane assembly (GO:0071709)	1936-03-01	0.08669355433203735	3.03824e+16	7429649434449800	PTPRD;UBXN2A;PTEN
regulation of cell adhesion (GO:0030155)	7/133	0.09447708892771933	1.86063e+16	4389963855815460	PPP2CA;CXCL8;PLAU;ARHGDIB;LPXN;PRKX;VEGFA
pulmonary valve development (GO:0003177)	2018-02-01	0.09547389430398706	4174053356282270	9804444058740190	TGFB2;HEY2
regulation of cartilage development (GO:0061035)	2018-02-01	0.09547389430398706	4174053356282270	9804444058740190	TRPS1;PTHLH
regulation of protein-containing complex disassembly (GO:0043244)	2018-02-01	0.09547389430398706	4174053356282270	9804444058740190	TBC1D25;IGF1R
positive chemotaxis (GO:0050918)	2018-02-01	0.09547389430398706	4174053356282270	9804444058740190	CORO1A;VEGFA
positive regulation of cell migration involved in sprouting angiogenesis (GO:0090050)	2018-02-01	0.09547389430398706	4174053356282270	9804444058740190	FGFBP1;VEGFA
positive regulation of CREB transcription factor activity (GO:0032793)	2018-02-01	0.09547389430398706	4174053356282270	9804444058740190	LRP8;VEGFA
positive regulation of fatty acid metabolic process (GO:0045923)	2018-02-01	0.09547389430398706	4174053356282270	9804444058740190	LPGAT1;PPARD
presynapse assembly (GO:0099054)	2018-02-01	0.09547389430398706	4174053356282270	9804444058740190	PTPRD;PTEN
modulation of chemical synaptic transmission (GO:0050804)	6/109	0.09922858409211371	1949891470781240	4504891123990930	RIMS1;STX1B;BDNF;NTF3;PTEN;LRP8
atrioventricular valve morphogenesis (GO:0003181)	2019-02-01	0.10472217686623224	3.92832e+16	8864031746484820	TGFB2;HEY2
regulation of cell-cell adhesion mediated by cadherin (GO:2000047)	2019-02-01	0.10472217686623224	3.92832e+16	8864031746484820	RGCC;VEGFA
cardiac atrium morphogenesis (GO:0003209)	2019-02-01	0.10472217686623224	3.92832e+16	8864031746484820	TGFB2;HEY2
heart trabecula morphogenesis (GO:0061384)	2019-02-01	0.10472217686623224	3.92832e+16	8864031746484820	TGFB2;S1PR1
pore complex assembly (GO:0046931)	2019-02-01	0.10472217686623224	3.92832e+16	8864031746484820	NUP93;P2RX7
digestive tract development (GO:0048565)	1940-03-01	0.1103897476115307	2.70923e+16	5970425359221990	TGFB2;CXCL8;GLI3
cardiac epithelial to mesenchymal transition (GO:0060317)	2020-02-01	0.11420039587249214	3709887167718490	804971508815391	TGFB2;HEY2
negative regulation of lipid storage (GO:0010888)	2020-02-01	0.11420039587249214	3709887167718490	804971508815391	NFKBIA;PPARD
positive regulation of alpha-beta T cell activation (GO:0046635)	2020-02-01	0.11420039587249214	3709887167718490	804971508815391	TNFSF4;GLI3
positive regulation of dendrite morphogenesis (GO:0050775)	2020-02-01	0.11420039587249214	3709887167718490	804971508815391	PTPRD;LRP8
positive regulation of heart contraction (GO:0045823)	2020-02-01	0.11420039587249214	3709887167718490	804971508815391	TGFB2;RGS2
epithelial cell migration (GO:0010631)	1941-03-01	0.11666507775055349	2.63779e+16	5667165302532080	CYP1B1;LPXN;PRKX
keratinocyte differentiation (GO:0030216)	1941-03-01	0.11666507775055349	2.63779e+16	5667165302532080	CASP3;TXNIP;TGM3
purinergic nucleotide receptor signaling pathway (GO:0035590)	2021-02-01	0.12388734530896599	3514448772533740	7.33951e+16	P2RX7;TXNIP
endocardial cushion development (GO:0003197)	2021-02-01	0.12388734530896599	3514448772533740	7.33951e+16	TGFB2;CRELD1
regulation of ubiquitin protein ligase activity (GO:1904666)	2021-02-01	0.12388734530896599	3514448772533740	7.33951e+16	GOLGA2;PTEN
response to progesterone (GO:0032570)	2021-02-01	0.12388734530896599	3514448772533740	7.33951e+16	TGFB2;ABHD2
sensory perception of pain (GO:0019233)	2021-02-01	0.12388734530896599	3514448772533740	7.33951e+16	P2RX7;SCN9A
negative regulation of peptidyl-serine phosphorylation (GO:0033137)	2021-02-01	0.12388734530896599	3514448772533740	7.33951e+16	PDE4D;PTEN
positive regulation of immune system process (GO:0002684)	2021-02-01	0.12388734530896599	3514448772533740	7.33951e+16	TGFB2;VEGFA
positive regulation of T cell cytokine production (GO:0002726)	2021-02-01	0.12388734530896599	3514448772533740	7.33951e+16	TNFSF4;IL18R1
embryonic organ development (GO:0048568)	1966-04-01	0.1263052386694515	2.15667e+16	4462258149954060	TGFB2;CXCL8;HEY2;GLI3
negative regulation of type I interferon production (GO:0032480)	1943-03-01	0.129600758396171	2505646551724130	5119779188330860	TNFAIP3;UBE2L6;RELB
positive regulation of phospholipase C activity (GO:0010863)	1943-03-01	0.129600758396171	2505646551724130	5119779188330860	BDNF;NTF3;LPAR2
cellular response to nerve growth factor stimulus (GO:1990090)	2022-02-01	0.13376285623354503	333855421686747	6716125370543970	BDNF;NTF3
limb morphogenesis (GO:0035108)	2022-02-01	0.13376285623354503	333855421686747	6716125370543970	TGFB2;GLI3
membrane lipid metabolic process (GO:0006643)	2022-02-01	0.13376285623354503	333855421686747	6716125370543970	CYP1B1;ST3GAL6
positive regulation of calcium ion transmembrane transporter activity (GO:1901021)	2022-02-01	0.13376285623354503	333855421686747	6716125370543970	HTT;AKAP6
positive regulation of biosynthetic process (GO:0009891)	1944-03-01	0.1362505128389871	2444407064760300	487233902509885	CXCL8;RGCC;LARP6
pulmonary artery morphogenesis (GO:0061156)	2021-05-01	0.1375094768900512	8338917525773190	1.65449e+16	HEY2
alkaloid metabolic process (GO:0009820)	2021-05-01	0.1375094768900512	8338917525773190	1.65449e+16	NNMT
pyridine-containing compound metabolic process (GO:0072524)	2021-05-01	0.1375094768900512	8338917525773190	1.65449e+16	NNMT
quinone catabolic process (GO:1901662)	2021-05-01	0.1375094768900512	8338917525773190	1.65449e+16	CYP4F11
anterograde dendritic transport (GO:0098937)	2021-05-01	0.1375094768900512	8338917525773190	1.65449e+16	KIF5C
anterograde dendritic transport of neurotransmitter receptor complex (GO:0098971)	2021-05-01	0.1375094768900512	8338917525773190	1.65449e+16	KIF5C
reelin-mediated signaling pathway (GO:0038026)	2021-05-01	0.1375094768900512	8338917525773190	1.65449e+16	LRP8
regulation of adherens junction organization (GO:1903391)	2021-05-01	0.1375094768900512	8338917525773190	1.65449e+16	VEGFA
regulation of cardioblast differentiation (GO:0051890)	2021-05-01	0.1375094768900512	8338917525773190	1.65449e+16	TGFB2
regulation of chaperone-mediated protein folding (GO:1903644)	2021-05-01	0.1375094768900512	8338917525773190	1.65449e+16	SGTB
cardiac muscle cell proliferation (GO:0060038)	2021-05-01	0.1375094768900512	8338917525773190	1.65449e+16	TGFB2
CD4-positive, alpha-beta T cell activation (GO:0035710)	2021-05-01	0.1375094768900512	8338917525773190	1.65449e+16	TNFSF4
cell-cell adhesion mediated by integrin (GO:0033631)	2021-05-01	0.1375094768900512	8338917525773190	1.65449e+16	NPNT
cellular response to antibiotic (GO:0071236)	2021-05-01	0.1375094768900512	8338917525773190	1.65449e+16	CRIP1
regulation of germinal center formation (GO:0002634)	2021-05-01	0.1375094768900512	8338917525773190	1.65449e+16	TNFAIP3
regulation of integrin biosynthetic process (GO:0045113)	2021-05-01	0.1375094768900512	8338917525773190	1.65449e+16	TGFB2
coronary artery morphogenesis (GO:0060982)	2021-05-01	0.1375094768900512	8338917525773190	1.65449e+16	VEGFA
regulation of mRNA binding (GO:1902415)	2021-05-01	0.1375094768900512	8338917525773190	1.65449e+16	LARP6
regulation of natural killer cell differentiation (GO:0032823)	2021-05-01	0.1375094768900512	8338917525773190	1.65449e+16	AXL
dopamine biosynthetic process (GO:0042416)	2021-05-01	0.1375094768900512	8338917525773190	1.65449e+16	TGFB2
dopamine catabolic process (GO:0042420)	2021-05-01	0.1375094768900512	8338917525773190	1.65449e+16	MOXD1
regulation of retinal ganglion cell axon guidance (GO:0090259)	2021-05-01	0.1375094768900512	8338917525773190	1.65449e+16	VEGFA
regulation of ribonuclease activity (GO:0060700)	2021-05-01	0.1375094768900512	8338917525773190	1.65449e+16	OAS2
regulation of synaptic vesicle priming (GO:0010807)	2021-05-01	0.1375094768900512	8338917525773190	1.65449e+16	STX1B
regulation of T-helper 1 cell cytokine production (GO:2000554)	2021-05-01	0.1375094768900512	8338917525773190	1.65449e+16	IL18R1
glucose import across plasma membrane (GO:0098708)	2021-05-01	0.1375094768900512	8338917525773190	1.65449e+16	SLC2A10
regulation of vascular associated smooth muscle contraction (GO:0003056)	2021-05-01	0.1375094768900512	8338917525773190	1.65449e+16	CHRM3
histone H4-K20 methylation (GO:0034770)	2021-05-01	0.1375094768900512	8338917525773190	1.65449e+16	SETD4
histone H4-K20 trimethylation (GO:0034773)	2021-05-01	0.1375094768900512	8338917525773190	1.65449e+16	SETD4
salivary gland development (GO:0007431)	2021-05-01	0.1375094768900512	8338917525773190	1.65449e+16	TGFB2
salivary gland morphogenesis (GO:0007435)	2021-05-01	0.1375094768900512	8338917525773190	1.65449e+16	TGFB2
kidney morphogenesis (GO:0060993)	2021-05-01	0.1375094768900512	8338917525773190	1.65449e+16	PRKX
leukotriene B4 metabolic process (GO:0036102)	2021-05-01	0.1375094768900512	8338917525773190	1.65449e+16	CYP4F11
striated muscle cell proliferation (GO:0014855)	2021-05-01	0.1375094768900512	8338917525773190	1.65449e+16	TGFB2
medium-chain fatty acid catabolic process (GO:0051793)	2021-05-01	0.1375094768900512	8338917525773190	1.65449e+16	ABHD2
menaquinone metabolic process (GO:0009233)	2021-05-01	0.1375094768900512	8338917525773190	1.65449e+16	CYP4F11
tricuspid valve development (GO:0003175)	2021-05-01	0.1375094768900512	8338917525773190	1.65449e+16	HEY2
tricuspid valve morphogenesis (GO:0003186)	2021-05-01	0.1375094768900512	8338917525773190	1.65449e+16	HEY2
vascular endothelial growth factor receptor-2 signaling pathway (GO:0036324)	2021-05-01	0.1375094768900512	8338917525773190	1.65449e+16	VEGFA
ventricular cardiac muscle cell differentiation (GO:0055012)	2021-05-01	0.1375094768900512	8338917525773190	1.65449e+16	HEY2
negative regulation of cell volume (GO:0045794)	2021-05-01	0.1375094768900512	8338917525773190	1.65449e+16	P2RX7
negative regulation of macrophage cytokine production (GO:0010936)	2021-05-01	0.1375094768900512	8338917525773190	1.65449e+16	TGFB2
negative regulation of organ growth (GO:0046621)	2021-05-01	0.1375094768900512	8338917525773190	1.65449e+16	PTEN
negative regulation of pinocytosis (GO:0048550)	2021-05-01	0.1375094768900512	8338917525773190	1.65449e+16	STX1B
negative regulation of regulatory T cell differentiation (GO:0045590)	2021-05-01	0.1375094768900512	8338917525773190	1.65449e+16	TNFSF4
negative regulation of transcription by RNA polymerase I (GO:0016479)	2021-05-01	0.1375094768900512	8338917525773190	1.65449e+16	MAF1
neutral lipid catabolic process (GO:0046461)	2021-05-01	0.1375094768900512	8338917525773190	1.65449e+16	ABHD2
positive regulation of axon extension involved in axon guidance (GO:0048842)	2021-05-01	0.1375094768900512	8338917525773190	1.65449e+16	VEGFA
positive regulation of cardiac muscle contraction (GO:0060452)	2021-05-01	0.1375094768900512	8338917525773190	1.65449e+16	RGS2
positive regulation of cardioblast differentiation (GO:0051891)	2021-05-01	0.1375094768900512	8338917525773190	1.65449e+16	TGFB2
positive regulation of DNA ligation (GO:0051106)	2021-05-01	0.1375094768900512	8338917525773190	1.65449e+16	APLF
positive regulation of endothelial cell chemotaxis by VEGF-activated vascular endothelial growth factor receptor signaling pathway (GO:0038033)	2021-05-01	0.1375094768900512	8338917525773190	1.65449e+16	VEGFA
positive regulation of epithelial to mesenchymal transition involved in endocardial cushion formation (GO:1905007)	2021-05-01	0.1375094768900512	8338917525773190	1.65449e+16	TGFB2
positive regulation of mast cell chemotaxis (GO:0060754)	2021-05-01	0.1375094768900512	8338917525773190	1.65449e+16	VEGFA
positive regulation of MHC class I biosynthetic process (GO:0045345)	2021-05-01	0.1375094768900512	8338917525773190	1.65449e+16	CIITA
positive regulation of neurotransmitter transport (GO:0051590)	2021-05-01	0.1375094768900512	8338917525773190	1.65449e+16	STX1B
positive regulation of T-helper 1 cell cytokine production (GO:2000556)	2021-05-01	0.1375094768900512	8338917525773190	1.65449e+16	IL18R1
positive regulation of transcription from RNA polymerase II promoter in response to hypoxia (GO:0061419)	2021-05-01	0.1375094768900512	8338917525773190	1.65449e+16	VEGFA
protein K29-linked deubiquitination (GO:0035523)	2021-05-01	0.1375094768900512	8338917525773190	1.65449e+16	TNFAIP3
artery development (GO:0060840)	2023-02-01	0.1438077546343163	3179411523645600	6.16576e+16	SLC2A10;VEGFA
cilium-dependent cell motility (GO:0060285)	2023-02-01	0.1438077546343163	3179411523645600	6.16576e+16	DNAH7;CCDC65
DNA catabolic process, endonucleolytic (GO:0000737)	2023-02-01	0.1438077546343163	3179411523645600	6.16576e+16	CASP3;DNASE1
regulation of release of sequestered calcium ion into cytosol by sarcoplasmic reticulum (GO:0010880)	2023-02-01	0.1438077546343163	3179411523645600	6.16576e+16	PDE4D;AKAP6
regulation of SMAD protein signal transduction (GO:0060390)	2023-02-01	0.1438077546343163	3179411523645600	6.16576e+16	NUP93;SLC2A10
hexose transmembrane transport (GO:0008645)	2023-02-01	0.1438077546343163	3179411523645600	6.16576e+16	SLC2A10;PPARD
negative regulation of G protein-coupled receptor signaling pathway (GO:0045744)	2023-02-01	0.1438077546343163	3179411523645600	6.16576e+16	RGS2;CXCL8
negative regulation of smoothened signaling pathway (GO:0045879)	2023-02-01	0.1438077546343163	3179411523645600	6.16576e+16	GLI3;GLIS2
positive regulation of receptor internalization (GO:0002092)	2023-02-01	0.1438077546343163	3179411523645600	6.16576e+16	NTF3;VEGFA
sterol metabolic process (GO:0016125)	1970-04-01	0.1472921570300352	2.02554e+16	3879592839496930	CYP21A2;FAXDC2;CYP1B1;PPARD
cardiac muscle cell development (GO:0055013)	2024-02-01	0.15400382058837214	303473634798936	5677317594611330	HEY2;VEGFA
extracellular matrix assembly (GO:0085029)	2024-02-01	0.15400382058837214	303473634798936	5677317594611330	HAS3;LTBP3
regulation of wound healing (GO:0061041)	1947-03-01	0.15686360048261488	2.27739e+16	4218589108970050	PLAU;TNFAIP3;CLDN1
regulation of peptidyl-serine phosphorylation (GO:0033135)	1998-05-01	0.15807253539755337	1.79745e+16	3.31575e+16	BDNF;PDE4D;NTF3;PTEN;VEGFA
extrinsic apoptotic signaling pathway (GO:0097191)	1972-04-01	0.15825947402460858	1.96576e+16	3623921156920700	P2RX7;TGFB2;SORT1;CASP3
amino-acid betaine transport (GO:0015838)	2021-06-01	0.1626573266345303	6670790378006870	1211488632284990	SLC22A4
aminophospholipid transport (GO:0015917)	2021-06-01	0.1626573266345303	6670790378006870	1211488632284990	SCARB2
carnitine transport (GO:0015879)	2021-06-01	0.1626573266345303	6670790378006870	1211488632284990	SLC22A4
cellular response to cold (GO:0070417)	2021-06-01	0.1626573266345303	6670790378006870	1211488632284990	NFKBIA
regulation of immunoglobulin mediated immune response (GO:0002889)	2021-06-01	0.1626573266345303	6670790378006870	1211488632284990	TNFSF4
cobalamin transport (GO:0015889)	2021-06-01	0.1626573266345303	6670790378006870	1211488632284990	CUBN
regulation of macrophage proliferation (GO:0120040)	2021-06-01	0.1626573266345303	6670790378006870	1211488632284990	IL33
regulation of mast cell chemotaxis (GO:0060753)	2021-06-01	0.1626573266345303	6670790378006870	1211488632284990	VEGFA
regulation of microtubule motor activity (GO:2000574)	2021-06-01	0.1626573266345303	6670790378006870	1211488632284990	MTCL1
dehydroascorbic acid transport (GO:0070837)	2021-06-01	0.1626573266345303	6670790378006870	1211488632284990	SLC2A10
dermatan sulfate proteoglycan metabolic process (GO:0050655)	2021-06-01	0.1626573266345303	6670790378006870	1211488632284990	DSE
regulation of nitric oxide mediated signal transduction (GO:0010749)	2021-06-01	0.1626573266345303	6670790378006870	1211488632284990	VEGFA
regulation of nuclease activity (GO:0032069)	2021-06-01	0.1626573266345303	6670790378006870	1211488632284990	OAS2
embryonic skeletal joint development (GO:0072498)	2021-06-01	0.1626573266345303	6670790378006870	1211488632284990	SLC2A10
regulation of relaxation of cardiac muscle (GO:1901897)	2021-06-01	0.1626573266345303	6670790378006870	1211488632284990	PDE4D
regulation of type 2 immune response (GO:0002828)	2021-06-01	0.1626573266345303	6670790378006870	1211488632284990	TNFSF4
hexose import across plasma membrane (GO:0140271)	2021-06-01	0.1626573266345303	6670790378006870	1211488632284990	SLC2A10
imitative learning (GO:0098596)	2021-06-01	0.1626573266345303	6670790378006870	1211488632284990	HTT
ISG15-protein conjugation (GO:0032020)	2021-06-01	0.1626573266345303	6670790378006870	1211488632284990	UBE2L6
snoRNA localization (GO:0048254)	2021-06-01	0.1626573266345303	6670790378006870	1211488632284990	ZNHIT6
medium-chain fatty acid biosynthetic process (GO:0051792)	2021-06-01	0.1626573266345303	6670790378006870	1211488632284990	ABHD2
transmembrane receptor protein tyrosine phosphatase signaling pathway (GO:0007185)	2021-06-01	0.1626573266345303	6670790378006870	1211488632284990	PTPRD
mineralocorticoid biosynthetic process (GO:0006705)	2021-06-01	0.1626573266345303	6670790378006870	1211488632284990	CYP21A2
mitotic DNA replication initiation (GO:1902975)	2021-06-01	0.1626573266345303	6670790378006870	1211488632284990	MCMDC2
venous blood vessel morphogenesis (GO:0048845)	2021-06-01	0.1626573266345303	6670790378006870	1211488632284990	VEGFA
ventricular cardiac muscle cell development (GO:0055015)	2021-06-01	0.1626573266345303	6670790378006870	1211488632284990	HEY2
vesicle fusion with endoplasmic reticulum-Golgi intermediate compartment (ERGIC) membrane (GO:1990668)	2021-06-01	0.1626573266345303	6670790378006870	1211488632284990	TAPBP
vocal learning (GO:0042297)	2021-06-01	0.1626573266345303	6670790378006870	1211488632284990	HTT
negative regulation of B cell receptor signaling pathway (GO:0050859)	2021-06-01	0.1626573266345303	6670790378006870	1211488632284990	LPXN
negative regulation of cell size (GO:0045792)	2021-06-01	0.1626573266345303	6670790378006870	1211488632284990	PTEN
negative regulation of cellular extravasation (GO:0002692)	2021-06-01	0.1626573266345303	6670790378006870	1211488632284990	PTGER4
negative regulation of excitatory postsynaptic potential (GO:0090394)	2021-06-01	0.1626573266345303	6670790378006870	1211488632284990	PTEN
negative regulation of lipoprotein lipase activity (GO:0051005)	2021-06-01	0.1626573266345303	6670790378006870	1211488632284990	SORT1
negative regulation of relaxation of muscle (GO:1901078)	2021-06-01	0.1626573266345303	6670790378006870	1211488632284990	PDE4D
negative regulation of SMAD protein signal transduction (GO:0060392)	2021-06-01	0.1626573266345303	6670790378006870	1211488632284990	SLC2A10
negative regulation of toll-like receptor 2 signaling pathway (GO:0034136)	2021-06-01	0.1626573266345303	6670790378006870	1211488632284990	TNFAIP3
negative regulation of trophoblast cell migration (GO:1901164)	2021-06-01	0.1626573266345303	6670790378006870	1211488632284990	ARHGDIB
norepinephrine biosynthetic process (GO:0042421)	2021-06-01	0.1626573266345303	6670790378006870	1211488632284990	MOXD1
nuclear cell cycle DNA replication initiation (GO:1902315)	2021-06-01	0.1626573266345303	6670790378006870	1211488632284990	MCMDC2
photoreceptor cell outer segment organization (GO:0035845)	2021-06-01	0.1626573266345303	6670790378006870	1211488632284990	CDHR1
positive regulation of deacetylase activity (GO:0090045)	2021-06-01	0.1626573266345303	6670790378006870	1211488632284990	VEGFA
positive regulation of extrinsic apoptotic signaling pathway via death domain receptors (GO:1902043)	2021-06-01	0.1626573266345303	6670790378006870	1211488632284990	PTEN
positive regulation of gluconeogenesis (GO:0045722)	2021-06-01	0.1626573266345303	6670790378006870	1211488632284990	NNMT
positive regulation of heart rate by epinephrine-norepinephrine (GO:0001996)	2021-06-01	0.1626573266345303	6670790378006870	1211488632284990	PDE4D
positive regulation of ion transmembrane transport (GO:0034767)	2021-06-01	0.1626573266345303	6670790378006870	1211488632284990	P2RX7
positive regulation of neurotransmitter secretion (GO:0001956)	2021-06-01	0.1626573266345303	6670790378006870	1211488632284990	STX1B
positive regulation of non-membrane spanning protein tyrosine kinase activity (GO:1903997)	2021-06-01	0.1626573266345303	6670790378006870	1211488632284990	BDNF
positive regulation of protein glycosylation (GO:0060050)	2021-06-01	0.1626573266345303	6670790378006870	1211488632284990	GOLGA2
positive regulation of receptor binding (GO:1900122)	2021-06-01	0.1626573266345303	6670790378006870	1211488632284990	BDNF
positive regulation of RNA binding (GO:1905216)	2021-06-01	0.1626573266345303	6670790378006870	1211488632284990	LARP6
positive regulation of T-helper 2 cell differentiation (GO:0045630)	2021-06-01	0.1626573266345303	6670790378006870	1211488632284990	TNFSF4
postsynaptic density assembly (GO:0097107)	2021-06-01	0.1626573266345303	6670790378006870	1211488632284990	PTEN
prepulse inhibition (GO:0060134)	2021-06-01	0.1626573266345303	6670790378006870	1211488632284990	PTEN
protein deubiquitination involved in ubiquitin-dependent protein catabolic process (GO:0071947)	2021-06-01	0.1626573266345303	6670790378006870	1211488632284990	TNFAIP3
cAMP-mediated signaling (GO:0019933)	2025-02-01	0.16433374920485624	2.90264e+16	5241752391842980	PDE4D;AKAP6
regulation of ryanodine-sensitive calcium-release channel activity (GO:0060314)	2025-02-01	0.16433374920485624	2.90264e+16	5241752391842980	PDE4D;AKAP6
in utero embryonic development (GO:0001701)	2025-02-01	0.16433374920485624	2.90264e+16	5241752391842980	ZNF568;VEGFA
peripheral nervous system development (GO:0007422)	2025-02-01	0.16433374920485624	2.90264e+16	5241752391842980	BDNF;NTF3
phosphatidylglycerol metabolic process (GO:0046471)	2025-02-01	0.16433374920485624	2.90264e+16	5241752391842980	LPGAT1;CDS2
cellular response to amino acid starvation (GO:0034198)	1974-04-01	0.1695174122877083	190940044411547	3.3888e+16	RRAGD;SLC38A9;MAP3K5;ATP6V1C2
response to hydrogen peroxide (GO:0042542)	1949-03-01	0.17110580529814784	2.17815e+16	3845462604674620	TNFAIP3;CYP1B1;MAP3K5
regulation of cell differentiation (GO:0045595)	7/156	0.17148870900256713	1571541759880680	2771001915862400	PPP2CA;BDNF;TRPS1;HEY2;NTF3;PTHLH;KLK6
negative regulation of multicellular organismal process (GO:0051241)	9/214	0.17430054786226304	1.46943e+16	2.56706e+16	PTGER4;PPP2CA;RPS6KA6;RGS2;RGCC;HEY2;ARHGDIB;PTEN;IL18R1
regulation of biomineral tissue development (GO:0070167)	2026-02-01	0.17478111285297088	2.78155e+16	4851645921355430	HEY2;S1PR1
regulation of chondrocyte differentiation (GO:0032330)	2026-02-01	0.17478111285297088	2.78155e+16	4851645921355430	TRPS1;PTHLH
response to amino acid starvation (GO:1990928)	1975-04-01	0.1752492885283078	1882410177819940	3278303563208180	RRAGD;SLC38A9;MAP3K5;ATP6V1C2
regulation of epithelial to mesenchymal transition (GO:0010717)	1976-04-01	0.18104649060180206	1.85617e+16	3172196564622470	PPP2CA;TGFB2;RGCC;PTEN
camera-type eye development (GO:0043010)	2027-02-01	0.18533032491398563	2.67015e+16	4500854511882150	CYP1B1;VEGFA
cellular lipid catabolic process (GO:0044242)	2027-02-01	0.18533032491398563	2.67015e+16	4500854511882150	CYP1B1;PPARD
dendritic spine organization (GO:0097061)	2027-02-01	0.18533032491398563	2.67015e+16	4500854511882150	PTEN;IGF1R
monocarboxylic acid catabolic process (GO:0072329)	2027-02-01	0.18533032491398563	2.67015e+16	4500854511882150	CYP4F11;PPARD
positive regulation of nuclear division (GO:0051785)	2027-02-01	0.18533032491398563	2.67015e+16	4500854511882150	EPGN;RGCC
gonad development (GO:0008406)	1951-03-01	0.18569912208206962	2087176724137930	3.51403e+16	MKKS;TGFB2;ADAM21
regulation of aldosterone biosynthetic process (GO:0032347)	2021-07-01	0.18707315613172948	5558705612829320	931781101964163	CLCN2
regulation of blood-brain barrier permeability (GO:1905603)	2021-07-01	0.18707315613172948	5558705612829320	931781101964163	VEGFA
bleb assembly (GO:0032060)	2021-07-01	0.18707315613172948	5558705612829320	931781101964163	P2RX7
Cdc42 protein signal transduction (GO:0032488)	2021-07-01	0.18707315613172948	5558705612829320	931781101964163	RHOU
regulation of entry of bacterium into host cell (GO:2000535)	2021-07-01	0.18707315613172948	5558705612829320	931781101964163	CXCL8
regulation of extracellular matrix assembly (GO:1901201)	2021-07-01	0.18707315613172948	5558705612829320	931781101964163	RGCC
cellular response to interleukin-18 (GO:0071351)	2021-07-01	0.18707315613172948	5558705612829320	931781101964163	IL18R1
regulation of histone deacetylase activity (GO:1901725)	2021-07-01	0.18707315613172948	5558705612829320	931781101964163	VEGFA
chemical homeostasis within a tissue (GO:0048875)	2021-07-01	0.18707315613172948	5558705612829320	931781101964163	VEGFA
regulation of ketone biosynthetic process (GO:0010566)	2021-07-01	0.18707315613172948	5558705612829320	931781101964163	CLCN2
regulation of mesenchymal stem cell differentiation (GO:2000739)	2021-07-01	0.18707315613172948	5558705612829320	931781101964163	LTBP3
regulation of metallopeptidase activity (GO:1905048)	2021-07-01	0.18707315613172948	5558705612829320	931781101964163	SVBP
regulation of MHC class I biosynthetic process (GO:0045343)	2021-07-01	0.18707315613172948	5558705612829320	931781101964163	CIITA
regulation of microtubule binding (GO:1904526)	2021-07-01	0.18707315613172948	5558705612829320	931781101964163	PPP2CA
regulation of neurotrophin TRK receptor signaling pathway (GO:0051386)	2021-07-01	0.18707315613172948	5558705612829320	931781101964163	NTF3
regulation of non-membrane spanning protein tyrosine kinase activity (GO:1903995)	2021-07-01	0.18707315613172948	5558705612829320	931781101964163	BDNF
dorsal aorta development (GO:0035907)	2021-07-01	0.18707315613172948	5558705612829320	931781101964163	HEY2
dorsal aorta morphogenesis (GO:0035912)	2021-07-01	0.18707315613172948	5558705612829320	931781101964163	HEY2
regulation of T-helper 1 cell differentiation (GO:0045625)	2021-07-01	0.18707315613172948	5558705612829320	931781101964163	TNFSF4
gland morphogenesis (GO:0022612)	2021-07-01	0.18707315613172948	5558705612829320	931781101964163	TGFB2
regulation of transforming growth factor beta2 production (GO:0032909)	2021-07-01	0.18707315613172948	5558705612829320	931781101964163	TGFB2
glial cell migration (GO:0008347)	2021-07-01	0.18707315613172948	5558705612829320	931781101964163	TGFB2
Golgi disassembly (GO:0090166)	2021-07-01	0.18707315613172948	5558705612829320	931781101964163	GOLGA2
response to lead ion (GO:0010288)	2021-07-01	0.18707315613172948	5558705612829320	931781101964163	PPP2CA
histone H3-K14 acetylation (GO:0044154)	2021-07-01	0.18707315613172948	5558705612829320	931781101964163	BRPF1
histone H3-K4 dimethylation (GO:0044648)	2021-07-01	0.18707315613172948	5558705612829320	931781101964163	SETD4
hyaluronan biosynthetic process (GO:0030213)	2021-07-01	0.18707315613172948	5558705612829320	931781101964163	HAS3
interleukin-18-mediated signaling pathway (GO:0035655)	2021-07-01	0.18707315613172948	5558705612829320	931781101964163	IL18R1
iron coordination entity transport (GO:1901678)	2021-07-01	0.18707315613172948	5558705612829320	931781101964163	LCN2
sphingosine-1-phosphate receptor signaling pathway (GO:0003376)	2021-07-01	0.18707315613172948	5558705612829320	931781101964163	S1PR1
surfactant homeostasis (GO:0043129)	2021-07-01	0.18707315613172948	5558705612829320	931781101964163	VEGFA
synaptic vesicle docking (GO:0016081)	2021-07-01	0.18707315613172948	5558705612829320	931781101964163	STX1B
T cell apoptotic process (GO:0070231)	2021-07-01	0.18707315613172948	5558705612829320	931781101964163	GLI3
vascular wound healing (GO:0061042)	2021-07-01	0.18707315613172948	5558705612829320	931781101964163	VEGFA
negative regulation of cardiocyte differentiation (GO:1905208)	2021-07-01	0.18707315613172948	5558705612829320	931781101964163	HEY2
negative regulation of dendritic cell apoptotic process (GO:2000669)	2021-07-01	0.18707315613172948	5558705612829320	931781101964163	AXL
negative regulation of dendritic spine development (GO:0061000)	2021-07-01	0.18707315613172948	5558705612829320	931781101964163	PTEN
norepinephrine metabolic process (GO:0042415)	2021-07-01	0.18707315613172948	5558705612829320	931781101964163	MOXD1
nose development (GO:0043584)	2021-07-01	0.18707315613172948	5558705612829320	931781101964163	GLI3
nucleotide-binding oligomerization domain containing 2 signaling pathway (GO:0070431)	2021-07-01	0.18707315613172948	5558705612829320	931781101964163	LACC1
oxygen transport (GO:0015671)	2021-07-01	0.18707315613172948	5558705612829320	931781101964163	MB
pharyngeal arch artery morphogenesis (GO:0061626)	2021-07-01	0.18707315613172948	5558705612829320	931781101964163	TGFB2
positive regulation of blood circulation (GO:1903524)	2021-07-01	0.18707315613172948	5558705612829320	931781101964163	TGFB2
positive regulation of cardiac epithelial to mesenchymal transition (GO:0062043)	2021-07-01	0.18707315613172948	5558705612829320	931781101964163	TGFB2
positive regulation of interleukin-5 production (GO:0032754)	2021-07-01	0.18707315613172948	5558705612829320	931781101964163	PDE4D
positive regulation of mRNA binding (GO:1902416)	2021-07-01	0.18707315613172948	5558705612829320	931781101964163	LARP6
positive regulation of pinocytosis (GO:0048549)	2021-07-01	0.18707315613172948	5558705612829320	931781101964163	AXL
positive regulation of striated muscle contraction (GO:0045989)	2021-07-01	0.18707315613172948	5558705612829320	931781101964163	RGS2
positive regulation of trophoblast cell migration (GO:1901165)	2021-07-01	0.18707315613172948	5558705612829320	931781101964163	VEGFA
proline metabolic process (GO:0006560)	2021-07-01	0.18707315613172948	5558705612829320	931781101964163	ALDH4A1
positive regulation of cellular metabolic process (GO:0031325)	5/105	0.1921939737413694	1.67102e+16	2755931219482230	NFKBIA;CXCL8;NTF3;PPARD;VEGFA
protein modification process (GO:0036211)	1978-04-01	0.19282695376677444	1.80582e+16	2.9723e+16	CHRM3;UBE2L6;ST3GAL6;TGM3
regulation of B cell activation (GO:0050864)	2028-02-01	0.19596660477766842	2.56732e+16	4184253336571390	TNFSF4;TNFAIP3
response to ketone (GO:1901654)	2028-02-01	0.19596660477766842	2.56732e+16	4184253336571390	TGFB2;ABHD2
ventricular septum morphogenesis (GO:0060412)	2028-02-01	0.19596660477766842	2.56732e+16	4184253336571390	TGFB2;HEY2
nucleotide-binding oligomerization domain containing signaling pathway (GO:0070423)	2028-02-01	0.19596660477766842	2.56732e+16	4184253336571390	LACC1;TNFAIP3
positive regulation of synapse assembly (GO:0051965)	2028-02-01	0.19596660477766842	2.56732e+16	4184253336571390	PTPRD;BDNF
epidermal cell differentiation (GO:0009913)	1953-03-01	0.20060232087123878	200348275862069	3218456478583170	CASP3;TXNIP;TGM3
heart morphogenesis (GO:0003007)	1953-03-01	0.20060232087123878	200348275862069	3218456478583170	TGFB2;HEY2;VEGFA
response to zinc ion (GO:0010043)	2029-02-01	0.20667594430557065	2472110664881740	389753758208359	CRIP1;MT1E
lipid catabolic process (GO:0016042)	2029-02-01	0.20667594430557065	2472110664881740	389753758208359	CYP4F11;PNLIPRP3
transition metal ion homeostasis (GO:0055076)	2029-02-01	0.20667594430557065	2472110664881740	389753758208359	FBXL5;NEO1
negative regulation of epithelial to mesenchymal transition (GO:0010719)	2029-02-01	0.20667594430557065	2472110664881740	389753758208359	PPP2CA;PTEN
negative regulation of interferon-gamma production (GO:0032689)	2029-02-01	0.20667594430557065	2472110664881740	389753758208359	AXL;TNFSF4
nuclear membrane reassembly (GO:0031468)	1954-03-01	0.2081574907216196	1.9641e+16	3.08257e+16	NUP93;PPP2CA;UBXN2A
protein localization to presynapse (GO:1905383)	2021-08-01	0.21077823736618592	4764359351988210	7417863127735940	KIF5C
adenylate cyclase-inhibiting G protein-coupled acetylcholine receptor signaling pathway (GO:0007197)	2021-08-01	0.21077823736618592	4764359351988210	7417863127735940	CHRM3
anterograde axonal protein transport (GO:0099641)	2021-08-01	0.21077823736618592	4764359351988210	7417863127735940	KIF5C
regulation of acetyl-CoA biosynthetic process from pyruvate (GO:0010510)	2021-08-01	0.21077823736618592	4764359351988210	7417863127735940	PDK1
regulation of acyl-CoA biosynthetic process (GO:0050812)	2021-08-01	0.21077823736618592	4764359351988210	7417863127735940	PDK1
regulation of alpha-beta T cell differentiation (GO:0046637)	2021-08-01	0.21077823736618592	4764359351988210	7417863127735940	GLI3
regulation of alpha-beta T cell proliferation (GO:0046640)	2021-08-01	0.21077823736618592	4764359351988210	7417863127735940	TNFSF4
axo-dendritic protein transport (GO:0099640)	2021-08-01	0.21077823736618592	4764359351988210	7417863127735940	KIF5C
box C/D snoRNP assembly (GO:0000492)	2021-08-01	0.21077823736618592	4764359351988210	7417863127735940	ZNHIT6
regulation of collateral sprouting (GO:0048670)	2021-08-01	0.21077823736618592	4764359351988210	7417863127735940	BDNF
regulation of epithelial to mesenchymal transition involved in endocardial cushion formation (GO:1905005)	2021-08-01	0.21077823736618592	4764359351988210	7417863127735940	TGFB2
regulation of extracellular matrix constituent secretion (GO:0003330)	2021-08-01	0.21077823736618592	4764359351988210	7417863127735940	RGCC
cellular response to interferon-alpha (GO:0035457)	2021-08-01	0.21077823736618592	4764359351988210	7417863127735940	AXL
cellular response to UV-B (GO:0071493)	2021-08-01	0.21077823736618592	4764359351988210	7417863127735940	CRIP1
commissural neuron axon guidance (GO:0071679)	2021-08-01	0.21077823736618592	4764359351988210	7417863127735940	VEGFA
coronary vasculature morphogenesis (GO:0060977)	2021-08-01	0.21077823736618592	4764359351988210	7417863127735940	VEGFA
cytoplasmic sequestering of NF-kappaB (GO:0007253)	2021-08-01	0.21077823736618592	4764359351988210	7417863127735940	NFKBIA
dendritic spine maintenance (GO:0097062)	2021-08-01	0.21077823736618592	4764359351988210	7417863127735940	IGF1R
elastic fiber assembly (GO:0048251)	2021-08-01	0.21077823736618592	4764359351988210	7417863127735940	LTBP3
regulation of positive chemotaxis (GO:0050926)	2021-08-01	0.21077823736618592	4764359351988210	7417863127735940	VEGFA
regulation of protein glycosylation (GO:0060049)	2021-08-01	0.21077823736618592	4764359351988210	7417863127735940	GOLGA2
regulation of response to wounding (GO:1903034)	2021-08-01	0.21077823736618592	4764359351988210	7417863127735940	PLAU
excitatory synapse assembly (GO:1904861)	2021-08-01	0.21077823736618592	4764359351988210	7417863127735940	PTEN
regulation of T-helper 2 cell differentiation (GO:0045628)	2021-08-01	0.21077823736618592	4764359351988210	7417863127735940	TNFSF4
regulation of toll-like receptor 3 signaling pathway (GO:0034139)	2021-08-01	0.21077823736618592	4764359351988210	7417863127735940	TNFAIP3
regulation of vascular wound healing (GO:0061043)	2021-08-01	0.21077823736618592	4764359351988210	7417863127735940	TNFAIP3
[truncated: 1,657 more rows]

## Sheet: PC3 - Molecular Process
Supplementary Table 5. Ontologies associated with the dysregulated genes in human prostatic cell lines assoacited with lapatinb treatment.
[truncated: 329 more rows]

[truncated: 1 more sheets: PC3- Cellular Component]
