# Supplementary material for: Lapatinib antitumor effect is associated with PI3K and MAPK pathway: An analysis in human and canine prostate cancer cells
Source: PLoS One. 2024 Apr 2;19(4):e0297043. doi: 10.1371/journal.pone.0297043 (PMC10986952; doi:10.1371/journal.pone.0297043)
Supplement: S6 Table — (XLSX) [file pone.0297043.s007.xlsx]

## Sheet: PC1 - Biological Process
Supplementary Table 6. Ontologies in canine prostate cancer cell lines associated with lapatinib treatment.
Term	Overlap	P-value	Adjusted P-value	Odds Ratio	Combined Score	Genes
G1/S transition of mitotic cell cycle (GO:0000082)	1985-08-01	2.72967e+11	0.04880649391617832	7420070838252650	7797563127235800	PCNA;RRM2;CCNE2;ORC1;FBXO5;INHBA;TYMS;CDC25A
regulation of transcription involved in G1/S transition of mitotic cell cycle (GO:0000083)	1932-05-01	8.06198e+10	0.06657366947423904	1.31162e+16	1.2363e+16	PCNA;RRM2;ORC1;FBXO5;TYMS
axon extension involved in axon guidance (GO:0048846)	2021-08-03	1.48934e+12	0.06657366947423904	42.24	3722190796879820	ALCAM;SEMA3A;SLIT2
neuron projection extension involved in neuron projection guidance (GO:1902284)	2021-08-03	1.48934e+12	0.06657366947423904	42.24	3722190796879820	ALCAM;SEMA3A;SLIT2
cellular response to organic substance (GO:0071310)	8/123	3.68121e+11	0.13164001430675037	4958608695652170	3.92082e+16	LRRK2;CCL5;IL18;NR1H4;CYP1B1;CXCR4;AKAP6;SLIT2
axon guidance (GO:0007411)	10/203	6.55182e+11	0.16780329403611685	3705517280646810	2.71637e+16	ALCAM;NRXN1;SEMA3A;CXCR4;PLXNB1;LAMC2;VLDLR;GAB2;SLIT2;EFNA5
cellular response to organonitrogen compound (GO:0071417)	7/103	6.56948e+11	0.16780329403611685	5183688103864730	3798557740164610	AQP9;RRAGD;NR1H4;AKAP6;SLIT2;ZFP36L1;CPEB4
cellular response to organic cyclic compound (GO:0071407)	8/150	0.0013557857520934934	0.2225917398707347	4010243277848910	2.64811e+16	LRRK2;CCL5;AQP9;IL18;NR1H4;CYP1B1;AKAP6;ZFP36L1
dendritic cell chemotaxis (GO:0002407)	2016-03-01	0.001369412269898256	0.2225917398707347	1623956043956040	1.07073e+16	CCR1;CCL5;CXCR4
motor neuron axon guidance (GO:0008045)	2016-03-01	0.001369412269898256	0.2225917398707347	1623956043956040	1.07073e+16	SEMA3A;LAMC2;SLIT2
protein localization to endoplasmic reticulum (GO:0070972)	2016-03-01	0.001369412269898256	0.2225917398707347	1623956043956040	1.07073e+16	PPP1R15A;LRRK2;ANK2
cellular response to salt stress (GO:0071472)	2021-05-02	0.001939727106711717	0.23647724124251954	4677105575326210	2920949707376440	CAPN3;ZFP36L1
response to salt stress (GO:0009651)	2021-05-02	0.001939727106711717	0.23647724124251954	4677105575326210	2920949707376440	CAPN3;ZFP36L1
dendritic cell migration (GO:0036336)	2018-03-01	0.0019541232671475904	0.23647724124251954	1.40729e+16	8778386027936230	CCR1;CCL5;CXCR4
histone exchange (GO:0043486)	1938-04-01	0.00198386947351107	0.23647724124251954	8299810246679310	5.16473e+16	CENPU;CENPH;ANP32E;CENPQ
DNA replication-independent nucleosome assembly (GO:0006336)	1939-04-01	0.002186300488130467	0.24431907954857968	806226318484383	4938575141294700	CENPU;CENPH;CENPQ;ASF1B
microtubule cytoskeleton organization involved in mitosis (GO:1902850)	7/128	0.002326480177045819	0.24469097391517203	4107438016528920	2.4905e+16	CENPU;CCNB1;CENPH;KIF11;SPDL1;CENPQ;MAD2L1
positive regulation of G2/M transition of mitotic cell cycle (GO:0010971)	2020-03-01	0.00267359044766483	0.25768967560545925	1.2416e+16	735563190551011	CCNB1;FBXO5;CDC25A
hepatocyte differentiation (GO:0070365)	2021-06-02	0.002882434850172922	0.25768967560545925	3507651245551600	2.05167e+16	PROX1;E2F8
retinal ganglion cell axon guidance (GO:0031290)	2021-06-02	0.002882434850172922	0.25768967560545925	3507651245551600	2.05167e+16	ALCAM;SLIT2
intrinsic apoptotic signaling pathway (GO:0097193)	6/102	0.0032979911119549975	0.2749738449126244	4427120938628150	2.52985e+16	PPP1R15A;DDIT3;CYP1B1;ZNF385B;FNIP2;BBC3
regulation of cell cycle (GO:0051726)	11/296	0.003429418897322818	0.2749738449126244	2757378740970070	1.56491e+16	PPP1R15A;NR4A1;CCNB1;MAGI2;TP53INP1;HBP1;PROX1;INHBA;FBXO5;FBXL22;CDC25A
regulation of endoplasmic reticulum stress-induced intrinsic apoptotic signaling pathway (GO:1902235)	2022-03-01	0.0035371355889207835	0.2749738449126244	1.11079e+16	6.26978e+16	LRRK2;DDIT3;HERPUD1
establishment of centrosome localization (GO:0051660)	2021-07-02	0.00399778705607011	0.28790707246650027	2805978647686830	1.54947e+16	MAD2L1;PARD3B
positive regulation of cell cycle G2/M phase transition (GO:1902751)	2023-03-01	0.0040255463152474875	0.28790707246650027	1.0552e+16	5.81951e+16	CCNB1;FBXO5;CDC25A
negative regulation of DNA-binding transcription factor activity (GO:0043433)	7/143	0.004305123352840272	0.2960600213414772	3651614450127870	1.98938e+16	DDIT3;PIM1;NLRP2;CYP1B1;ID3;PROX1;MTURN
axon extension (GO:0048675)	2024-03-01	0.004552975035179209	0.30150812455186765	1.0049e+16	5.41838e+16	ALCAM;SEMA3A;SLIT2
nervous system development (GO:0007399)	14/447	0.0048031017898320936	0.30671235715070655	2.31785e+16	1.23738e+16	ARNT2;SZT2;NRXN1;SLC2A1;CXCR4;VLDLR;PROX1;INHBA;LDB2;EFNA5;VAX2;FLRT3;ST8SIA4;MAL
peptidyl-tyrosine dephosphorylation involved in inactivation of protein kinase activity (GO:1990264)	2021-08-02	0.005280743970130371	0.3200680465767427	2338196915776980	1226077578172730	PTPRB;DUSP10
regulation of cell migration (GO:0030334)	13/408	0.005629964514917622	0.3200680465767427	2.35524e+16	1.21993e+16	CCR1;SEMA3A;MAGI2;LAMC2;LDB2;DUSP10;DLC1;CCL5;TP53INP1;CYP1B1;HAS2;PLXNB1;SLIT2
negative regulation of cell motility (GO:2000146)	6/114	0.0056794595257153024	0.3200680465767427	3932811873245080	2.03362e+16	DUSP10;DLC1;MAGI2;TP53INP1;CYP1B1;SLIT2
regulation of monocyte chemotaxis (GO:0090025)	2026-03-01	0.005728287187055798	0.3200680465767427	9174223602484470	4736044966643520	CCR1;CCL5;SLIT2
regulation of intrinsic apoptotic signaling pathway (GO:2001242)	1952-04-01	0.00623607768483103	0.32581042451601494	5874850657108720	2.9829e+16	DDIT3;BMF;BBC3;HERPUD1
sprouting angiogenesis (GO:0002040)	1952-04-01	0.00623607768483103	0.32581042451601494	5874850657108720	2.9829e+16	NR4A1;VEGFC;SLIT2;E2F8
positive regulation of calcium ion transmembrane transport (GO:1904427)	2027-03-01	0.006377720837841455	0.32581042451601494	8791517857142850	4444063467067400	CAPN3;AKAP6;ANK2
negative regulation of ubiquitin protein ligase activity (GO:1904667)	2021-09-02	0.006726372986884205	0.3340765250152488	2.00407e+16	1.00238e+16	FBXO5;MAD2L1
mitotic spindle organization (GO:0007052)	7/157	0.007109865302595262	0.34357943678487374	3308429951690820	163643943682682	CENPU;CCNB1;CENPH;KIF11;SPDL1;CENPQ;MAD2L1
intrinsic apoptotic signaling pathway in response to endoplasmic reticulum stress (GO:0070059)	2029-03-01	0.007803588356766256	0.34871021801100904	8114423076923070	3.93807e+16	PPP1R15A;DDIT3;BBC3
negative regulation of interferon-gamma production (GO:0032689)	2029-03-01	0.007803588356766256	0.34871021801100904	8114423076923070	3.93807e+16	DDIT3;NR1H4;INHBA
regulation of bile acid biosynthetic process (GO:0070857)	2021-10-02	0.008329846656493067	0.34871021801100904	1.75347e+16	8395455761010560	NR1H4;PROX1
secretory granule organization (GO:0033363)	2021-10-02	0.008329846656493067	0.34871021801100904	1.75347e+16	8395455761010560	SRGN;LYST
negative regulation of lymphocyte apoptotic process (GO:0070229)	2021-10-02	0.008329846656493067	0.34871021801100904	1.75347e+16	8395455761010560	BCL6;CCL5
CENP-A containing chromatin organization (GO:0061641)	1930-03-01	0.00858123578998009	0.34871021801100904	7813492063492060	3717798091706010	CENPU;CENPH;CENPQ
CENP-A containing nucleosome assembly (GO:0034080)	1930-03-01	0.00858123578998009	0.34871021801100904	7813492063492060	3717798091706010	CENPU;CENPH;CENPQ
positive regulation of mitotic cell cycle phase transition (GO:1901992)	1958-04-01	0.009150815995559617	0.3607507088230101	5.2205e+16	2.45046e+16	CCNB1;ADAMTS1;FBXO5;CDC25A
cellular response to cAMP (GO:0071320)	1931-03-01	0.009402747493681982	0.3607507088230101	7.53406e+16	3515958161727290	AQP9;AKAP6;ZFP36L1
negative regulation of activin receptor signaling pathway (GO:0032926)	2021-11-02	0.010086440725437709	0.3607507088230101	1558560695927240	7164022832647570	FST;MAGI2
PERK-mediated unfolded protein response (GO:0036499)	2021-11-02	0.010086440725437709	0.3607507088230101	1558560695927240	7164022832647570	DDIT3;HERPUD1
regulation of cellular biosynthetic process (GO:0031326)	1932-03-01	0.010268602004547366	0.3607507088230101	7.27389e+16	3330470855201150	PRKAA2;CCL5;NR1H4
chromatin remodeling at centromere (GO:0031055)	1932-03-01	0.010268602004547366	0.3607507088230101	7.27389e+16	3330470855201150	CENPU;CENPH;CENPQ
response to organic cyclic compound (GO:0014070)	1960-04-01	0.010289869211394582	0.3607507088230101	5033538146441370	2303646772545150	LRRK2;CCL5;IL18;CYP1B1
regulation of interleukin-17 production (GO:0032660)	1933-03-01	0.011179229591330431	0.37714080206224176	7031071428571420	3.15955e+16	DDIT3;IL18;NR1H4
neuron projection extension (GO:1990138)	1933-03-01	0.011179229591330431	0.37714080206224176	7031071428571420	3.15955e+16	ALCAM;FLRT3;SEMA3A
regulation of transmembrane transport (GO:0034762)	1934-03-01	0.012135013880927064	0.394498269438138	6803917050691240	3001657070932820	KCNJ11;SLC2A1;PIM1
positive regulation of protein dephosphorylation (GO:0035307)	1934-03-01	0.012135013880927064	0.394498269438138	6803917050691240	3001657070932820	PPP1R15A;DLC1;MAGI2
regulation of cellular catabolic process (GO:0031329)	1965-04-01	0.013527449137082493	0.41152014914106294	4619777895293490	1.98791e+16	DRAM1;LRRK2;DDIT3;RRAGD
regulation of mitotic cell cycle spindle assembly checkpoint (GO:0090266)	2013-02-01	0.014040597423148438	0.41152014914106294	1275056615981880	5439139483061330	CCNB1;MAD2L1
semaphorin-plexin signaling pathway involved in neuron projection guidance (GO:1902285)	2013-02-01	0.014040597423148438	0.41152014914106294	1275056615981880	5439139483061330	SEMA3A;PLXNB1
negative regulation of endoplasmic reticulum unfolded protein response (GO:1900102)	2013-02-01	0.014040597423148438	0.41152014914106294	1275056615981880	5439139483061330	PPP1R15A;DNAJB9
positive regulation of calcineurin-mediated signaling (GO:0106058)	2013-02-01	0.014040597423148438	0.41152014914106294	1275056615981880	5439139483061330	AKAP6;LMCD1
positive regulation of calcineurin-NFAT signaling cascade (GO:0070886)	2013-02-01	0.014040597423148438	0.41152014914106294	1275056615981880	5439139483061330	AKAP6;LMCD1
centromere complex assembly (GO:0034508)	1937-03-01	0.015276476502146313	0.41152014914106294	6202626050420160	2.59359e+16	CENPU;CENPH;CENPQ
regulation of microtubule cytoskeleton organization (GO:0070507)	1937-03-01	0.015276476502146313	0.41152014914106294	6202626050420160	2.59359e+16	PRKAA2;EFNA5;SKA3
positive regulation of calcium ion transport (GO:0051928)	1937-03-01	0.015276476502146313	0.41152014914106294	6202626050420160	2.59359e+16	CCR1;CCL5;ANK2
regulation of insulin secretion (GO:0050796)	5/104	0.016182608658530752	0.41152014914106294	3564057844633380	1469752643803060	KCNJ11;CCL5;SLC2A1;NR1H4;EFNA5
renal absorption (GO:0070293)	2014-02-01	0.016229210266549207	0.41152014914106294	1.16874e+16	4816321061430230	HAS2;KLHL3
negative regulation of bone mineralization (GO:0030502)	2014-02-01	0.016229210266549207	0.41152014914106294	1.16874e+16	4816321061430230	CCR1;SRGN
positive regulation of regulatory T cell differentiation (GO:0045591)	2014-02-01	0.016229210266549207	0.41152014914106294	1.16874e+16	4816321061430230	DUSP10;BCL6
positive regulation of T-helper cell differentiation (GO:0045624)	2014-02-01	0.016229210266549207	0.41152014914106294	1.16874e+16	4816321061430230	NFKBIZ;IL18
regulation of cell communication (GO:0010646)	1938-03-01	0.01641584549612465	0.41152014914106294	6025102040816320	2.47602e+16	UGCG;SCG5;ANK2
response to cAMP (GO:0051591)	1938-03-01	0.01641584549612465	0.41152014914106294	6025102040816320	2.47602e+16	AQP9;AKAP6;ZFP36L1
negative regulation of cell migration (GO:0030336)	6/144	0.01676563548093102	0.41152014914106294	3073143933448430	1.25643e+16	DUSP10;DLC1;MAGI2;TP53INP1;CYP1B1;SLIT2
positive regulation of cellular metabolic process (GO:0031325)	5/105	0.016801437856430422	0.41152014914106294	3.52824e+16	1.44174e+16	CCNB1;UHRF1;CCL5;MAGI2;INHBA
apoptotic process (GO:0006915)	8/231	0.017393526292784324	0.4202652028580861	2543041174072560	1.03035e+16	PPP1R15A;DLC1;CXCR4;CAPN3;MAL;BMF;EFNA5;BBC3
ganglioside biosynthetic process (GO:0001574)	2015-02-01	0.018553040232361765	0.4252927684033697	1.07878e+16	4.30125e+16	ST8SIA4;B4GALT5
integrated stress response signaling (GO:0140467)	2015-02-01	0.018553040232361765	0.4252927684033697	1.07878e+16	4.30125e+16	DDIT3;HERPUD1
negative regulation of endoplasmic reticulum stress-induced intrinsic apoptotic signaling pathway (GO:1902236)	2015-02-01	0.018553040232361765	0.4252927684033697	1.07878e+16	4.30125e+16	LRRK2;HERPUD1
negative regulation of ubiquitin-protein transferase activity (GO:0051444)	2015-02-01	0.018553040232361765	0.4252927684033697	1.07878e+16	4.30125e+16	FBXO5;MAD2L1
positive regulation of intrinsic apoptotic signaling pathway (GO:2001244)	1940-03-01	0.018834006436220914	0.4262683988349746	5698841698841690	2.26363e+16	DDIT3;BMF;BBC3
response to endoplasmic reticulum stress (GO:0034976)	5/110	0.020131226123767443	0.43335627913371877	3.35937e+16	1.312e+16	PPP1R15A;DDIT3;DNAJB9;BBC3;HERPUD1
regulation of activin receptor signaling pathway (GO:0032925)	2016-02-01	0.021007850680747297	0.43335627913371877	1001677681748850	3.86934e+16	FST;MAGI2
response to organophosphorus (GO:0046683)	2016-02-01	0.021007850680747297	0.43335627913371877	1001677681748850	3.86934e+16	KCNJ11;TYMS
axonogenesis (GO:0007409)	8/240	0.021321715615901616	0.43335627913371877	2.44326e+16	94017365790466	NRXN1;SEMA3A;CXCR4;VLDLR;GAB2;SLIT2;EFNA5;B4GALT5
cellular response to glucose starvation (GO:0042149)	1943-03-01	0.022811301025923606	0.43335627913371877	5270625	1.99256e+16	SZT2;PRKAA2;CPEB4
regulation of cellular response to growth factor stimulus (GO:0090287)	2017-02-01	0.023589497046533712	0.43335627913371877	9348517200474490	3.50285e+16	FST;SLIT2
positive regulation of cardiac muscle tissue growth (GO:0055023)	2017-02-01	0.023589497046533712	0.43335627913371877	9348517200474490	3.50285e+16	PIM1;AKAP6
positive regulation of smooth muscle cell migration (GO:0014911)	2017-02-01	0.023589497046533712	0.43335627913371877	9348517200474490	3.50285e+16	ADAMTS1;CCL5
regulation of cell population proliferation (GO:0042127)	18/764	0.024523049116786474	0.43335627913371877	1727340786079210	6405224612143730	KDM4C;UHRF1;MAGI2;CDCA7;VEGFC;LAMC2;GAB2;PROX1;INHBA;ZFP36L1;KITLG;BCL6;ADAMTS1;DLC1;TP53INP1;CYP1B1;HAS2;FBXO5
negative regulation of NF-kappaB transcription factor activity (GO:0032088)	1979-04-01	0.02578403603818339	0.43335627913371877	3754743130227000	1.37348e+16	DDIT3;NLRP2;CYP1B1;MTURN
regulation of B cell differentiation (GO:0045577)	2018-02-01	0.026293925114230197	0.43335627913371877	8763790035587180	3.18863e+16	INHBA;ZFP36L1
cell migration involved in sprouting angiogenesis (GO:0002042)	2018-02-01	0.026293925114230197	0.43335627913371877	8763790035587180	3.18863e+16	NR4A1;SLIT2
cellular response to glucocorticoid stimulus (GO:0071385)	2018-02-01	0.026293925114230197	0.43335627913371877	8763790035587180	3.18863e+16	KLF9;ZFP36L1
positive regulation of phosphoprotein phosphatase activity (GO:0032516)	2018-02-01	0.026293925114230197	0.43335627913371877	8763790035587180	3.18863e+16	PPP1R15A;MAGI2
positive regulation of smooth muscle cell proliferation (GO:0048661)	1946-03-01	0.027209213025469147	0.43335627913371877	4902159468438530	1.76684e+16	ADAMTS1;CCL5;IL18
negative regulation of protein modification process (GO:0031400)	1981-04-01	0.027939868655297073	0.43335627913371877	3656844947167520	1.30831e+16	PPP1R15A;PRKAA2;LRRK2;SLIT2
regulation of cyclin-dependent protein serine/threonine kinase activity (GO:0000079)	1982-04-01	0.029056872495720386	0.43335627913371877	3.60978e+16	1.27732e+16	CCNB1;CCNE2;PROX1;CDC25A
epoxygenase P450 pathway (GO:0019373)	2019-02-01	0.02911716928226251	0.43335627913371877	8247854301863090	2.91679e+16	CYP2A13;CYP1B1
establishment of skin barrier (GO:0061436)	2019-02-01	0.02911716928226251	0.43335627913371877	8247854301863090	2.91679e+16	UGCG;ALOXE3
fatty acid transmembrane transport (GO:1902001)	2019-02-01	0.02911716928226251	0.43335627913371877	8247854301863090	2.91679e+16	PRKAA2;SLC2A1
regulation of water loss via skin (GO:0033561)	2019-02-01	0.02911716928226251	0.43335627913371877	8247854301863090	2.91679e+16	UGCG;ALOXE3
N-glycan processing (GO:0006491)	2019-02-01	0.02911716928226251	0.43335627913371877	8247854301863090	2.91679e+16	ST8SIA4;GANC
positive regulation of monocyte chemotaxis (GO:0090026)	2019-02-01	0.02911716928226251	0.43335627913371877	8247854301863090	2.91679e+16	CCR1;CCL5
myelination (GO:0042552)	1948-03-01	0.03037409320156491	0.43335627913371877	4683809523809520	1636600438772170	CXCR4;MAL;B4GALT5
negative regulation of mitotic cell cycle (GO:0045930)	1948-03-01	0.03037409320156491	0.43335627913371877	4683809523809520	1636600438772170	BCL6;ZFP36L1;MAD2L1
regulation of anatomical structure morphogenesis (GO:0022603)	5/123	0.0307212592733168	0.43335627913371877	298728813559322	1.04041e+16	BCL6;LRRK2;HECW1;EFNA5;TANC2
regulation of cellular localization (GO:0060341)	1949-03-01	0.03202605477160907	0.43335627913371877	4581754658385090	1.57668e+16	LRRK2;NR1H4;EFNA5
regulation of smooth muscle cell proliferation (GO:0048660)	1949-03-01	0.03202605477160907	0.43335627913371877	4581754658385090	1.57668e+16	CCL5;OGN;IL18
response to unfolded protein (GO:0006986)	1949-03-01	0.03202605477160907	0.43335627913371877	4581754658385090	1.57668e+16	DDIT3;HSPE1;HERPUD1
regulation of protein kinase A signaling (GO:0010738)	2020-02-01	0.032055350891531005	0.43335627913371877	778924476077501	2.67973e+16	LRRK2;AKAP6
regulation of smooth muscle cell migration (GO:0014910)	2020-02-01	0.032055350891531005	0.43335627913371877	778924476077501	2.67973e+16	CCL5;SLIT2
lipopolysaccharide-mediated signaling pathway (GO:0031663)	2020-02-01	0.032055350891531005	0.43335627913371877	778924476077501	2.67973e+16	CCL5;IL18
nucleobase-containing compound biosynthetic process (GO:0034654)	2020-02-01	0.032055350891531005	0.43335627913371877	778924476077501	2.67973e+16	TYMS;DCK
positive regulation of ion transport (GO:0043270)	1950-03-01	0.03372414195485604	0.43335627913371877	448404255319149	1.51988e+16	CCR1;CCL5;ANK2
regulation of interferon-gamma production (GO:0032649)	1986-04-01	0.03378739208217245	0.43335627913371877	3.43299e+16	1.16298e+16	DDIT3;IL18;NR1H4;INHBA
anterior/posterior axis specification (GO:0009948)	2021-02-01	0.035104676589706944	0.43335627913371877	7378909908222510	2.47151e+16	CDX4;DDIT3
regulation of cholesterol metabolic process (GO:0090181)	2021-02-01	0.035104676589706944	0.43335627913371877	7378909908222510	2.47151e+16	NR1H4;FMO5
regulation of ubiquitin protein ligase activity (GO:1904666)	2021-02-01	0.035104676589706944	0.43335627913371877	7378909908222510	2.47151e+16	FBXO5;MAD2L1
sensory perception of pain (GO:0019233)	2021-02-01	0.035104676589706944	0.43335627913371877	7378909908222510	2.47151e+16	OPRK1;ALOXE3
positive regulation of glycolytic process (GO:0045821)	2021-02-01	0.035104676589706944	0.43335627913371877	7378909908222510	2.47151e+16	PRKAA2;SLC4A4
positive regulation of phosphatase activity (GO:0010922)	2021-02-01	0.035104676589706944	0.43335627913371877	7378909908222510	2.47151e+16	PPP1R15A;MAGI2
positive regulation of purine nucleotide metabolic process (GO:1900544)	2021-02-01	0.035104676589706944	0.43335627913371877	7378909908222510	2.47151e+16	PRKAA2;SLC4A4
sensory perception (GO:0007600)	1951-03-01	0.03546815713133415	0.43335627913371877	4390401785714280	1.46601e+16	OR1E2;OPRK1;ALOXE3
regulation of release of sequestered calcium ion into cytosol (GO:0051279)	1952-03-01	0.037257879036648206	0.43335627913371877	4300583090379000	1.41485e+16	CAPN3;ANK2;AKAP6
central nervous system development (GO:0007417)	8/268	0.0374912307738483	0.43335627913371877	2177006993006990	7148525136171160	ARNT2;SZT2;SLC2A1;CXCR4;MAL;PROX1;VAX2;ADGRL2
cellular response to osmotic stress (GO:0071470)	2022-02-01	0.038261436683532095	0.43335627913371877	7009608540925260	2287454503022440	CAPN3;ZFP36L1
membrane lipid metabolic process (GO:0006643)	2022-02-01	0.038261436683532095	0.43335627913371877	7009608540925260	2287454503022440	CYP1B1;ALOXE3
negative regulation of biomineral tissue development (GO:0070168)	2022-02-01	0.038261436683532095	0.43335627913371877	7009608540925260	2287454503022440	CCR1;SRGN
negative regulation of mitotic metaphase/anaphase transition (GO:0045841)	2022-02-01	0.038261436683532095	0.43335627913371877	7009608540925260	2287454503022440	FBXO5;MAD2L1
peptidyl-threonine dephosphorylation (GO:0035970)	2022-02-01	0.038261436683532095	0.43335627913371877	7009608540925260	2287454503022440	DUSP10;PPM1E
positive regulation of calcium ion transmembrane transporter activity (GO:1901021)	2022-02-01	0.038261436683532095	0.43335627913371877	7009608540925260	2287454503022440	AKAP6;ANK2
regulation of DNA replication (GO:0006275)	1953-03-01	0.03909306373604815	0.43335627913371877	4214357142857140	1366214608081480	PCNA;FBXO5;ESCO2
regulation of cell adhesion (GO:0030155)	5/133	0.04087440825961068	0.43335627913371877	2.7525e+16	8800437320270200	CCL5;IL18;CXCR4;PLXNB1;EFNA5
regulation of cyclin-dependent protein kinase activity (GO:1904029)	1954-03-01	0.04097344556441518	0.43335627913371877	4131512605042010	1.31995e+16	CCNB1;CCNE2;CDC25A
positive regulation of leukocyte chemotaxis (GO:0002690)	1954-03-01	0.04097344556441518	0.43335627913371877	4131512605042010	1.31995e+16	CCR1;CCL5;VEGFC
blood vessel endothelial cell migration (GO:0043534)	2023-02-01	0.04152200355225773	0.43335627913371877	6.67548e+16	2123824777513420	NR4A1;SLIT2
regulation of mononuclear cell migration (GO:0071675)	2023-02-01	0.04152200355225773	0.43335627913371877	6.67548e+16	2123824777513420	CCL5;SLIT2
regulation of neural precursor cell proliferation (GO:2000177)	2023-02-01	0.04152200355225773	0.43335627913371877	6.67548e+16	2123824777513420	LRRK2;PROX1
regulation of release of sequestered calcium ion into cytosol by sarcoplasmic reticulum (GO:0010880)	2023-02-01	0.04152200355225773	0.43335627913371877	6.67548e+16	2123824777513420	AKAP6;ANK2
regulation of steroid metabolic process (GO:0019218)	2023-02-01	0.04152200355225773	0.43335627913371877	6.67548e+16	2123824777513420	NR1H4;FMO5
hyaluronan metabolic process (GO:0030212)	2023-02-01	0.04152200355225773	0.43335627913371877	6.67548e+16	2123824777513420	HAS2;HMMR
nucleotide metabolic process (GO:0009117)	2023-02-01	0.04152200355225773	0.43335627913371877	6.67548e+16	2123824777513420	RNASEH2B;DCK
positive regulation of interleukin-17 production (GO:0032740)	2023-02-01	0.04152200355225773	0.43335627913371877	6.67548e+16	2123824777513420	IL18;NR1H4
regulation of endothelial cell proliferation (GO:0001936)	1992-04-01	0.04167645627136399	0.43335627913371877	3197947214076240	1.01625e+16	AIMP1;NR4A1;VEGFC;PROX1
cellular response to fibroblast growth factor stimulus (GO:0044344)	1992-04-01	0.04167645627136399	0.43335627913371877	3197947214076240	1.01625e+16	NR4A1;FLRT3;CCL5;ZFP36L1
cellular response to cytokine stimulus (GO:0071345)	12/482	0.04240898261615104	0.43335627913371877	1.81333e+16	5.73084e+16	CCR1;BCL6;CCL5;IL18;LCN2;PIM1;CXCR4;HAS2;AKAP6;GAB2;FOS;ZFP36L1
glycoprotein metabolic process (GO:0009100)	1955-03-01	0.04289873808948297	0.43335627913371877	4051854395604390	1.27589e+16	ST8SIA4;GANC;B4GALT5
regulation of epithelial cell proliferation (GO:0050678)	1993-04-01	0.04308418094285909	0.43335627913371877	3.16185e+16	9942764551573520	NR4A1;DUSP10;UHRF1;ZFP36L1
negative regulation of cell population proliferation (GO:0008285)	10/379	0.04412537576503479	0.43335627913371877	1.92064e+16	5993795264428700	DUSP10;ADAMTS1;DLC1;OGN;MAGI2;TP53INP1;CYP1B1;PLXNB1;PROX1;INHBA
blood vessel morphogenesis (GO:0048514)	1956-03-01	0.04486863498396316	0.43335627913371877	3.9752e+16	1.23391e+16	CYP1B1;HAS2;PROX1
DNA damage response, signal transduction by p53 class mediator resulting in cell cycle arrest (GO:0006977)	1956-03-01	0.04486863498396316	0.43335627913371877	3.9752e+16	1.23391e+16	CCNB1;PCNA;E2F8
regulation of keratinocyte proliferation (GO:0010837)	2024-02-01	0.04488283009693153	0.43335627913371877	6371724361048200	1.97759e+16	KLF9;ZFP36L1
establishment of mitotic spindle orientation (GO:0000132)	2024-02-01	0.04488283009693153	0.43335627913371877	6371724361048200	1.97759e+16	SPDL1;MAD2L1
negative regulation of ossification (GO:0030279)	2024-02-01	0.04488283009693153	0.43335627913371877	6371724361048200	1.97759e+16	CCR1;SRGN
phospholipid catabolic process (GO:0009395)	2024-02-01	0.04488283009693153	0.43335627913371877	6371724361048200	1.97759e+16	GPCPD1;SMPDL3A
positive regulation of carbohydrate metabolic process (GO:0045913)	2024-02-01	0.04488283009693153	0.43335627913371877	6371724361048200	1.97759e+16	PRKAA2;SLC4A4
protein kinase B signaling (GO:0043491)	2024-02-01	0.04488283009693153	0.43335627913371877	6371724361048200	1.97759e+16	CCL5;ZFP36L1
regulation of autophagy (GO:0010506)	7/231	0.04665523099507198	0.43335627913371877	2207087862318840	6764658582355090	PRKAA2;DRAM1;DDIT3;LRRK2;RRAGD;TP53INP1;BMF
arachidonic acid metabolic process (GO:0019369)	1957-03-01	0.04688281091035263	0.43335627913371877	3901388888888880	1.19387e+16	CYP2A13;CYP1B1;ALOXE3
negative regulation of response to endoplasmic reticulum stress (GO:1903573)	2025-02-01	0.048340448179552443	0.43335627913371877	6094383413275560	1846285308292290	LRRK2;HERPUD1
positive regulation of release of cytochrome c from mitochondria (GO:0090200)	2025-02-01	0.048340448179552443	0.43335627913371877	6094383413275560	1846285308292290	BMF;BBC3
regulation of calcium ion transport (GO:0051924)	1958-03-01	0.04894092238614698	0.43335627913371877	3.83026e+16	1.15564e+16	CCR1;CCL5;ANK2
positive regulation of apoptotic signaling pathway (GO:2001235)	1959-03-01	0.051042608605880176	0.43335627913371877	3761670918367340	1.11913e+16	DDIT3;BMF;BBC3
regulation of mitotic metaphase/anaphase transition (GO:0030071)	2026-02-01	0.05189146711934376	0.43335627913371877	5840154211150650	1.72787e+16	CCNB1;FBXO5
regulation of regulatory T cell differentiation (GO:0045589)	2026-02-01	0.05189146711934376	0.43335627913371877	5840154211150650	1.72787e+16	DUSP10;BCL6
response to UV (GO:0009411)	1999-04-01	0.05208687009171011	0.43335627913371877	2961252593850210	8750034649100050	PCNA;USP1;BMF;CDC25A
response to glucocorticoid (GO:0051384)	2027-02-01	0.05553257222475463	0.43335627913371877	5606263345195720	1.62065e+16	SLIT2;ZFP36L1
modulation of excitatory postsynaptic potential (GO:0098815)	2027-02-01	0.05553257222475463	0.43335627913371877	5606263345195720	1.62065e+16	LRRK2;NRXN1
negative regulation of plasma membrane bounded cell projection assembly (GO:0120033)	2027-02-01	0.05553257222475463	0.43335627913371877	5606263345195720	1.62065e+16	ODF2L;SLIT2
nucleobase-containing small molecule interconversion (GO:0015949)	2027-02-01	0.05553257222475463	0.43335627913371877	5606263345195720	1.62065e+16	RRM2;TYMS
positive regulation of striated muscle cell differentiation (GO:0051155)	2027-02-01	0.05553257222475463	0.43335627913371877	5606263345195720	1.62065e+16	AKAP6;PROX1
calcium-mediated signaling (GO:0019722)	4/102	0.056943951970895634	0.43335627913371877	2.87016e+16	8224991415960680	CCR1;LRRK2;CXCR4;ANK2
receptor clustering (GO:0043113)	2028-02-01	0.059260523304362475	0.43335627913371877	5390364084314260	1.52322e+16	NRXN1;MAGI2
regulation of calcineurin-NFAT signaling cascade (GO:0070884)	2028-02-01	0.059260523304362475	0.43335627913371877	5390364084314260	1.52322e+16	AKAP6;LMCD1
carbohydrate derivative biosynthetic process (GO:1901137)	2028-02-01	0.059260523304362475	0.43335627913371877	5390364084314260	1.52322e+16	RRM2;B4GALT5
cellular response to acid chemical (GO:0071229)	2028-02-01	0.059260523304362475	0.43335627913371877	5390364084314260	1.52322e+16	RRAGD;CPEB4
regulation of insulin secretion involved in cellular response to glucose stimulus (GO:0061178)	2028-02-01	0.059260523304362475	0.43335627913371877	5390364084314260	1.52322e+16	NR1H4;EFNA5
regulation of postsynapse organization (GO:0099175)	2028-02-01	0.059260523304362475	0.43335627913371877	5390364084314260	1.52322e+16	LRRK2;TANC2
regulation of small molecule metabolic process (GO:0062012)	2028-02-01	0.059260523304362475	0.43335627913371877	5390364084314260	1.52322e+16	NR1H4;FMO5
response to ketone (GO:1901654)	2028-02-01	0.059260523304362475	0.43335627913371877	5390364084314260	1.52322e+16	CATSPER2;SLIT2
keratan sulfate biosynthetic process (GO:0018146)	2028-02-01	0.059260523304362475	0.43335627913371877	5390364084314260	1.52322e+16	OGN;B4GALT5
ventricular septum morphogenesis (GO:0060412)	2028-02-01	0.059260523304362475	0.43335627913371877	5390364084314260	1.52322e+16	SLIT2;PROX1
cell cycle G1/S phase transition (GO:0044843)	1963-03-01	0.05987732305364848	0.43335627913371877	3.51018e+16	9882758324155870	CCNE2;INHBA;CDC25A
negative regulation of cell cycle process (GO:0010948)	1964-03-01	0.06219091983790877	0.43335627913371877	3.45246e+16	9589364674383400	RRM2;FBXO5;E2F8
plasma membrane organization (GO:0007009)	1964-03-01	0.06219091983790877	0.43335627913371877	3.45246e+16	9589364674383400	UGCG;CXCR4;ANK2
negative regulation of intracellular signal transduction (GO:1902532)	6/198	0.06293929926587256	0.43335627913371877	2.20273e+16	6091836390809070	PRKAA2;DDIT3;MAGI2;NR1H4;SLIT2;HERPUD1
establishment of mitotic spindle localization (GO:0040001)	2029-02-01	0.06307215325124103	0.43335627913371877	5190457361275860	1.43437e+16	SPDL1;MAD2L1
mismatch repair (GO:0006298)	2029-02-01	0.06307215325124103	0.43335627913371877	5190457361275860	1.43437e+16	PCNA;MSH4
chemical homeostasis (GO:0048878)	1965-03-01	0.06454560638976066	0.43335627913371877	3396601382488470	9307989464952540	AQP9;KLHL3;SLC4A4
mitotic G1 DNA damage checkpoint signaling (GO:0031571)	1965-03-01	0.06454560638976066	0.43335627913371877	3396601382488470	9307989464952540	CCNB1;PCNA;E2F8
cellular response to nutrient levels (GO:0031669)	1966-03-01	0.06694092200693427	0.43335627913371877	3342517006802720	9037981511750140	PRKAA2;LRRK2;RRAGD
establishment of spindle orientation (GO:0051294)	1930-02-01	0.06696436665604794	0.43335627913371877	5004829689883070	1.3531e+16	SPDL1;MAD2L1
estrogen metabolic process (GO:0008210)	1930-02-01	0.06696436665604794	0.43335627913371877	5004829689883070	1.3531e+16	HSD17B14;CYP1B1
ion homeostasis (GO:0050801)	1930-02-01	0.06696436665604794	0.43335627913371877	5004829689883070	1.3531e+16	KLHL3;SLC4A4
amine transport (GO:0015837)	2021-05-01	0.06878232009688656	0.43335627913371877	1.74761e+16	4678007694714770	AQP9
pyrimidine deoxyribonucleotide biosynthetic process (GO:0009221)	2021-05-01	0.06878232009688656	0.43335627913371877	1.74761e+16	4678007694714770	TYMS
pyrimidine nucleotide metabolic process (GO:0006220)	2021-05-01	0.06878232009688656	0.43335627913371877	1.74761e+16	4678007694714770	DCK
reelin-mediated signaling pathway (GO:0038026)	2021-05-01	0.06878232009688656	0.43335627913371877	1.74761e+16	4678007694714770	VLDLR
atrial cardiac muscle tissue morphogenesis (GO:0055009)	2021-05-01	0.06878232009688656	0.43335627913371877	1.74761e+16	4678007694714770	PROX1
regulation of cell maturation (GO:1903429)	2021-05-01	0.06878232009688656	0.43335627913371877	1.74761e+16	4678007694714770	LRRK2
regulation of DNA topoisomerase (ATP-hydrolyzing) activity (GO:2000371)	2021-05-01	0.06878232009688656	0.43335627913371877	1.74761e+16	4678007694714770	UHRF1
cellular response to heparin (GO:0071504)	2021-05-01	0.06878232009688656	0.43335627913371877	1.74761e+16	4678007694714770	SLIT2
regulation of germinal center formation (GO:0002634)	2021-05-01	0.06878232009688656	0.43335627913371877	1.74761e+16	4678007694714770	BCL6
regulation of heart growth (GO:0060420)	2021-05-01	0.06878232009688656	0.43335627913371877	1.74761e+16	4678007694714770	PROX1
cellular response to vitamin D (GO:0071305)	2021-05-01	0.06878232009688656	0.43335627913371877	1.74761e+16	4678007694714770	PIM1
cerebellar granule cell differentiation (GO:0021707)	2021-05-01	0.06878232009688656	0.43335627913371877	1.74761e+16	4678007694714770	PROX1
chemokine (C-X-C motif) ligand 12 signaling pathway (GO:0038146)	2021-05-01	0.06878232009688656	0.43335627913371877	1.74761e+16	4678007694714770	CXCR4
deoxyribonucleotide metabolic process (GO:0009262)	2021-05-01	0.06878232009688656	0.43335627913371877	1.74761e+16	4678007694714770	RRM2
regulation of morphogenesis of a branching structure (GO:0060688)	2021-05-01	0.06878232009688656	0.43335627913371877	1.74761e+16	4678007694714770	LRRK2
disaccharide biosynthetic process (GO:0046351)	2021-05-01	0.06878232009688656	0.43335627913371877	1.74761e+16	4678007694714770	SLC2A1
regulation of NK T cell proliferation (GO:0051140)	2021-05-01	0.06878232009688656	0.43335627913371877	1.74761e+16	4678007694714770	IL18
regulation of retinal ganglion cell axon guidance (GO:0090259)	2021-05-01	0.06878232009688656	0.43335627913371877	1.74761e+16	4678007694714770	SLIT2
regulation of T-helper 1 cell cytokine production (GO:2000554)	2021-05-01	0.06878232009688656	0.43335627913371877	1.74761e+16	4678007694714770	IL18
G protein-coupled opioid receptor signaling pathway (GO:0038003)	2021-05-01	0.06878232009688656	0.43335627913371877	1.74761e+16	4678007694714770	OPRK1
glucose import across plasma membrane (GO:0098708)	2021-05-01	0.06878232009688656	0.43335627913371877	1.74761e+16	4678007694714770	SLC2A1
glucosylceramide metabolic process (GO:0006678)	2021-05-01	0.06878232009688656	0.43335627913371877	1.74761e+16	4678007694714770	UGCG
response to denervation involved in regulation of muscle adaptation (GO:0014894)	2021-05-01	0.06878232009688656	0.43335627913371877	1.74761e+16	4678007694714770	FBXO32
hemoglobin metabolic process (GO:0020027)	2021-05-01	0.06878232009688656	0.43335627913371877	1.74761e+16	4678007694714770	INHBA
histone citrullination (GO:0036414)	2021-05-01	0.06878232009688656	0.43335627913371877	1.74761e+16	4678007694714770	PADI1
ribose phosphate metabolic process (GO:0019693)	2021-05-01	0.06878232009688656	0.43335627913371877	1.74761e+16	4678007694714770	RNASEH2B
Roundabout signaling pathway (GO:0035385)	2021-05-01	0.06878232009688656	0.43335627913371877	1.74761e+16	4678007694714770	SLIT2
SA node cell to atrial cardiac muscle cell signaling (GO:0086018)	2021-05-01	0.06878232009688656	0.43335627913371877	1.74761e+16	4678007694714770	ANK2
intracellular distribution of mitochondria (GO:0048312)	2021-05-01	0.06878232009688656	0.43335627913371877	1.74761e+16	4678007694714770	LRRK2
kidney morphogenesis (GO:0060993)	2021-05-01	0.06878232009688656	0.43335627913371877	1.74761e+16	4678007694714770	LRRK2
meiotic mismatch repair (GO:0000710)	2021-05-01	0.06878232009688656	0.43335627913371877	1.74761e+16	4678007694714770	MSH4
membrane depolarization during SA node cell action potential (GO:0086046)	2021-05-01	0.06878232009688656	0.43335627913371877	1.74761e+16	4678007694714770	ANK2
membrane raft distribution (GO:0031580)	2021-05-01	0.06878232009688656	0.43335627913371877	1.74761e+16	4678007694714770	MAL
trophoblast giant cell differentiation (GO:0060707)	2021-05-01	0.06878232009688656	0.43335627913371877	1.74761e+16	4678007694714770	E2F8
vitamin D3 metabolic process (GO:0070640)	2021-05-01	0.06878232009688656	0.43335627913371877	1.74761e+16	4678007694714770	CYP27A1
negative regulation of B cell differentiation (GO:0045578)	2021-05-01	0.06878232009688656	0.43335627913371877	1.74761e+16	4678007694714770	INHBA
negative regulation of CREB transcription factor activity (GO:0032792)	2021-05-01	0.06878232009688656	0.43335627913371877	1.74761e+16	4678007694714770	DDIT3
negative regulation of gonadotropin secretion (GO:0032277)	2021-05-01	0.06878232009688656	0.43335627913371877	1.74761e+16	4678007694714770	INHBA
negative regulation of IRE1-mediated unfolded protein response (GO:1903895)	2021-05-01	0.06878232009688656	0.43335627913371877	1.74761e+16	4678007694714770	DNAJB9
negative regulation of macrophage differentiation (GO:0045650)	2021-05-01	0.06878232009688656	0.43335627913371877	1.74761e+16	4678007694714770	INHBA
negative regulation of PERK-mediated unfolded protein response (GO:1903898)	2021-05-01	0.06878232009688656	0.43335627913371877	1.74761e+16	4678007694714770	PPP1R15A
negative regulation of RNA polymerase II regulatory region sequence-specific DNA binding (GO:1903026)	2021-05-01	0.06878232009688656	0.43335627913371877	1.74761e+16	4678007694714770	DDIT3
negative regulation of tubulin deacetylation (GO:1904428)	2021-05-01	0.06878232009688656	0.43335627913371877	1.74761e+16	4678007694714770	PRKAA2
nucleoside triphosphate catabolic process (GO:0009143)	2021-05-01	0.06878232009688656	0.43335627913371877	1.74761e+16	4678007694714770	SMPDL3A
p38MAPK cascade (GO:0038066)	2021-05-01	0.06878232009688656	0.43335627913371877	1.74761e+16	4678007694714770	ZFP36L1
pentose catabolic process (GO:0019323)	2021-05-01	0.06878232009688656	0.43335627913371877	1.74761e+16	4678007694714770	DHDH
peptidyl-lysine oxidation (GO:0018057)	2021-05-01	0.06878232009688656	0.43335627913371877	1.74761e+16	4678007694714770	LOXL4
positive regulation of attachment of spindle microtubules to kinetochore (GO:0051987)	2021-05-01	0.06878232009688656	0.43335627913371877	1.74761e+16	4678007694714770	CCNB1
positive regulation of cell proliferation involved in heart morphogenesis (GO:2000138)	2021-05-01	0.06878232009688656	0.43335627913371877	1.74761e+16	4678007694714770	PIM1
positive regulation of deoxyribonuclease activity (GO:0032077)	2021-05-01	0.06878232009688656	0.43335627913371877	1.74761e+16	4678007694714770	PCNA
positive regulation of DNA topoisomerase (ATP-hydrolyzing) activity (GO:2000373)	2021-05-01	0.06878232009688656	0.43335627913371877	1.74761e+16	4678007694714770	UHRF1
positive regulation of dopamine receptor signaling pathway (GO:0060161)	2021-05-01	0.06878232009688656	0.43335627913371877	1.74761e+16	4678007694714770	LRRK2
positive regulation of mast cell activation involved in immune response (GO:0033008)	2021-05-01	0.06878232009688656	0.43335627913371877	1.74761e+16	4678007694714770	GAB2
positive regulation of mast cell chemotaxis (GO:0060754)	2021-05-01	0.06878232009688656	0.43335627913371877	1.74761e+16	4678007694714770	VEGFC
positive regulation of natural killer cell chemotaxis (GO:2000503)	2021-05-01	0.06878232009688656	0.43335627913371877	1.74761e+16	4678007694714770	CCL5
positive regulation of natural killer cell proliferation (GO:0032819)	2021-05-01	0.06878232009688656	0.43335627913371877	1.74761e+16	4678007694714770	IL18
positive regulation of T-helper 1 cell cytokine production (GO:2000556)	2021-05-01	0.06878232009688656	0.43335627913371877	1.74761e+16	4678007694714770	IL18
postsynaptic density protein 95 clustering (GO:0097119)	2021-05-01	0.06878232009688656	0.43335627913371877	1.74761e+16	4678007694714770	NRXN1
proline biosynthetic process (GO:0006561)	2021-05-01	0.06878232009688656	0.43335627913371877	1.74761e+16	4678007694714770	NOXRED1
protein citrullination (GO:0018101)	2021-05-01	0.06878232009688656	0.43335627913371877	1.74761e+16	4678007694714770	PADI1
protein de-ADP-ribosylation (GO:0051725)	2021-05-01	0.06878232009688656	0.43335627913371877	1.74761e+16	4678007694714770	MACROD2
triglyceride homeostasis (GO:0070328)	1931-02-01	0.07093413835605387	0.43335627913371877	4832003926862190	1.27855e+16	IL18;NR1H4
positive regulation of mononuclear cell migration (GO:0071677)	1931-02-01	0.07093413835605387	0.43335627913371877	4832003926862190	1.27855e+16	CCR1;CCL5
cellular response to growth factor stimulus (GO:0071363)	5/158	0.07423226938639405	0.43335627913371877	2299807213053080	5980778196390210	NR4A1;CCL5;MAGI2;HAS2;ZFP36L1
cellular response to starvation (GO:0009267)	5/158	0.07423226938639405	0.43335627913371877	2299807213053080	5980778196390210	SZT2;PRKAA2;LRRK2;RRAGD;CPEB4
cell chemotaxis (GO:0060326)	1969-03-01	0.07436586796459839	0.43335627913371877	3.1901e+16	8290291803973320	CCR1;NR4A1;CXCR4
synapse assembly (GO:0007416)	1969-03-01	0.07436586796459839	0.43335627913371877	3.1901e+16	8290291803973320	FLRT3;NRXN1;PLXNB1
regulation of cytoskeleton organization (GO:0051493)	4/112	0.07481441005624156	0.43335627913371877	2603079782291250	6749121477749700	PRKAA2;DLC1;PLXNB1;EFNA5
regulation of dendritic spine morphogenesis (GO:0061001)	1932-02-01	0.07497851219014086	0.43335627913371877	4670699881376030	1.20997e+16	LRRK2;TANC2
response to amino acid (GO:0043200)	1932-02-01	0.07497851219014086	0.43335627913371877	4670699881376030	1.20997e+16	RRAGD;CPEB4
hematopoietic progenitor cell differentiation (GO:0002244)	1932-02-01	0.07497851219014086	0.43335627913371877	4670699881376030	1.20997e+16	FST;INHBA
liver development (GO:0001889)	1932-02-01	0.07497851219014086	0.43335627913371877	4670699881376030	1.20997e+16	PROX1;E2F8
negative regulation of chemotaxis (GO:0050922)	1932-02-01	0.07497851219014086	0.43335627913371877	4670699881376030	1.20997e+16	SEMA3A;SLIT2
positive regulation of receptor signaling pathway via STAT (GO:1904894)	1932-02-01	0.07497851219014086	0.43335627913371877	4670699881376030	1.20997e+16	CCL5;CYP1B1
positive regulation of cell population proliferation (GO:0008284)	11/474	0.07514453682361659	0.43335627913371877	1.68176e+16	435296719287309	KITLG;KDM4C;CCL5;IL18;PIM1;VEGFC;HAS2;LAMC2;GAB2;PROX1;FBXO5
cellular response to light stimulus (GO:0071482)	1970-03-01	0.07691887286386993	0.43335627913371877	3.14232e+16	8060073906778980	PCNA;BMF;CDC25A
positive regulation of cellular component organization (GO:0051130)	4/114	0.07869180135722892	0.43335627913371877	2.55549e+16	6496609330694040	PPP1R15A;NRXN1;BMF;FNIP2
keratan sulfate metabolic process (GO:0042339)	1933-02-01	0.07909459953935363	0.43335627913371877	4519802548501890	1.14672e+16	OGN;B4GALT5
lytic vacuole organization (GO:0080171)	1933-02-01	0.07909459953935363	0.43335627913371877	4519802548501890	1.14672e+16	LRRK2;CLVS2
negative chemotaxis (GO:0050919)	1933-02-01	0.07909459953935363	0.43335627913371877	4519802548501890	1.14672e+16	SEMA3A;SLIT2
positive regulation of ATP metabolic process (GO:1903580)	1933-02-01	0.07909459953935363	0.43335627913371877	4519802548501890	1.14672e+16	PRKAA2;SLC4A4
positive regulation of receptor signaling pathway via JAK-STAT (GO:0046427)	1933-02-01	0.07909459953935363	0.43335627913371877	4519802548501890	1.14672e+16	CCL5;CYP1B1
positive regulation of protein metabolic process (GO:0051247)	4/115	0.08066750261853685	0.43335627913371877	2.53234e+16	6374958997141510	UHRF1;HECW1;IL18;INHBA
purine nucleobase transport (GO:0006863)	2021-06-01	0.08196232017950131	0.43335627913371877	1.39801e+16	3.49713e+16	AQP9
regulation of digestive system process (GO:0044058)	2021-06-01	0.08196232017950131	0.43335627913371877	1.39801e+16	3.49713e+16	OPRK1
regulation of glucagon secretion (GO:0070092)	2021-06-01	0.08196232017950131	0.43335627913371877	1.39801e+16	3.49713e+16	AIMP1
cellular triglyceride homeostasis (GO:0035356)	2021-06-01	0.08196232017950131	0.43335627913371877	1.39801e+16	3.49713e+16	NR1H4
chitin catabolic process (GO:0006032)	2021-06-01	0.08196232017950131	0.43335627913371877	1.39801e+16	3.49713e+16	OVGP1
chitin metabolic process (GO:0006030)	2021-06-01	0.08196232017950131	0.43335627913371877	1.39801e+16	3.49713e+16	OVGP1
regulation of keratinocyte apoptotic process (GO:1902172)	2021-06-01	0.08196232017950131	0.43335627913371877	1.39801e+16	3.49713e+16	ZFP36L1
coumarin metabolic process (GO:0009804)	2021-06-01	0.08196232017950131	0.43335627913371877	1.39801e+16	3.49713e+16	CYP2A13
regulation of mast cell chemotaxis (GO:0060753)	2021-06-01	0.08196232017950131	0.43335627913371877	1.39801e+16	3.49713e+16	VEGFC
regulation of mitotic sister chromatid segregation (GO:0033047)	2021-06-01	0.08196232017950131	0.43335627913371877	1.39801e+16	3.49713e+16	CCNB1
regulation of mitotic spindle checkpoint (GO:1903504)	2021-06-01	0.08196232017950131	0.43335627913371877	1.39801e+16	3.49713e+16	CCNB1
regulation of protein autoubiquitination (GO:1902498)	2021-06-01	0.08196232017950131	0.43335627913371877	1.39801e+16	3.49713e+16	LRRK2
regulation of retrograde transport, endosome to Golgi (GO:1905279)	2021-06-01	0.08196232017950131	0.43335627913371877	1.39801e+16	3.49713e+16	LRRK2
regulation of saliva secretion (GO:0046877)	2021-06-01	0.08196232017950131	0.43335627913371877	1.39801e+16	3.49713e+16	OPRK1
regulation of sarcomere organization (GO:0060297)	2021-06-01	0.08196232017950131	0.43335627913371877	1.39801e+16	3.49713e+16	PROX1
regulation of type B pancreatic cell proliferation (GO:0061469)	2021-06-01	0.08196232017950131	0.43335627913371877	1.39801e+16	3.49713e+16	NR4A1
regulation of very-low-density lipoprotein particle remodeling (GO:0010901)	2021-06-01	0.08196232017950131	0.43335627913371877	1.39801e+16	3.49713e+16	NR1H4
response to heparin (GO:0071503)	2021-06-01	0.08196232017950131	0.43335627913371877	1.39801e+16	3.49713e+16	SLIT2
hexose import across plasma membrane (GO:0140271)	2021-06-01	0.08196232017950131	0.43335627913371877	1.39801e+16	3.49713e+16	SLC2A1
response to manganese ion (GO:0010042)	2021-06-01	0.08196232017950131	0.43335627913371877	1.39801e+16	3.49713e+16	LRRK2
imitative learning (GO:0098596)	2021-06-01	0.08196232017950131	0.43335627913371877	1.39801e+16	3.49713e+16	NRXN1
skeletal muscle thin filament assembly (GO:0030240)	2021-06-01	0.08196232017950131	0.43335627913371877	1.39801e+16	3.49713e+16	PROX1
maintenance of DNA methylation (GO:0010216)	2021-06-01	0.08196232017950131	0.43335627913371877	1.39801e+16	3.49713e+16	UHRF1
T-tubule organization (GO:0033292)	2021-06-01	0.08196232017950131	0.43335627913371877	1.39801e+16	3.49713e+16	ANK2
telencephalon cell migration (GO:0022029)	2021-06-01	0.08196232017950131	0.43335627913371877	1.39801e+16	3.49713e+16	LRRK2
venous blood vessel morphogenesis (GO:0048845)	2021-06-01	0.08196232017950131	0.43335627913371877	1.39801e+16	3.49713e+16	PROX1
ventricular cardiac muscle cell development (GO:0055015)	2021-06-01	0.08196232017950131	0.43335627913371877	1.39801e+16	3.49713e+16	PROX1
vocal learning (GO:0042297)	2021-06-01	0.08196232017950131	0.43335627913371877	1.39801e+16	3.49713e+16	NRXN1
monoubiquitinated protein deubiquitination (GO:0035520)	2021-06-01	0.08196232017950131	0.43335627913371877	1.39801e+16	3.49713e+16	USP1
negative regulation of chemokine-mediated signaling pathway (GO:0070100)	2021-06-01	0.08196232017950131	0.43335627913371877	1.39801e+16	3.49713e+16	SLIT2
negative regulation of cytokinesis (GO:0032466)	2021-06-01	0.08196232017950131	0.43335627913371877	1.39801e+16	3.49713e+16	E2F8
negative regulation of erythrocyte differentiation (GO:0045647)	2021-06-01	0.08196232017950131	0.43335627913371877	1.39801e+16	3.49713e+16	ZFP36L1
negative regulation of establishment of protein localization to mitochondrion (GO:1903748)	2021-06-01	0.08196232017950131	0.43335627913371877	1.39801e+16	3.49713e+16	LRRK2
negative regulation of excitatory postsynaptic potential (GO:0090394)	2021-06-01	0.08196232017950131	0.43335627913371877	1.39801e+16	3.49713e+16	LRRK2
negative regulation of lamellipodium organization (GO:1902744)	2021-06-01	0.08196232017950131	0.43335627913371877	1.39801e+16	3.49713e+16	SLIT2
negative regulation of meiotic cell cycle (GO:0051447)	2021-06-01	0.08196232017950131	0.43335627913371877	1.39801e+16	3.49713e+16	FBXO5
negative regulation of monocyte chemotaxis (GO:0090027)	2021-06-01	0.08196232017950131	0.43335627913371877	1.39801e+16	3.49713e+16	SLIT2
peroxisome proliferator activated receptor signaling pathway (GO:0035357)	2021-06-01	0.08196232017950131	0.43335627913371877	1.39801e+16	3.49713e+16	ALOXE3
photoreceptor cell outer segment organization (GO:0035845)	2021-06-01	0.08196232017950131	0.43335627913371877	1.39801e+16	3.49713e+16	CDHR1
positive regulation of cell-cell adhesion mediated by integrin (GO:0033634)	2021-06-01	0.08196232017950131	0.43335627913371877	1.39801e+16	3.49713e+16	CCL5
positive regulation of endoplasmic reticulum stress-induced intrinsic apoptotic signaling pathway (GO:1902237)	2021-06-01	0.08196232017950131	0.43335627913371877	1.39801e+16	3.49713e+16	DDIT3
positive regulation of non-membrane spanning protein tyrosine kinase activity (GO:1903997)	2021-06-01	0.08196232017950131	0.43335627913371877	1.39801e+16	3.49713e+16	DOCK3
positive regulation of T-helper 2 cell differentiation (GO:0045630)	2021-06-01	0.08196232017950131	0.43335627913371877	1.39801e+16	3.49713e+16	IL18
postsynaptic density assembly (GO:0097107)	2021-06-01	0.08196232017950131	0.43335627913371877	1.39801e+16	3.49713e+16	NRXN1
protein insertion into mitochondrial membrane involved in apoptotic signaling pathway (GO:0001844)	2021-06-01	0.08196232017950131	0.43335627913371877	1.39801e+16	3.49713e+16	BMF
negative regulation of epithelial cell proliferation (GO:0050680)	1972-03-01	0.08213886027906081	0.43335627913371877	3.05093e+16	762532792139268	AIMP1;DUSP10;KLF9
cell-substrate junction assembly (GO:0007044)	1934-02-01	0.08327957810507926	0.43335627913371877	4378336298932380	1.08826e+16	DLC1;LAMC2
cellular response to amino acid stimulus (GO:0071230)	1934-02-01	0.08327957810507926	0.43335627913371877	4378336298932380	1.08826e+16	RRAGD;CPEB4
cellular response to vascular endothelial growth factor stimulus (GO:0035924)	1934-02-01	0.08327957810507926	0.43335627913371877	4378336298932380	1.08826e+16	NR4A1;VEGFC
positive regulation of calcium ion transport into cytosol (GO:0010524)	1934-02-01	0.08327957810507926	0.43335627913371877	4378336298932380	1.08826e+16	CAPN3;AKAP6
positive regulation of release of sequestered calcium ion into cytosol (GO:0051281)	1934-02-01	0.08327957810507926	0.43335627913371877	4378336298932380	1.08826e+16	CAPN3;AKAP6
proteasome-mediated ubiquitin-dependent protein catabolic process (GO:0043161)	8/321	0.08694416842071968	0.43335627913371877	1.80345e+16	4404908153467820	CCNB1;DDIT3;HECW1;DNAJB9;FBXO5;FBXL22;HERPUD1;MAD2L1
DNA damage response, signal transduction by p53 class mediator (GO:0030330)	1974-03-01	0.08750731010474909	0.43335627913371877	2964688128772630	7222077953500340	CCNB1;PCNA;E2F8
regulation of peptide hormone secretion (GO:0090276)	1974-03-01	0.08750731010474909	0.43335627913371877	2964688128772630	7222077953500340	KCNJ11;CCL5;SLC2A1
base-excision repair, gap-filling (GO:0006287)	1935-02-01	0.08753069058754366	0.43335627913371877	4245443761457990	1.03409e+16	PCNA;UNG
regulation of ion transmembrane transport (GO:0034765)	1935-02-01	0.08753069058754366	0.43335627913371877	4245443761457990	1.03409e+16	KCNJ11;AKAP6
regulation of TORC1 signaling (GO:1903432)	1935-02-01	0.08753069058754366	0.43335627913371877	4245443761457990	1.03409e+16	SZT2;RRAGD
semaphorin-plexin signaling pathway (GO:0071526)	1935-02-01	0.08753069058754366	0.43335627913371877	4245443761457990	1.03409e+16	SEMA3A;PLXNB1
negative regulation of epithelial cell migration (GO:0010633)	1935-02-01	0.08753069058754366	0.43335627913371877	4245443761457990	1.03409e+16	DUSP10;SLIT2
negative regulation of organelle assembly (GO:1902116)	1935-02-01	0.08753069058754366	0.43335627913371877	4245443761457990	1.03409e+16	ODF2L;LRRK2
peptidyl-tyrosine dephosphorylation (GO:0035335)	1935-02-01	0.08753069058754366	0.43335627913371877	4245443761457990	1.03409e+16	PTPRB;DUSP10
positive regulation of cysteine-type endopeptidase activity involved in apoptotic process (GO:0043280)	4/119	0.08881319767361098	0.43335627913371877	2443758765778400	59168776418311	DLC1;NLRP2;HSPE1;BBC3
cellular response to oxygen-containing compound (GO:1901701)	8/323	0.08932466791508628	0.43335627913371877	1.79182e+16	4328089697468850	RRAGD;AQP9;NR1H4;AKAP6;FOS;SLIT2;CPEB4;ZFP36L1
positive regulation of lymphocyte proliferation (GO:0050671)	1975-03-01	0.09024586534044524	0.43335627913371877	2.92336e+16	7.03132e+16	CCL5;IL18;TNFSF13B
regulation of microtubule-based process (GO:0032886)	1936-02-01	0.09184524344908822	0.43335627913371877	4120368432070330	9837998736439360	PRKAA2;EFNA5
membrane assembly (GO:0071709)	1936-02-01	0.09184524344908822	0.43335627913371877	4120368432070330	9837998736439360	UGCG;NRXN1
positive regulation of myeloid leukocyte differentiation (GO:0002763)	1936-02-01	0.09184524344908822	0.43335627913371877	4120368432070330	9837998736439360	CCR1;ZFP36L1
cellular response to hormone stimulus (GO:0032870)	1976-03-01	0.09301991116677488	0.43335627913371877	2.88317e+16	6847361294724310	KLF9;SLIT2;ZFP36L1
purine-containing compound metabolic process (GO:0072521)	2021-07-01	0.09495642873428112	0.43335627913371877	1164952718676120	2742691449003380	MACROD2
regulation of bile acid metabolic process (GO:1904251)	2021-07-01	0.09495642873428112	0.43335627913371877	1164952718676120	2742691449003380	NR1H4
axon ensheathment in central nervous system (GO:0032291)	2021-07-01	0.09495642873428112	0.43335627913371877	1164952718676120	2742691449003380	B4GALT5
cellular response to interleukin-18 (GO:0071351)	2021-07-01	0.09495642873428112	0.43335627913371877	1164952718676120	2742691449003380	IL18
cellular response to platelet-derived growth factor stimulus (GO:0036120)	2021-07-01	0.09495642873428112	0.43335627913371877	1164952718676120	2742691449003380	HAS2
dendrite arborization (GO:0140059)	2021-07-01	0.09495642873428112	0.43335627913371877	1164952718676120	2742691449003380	SEMA3A
dense core granule cytoskeletal transport (GO:0099519)	2021-07-01	0.09495642873428112	0.43335627913371877	1164952718676120	2742691449003380	TANC2
regulation of natural killer cell chemotaxis (GO:2000501)	2021-07-01	0.09495642873428112	0.43335627913371877	1164952718676120	2742691449003380	CCL5
regulation of natural killer cell proliferation (GO:0032817)	2021-07-01	0.09495642873428112	0.43335627913371877	1164952718676120	2742691449003380	IL18
regulation of non-membrane spanning protein tyrosine kinase activity (GO:1903995)	2021-07-01	0.09495642873428112	0.43335627913371877	1164952718676120	2742691449003380	DOCK3
endosome to lysosome transport via multivesicular body sorting pathway (GO:0032510)	2021-07-01	0.09495642873428112	0.43335627913371877	1164952718676120	2742691449003380	LYST
fatty acid elongation, monounsaturated fatty acid (GO:0034625)	2021-07-01	0.09495642873428112	0.43335627913371877	1164952718676120	2742691449003380	ELOVL7
fatty acid elongation, polyunsaturated fatty acid (GO:0034626)	2021-07-01	0.09495642873428112	0.43335627913371877	1164952718676120	2742691449003380	ELOVL7
fatty acid elongation, saturated fatty acid (GO:0019367)	2021-07-01	0.09495642873428112	0.43335627913371877	1164952718676120	2742691449003380	ELOVL7
fatty acid elongation, unsaturated fatty acid (GO:0019368)	2021-07-01	0.09495642873428112	0.43335627913371877	1164952718676120	2742691449003380	ELOVL7
regulation of systemic arterial blood pressure by renin-angiotensin (GO:0003081)	2021-07-01	0.09495642873428112	0.43335627913371877	1164952718676120	2742691449003380	ENPEP
glomerular epithelial cell development (GO:0072310)	2021-07-01	0.09495642873428112	0.43335627913371877	1164952718676120	2742691449003380	MAGI2
glomerular visceral epithelial cell development (GO:0072015)	2021-07-01	0.09495642873428112	0.43335627913371877	1164952718676120	2742691449003380	MAGI2
regulation of tubulin deacetylation (GO:0090043)	2021-07-01	0.09495642873428112	0.43335627913371877	1164952718676120	2742691449003380	PRKAA2
glycerol transport (GO:0015793)	2021-07-01	0.09495642873428112	0.43335627913371877	1164952718676120	2742691449003380	AQP9
glycosylceramide biosynthetic process (GO:0046476)	2021-07-01	0.09495642873428112	0.43335627913371877	1164952718676120	2742691449003380	UGCG
hyaluronan biosynthetic process (GO:0030213)	2021-07-01	0.09495642873428112	0.43335627913371877	1164952718676120	2742691449003380	HAS2
interleukin-18-mediated signaling pathway (GO:0035655)	2021-07-01	0.09495642873428112	0.43335627913371877	1164952718676120	2742691449003380	IL18
SA node cell action potential (GO:0086015)	2021-07-01	0.09495642873428112	0.43335627913371877	1164952718676120	2742691449003380	ANK2
iron coordination entity transport (GO:1901678)	2021-07-01	0.09495642873428112	0.43335627913371877	1164952718676120	2742691449003380	LCN2
negative regulation of cell cycle phase transition (GO:1901988)	2021-07-01	0.09495642873428112	0.43335627913371877	1164952718676120	2742691449003380	ZFP36L1
negative regulation of cytoplasmic translation (GO:2000766)	2021-07-01	0.09495642873428112	0.43335627913371877	1164952718676120	2742691449003380	CPEB4
negative regulation of DNA repair (GO:0045738)	2021-07-01	0.09495642873428112	0.43335627913371877	1164952718676120	2742691449003380	OTUB2
negative regulation of lymphocyte differentiation (GO:0045620)	2021-07-01	0.09495642873428112	0.43335627913371877	1164952718676120	2742691449003380	INHBA
negative regulation of meiotic nuclear division (GO:0045835)	2021-07-01	0.09495642873428112	0.43335627913371877	1164952718676120	2742691449003380	FBXO5
negative regulation of p38MAPK cascade (GO:1903753)	2021-07-01	0.09495642873428112	0.43335627913371877	1164952718676120	2742691449003380	DUSP10
negative regulation of protein K63-linked ubiquitination (GO:1900045)	2021-07-01	0.09495642873428112	0.43335627913371877	1164952718676120	2742691449003380	OTUB2
negative regulation of protein sumoylation (GO:0033234)	2021-07-01	0.09495642873428112	0.43335627913371877	1164952718676120	2742691449003380	CAPN3
negative regulation of T cell apoptotic process (GO:0070233)	2021-07-01	0.09495642873428112	0.43335627913371877	1164952718676120	2742691449003380	CCL5
nose development (GO:0043584)	2021-07-01	0.09495642873428112	0.43335627913371877	1164952718676120	2742691449003380	PROX1
nuclear-transcribed mRNA catabolic process, deadenylation-independent decay (GO:0031086)	2021-07-01	0.09495642873428112	0.43335627913371877	1164952718676120	2742691449003380	ZFP36L1
pericardium morphogenesis (GO:0003344)	2021-07-01	0.09495642873428112	0.43335627913371877	1164952718676120	2742691449003380	FLRT3
positive regulation of activation of Janus kinase activity (GO:0010536)	2021-07-01	0.09495642873428112	0.43335627913371877	1164952718676120	2742691449003380	CCL5
positive regulation of ER-associated ubiquitin-dependent protein catabolic process (GO:1903071)	2021-07-01	0.09495642873428112	0.43335627913371877	1164952718676120	2742691449003380	HERPUD1
positive regulation of lymphocyte apoptotic process (GO:0070230)	2021-07-01	0.09495642873428112	0.43335627913371877	1164952718676120	2742691449003380	CCL5
positive regulation of mitotic cell cycle spindle assembly checkpoint (GO:0090267)	2021-07-01	0.09495642873428112	0.43335627913371877	1164952718676120	2742691449003380	MAD2L1
positive regulation of NK T cell activation (GO:0051135)	2021-07-01	0.09495642873428112	0.43335627913371877	1164952718676120	2742691449003380	IL18
positive regulation of phospholipid biosynthetic process (GO:0071073)	2021-07-01	0.09495642873428112	0.43335627913371877	1164952718676120	2742691449003380	NR1H4
positive regulation of spindle checkpoint (GO:0090232)	2021-07-01	0.09495642873428112	0.43335627913371877	1164952718676120	2742691449003380	MAD2L1
positive regulation of T-helper 17 cell differentiation (GO:2000321)	2021-07-01	0.09495642873428112	0.43335627913371877	1164952718676120	2742691449003380	NFKBIZ
positive regulation of urine volume (GO:0035810)	2021-07-01	0.09495642873428112	0.43335627913371877	1164952718676120	2742691449003380	HAS2
protein localization to endoplasmic reticulum exit site (GO:0070973)	2021-07-01	0.09495642873428112	0.43335627913371877	1164952718676120	2742691449003380	LRRK2
cellular response to UV (GO:0034644)	1977-03-01	0.09582889288298266	0.43335627913371877	2.84406e+16	6669872732119150	PCNA;BMF;CDC25A
positive regulation of endothelial cell proliferation (GO:0001938)	1977-03-01	0.09582889288298266	0.43335627913371877	2.84406e+16	6669872732119150	NR4A1;VEGFC;PROX1
positive regulation of phosphatidylinositol 3-kinase signaling (GO:0014068)	1977-03-01	0.09582889288298266	0.43335627913371877	2.84406e+16	6669872732119150	CCL5;IL18;PLXNB1
regulation of erythrocyte differentiation (GO:0045646)	1937-02-01	0.09622060560183801	0.43335627913371877	4002440264361970	937015992677497	INHBA;ZFP36L1
regulation of intracellular pH (GO:0051453)	1937-02-01	0.09622060560183801	0.43335627913371877	4002440264361970	937015992677497	LRRK2;SLC4A4
positive regulation of myeloid cell differentiation (GO:0045639)	1937-02-01	0.09622060560183801	0.43335627913371877	4002440264361970	937015992677497	INHBA;MTURN
regulation of phosphoprotein phosphatase activity (GO:0043666)	1938-02-01	0.10065420731608647	0.4355065426961094	3891063661526290	893413246466501	PPP1R15A;MAGI2
lysosome organization (GO:0007040)	1938-02-01	0.10065420731608647	0.4355065426961094	3891063661526290	893413246466501	LRRK2;CLVS2
ventricular septum development (GO:0003281)	1938-02-01	0.10065420731608647	0.4355065426961094	3891063661526290	893413246466501	SLIT2;PROX1
negative regulation of TOR signaling (GO:0032007)	1938-02-01	0.10065420731608647	0.4355065426961094	3891063661526290	893413246466501	SZT2;PRKAA2
positive regulation of potassium ion transport (GO:0043268)	1938-02-01	0.10065420731608647	0.4355065426961094	3891063661526290	893413246466501	AKAP6;ANK2
regulation of phosphorylation (GO:0042325)	4/125	0.10174063832843339	0.4355065426961094	2.32187e+16	5306234972575050	CCL5;INHBA;LDB2;FNIP2
platelet degranulation (GO:0002576)	4/125	0.10174063832843339	0.4355065426961094	2.32187e+16	5306234972575050	SRGN;ITIH4;SERPINA1;VEGFC
skin development (GO:0043588)	1980-03-01	0.1044598284022415	0.4355065426961094	2732838589981440	6.17335e+16	UGCG;ALOXE3;TGM3
negative regulation of cell cycle (GO:0045786)	1980-03-01	0.1044598284022415	0.4355065426961094	2732838589981440	6.17335e+16	NR4A1;INHBA;MAD2L1
regulation of dendrite development (GO:0050773)	1939-02-01	0.10514353886638195	0.4355065426961094	3785707415600650	8527036507982420	HECW1;VLDLR
endothelial cell migration (GO:0043542)	1939-02-01	0.10514353886638195	0.4355065426961094	3785707415600650	8527036507982420	NR4A1;CYP1B1
positive regulation of developmental process (GO:0051094)	5/177	0.10709992538768803	0.4355065426961094	2.04377e+16	4.56577e+16	FST;NRXN1;FBXO5;VLDLR;B4GALT5
activation of cysteine-type endopeptidase activity involved in apoptotic process (GO:0006919)	1981-03-01	0.1074029056757118	0.4355065426961094	2697664835164830	6018943569770260	DLC1;HSPE1;BBC3
regulation of activation of Janus kinase activity (GO:0010533)	2021-08-01	0.10776725785783521	0.4355065426961094	9984802431610940	2.2244e+16	CCL5
atrial cardiac muscle cell to AV node cell signaling (GO:0086026)	2021-08-01	0.10776725785783521	0.4355065426961094	9984802431610940	2.2244e+16	ANK2
cardiac atrium development (GO:0003230)	2021-08-01	0.10776725785783521	0.4355065426961094	9984802431610940	2.2244e+16	ANK2
regulation of chemokine-mediated signaling pathway (GO:0070099)	2021-08-01	0.10776725785783521	0.4355065426961094	9984802431610940	2.2244e+16	SLIT2
cell migration involved in heart development (GO:0060973)	2021-08-01	0.10776725785783521	0.4355065426961094	9984802431610940	2.2244e+16	FLRT3
regulation of dopamine receptor signaling pathway (GO:0060159)	2021-08-01	0.10776725785783521	0.4355065426961094	9984802431610940	2.2244e+16	LRRK2
regulation of meiotic nuclear division (GO:0040020)	2021-08-01	0.10776725785783521	0.4355065426961094	9984802431610940	2.2244e+16	FBXO5
depyrimidination (GO:0045008)	2021-08-01	0.10776725785783521	0.4355065426961094	9984802431610940	2.2244e+16	UNG
ER overload response (GO:0006983)	2021-08-01	0.10776725785783521	0.4355065426961094	9984802431610940	2.2244e+16	DDIT3
forebrain neuron differentiation (GO:0021879)	2021-08-01	0.10776725785783521	0.4355065426961094	9984802431610940	2.2244e+16	INHBA
regulation of T-helper 2 cell differentiation (GO:0045628)	2021-08-01	0.10776725785783521	0.4355065426961094	9984802431610940	2.2244e+16	IL18
fusion of virus membrane with host plasma membrane (GO:0019064)	2021-08-01	0.10776725785783521	0.4355065426961094	9984802431610940	2.2244e+16	CXCR4
self proteolysis (GO:0097264)	2021-08-01	0.10776725785783521	0.4355065426961094	9984802431610940	2.2244e+16	CAPN3
skeletal myofibril assembly (GO:0014866)	2021-08-01	0.10776725785783521	0.4355065426961094	9984802431610940	2.2244e+16	PROX1
lens fiber cell development (GO:0070307)	2021-08-01	0.10776725785783521	0.4355065426961094	9984802431610940	2.2244e+16	PROX1
lymphatic endothelial cell differentiation (GO:0060836)	2021-08-01	0.10776725785783521	0.4355065426961094	9984802431610940	2.2244e+16	PROX1
membrane fusion involved in viral entry into host cell (GO:0039663)	2021-08-01	0.10776725785783521	0.4355065426961094	9984802431610940	2.2244e+16	CXCR4
venous blood vessel development (GO:0060841)	2021-08-01	0.10776725785783521	0.4355065426961094	9984802431610940	2.2244e+16	PROX1
water homeostasis (GO:0030104)	2021-08-01	0.10776725785783521	0.4355065426961094	9984802431610940	2.2244e+16	AQP9
negative regulation of B cell apoptotic process (GO:0002903)	2021-08-01	0.10776725785783521	0.4355065426961094	9984802431610940	2.2244e+16	BCL6
negative regulation of keratinocyte proliferation (GO:0010839)	2021-08-01	0.10776725785783521	0.4355065426961094	9984802431610940	2.2244e+16	KLF9
negative regulation of mitotic nuclear division (GO:0045839)	2021-08-01	0.10776725785783521	0.4355065426961094	9984802431610940	2.2244e+16	FBXO5
negative regulation of osteoblast proliferation (GO:0033689)	2021-08-01	0.10776725785783521	0.4355065426961094	9984802431610940	2.2244e+16	PLXNB1
negative regulation of response to reactive oxygen species (GO:1901032)	2021-08-01	0.10776725785783521	0.4355065426961094	9984802431610940	2.2244e+16	LRRK2
positive regulation of chromosome segregation (GO:0051984)	2021-08-01	0.10776725785783521	0.4355065426961094	9984802431610940	2.2244e+16	CCNB1
positive regulation of execution phase of apoptosis (GO:1900119)	2021-08-01	0.10776725785783521	0.4355065426961094	9984802431610940	2.2244e+16	DLC1
positive regulation of homotypic cell-cell adhesion (GO:0034112)	2021-08-01	0.10776725785783521	0.4355065426961094	9984802431610940	2.2244e+16	CCL5
positive regulation of isomerase activity (GO:0010912)	2021-08-01	0.10776725785783521	0.4355065426961094	9984802431610940	2.2244e+16	UHRF1
positive regulation of oligodendrocyte differentiation (GO:0048714)	2021-08-01	0.10776725785783521	0.4355065426961094	9984802431610940	2.2244e+16	CXCR4
positive regulation of ryanodine-sensitive calcium-release channel activity (GO:0060316)	2021-08-01	0.10776725785783521	0.4355065426961094	9984802431610940	2.2244e+16	AKAP6
positive regulation of vascular associated smooth muscle cell migration (GO:1904754)	2021-08-01	0.10776725785783521	0.4355065426961094	9984802431610940	2.2244e+16	ADAMTS1
postsynaptic density organization (GO:0097106)	2021-08-01	0.10776725785783521	0.4355065426961094	9984802431610940	2.2244e+16	NRXN1
negative regulation of cellular process (GO:0048523)	12/566	0.10790234810647452	0.4355065426961094	1.53167e+16	3410310929620420	NR4A1;BCL6;ADAMTS1;DLC1;MAGI2;TP53INP1;CYP1B1;PLXNB1;PROX1;SLIT2;INHBA;FBXO5
negative regulation of protein kinase B signaling (GO:0051898)	1940-02-01	0.10968614947820224	0.43913738907010974	3.6859e+16	8146317873731940	DDIT3;MAGI2
organic hydroxy compound transport (GO:0015850)	1940-02-01	0.10968614947820224	0.43913738907010974	3.6859e+16	8146317873731940	AQP9;NR1H4
positive regulation of cation channel activity (GO:2001259)	1940-02-01	0.10968614947820224	0.43913738907010974	3.6859e+16	8146317873731940	AKAP6;ANK2
regulation of protein dephosphorylation (GO:0035304)	1941-02-01	0.11427964613335938	0.43913738907010974	3.5912e+16	7.7897e+16	PPP1R15A;DLC1
regulation of release of cytochrome c from mitochondria (GO:0090199)	1941-02-01	0.11427964613335938	0.43913738907010974	3.5912e+16	7.7897e+16	BMF;BBC3
regulation of response to DNA damage stimulus (GO:2001020)	1941-02-01	0.11427964613335938	0.43913738907010974	3.5912e+16	7.7897e+16	USP1;FBXO5
keratinocyte differentiation (GO:0030216)	1941-02-01	0.11427964613335938	0.43913738907010974	3.5912e+16	7.7897e+16	UGCG;TGM3
positive regulation of cation transmembrane transport (GO:1904064)	1941-02-01	0.11427964613335938	0.43913738907010974	3.5912e+16	7.7897e+16	AKAP6;ANK2
cellular response to metal ion (GO:0071248)	4/131	0.11548056621368935	0.43913738907010974	2211497756328840	4773856312782970	PRKAA2;LRRK2;CAPN3;FOS
anaphase-promoting complex-dependent catabolic process (GO:0031145)	1984-03-01	0.11642235495436613	0.43913738907010974	2.59735e+16	5585690609374710	CCNB1;FBXO5;MAD2L1
ceramide biosynthetic process (GO:0046513)	1942-02-01	0.11892169242298614	0.43913738907010974	3.50125e+16	7455167313335340	ST8SIA4;ALOXE3
anoikis (GO:0043276)	2021-09-01	0.12039738324636629	0.43913738907010974	8736258865248220	1849428855355650	BMF
ATF6-mediated unfolded protein response (GO:0036500)	2021-09-01	0.12039738324636629	0.43913738907010974	8736258865248220	1849428855355650	DDIT3
regulation of DNA-directed DNA polymerase activity (GO:1900262)	2021-09-01	0.12039738324636629	0.43913738907010974	8736258865248220	1849428855355650	PCNA
regulation of DNA-templated transcription in response to stress (GO:0043620)	2021-09-01	0.12039738324636629	0.43913738907010974	8736258865248220	1849428855355650	DDIT3
regulation of ER to Golgi vesicle-mediated transport (GO:0060628)	2021-09-01	0.12039738324636629	0.43913738907010974	8736258865248220	1849428855355650	LRRK2
regulation of ER-associated ubiquitin-dependent protein catabolic process (GO:1903069)	2021-09-01	0.12039738324636629	0.43913738907010974	8736258865248220	1849428855355650	HERPUD1
cellular response to leptin stimulus (GO:0044320)	2021-09-01	0.12039738324636629	0.43913738907010974	8736258865248220	1849428855355650	UGCG
cholesterol catabolic process (GO:0006707)	2021-09-01	0.12039738324636629	0.43913738907010974	8736258865248220	1849428855355650	CYP27A1
regulation of mitotic centrosome separation (GO:0046602)	2021-09-01	0.12039738324636629	0.43913738907010974	8736258865248220	1849428855355650	KIF11
regulation of PERK-mediated unfolded protein response (GO:1903897)	2021-09-01	0.12039738324636629	0.43913738907010974	8736258865248220	1849428855355650	PPP1R15A
endothelial cell chemotaxis (GO:0035767)	2021-09-01	0.12039738324636629	0.43913738907010974	8736258865248220	1849428855355650	NR4A1
regulation of RNA polymerase II regulatory region sequence-specific DNA binding (GO:1903025)	2021-09-01	0.12039738324636629	0.43913738907010974	8736258865248220	1849428855355650	DDIT3
estrogen biosynthetic process (GO:0006703)	2021-09-01	0.12039738324636629	0.43913738907010974	8736258865248220	1849428855355650	HSD17B14
regulation of transmembrane transporter activity (GO:0022898)	2021-09-01	0.12039738324636629	0.43913738907010974	8736258865248220	1849428855355650	PIM1
glucosamine-containing compound catabolic process (GO:1901072)	2021-09-01	0.12039738324636629	0.43913738907010974	8736258865248220	1849428855355650	OVGP1
hepoxilin biosynthetic process (GO:0051122)	2021-09-01	0.12039738324636629	0.43913738907010974	8736258865248220	1849428855355650	ALOXE3
hepoxilin metabolic process (GO:0051121)	2021-09-01	0.12039738324636629	0.43913738907010974	8736258865248220	1849428855355650	ALOXE3
histone arginine methylation (GO:0034969)	2021-09-01	0.12039738324636629	0.43913738907010974	8736258865248220	1849428855355650	NR1H4
semaphorin-plexin signaling pathway involved in axon guidance (GO:1902287)	2021-09-01	0.12039738324636629	0.43913738907010974	8736258865248220	1849428855355650	PLXNB1
L-ascorbic acid metabolic process (GO:0019852)	2021-09-01	0.12039738324636629	0.43913738907010974	8736258865248220	1849428855355650	SLC2A1
sterol catabolic process (GO:0016127)	2021-09-01	0.12039738324636629	0.43913738907010974	8736258865248220	1849428855355650	CYP27A1
sympathetic ganglion development (GO:0061549)	2021-09-01	0.12039738324636629	0.43913738907010974	8736258865248220	1849428855355650	SEMA3A
T-helper 1 type immune response (GO:0042088)	2021-09-01	0.12039738324636629	0.43913738907010974	8736258865248220	1849428855355650	IL18
tetrahydrofolate interconversion (GO:0035999)	2021-09-01	0.12039738324636629	0.43913738907010974	8736258865248220	1849428855355650	TYMS
negative regulation of fibrinolysis (GO:0051918)	2021-09-01	0.12039738324636629	0.43913738907010974	8736258865248220	1849428855355650	THBD
organic cyclic compound catabolic process (GO:1901361)	2021-09-01	0.12039738324636629	0.43913738907010974	8736258865248220	1849428855355650	HSD17B14
positive regulation of DNA-directed DNA polymerase activity (GO:1900264)	2021-09-01	0.12039738324636629	0.43913738907010974	8736258865248220	1849428855355650	PCNA
positive regulation of mast cell degranulation (GO:0043306)	2021-09-01	0.12039738324636629	0.43913738907010974	8736258865248220	1849428855355650	GAB2
positive regulation of megakaryocyte differentiation (GO:0045654)	2021-09-01	0.12039738324636629	0.43913738907010974	8736258865248220	1849428855355650	MTURN
positive regulation of synapse maturation (GO:0090129)	2021-09-01	0.12039738324636629	0.43913738907010974	8736258865248220	1849428855355650	NRXN1
postsynaptic membrane assembly (GO:0097104)	2021-09-01	0.12039738324636629	0.43913738907010974	8736258865248220	1849428855355650	NRXN1
regulation of neuron death (GO:1901214)	1986-03-01	0.1225879967307036	0.43913738907010974	2.53451e+16	5319748237641610	LRRK2;CCL5;FOS
negative regulation of phosphorylation (GO:0042326)	1986-03-01	0.1225879967307036	0.43913738907010974	2.53451e+16	5319748237641610	LRRK2;SLIT2;INHBA
development of primary male sexual characteristics (GO:0046546)	1943-02-01	0.12361000745409224	0.43913738907010974	3415675722593520	7.14089e+16	KITLG;INHBA
male gonad development (GO:0008584)	1943-02-01	0.12361000745409224	0.43913738907010974	3415675722593520	7.14089e+16	KITLG;INHBA
positive regulation of axonogenesis (GO:0050772)	1943-02-01	0.12361000745409224	0.43913738907010974	3415675722593520	7.14089e+16	PLXNB1;SLIT2
positive regulation of T cell differentiation (GO:0045582)	1943-02-01	0.12361000745409224	0.43913738907010974	3415675722593520	7.14089e+16	DUSP10;BCL6
cellular calcium ion homeostasis (GO:0006874)	4/136	0.12751693533670364	0.43913738907010974	2.12719e+16	4380952200544340	CCR1;CCL5;ANK2;HERPUD1
positive regulation of potassium ion transmembrane transport (GO:1901381)	1944-02-01	0.12834236473120603	0.43913738907010974	3334180647347900	6845252452341880	AKAP6;ANK2
regulation of mitotic cell cycle phase transition (GO:1901990)	5/188	0.12889227180694052	0.43913738907010974	1.91984e+16	3.93333e+16	CCNB1;FBXO5;HMMR;ZFP36L1;MAD2L1
ubiquitin-dependent protein catabolic process (GO:0006511)	8/354	0.1309513807362926	0.43913738907010974	1628670520231210	3310971799268210	UHRF1;KCTD21;DDIT3;HECW1;KLHL3;FBXL22;HERPUD1;MAD2L1
collagen fibril organization (GO:0030199)	1989-03-01	0.1320536982959937	0.43913738907010974	2.44572e+16	4951479439663100	LOXL4;CYP1B1;LAMC2
second-messenger-mediated signaling (GO:0019932)	1989-03-01	0.1320536982959937	0.43913738907010974	2.44572e+16	4951479439663100	CCR1;LRRK2;CXCR4
regulation of actin filament-based movement (GO:1903115)	2021-10-01	0.13284934463064907	0.43913738907010974	7765169424743890	1.56743e+16	ANK2
apical protein localization (GO:0045176)	2021-10-01	0.13284934463064907	0.43913738907010974	7765169424743890	1.56743e+16	MAL
regulation of attachment of spindle microtubules to kinetochore (GO:0051988)	2021-10-01	0.13284934463064907	0.43913738907010974	7765169424743890	1.56743e+16	CCNB1
regulation of cell-cell adhesion mediated by integrin (GO:0033632)	2021-10-01	0.13284934463064907	0.43913738907010974	7765169424743890	1.56743e+16	CCL5
regulation of epithelial cell apoptotic process (GO:1904035)	2021-10-01	0.13284934463064907	0.43913738907010974	7765169424743890	1.56743e+16	ZFP36L1
cellular response to dopamine (GO:1903351)	2021-10-01	0.13284934463064907	0.43913738907010974	7765169424743890	1.56743e+16	LRRK2
cellular response to leucine (GO:0071233)	2021-10-01	0.13284934463064907	0.43913738907010974	7765169424743890	1.56743e+16	RRAGD
cellular response to leucine starvation (GO:1990253)	2021-10-01	0.13284934463064907	0.43913738907010974	7765169424743890	1.56743e+16	RRAGD
cellular response to oxygen levels (GO:0071453)	2021-10-01	0.13284934463064907	0.43913738907010974	7765169424743890	1.56743e+16	CPEB4
regulation of hydrogen peroxide-induced cell death (GO:1903205)	2021-10-01	0.13284934463064907	0.43913738907010974	7765169424743890	1.56743e+16	LRRK2
regulation of low-density lipoprotein particle clearance (GO:0010988)	2021-10-01	0.13284934463064907	0.43913738907010974	7765169424743890	1.56743e+16	NR1H4
DNA replication-dependent nucleosome assembly (GO:0006335)	2021-10-01	0.13284934463064907	0.43913738907010974	7765169424743890	1.56743e+16	ASF1B
DNA replication-dependent nucleosome organization (GO:0034723)	2021-10-01	0.13284934463064907	0.43913738907010974	7765169424743890	1.56743e+16	ASF1B
regulation of peptidyl-lysine acetylation (GO:2000756)	2021-10-01	0.13284934463064907	0.43913738907010974	7765169424743890	1.56743e+16	PRKAA2
ectoderm development (GO:0007398)	2021-10-01	0.13284934463064907	0.43913738907010974	7765169424743890	1.56743e+16	VAX2
regulation of T-helper 17 cell differentiation (GO:2000319)	2021-10-01	0.13284934463064907	0.43913738907010974	7765169424743890	1.56743e+16	NFKBIZ
regulation of urine volume (GO:0035809)	2021-10-01	0.13284934463064907	0.43913738907010974	7765169424743890	1.56743e+16	HAS2
granulocyte activation (GO:0036230)	2021-10-01	0.13284934463064907	0.43913738907010974	7765169424743890	1.56743e+16	CCL5
response to dopamine (GO:1903350)	2021-10-01	0.13284934463064907	0.43913738907010974	7765169424743890	1.56743e+16	LRRK2
response to leucine (GO:0043201)	2021-10-01	0.13284934463064907	0.43913738907010974	7765169424743890	1.56743e+16	RRAGD
histone H3-K36 demethylation (GO:0070544)	2021-10-01	0.13284934463064907	0.43913738907010974	7765169424743890	1.56743e+16	KDM4C
sarcoplasmic reticulum calcium ion transport (GO:0070296)	2021-10-01	0.13284934463064907	0.43913738907010974	7765169424743890	1.56743e+16	ANK2
ionotropic glutamate receptor signaling pathway (GO:0035235)	2021-10-01	0.13284934463064907	0.43913738907010974	7765169424743890	1.56743e+16	CPEB4
smooth muscle tissue development (GO:0048745)	2021-10-01	0.13284934463064907	0.43913738907010974	7765169424743890	1.56743e+16	PROX1
leptin-mediated signaling pathway (GO:0033210)	2021-10-01	0.13284934463064907	0.43913738907010974	7765169424743890	1.56743e+16	UGCG
long-chain fatty acid import into cell (GO:0044539)	2021-10-01	0.13284934463064907	0.43913738907010974	7765169424743890	1.56743e+16	SLC2A1
low-density lipoprotein particle receptor catabolic process (GO:0032802)	2021-10-01	0.13284934463064907	0.43913738907010974	7765169424743890	1.56743e+16	VLDLR
low-density lipoprotein receptor particle metabolic process (GO:0032799)	2021-10-01	0.13284934463064907	0.43913738907010974	7765169424743890	1.56743e+16	VLDLR
membrane lipid catabolic process (GO:0046466)	2021-10-01	0.13284934463064907	0.43913738907010974	7765169424743890	1.56743e+16	CYP1B1
mitotic DNA replication checkpoint signaling (GO:0033314)	2021-10-01	0.13284934463064907	0.43913738907010974	7765169424743890	1.56743e+16	ORC1
myelin maintenance (GO:0043217)	2021-10-01	0.13284934463064907	0.43913738907010974	7765169424743890	1.56743e+16	CXCR4
negative regulation of cell adhesion mediated by integrin (GO:0033629)	2021-10-01	0.13284934463064907	0.43913738907010974	7765169424743890	1.56743e+16	CYP1B1
negative regulation of leukocyte migration (GO:0002686)	2021-10-01	0.13284934463064907	0.43913738907010974	7765169424743890	1.56743e+16	SLIT2
negative regulation of sodium ion transmembrane transport (GO:1902306)	2021-10-01	0.13284934463064907	0.43913738907010974	7765169424743890	1.56743e+16	HECW1
negative regulation of sodium ion transmembrane transporter activity (GO:2000650)	2021-10-01	0.13284934463064907	0.43913738907010974	7765169424743890	1.56743e+16	HECW1
nerve growth factor signaling pathway (GO:0038180)	2021-10-01	0.13284934463064907	0.43913738907010974	7765169424743890	1.56743e+16	MAGI2
nucleoside metabolic process (GO:0009116)	2021-10-01	0.13284934463064907	0.43913738907010974	7765169424743890	1.56743e+16	MACROD2
omega-hydroxylase P450 pathway (GO:0097267)	2021-10-01	0.13284934463064907	0.43913738907010974	7765169424743890	1.56743e+16	CYP1B1
positive regulation of cell activation (GO:0050867)	2021-10-01	0.13284934463064907	0.43913738907010974	7765169424743890	1.56743e+16	CAPN3
positive regulation of monocyte differentiation (GO:0045657)	2021-10-01	0.13284934463064907	0.43913738907010974	7765169424743890	1.56743e+16	ZFP36L1
positive regulation of T cell apoptotic process (GO:0070234)	2021-10-01	0.13284934463064907	0.43913738907010974	7765169424743890	1.56743e+16	CCL5
positive regulation of tissue remodeling (GO:0034105)	2021-10-01	0.13284934463064907	0.43913738907010974	7765169424743890	1.56743e+16	IL18
protein K11-linked deubiquitination (GO:0035871)	2021-10-01	0.13284934463064907	0.43913738907010974	7765169424743890	1.56743e+16	OTUB2
regulation of DNA repair (GO:0006282)	1945-02-01	0.13311659109395943	0.43913738907010974	3256476040718360	6566781337322770	PCNA;USP1
regulation of receptor signaling pathway via JAK-STAT (GO:0046425)	1945-02-01	0.13311659109395943	0.43913738907010974	3256476040718360	6566781337322770	CCL5;CYP1B1
positive regulation of response to external stimulus (GO:0032103)	4/139	0.13498142002197325	0.4429540589537072	2.0796e+16	4164637558193960	THBD;CCL5;NFKBIZ;IL18
protein dephosphorylation (GO:0006470)	4/139	0.13498142002197325	0.4429540589537072	2.0796e+16	4164637558193960	PPP1R15A;PTPRB;DUSP10;PPM1E
negative regulation of protein kinase activity (GO:0006469)	1990-03-01	0.13526449451270925	0.4429540589537072	2417487684729060	4836240195863980	PTPRB;DUSP10;PPM1E
positive regulation of autophagy (GO:0010508)	1990-03-01	0.13526449451270925	0.4429540589537072	2417487684729060	4836240195863980	PRKAA2;LRRK2;TP53INP1
neuron projection morphogenesis (GO:0048812)	4/140	0.13750854376547622	0.44432304041683984	2064199873497780	409551544806484	ALCAM;FLRT3;LRRK2;PLXNB1
regulation of synaptic transmission, glutamatergic (GO:0051966)	1946-02-01	0.13793056570612797	0.44432304041683984	3.1823e+16	6304158647425610	LRRK2;NRXN1
regulation of small GTPase mediated signal transduction (GO:0051056)	4/141	0.14005472674694497	0.44432304041683984	2049028072103180	4027819616137410	INPP5B;ARHGAP20;DLC1;SLIT2
positive regulation of cellular catabolic process (GO:0031331)	4/141	0.14005472674694497	0.44432304041683984	2049028072103180	4027819616137410	PRKAA2;LRRK2;TP53INP1;SLC4A4
regulation of T cell activation (GO:0050863)	1947-02-01	0.14278221890386017	0.44432304041683984	3111427441676550	605619050799175	CCL5;VTCN1
positive regulation of neuron death (GO:1901216)	1947-02-01	0.14278221890386017	0.44432304041683984	3111427441676550	605619050799175	DDIT3;FOS
protein oxidation (GO:0018158)	2021-11-01	0.14512564631064567	0.44432304041683984	6988297872340420	1.34885e+16	LOXL4
alcohol catabolic process (GO:0046164)	2021-11-01	0.14512564631064567	0.44432304041683984	6988297872340420	1.34885e+16	CYP27A1
pyrimidine nucleoside salvage (GO:0043097)	2021-11-01	0.14512564631064567	0.44432304041683984	6988297872340420	1.34885e+16	DCK
pyrimidine-containing compound salvage (GO:0008655)	2021-11-01	0.14512564631064567	0.44432304041683984	6988297872340420	1.34885e+16	DCK
carnitine shuttle (GO:0006853)	2021-11-01	0.14512564631064567	0.44432304041683984	6988297872340420	1.34885e+16	PRKAA2
regulation of cytoplasmic transport (GO:1903649)	2021-11-01	0.14512564631064567	0.44432304041683984	6988297872340420	1.34885e+16	LRRK2
regulation of ERAD pathway (GO:1904292)	2021-11-01	0.14512564631064567	0.44432304041683984	6988297872340420	1.34885e+16	HERPUD1
central nervous system myelination (GO:0022010)	2021-11-01	0.14512564631064567	0.44432304041683984	6988297872340420	1.34885e+16	B4GALT5
regulation of mitochondrial depolarization (GO:0051900)	2021-11-01	0.14512564631064567	0.44432304041683984	6988297872340420	1.34885e+16	LRRK2
regulation of mRNA 3'-end processing (GO:0031440)	2021-11-01	0.14512564631064567	0.44432304041683984	6988297872340420	1.34885e+16	ZFP36L1
fatty acid homeostasis (GO:0055089)	2021-11-01	0.14512564631064567	0.44432304041683984	6988297872340420	1.34885e+16	PRKAA2
regulation of synapse maturation (GO:0090128)	2021-11-01	0.14512564631064567	0.44432304041683984	6988297872340420	1.34885e+16	NRXN1
regulation of T cell apoptotic process (GO:0070232)	2021-11-01	0.14512564631064567	0.44432304041683984	6988297872340420	1.34885e+16	CCL5
induction of positive chemotaxis (GO:0050930)	2021-11-01	0.14512564631064567	0.44432304041683984	6988297872340420	1.34885e+16	VEGFC
inhibitory synapse assembly (GO:1904862)	2021-11-01	0.14512564631064567	0.44432304041683984	6988297872340420	1.34885e+16	PLXNB1
inositol phosphate dephosphorylation (GO:0046855)	2021-11-01	0.14512564631064567	0.44432304041683984	6988297872340420	1.34885e+16	INPP5B
intestinal lipid absorption (GO:0098856)	2021-11-01	0.14512564631064567	0.44432304041683984	6988297872340420	1.34885e+16	UGCG
sphingomyelin metabolic process (GO:0006684)	2021-11-01	0.14512564631064567	0.44432304041683984	6988297872340420	1.34885e+16	SMPDL3A
lipoprotein biosynthetic process (GO:0042158)	2021-11-01	0.14512564631064567	0.44432304041683984	6988297872340420	1.34885e+16	UGCG
tetrahydrofolate metabolic process (GO:0046653)	2021-11-01	0.14512564631064567	0.44432304041683984	6988297872340420	1.34885e+16	TYMS
negative regulation of interleukin-17 production (GO:0032700)	2021-11-01	0.14512564631064567	0.44432304041683984	6988297872340420	1.34885e+16	DDIT3
negative regulation of nuclear division (GO:0051784)	2021-11-01	0.14512564631064567	0.44432304041683984	6988297872340420	1.34885e+16	FBXO5
negative regulation of protein maturation (GO:1903318)	2021-11-01	0.14512564631064567	0.44432304041683984	6988297872340420	1.34885e+16	LRRK2
negative regulation of steroid biosynthetic process (GO:0010894)	2021-11-01	0.14512564631064567	0.44432304041683984	6988297872340420	1.34885e+16	PROX1
phosphorylated carbohydrate dephosphorylation (GO:0046838)	2021-11-01	0.14512564631064567	0.44432304041683984	6988297872340420	1.34885e+16	INPP5B
positive regulation of dendrite development (GO:1900006)	2021-11-01	0.14512564631064567	0.44432304041683984	6988297872340420	1.34885e+16	VLDLR
positive regulation of DNA-dependent DNA replication (GO:2000105)	2021-11-01	0.14512564631064567	0.44432304041683984	6988297872340420	1.34885e+16	E2F8
positive regulation of interleukin-13 production (GO:0032736)	2021-11-01	0.14512564631064567	0.44432304041683984	6988297872340420	1.34885e+16	IL18
positive regulation of production of miRNAs involved in gene silencing by miRNA (GO:1903800)	2021-11-01	0.14512564631064567	0.44432304041683984	6988297872340420	1.34885e+16	MYCN
positive regulation of transcription from RNA polymerase II promoter in response to endoplasmic reticulum stress (GO:1990440)	2021-11-01	0.14512564631064567	0.44432304041683984	6988297872340420	1.34885e+16	DDIT3
positive regulation of voltage-gated potassium channel activity (GO:1903818)	2021-11-01	0.14512564631064567	0.44432304041683984	6988297872340420	1.34885e+16	AKAP6
postsynapse assembly (GO:0099068)	2021-11-01	0.14512564631064567	0.44432304041683984	6988297872340420	1.34885e+16	NRXN1
base-excision repair (GO:0006284)	1948-02-01	0.1476695313475273	0.45052086266692115	3.04363e+16	5821795430911590	PCNA;UNG
hemopoiesis (GO:0030097)	1994-03-01	0.14836966247659858	0.45052086266692115	2.31075e+16	4409029579639530	KITLG;FST;INHBA
positive regulation of phosphorylation (GO:0042327)	6/253	0.15049086470670134	0.45052086266692115	1.70742e+16	3.2336e+16	PRKAA2;LRRK2;CCL5;VEGFC;EFNA5;SLC4A4
regulation of cell cycle phase transition (GO:1901987)	1995-03-01	0.1517084824881512	0.45052086266692115	2.28552e+16	4310021346718830	CCNB1;FBXO5;MAD2L1
regulation of cellular protein metabolic process (GO:0032268)	1949-02-01	0.15259053285427396	0.45052086266692115	2978723404255310	5599991662610060	UHRF1;INHBA
modification-dependent protein catabolic process (GO:0019941)	5/201	0.15700851446620714	0.45052086266692115	1.79131e+16	3316533713422400	UHRF1;KCTD21;KLHL3;HERPUD1;MAD2L1
protein localization to synapse (GO:0035418)	2021-12-01	0.1572287574408047	0.45052086266692115	6352675693101220	1.17528e+16	NRXN1
pyrimidine-containing compound metabolic process (GO:0072527)	2021-12-01	0.1572287574408047	0.45052086266692115	6352675693101220	1.17528e+16	DCK
angiotensin maturation (GO:0002003)	2021-12-01	0.1572287574408047	0.45052086266692115	6352675693101220	1.17528e+16	ENPEP
regulation of angiotensin levels in blood (GO:0002002)	2021-12-01	0.1572287574408047	0.45052086266692115	6352675693101220	1.17528e+16	ENPEP
regulation of B cell apoptotic process (GO:0002902)	2021-12-01	0.1572287574408047	0.45052086266692115	6352675693101220	1.17528e+16	BCL6
cell differentiation in hindbrain (GO:0021533)	2021-12-01	0.1572287574408047	0.45052086266692115	6352675693101220	1.17528e+16	PROX1
cellular response to fluid shear stress (GO:0071498)	2021-12-01	0.1572287574408047	0.45052086266692115	6352675693101220	1.17528e+16	HAS2
cellular response to thyroid hormone stimulus (GO:0097067)	2021-12-01	0.1572287574408047	0.45052086266692115	6352675693101220	1.17528e+16	KLF9
regulation of sequestering of calcium ion (GO:0051282)	2021-12-01	0.1572287574408047	0.45052086266692115	6352675693101220	1.17528e+16	ANK2
ganglion development (GO:0061548)	2021-12-01	0.1572287574408047	0.45052086266692115	6352675693101220	1.17528e+16	SEMA3A
glomerular visceral epithelial cell differentiation (GO:0072112)	2021-12-01	0.1572287574408047	0.45052086266692115	6352675693101220	1.17528e+16	MAGI2
regulation of vascular associated smooth muscle cell migration (GO:1904752)	2021-12-01	0.1572287574408047	0.45052086266692115	6352675693101220	1.17528e+16	ADAMTS1
hemidesmosome assembly (GO:0031581)	2021-12-01	0.1572287574408047	0.45052086266692115	6352675693101220	1.17528e+16	LAMC2
histone H3-K9 demethylation (GO:0033169)	2021-12-01	0.1572287574408047	0.45052086266692115	6352675693101220	1.17528e+16	KDM4C
inorganic ion transmembrane transport (GO:0098660)	2021-12-01	0.1572287574408047	0.45052086266692115	6352675693101220	1.17528e+16	KCNJ11
inositol phosphate catabolic process (GO:0071545)	2021-12-01	0.1572287574408047	0.45052086266692115	6352675693101220	1.17528e+16	INPP5B
intrinsic apoptotic signaling pathway in response to oxidative stress (GO:0008631)	2021-12-01	0.1572287574408047	0.45052086266692115	6352675693101220	1.17528e+16	CYP1B1
keratan sulfate catabolic process (GO:0042340)	2021-12-01	0.1572287574408047	0.45052086266692115	6352675693101220	1.17528e+16	OGN
macrophage chemotaxis (GO:0048246)	2021-12-01	0.1572287574408047	0.45052086266692115	6352675693101220	1.17528e+16	CCL5
synaptic vesicle fusion to presynaptic active zone membrane (GO:0031629)	2021-12-01	0.1572287574408047	0.45052086266692115	6352675693101220	1.17528e+16	STX19
mitochondrion distribution (GO:0048311)	2021-12-01	0.1572287574408047	0.45052086266692115	6352675693101220	1.17528e+16	LRRK2
mitotic nuclear membrane disassembly (GO:0007077)	2021-12-01	0.1572287574408047	0.45052086266692115	6352675693101220	1.17528e+16	CCNB1
negative regulation of cell division (GO:0051782)	2021-12-01	0.1572287574408047	0.45052086266692115	6352675693101220	1.17528e+16	E2F8
negative regulation of cilium assembly (GO:1902018)	2021-12-01	0.1572287574408047	0.45052086266692115	6352675693101220	1.17528e+16	ODF2L
negative regulation of hemostasis (GO:1900047)	2021-12-01	0.1572287574408047	0.45052086266692115	6352675693101220	1.17528e+16	THBD
negative regulation of JUN kinase activity (GO:0043508)	2021-12-01	0.1572287574408047	0.45052086266692115	6352675693101220	1.17528e+16	DUSP10
negative regulation of leukocyte chemotaxis (GO:0002689)	2021-12-01	0.1572287574408047	0.45052086266692115	6352675693101220	1.17528e+16	SLIT2
negative regulation of vascular permeability (GO:0043116)	2021-12-01	0.1572287574408047	0.45052086266692115	6352675693101220	1.17528e+16	SLIT2
nucleoside salvage (GO:0043174)	2021-12-01	0.1572287574408047	0.45052086266692115	6352675693101220	1.17528e+16	DCK
polyol transport (GO:0015791)	2021-12-01	0.1572287574408047	0.45052086266692115	6352675693101220	1.17528e+16	AQP9
positive regulation of neuroinflammatory response (GO:0150078)	2021-12-01	0.1572287574408047	0.45052086266692115	6352675693101220	1.17528e+16	IL18
positive regulation of T-helper 1 type immune response (GO:0002827)	2021-12-01	0.1572287574408047	0.45052086266692115	6352675693101220	1.17528e+16	IL18
positive regulation of T-helper 17 type immune response (GO:2000318)	2021-12-01	0.1572287574408047	0.45052086266692115	6352675693101220	1.17528e+16	NFKBIZ
protein localization to condensed chromosome (GO:1903083)	2021-12-01	0.1572287574408047	0.45052086266692115	6352675693101220	1.17528e+16	SPDL1
calcium ion homeostasis (GO:0055074)	1997-03-01	0.15845700975246058	0.45143293961449477	2.23666e+16	4120543604776410	CCR1;CCL5;ANK2
glycosaminoglycan biosynthetic process (GO:0006024)	1997-03-01	0.15845700975246058	0.45143293961449477	2.23666e+16	4120543604776410	OGN;HAS2;B4GALT5
positive regulation of cold-induced thermogenesis (GO:0120162)	1997-03-01	0.15845700975246058	0.45143293961449477	2.23666e+16	4120543604776410	LCN2;IL18;CXCR4
regulation of G2/M transition of mitotic cell cycle (GO:0010389)	4/149	0.16107914055598435	0.45143293961449477	1935187245087130	3.53338e+16	CCNB1;FBXO5;HMMR;CDC25A
positive regulation of defense response (GO:0031349)	1998-03-01	0.16186553660126698	0.45143293961449477	2.21301e+16	4029863033323980	CCL5;NFKBIZ;IL18
regulation of axonogenesis (GO:0050770)	1951-02-01	0.16252596275469078	0.45143293961449477	2.85685e+16	5190665083471320	PLXNB1;SLIT2
gonad development (GO:0008406)	1951-02-01	0.16252596275469078	0.45143293961449477	2.85685e+16	5190665083471320	KITLG;INHBA
mitotic metaphase plate congression (GO:0007080)	1951-02-01	0.16252596275469078	0.45143293961449477	2.85685e+16	5190665083471320	CCNB1;SPDL1
positive regulation of fat cell differentiation (GO:0045600)	1951-02-01	0.16252596275469078	0.45143293961449477	2.85685e+16	5190665083471320	PIM1;ZFP36L1
brain development (GO:0007420)	4/150	0.16378508994543237	0.45143293961449477	1.92183e+16	3.47698e+16	ARNT2;CXCR4;PROX1;ADGRL2
plasma membrane bounded cell projection morphogenesis (GO:0120039)	1952-02-01	0.1675366882550071	0.45143293961449477	2799572953736650	5001585227813580	LRRK2;PLXNB1
regulation of inflammatory response (GO:0050727)	5/206	0.16844429602838998	0.45143293961449477	1746304448978130	3110430468289820	BCL6;CCL5;NFKBIZ;IL18;NR1H4
purine ribonucleoside triphosphate metabolic process (GO:0009205)	2013-01-01	0.16916111271907802	0.45143293961449477	5822990543735220	1.03469e+16	LRRK2
purine-containing compound salvage (GO:0043101)	2013-01-01	0.16916111271907802	0.45143293961449477	5822990543735220	1.03469e+16	DCK
pyrimidine deoxyribonucleotide catabolic process (GO:0009223)	2013-01-01	0.16916111271907802	0.45143293961449477	5822990543735220	1.03469e+16	UNG
atrial cardiac muscle cell action potential (GO:0086014)	2013-01-01	0.16916111271907802	0.45143293961449477	5822990543735220	1.03469e+16	ANK2
regulation of fibrinolysis (GO:0051917)	2013-01-01	0.16916111271907802	0.45143293961449477	5822990543735220	1.03469e+16	THBD
regulation of homotypic cell-cell adhesion (GO:0034110)	2013-01-01	0.16916111271907802	0.45143293961449477	5822990543735220	1.03469e+16	CCL5
central nervous system neuron axonogenesis (GO:0021955)	2013-01-01	0.16916111271907802	0.45143293961449477	5822990543735220	1.03469e+16	B4GALT5
central nervous system projection neuron axonogenesis (GO:0021952)	2013-01-01	0.16916111271907802	0.45143293961449477	5822990543735220	1.03469e+16	SZT2
regulation of lysosomal lumen pH (GO:0035751)	2013-01-01	0.16916111271907802	0.45143293961449477	5822990543735220	1.03469e+16	LRRK2
regulation of membrane repolarization (GO:0060306)	2013-01-01	0.16916111271907802	0.45143293961449477	5822990543735220	1.03469e+16	AKAP6
DNA replication-independent nucleosome organization (GO:0034724)	2013-01-01	0.16916111271907802	0.45143293961449477	5822990543735220	1.03469e+16	ASF1B
regulation of oxidoreductase activity (GO:0051341)	2013-01-01	0.16916111271907802	0.45143293961449477	5822990543735220	1.03469e+16	SZT2
embryonic hemopoiesis (GO:0035162)	2013-01-01	0.16916111271907802	0.45143293961449477	5822990543735220	1.03469e+16	KITLG
entry into host (GO:0044409)	2013-01-01	0.16916111271907802	0.45143293961449477	5822990543735220	1.03469e+16	CXCR4
fatty acid elongation (GO:0030497)	2013-01-01	0.16916111271907802	0.45143293961449477	5822990543735220	1.03469e+16	ELOVL7
glucose import (GO:0046323)	2013-01-01	0.16916111271907802	0.45143293961449477	5822990543735220	1.03469e+16	SLC2A1
response to thyroid hormone (GO:0097066)	2013-01-01	0.16916111271907802	0.45143293961449477	5822990543735220	1.03469e+16	KLF9
kinetochore organization (GO:0051383)	2013-01-01	0.16916111271907802	0.45143293961449477	5822990543735220	1.03469e+16	CENPH
sodium ion export across plasma membrane (GO:0036376)	2013-01-01	0.16916111271907802	0.45143293961449477	5822990543735220	1.03469e+16	SLC4A4
mitochondrial outer membrane permeabilization (GO:0097345)	2013-01-01	0.16916111271907802	0.45143293961449477	5822990543735220	1.03469e+16	BMF
mitotic DNA integrity checkpoint signaling (GO:0044774)	2013-01-01	0.16916111271907802	0.45143293961449477	5822990543735220	1.03469e+16	ORC1
very long-chain fatty acid biosynthetic process (GO:0042761)	2013-01-01	0.16916111271907802	0.45143293961449477	5822990543735220	1.03469e+16	ELOVL7
negative regulation by host of viral transcription (GO:0043922)	2013-01-01	0.16916111271907802	0.45143293961449477	5822990543735220	1.03469e+16	CCL5
negative regulation of autophagosome assembly (GO:1902902)	2013-01-01	0.16916111271907802	0.45143293961449477	5822990543735220	1.03469e+16	LRRK2
negative regulation of cell morphogenesis involved in differentiation (GO:0010771)	2013-01-01	0.16916111271907802	0.45143293961449477	5822990543735220	1.03469e+16	EFNA5
negative regulation of cellular senescence (GO:2000773)	2013-01-01	0.16916111271907802	0.45143293961449477	5822990543735220	1.03469e+16	FBXO5
negative regulation of DNA-dependent DNA replication (GO:2000104)	2013-01-01	0.16916111271907802	0.45143293961449477	5822990543735220	1.03469e+16	FBXO5
negative regulation of hydrogen peroxide-induced cell death (GO:1903206)	2013-01-01	0.16916111271907802	0.45143293961449477	5822990543735220	1.03469e+16	LRRK2
negative regulation of mononuclear cell migration (GO:0071676)	2013-01-01	0.16916111271907802	0.45143293961449477	5822990543735220	1.03469e+16	SLIT2
negative regulation of substrate adhesion-dependent cell spreading (GO:1900025)	2013-01-01	0.16916111271907802	0.45143293961449477	5822990543735220	1.03469e+16	EFNA5
positive regulation of ERAD pathway (GO:1904294)	2013-01-01	0.16916111271907802	0.45143293961449477	5822990543735220	1.03469e+16	HERPUD1
positive regulation of neuron migration (GO:2001224)	2013-01-01	0.16916111271907802	0.45143293961449477	5822990543735220	1.03469e+16	SEMA3A
positive regulation of protein acetylation (GO:1901985)	2013-01-01	0.16916111271907802	0.45143293961449477	5822990543735220	1.03469e+16	PRKAA2
protein localization to mitochondrion (GO:0070585)	2013-01-01	0.16916111271907802	0.45143293961449477	5822990543735220	1.03469e+16	LRRK2
regulation of protein kinase B signaling (GO:0051896)	5/207	0.17077009036500046	0.45307297142430514	1.73757e+16	3071046330880060	KITLG;DDIT3;MAGI2;IL18;GAB2
epithelial cell differentiation (GO:0030855)	3/101	0.17222112025745168	0.45307297142430514	2.14493e+16	3772888231650270	PCNA;PROX1;E2F8
positive regulation of cell cycle process (GO:0090068)	3/101	0.17222112025745168	0.45307297142430514	2.14493e+16	3772888231650270	CCNB1;E2F8;MAD2L1
epidermal cell differentiation (GO:0009913)	1953-02-01	0.1725736951843232	0.45307297142430514	2744539808806080	4821966838315480	UGCG;TGM3
mitotic cell cycle phase transition (GO:0044772)	5/209	0.17545907651668197	0.45307297142430514	1.72036e+16	2.99403e+16	CCNB1;CCNE2;INHBA;CDC25A;FBXL22
positive regulation of cellular protein metabolic process (GO:0032270)	3/102	0.17571436881443844	0.45307297142430514	2.12316e+16	3.69195e+16	UHRF1;CAPN3;INHBA
positive regulation of cellular process (GO:0048522)	12/625	0.17740594666573942	0.45307297142430514	1.37999e+16	2386436156918320	KITLG;PRKAA2;KDM4C;CCL5;VEGFC;HAS2;AKAP6;LAMC2;GAB2;PROX1;FBXO5;ZFP36L1
regulation of focal adhesion assembly (GO:0051893)	1954-02-01	0.1776352451659317	0.45307297142430514	2691623323295920	4651187051987260	DLC1;EFNA5
unsaturated fatty acid metabolic process (GO:0033559)	1954-02-01	0.1776352451659317	0.45307297142430514	2691623323295920	4651187051987260	CYP1B1;ALOXE3
negative regulation of viral genome replication (GO:0045071)	1954-02-01	0.1776352451659317	0.45307297142430514	2691623323295920	4651187051987260	CCL5;PROX1
protein localization to vacuole (GO:0072665)	2014-01-01	0.1809251127499742	0.45307297142430514	5374795417348600	918913763411473	SZT2
pyrimidine nucleoside biosynthetic process (GO:0046134)	2014-01-01	0.1809251127499742	0.45307297142430514	5374795417348600	918913763411473	DCK
atrial septum development (GO:0003283)	2014-01-01	0.1809251127499742	0.45307297142430514	5374795417348600	918913763411473	ANK2
carbohydrate transport (GO:0008643)	2014-01-01	0.1809251127499742	0.45307297142430514	5374795417348600	918913763411473	AQP9
regulation of IRE1-mediated unfolded protein response (GO:1903894)	2014-01-01	0.1809251127499742	0.45307297142430514	5374795417348600	918913763411473	DNAJB9
defense response to protozoan (GO:0042832)	2014-01-01	0.1809251127499742	0.45307297142430514	5374795417348600	918913763411473	LYST
endothelial cell differentiation (GO:0045446)	2014-01-01	0.1809251127499742	0.45307297142430514	5374795417348600	918913763411473	PROX1
retinal metabolic process (GO:0042574)	2014-01-01	0.1809251127499742	0.45307297142430514	5374795417348600	918913763411473	CYP1B1
intestinal absorption (GO:0050892)	2014-01-01	0.1809251127499742	0.45307297142430514	5374795417348600	918913763411473	UGCG
steroid catabolic process (GO:0006706)	2014-01-01	0.1809251127499742	0.45307297142430514	5374795417348600	918913763411473	HSD17B14
striated muscle cell development (GO:0055002)	2014-01-01	0.1809251127499742	0.45307297142430514	5374795417348600	918913763411473	CAPN3
substrate-dependent cell migration (GO:0006929)	2014-01-01	0.1809251127499742	0.45307297142430514	5374795417348600	918913763411473	VEGFC
T cell differentiation in thymus (GO:0033077)	2014-01-01	0.1809251127499742	0.45307297142430514	5374795417348600	918913763411473	ZFP36L1
vascular endothelial growth factor signaling pathway (GO:0038084)	2014-01-01	0.1809251127499742	0.45307297142430514	5374795417348600	918913763411473	VEGFC
negative regulation of cell activation (GO:0050866)	2014-01-01	0.1809251127499742	0.45307297142430514	5374795417348600	918913763411473	THBD
negative regulation of coagulation (GO:0050819)	2014-01-01	0.1809251127499742	0.45307297142430514	5374795417348600	918913763411473	THBD
negative regulation of smooth muscle cell migration (GO:0014912)	2014-01-01	0.1809251127499742	0.45307297142430514	5374795417348600	918913763411473	SLIT2
negative regulation of TORC1 signaling (GO:1904262)	2014-01-01	0.1809251127499742	0.45307297142430514	5374795417348600	918913763411473	SZT2
neuromuscular process controlling balance (GO:0050885)	2014-01-01	0.1809251127499742	0.45307297142430514	5374795417348600	918913763411473	NRXN1
nuclear membrane disassembly (GO:0051081)	2014-01-01	0.1809251127499742	0.45307297142430514	5374795417348600	918913763411473	CCNB1
nucleoside phosphate catabolic process (GO:1901292)	2014-01-01	0.1809251127499742	0.45307297142430514	5374795417348600	918913763411473	SMPDL3A
nucleoside triphosphate metabolic process (GO:0009141)	2014-01-01	0.1809251127499742	0.45307297142430514	5374795417348600	918913763411473	SMPDL3A
ovarian follicle development (GO:0001541)	2014-01-01	0.1809251127499742	0.45307297142430514	5374795417348600	918913763411473	INHBA
pancreas development (GO:0031016)	2014-01-01	0.1809251127499742	0.45307297142430514	5374795417348600	918913763411473	PROX1
positive regulation of brown fat cell differentiation (GO:0090336)	2014-01-01	0.1809251127499742	0.45307297142430514	5374795417348600	918913763411473	PIM1
positive regulation of cardiac muscle cell proliferation (GO:0060045)	2014-01-01	0.1809251127499742	0.45307297142430514	5374795417348600	918913763411473	PIM1
positive regulation of granulocyte macrophage colony-stimulating factor production (GO:0032725)	2014-01-01	0.1809251127499742	0.45307297142430514	5374795417348600	918913763411473	IL18
positive regulation of leukocyte degranulation (GO:0043302)	2014-01-01	0.1809251127499742	0.45307297142430514	5374795417348600	918913763411473	GAB2
positive regulation of lymphocyte migration (GO:2000403)	2014-01-01	0.1809251127499742	0.45307297142430514	5374795417348600	918913763411473	CCL5
positive regulation of macrophage chemotaxis (GO:0010759)	2014-01-01	0.1809251127499742	0.45307297142430514	5374795417348600	918913763411473	CCL5
positive regulation of potassium ion transmembrane transporter activity (GO:1901018)	2014-01-01	0.1809251127499742	0.45307297142430514	5374795417348600	918913763411473	ANK2
positive regulation of T cell chemotaxis (GO:0010820)	2014-01-01	0.1809251127499742	0.45307297142430514	5374795417348600	918913763411473	CCL5
positive regulation of type 2 immune response (GO:0002830)	2014-01-01	0.1809251127499742	0.45307297142430514	5374795417348600	918913763411473	IL18
protein localization to kinetochore (GO:0034501)	2014-01-01	0.1809251127499742	0.45307297142430514	5374795417348600	918913763411473	SPDL1
regulation of cardiac conduction (GO:1903779)	1955-02-01	0.18271964347791483	0.455460932567963	2.6407e+16	448867420938056	KCNJ11;ANK2
cellular metal ion homeostasis (GO:0006875)	3/104	0.18275946609768534	0.455460932567963	2.08091e+16	3.53667e+16	CCR1;CCL5;ANK2
steroid metabolic process (GO:0008202)	3/104	0.18275946609768534	0.455460932567963	2.08091e+16	3.53667e+16	CYP27A1;CYP1B1;HSD17B14
positive regulation of cell migration (GO:0030335)	6/269	0.1828976228097301	0.455460932567963	1.60223e+16	2.72191e+16	CCR1;SEMA3A;CCL5;HAS2;LAMC2;FBXO5
organonitrogen compound biosynthetic process (GO:1901566)	4/158	0.18600057690813654	0.45816115396241663	1821254014802400	3.06336e+16	LPCAT1;INHBA;ELOVL7;B4GALT5
regulation of JNK cascade (GO:0046328)	3/105	0.1863101636302279	0.45816115396241663	2.0604e+16	3.46218e+16	DUSP10;SEMA3A;MTURN
chemokine-mediated signaling pathway (GO:0070098)	1956-02-01	0.1878252380920586	0.45816115396241663	2591669961776720	4333902815178270	CCR1;CCL5
glycosaminoglycan catabolic process (GO:0006027)	1956-02-01	0.1878252380920586	0.45816115396241663	2591669961776720	4333902815178270	OGN;HMMR
regulation of cell cycle process (GO:0010564)	3/106	0.1898788643343516	0.45816115396241663	2040291262135920	3.38968e+16	KLHL21;FBXO5;KIF11
regulation of phosphatidylinositol 3-kinase signaling (GO:0014066)	3/106	0.1898788643343516	0.45816115396241663	2040291262135920	3.38968e+16	CCL5;IL18;PLXNB1
acute-phase response (GO:0006953)	2015-01-01	0.19252312449171285	0.45816115396241663	4990628166160080	8222254564394700	ITIH4
aflatoxin metabolic process (GO:0046222)	2015-01-01	0.19252312449171285	0.45816115396241663	4990628166160080	8222254564394700	CYP2A13
cardiac myofibril assembly (GO:0055003)	2015-01-01	0.19252312449171285	0.45816115396241663	4990628166160080	8222254564394700	PROX1
regulation of cytoplasmic translation (GO:2000765)	2015-01-01	0.19252312449171285	0.45816115396241663	4990628166160080	8222254564394700	CPEB4
central nervous system neuron development (GO:0021954)	2015-01-01	0.19252312449171285	0.45816115396241663	4990628166160080	8222254564394700	B4GALT5
regulation of lymphocyte activation (GO:0051249)	2015-01-01	0.19252312449171285	0.45816115396241663	4990628166160080	8222254564394700	CCL5
regulation of macrophage differentiation (GO:0045649)	2015-01-01	0.19252312449171285	0.45816115396241663	4990628166160080	8222254564394700	INHBA
regulation of nuclear-transcribed mRNA catabolic process, deadenylation-dependent decay (GO:1900151)	2015-01-01	0.19252312449171285	0.45816115396241663	4990628166160080	8222254564394700	ZFP36L1
endoplasmic reticulum to cytosol transport (GO:1903513)	2015-01-01	0.19252312449171285	0.45816115396241663	4990628166160080	8222254564394700	HERPUD1
regulation of secretion (GO:0051046)	2015-01-01	0.19252312449171285	0.45816115396241663	4990628166160080	8222254564394700	OPRK1
regulation of T cell chemotaxis (GO:0010819)	2015-01-01	0.19252312449171285	0.45816115396241663	4990628166160080	8222254564394700	CCL5
GTP metabolic process (GO:0046039)	2015-01-01	0.19252312449171285	0.45816115396241663	4990628166160080	8222254564394700	LRRK2
heterocycle biosynthetic process (GO:0018130)	2015-01-01	0.19252312449171285	0.45816115396241663	4990628166160080	8222254564394700	NOXRED1
lipoxygenase pathway (GO:0019372)	2015-01-01	0.19252312449171285	0.45816115396241663	4990628166160080	8222254564394700	ALOXE3
macrophage migration (GO:1905517)	2015-01-01	0.19252312449171285	0.45816115396241663	4990628166160080	8222254564394700	CCL5
mycotoxin metabolic process (GO:0043385)	2015-01-01	0.19252312449171285	0.45816115396241663	4990628166160080	8222254564394700	CYP2A13
negative regulation of protein processing (GO:0010955)	2015-01-01	0.19252312449171285	0.45816115396241663	4990628166160080	8222254564394700	LRRK2
nitric oxide biosynthetic process (GO:0006809)	2015-01-01	0.19252312449171285	0.45816115396241663	4990628166160080	8222254564394700	CYP1B1
organic heteropentacyclic compound metabolic process (GO:1901376)	2015-01-01	0.19252312449171285	0.45816115396241663	4990628166160080	8222254564394700	CYP2A13
peptidyl-arginine modification (GO:0018195)	2015-01-01	0.19252312449171285	0.45816115396241663	4990628166160080	8222254564394700	PADI1
photoreceptor cell development (GO:0042461)	2015-01-01	0.19252312449171285	0.45816115396241663	4990628166160080	8222254564394700	CDHR1
placenta development (GO:0001890)	2015-01-01	0.19252312449171285	0.45816115396241663	4990628166160080	8222254564394700	E2F8
positive regulation of natural killer cell activation (GO:0032816)	2015-01-01	0.19252312449171285	0.45816115396241663	4990628166160080	8222254564394700	IL18
positive regulation of nuclear-transcribed mRNA catabolic process, deadenylation-dependent decay (GO:1900153)	2015-01-01	0.19252312449171285	0.45816115396241663	4990628166160080	8222254564394700	ZFP36L1
positive regulation of osteoclast differentiation (GO:0045672)	2015-01-01	0.19252312449171285	0.45816115396241663	4990628166160080	8222254564394700	CCR1
regulation of bone mineralization (GO:0030500)	1957-02-01	0.19295041886672243	0.45816115396241663	2.54442e+16	4186389072802650	SRGN;CCR1
regulation of mitotic nuclear division (GO:0007088)	1957-02-01	0.19295041886672243	0.45816115396241663	2.54442e+16	4186389072802650	CCNB1;FBXO5
renal system development (GO:0072001)	1957-02-01	0.19295041886672243	0.45816115396241663	2.54442e+16	4186389072802650	HAS2;PROX1
icosanoid metabolic process (GO:0006690)	1957-02-01	0.19295041886672243	0.45816115396241663	2.54442e+16	4186389072802650	CYP1B1;ALOXE3
regulation of cell growth (GO:0001558)	5/217	0.19469030630270814	0.4616794000918331	1654761096782950	2.70776e+16	BCL6;AKAP6;TMEM97;INHBA;SLIT2
chordate embryonic development (GO:0043009)	1958-02-01	0.19809361666096303	0.462786773373725	2.49886e+16	4.04569e+16	ARNT2;PROX1
fat cell differentiation (GO:0045444)	1958-02-01	0.19809361666096303	0.462786773373725	2.49886e+16	4.04569e+16	NR4A1;ALOXE3
nucleosome assembly (GO:0006334)	1958-02-01	0.19809361666096303	0.462786773373725	2.49886e+16	4.04569e+16	NAP1L3;ASF1B
positive regulation of mitochondrion organization (GO:0010822)	1958-02-01	0.19809361666096303	0.462786773373725	2.49886e+16	4.04569e+16	BMF;BBC3
negative regulation of autophagy (GO:0010507)	1959-02-01	0.2032533025623844	0.462786773373725	2454891677592550	3911384511766800	LRRK2;BMF
positive regulation of tyrosine phosphorylation of STAT protein (GO:0042531)	1959-02-01	0.2032533025623844	0.462786773373725	2454891677592550	3911384511766800	CCL5;IL18
cellular protein modification process (GO:0006464)	18/1025	0.20391014538025232	0.462786773373725	1.26203e+16	2006729285242870	PRKAA2;SERPINA1;LRR1;LRRK2;KLHL21;KLHL3;FBXO32;PPM1E;FBXL22;UGCG;PTPRB;DUSP10;ST8SIA4;PIM1;MACROD2;FNIP2;TGM3;B4GALT5
3'-UTR-mediated mRNA destabilization (GO:0061158)	2016-01-01	0.20395748177768191	0.462786773373725	4657683215130020	7404988453662050	ZFP36L1
cellular response to corticosteroid stimulus (GO:0071384)	2016-01-01	0.20395748177768191	0.462786773373725	4657683215130020	7404988453662050	ZFP36L1
regulation of granulocyte macrophage colony-stimulating factor production (GO:0032645)	2016-01-01	0.20395748177768191	0.462786773373725	4657683215130020	7404988453662050	IL18
regulation of hormone secretion (GO:0046883)	2016-01-01	0.20395748177768191	0.462786773373725	4657683215130020	7404988453662050	SCG5
regulation of interleukin-13 production (GO:0032656)	2016-01-01	0.20395748177768191	0.462786773373725	4657683215130020	7404988453662050	IL18
regulation of mast cell degranulation (GO:0043304)	2016-01-01	0.20395748177768191	0.462786773373725	4657683215130020	7404988453662050	GAB2
regulation of monocyte differentiation (GO:0045655)	2016-01-01	0.20395748177768191	0.462786773373725	4657683215130020	7404988453662050	ZFP36L1
eosinophil chemotaxis (GO:0048245)	2016-01-01	0.20395748177768191	0.462786773373725	4657683215130020	7404988453662050	CCL5
eosinophil migration (GO:0072677)	2016-01-01	0.20395748177768191	0.462786773373725	4657683215130020	7404988453662050	CCL5
regulation of systemic arterial blood pressure by hormone (GO:0001990)	2016-01-01	0.20395748177768191	0.462786773373725	4657683215130020	7404988453662050	ENPEP
glycosphingolipid biosynthetic process (GO:0006688)	2016-01-01	0.20395748177768191	0.462786773373725	4657683215130020	7404988453662050	ST8SIA4
resolution of meiotic recombination intermediates (GO:0000712)	2016-01-01	0.20395748177768191	0.462786773373725	4657683215130020	7404988453662050	MSH4
sphingolipid catabolic process (GO:0030149)	2016-01-01	0.20395748177768191	0.462786773373725	4657683215130020	7404988453662050	SMPDL3A
sympathetic nervous system development (GO:0048485)	2016-01-01	0.20395748177768191	0.462786773373725	4657683215130020	7404988453662050	SEMA3A
male meiosis I (GO:0007141)	2016-01-01	0.20395748177768191	0.462786773373725	4657683215130020	7404988453662050	SYCP3
negative regulation of cell-substrate junction organization (GO:0150118)	2016-01-01	0.20395748177768191	0.462786773373725	4657683215130020	7404988453662050	DLC1
negative regulation of focal adhesion assembly (GO:0051895)	2016-01-01	0.20395748177768191	0.462786773373725	4657683215130020	7404988453662050	DLC1
negative regulation of platelet activation (GO:0010544)	2016-01-01	0.20395748177768191	0.462786773373725	4657683215130020	7404988453662050	THBD
negative regulation of transcription regulatory region DNA binding (GO:2000678)	2016-01-01	0.20395748177768191	0.462786773373725	4657683215130020	7404988453662050	DDIT3
neural tube development (GO:0021915)	2016-01-01	0.20395748177768191	0.462786773373725	4657683215130020	7404988453662050	PROX1
neuron cell-cell adhesion (GO:0007158)	2016-01-01	0.20395748177768191	0.462786773373725	4657683215130020	7404988453662050	NRXN1
neutrophil activation (GO:0042119)	2016-01-01	0.20395748177768191	0.462786773373725	4657683215130020	7404988453662050	CCL5
nitric oxide metabolic process (GO:0046209)	2016-01-01	0.20395748177768191	0.462786773373725	4657683215130020	7404988453662050	CYP1B1
oligodendrocyte development (GO:0014003)	2016-01-01	0.20395748177768191	0.462786773373725	4657683215130020	7404988453662050	B4GALT5
polyol biosynthetic process (GO:0046173)	2016-01-01	0.20395748177768191	0.462786773373725	4657683215130020	7404988453662050	CYP27A1
positive regulation of alpha-beta T cell proliferation (GO:0046641)	2016-01-01	0.20395748177768191	0.462786773373725	4657683215130020	7404988453662050	IL18
positive regulation of TORC1 signaling (GO:1904263)	2016-01-01	0.20395748177768191	0.462786773373725	4657683215130020	7404988453662050	RRAGD
response to tumor necrosis factor (GO:0034612)	3/110	0.20432238437013506	0.4630080268267648	1963618157543390	3118336022866780	CCL5;HAS2;ZFP36L1
positive regulation of cell motility (GO:2000147)	5/221	0.20457289775902918	0.4630080268267648	1.62378e+16	2.57667e+16	CCR1;SEMA3A;CCL5;HAS2;LAMC2
adenylate cyclase-modulating G protein-coupled receptor signaling pathway (GO:0007188)	4/165	0.20618985511208818	0.4654892183591082	1.74145e+16	2.74967e+16	ADGRD1;OPRK1;RXFP2;ADGRL2
regulation of neuron projection development (GO:0010975)	4/165	0.20618985511208818	0.4654892183591082	1.74145e+16	2.74967e+16	LRRK2;SEMA3A;MAGI2;TANC2
cellular divalent inorganic cation homeostasis (GO:0072503)	3/111	0.2079726450188711	0.46778372127895596	1.94534e+16	3.05486e+16	CCR1;CCL5;ANK2
regulation of protein serine/threonine kinase activity (GO:0071900)	3/111	0.2079726450188711	0.46778372127895596	1.94534e+16	3.05486e+16	CCNB1;CCNE2;CDC25A
cellular response to chemokine (GO:1990869)	1960-02-01	0.20842798697698206	0.46778372127895596	2412443244569880	3.7831e+16	CCR1;CCL5
regulation of macroautophagy (GO:0016241)	3/112	0.21163755116423835	0.46778372127895596	1927391874180860	2.99301e+16	PRKAA2;LRRK2;RRAGD
negative regulation of response to stimulus (GO:0048585)	1961-02-01	0.2136162189097992	0.46778372127895596	2371433741480180	3660484043641510	FBXO5;SLIT2
pulmonary valve morphogenesis (GO:0003184)	2017-01-01	0.21523048570684858	0.46778372127895596	4366356382978720	6706923376920270	SLIT2
aorta morphogenesis (GO:0035909)	2017-01-01	0.21523048570684858	0.46778372127895596	4366356382978720	6706923376920270	PROX1
regulation of cardiac muscle contraction by regulation of the release of sequestered calcium ion (GO:0010881)	2017-01-01	0.21523048570684858	0.46778372127895596	4366356382978720	6706923376920270	ANK2
cellular response to fatty acid (GO:0071398)	2017-01-01	0.21523048570684858	0.46778372127895596	4366356382978720	6706923376920270	NR1H4
regulation of metal ion transport (GO:0010959)	2017-01-01	0.21523048570684858	0.46778372127895596	4366356382978720	6706923376920270	ANK2
regulation of neuroblast proliferation (GO:1902692)	2017-01-01	0.21523048570684858	0.46778372127895596	4366356382978720	6706923376920270	LRRK2
DNA biosynthetic process (GO:0071897)	2017-01-01	0.21523048570684858	0.46778372127895596	4366356382978720	6706923376920270	TYMS
DNA replication checkpoint signaling (GO:0000076)	2017-01-01	0.21523048570684858	0.46778372127895596	4366356382978720	6706923376920270	ORC1
regulation of osteoblast proliferation (GO:0033688)	2017-01-01	0.21523048570684858	0.46778372127895596	4366356382978720	6706923376920270	PLXNB1
regulation of stem cell proliferation (GO:0072091)	2017-01-01	0.21523048570684858	0.46778372127895596	4366356382978720	6706923376920270	ZFP36L1
regulation of steroid biosynthetic process (GO:0050810)	2017-01-01	0.21523048570684858	0.46778372127895596	4366356382978720	6706923376920270	NR1H4
regulation of transferase activity (GO:0051338)	2017-01-01	0.21523048570684858	0.46778372127895596	4366356382978720	6706923376920270	LDB2
response to purine-containing compound (GO:0014074)	2017-01-01	0.21523048570684858	0.46778372127895596	4366356382978720	6706923376920270	KCNJ11
retrograde protein transport, ER to cytosol (GO:0030970)	2017-01-01	0.21523048570684858	0.46778372127895596	4366356382978720	6706923376920270	HERPUD1
synaptic vesicle membrane organization (GO:0048499)	2017-01-01	0.21523048570684858	0.46778372127895596	4366356382978720	6706923376920270	STX19
membrane depolarization during cardiac muscle cell action potential (GO:0086012)	2017-01-01	0.21523048570684858	0.46778372127895596	4366356382978720	6706923376920270	ANK2
mesonephric tubule development (GO:0072164)	2017-01-01	0.21523048570684858	0.46778372127895596	4366356382978720	6706923376920270	SLIT2
muscle tissue morphogenesis (GO:0060415)	2017-01-01	0.21523048570684858	0.46778372127895596	4366356382978720	6706923376920270	PROX1
negative regulation of cell aging (GO:0090344)	2017-01-01	0.21523048570684858	0.46778372127895596	4366356382978720	6706923376920270	FBXO5
negative regulation of insulin secretion (GO:0046676)	2017-01-01	0.21523048570684858	0.46778372127895596	4366356382978720	6706923376920270	KCNJ11
positive regulation of blood coagulation (GO:0030194)	2017-01-01	0.21523048570684858	0.46778372127895596	4366356382978720	6706923376920270	THBD
positive regulation of cyclin-dependent protein serine/threonine kinase activity (GO:0045737)	2017-01-01	0.21523048570684858	0.46778372127895596	4366356382978720	6706923376920270	PROX1
positive regulation of DNA replication (GO:0045740)	2017-01-01	0.21523048570684858	0.46778372127895596	4366356382978720	6706923376920270	PCNA
positive regulation of positive chemotaxis (GO:0050927)	2017-01-01	0.21523048570684858	0.46778372127895596	4366356382978720	6706923376920270	VEGFC
protein localization to chromosome, centromeric region (GO:0071459)	2017-01-01	0.21523048570684858	0.46778372127895596	4366356382978720	6706923376920270	SPDL1
positive regulation of metabolic process (GO:0009893)	3/113	0.2153165562710183	0.46778372127895596	1.90977e+16	2.93273e+16	LCN2;IL18;CXCR4
positive regulation of multicellular organismal process (GO:0051240)	7/345	0.21817606356925556	0.46967723422245977	1.45413e+16	2.21385e+16	FST;IL18;LCN2;CXCR4;INHBA;FBXO5;B4GALT5
post-translational protein modification (GO:0043687)	7/345	0.21817606356925556	0.46967723422245977	1.45413e+16	2.21385e+16	SERPINA1;LRR1;KLHL21;KLHL3;ESCO2;FBXO32;FBXL22
calcium ion transport (GO:0006816)	3/115	0.22271469721163084	0.46967723422245977	1.87548e+16	2816712824685620	CCR1;CCL5;ANK2
anterior/posterior pattern specification (GO:0009952)	1963-02-01	0.22402770951369014	0.46967723422245977	2293448456916160	3.43097e+16	CDX4;DDIT3
cellular response to reactive oxygen species (GO:0034614)	1963-02-01	0.22402770951369014	0.46967723422245977	2293448456916160	3.43097e+16	CYP1B1;FOS
organonitrogen compound catabolic process (GO:1901565)	1963-02-01	0.22402770951369014	0.46967723422245977	2293448456916160	3.43097e+16	ENPEP;CAPN3
pulmonary valve development (GO:0003177)	2018-01-01	0.22634440526276234	0.46967723422245977	4.1093e+16	6105181726167220	SLIT2
regulation of brown fat cell differentiation (GO:0090335)	2018-01-01	0.22634440526276234	0.46967723422245977	4.1093e+16	6105181726167220	PIM1
carbohydrate derivative transport (GO:1901264)	2018-01-01	0.22634440526276234	0.46967723422245977	4.1093e+16	6105181726167220	VLDLR
regulation of delayed rectifier potassium channel activity (GO:1902259)	2018-01-01	0.22634440526276234	0.46967723422245977	4.1093e+16	6105181726167220	AKAP6
regulation of fatty acid metabolic process (GO:0019217)	2018-01-01	0.22634440526276234	0.46967723422245977	4.1093e+16	6105181726167220	PRKAA2
regulation of membrane depolarization (GO:0003254)	2018-01-01	0.22634440526276234	0.46967723422245977	4.1093e+16	6105181726167220	LRRK2
DNA strand elongation involved in DNA replication (GO:0006271)	2018-01-01	0.22634440526276234	0.46967723422245977	4.1093e+16	6105181726167220	PCNA
regulation of production of miRNAs involved in gene silencing by miRNA (GO:1903798)	2018-01-01	0.22634440526276234	0.46967723422245977	4.1093e+16	6105181726167220	MYCN
regulation of protein sumoylation (GO:0033233)	2018-01-01	0.22634440526276234	0.46967723422245977	4.1093e+16	6105181726167220	CAPN3
fluid transport (GO:0042044)	2018-01-01	0.22634440526276234	0.46967723422245977	4.1093e+16	6105181726167220	AQP9
regulation of ventricular cardiac muscle cell membrane repolarization (GO:0060307)	2018-01-01	0.22634440526276234	0.46967723422245977	4.1093e+16	6105181726167220	ANK2
release of cytochrome c from mitochondria (GO:0001836)	2018-01-01	0.22634440526276234	0.46967723422245977	4.1093e+16	6105181726167220	BBC3
response to axon injury (GO:0048678)	2018-01-01	0.22634440526276234	0.46967723422245977	4.1093e+16	6105181726167220	FLRT3
hyaluronan catabolic process (GO:0030214)	2018-01-01	0.22634440526276234	0.46967723422245977	4.1093e+16	6105181726167220	HMMR
intermediate filament organization (GO:0045109)	2018-01-01	0.22634440526276234	0.46967723422245977	4.1093e+16	6105181726167220	KLHL24
long-chain fatty-acyl-CoA biosynthetic process (GO:0035338)	2018-01-01	0.22634440526276234	0.46967723422245977	4.1093e+16	6105181726167220	ELOVL7
ventricular cardiac muscle cell action potential (GO:0086005)	2018-01-01	0.22634440526276234	0.46967723422245977	4.1093e+16	6105181726167220	ANK2
water transport (GO:0006833)	2018-01-01	0.22634440526276234	0.46967723422245977	4.1093e+16	6105181726167220	AQP9
negative regulation of leukocyte cell-cell adhesion (GO:1903038)	2018-01-01	0.22634440526276234	0.46967723422245977	4.1093e+16	6105181726167220	VTCN1
negative regulation of peptide hormone secretion (GO:0090278)	2018-01-01	0.22634440526276234	0.46967723422245977	4.1093e+16	6105181726167220	KCNJ11
negative regulation of Rho protein signal transduction (GO:0035024)	2018-01-01	0.22634440526276234	0.46967723422245977	4.1093e+16	6105181726167220	DLC1
neuron maturation (GO:0042551)	2018-01-01	0.22634440526276234	0.46967723422245977	4.1093e+16	6105181726167220	B4GALT5
nucleotide biosynthetic process (GO:0009165)	2018-01-01	0.22634440526276234	0.46967723422245977	4.1093e+16	6105181726167220	RRM2
phosphatidylglycerol acyl-chain remodeling (GO:0036148)	2018-01-01	0.22634440526276234	0.46967723422245977	4.1093e+16	6105181726167220	LPCAT1
positive regulation of cardiac muscle hypertrophy (GO:0010613)	2018-01-01	0.22634440526276234	0.46967723422245977	4.1093e+16	6105181726167220	AKAP6
positive regulation of cell adhesion mediated by integrin (GO:0033630)	2018-01-01	0.22634440526276234	0.46967723422245977	4.1093e+16	6105181726167220	CCL5
positive regulation of excitatory postsynaptic potential (GO:2000463)	2018-01-01	0.22634440526276234	0.46967723422245977	4.1093e+16	6105181726167220	NRXN1
positive regulation of glial cell differentiation (GO:0045687)	2018-01-01	0.22634440526276234	0.46967723422245977	4.1093e+16	6105181726167220	CXCR4
positive regulation of lymphocyte chemotaxis (GO:0140131)	2018-01-01	0.22634440526276234	0.46967723422245977	4.1093e+16	6105181726167220	CCL5
positive regulation of macrophage derived foam cell differentiation (GO:0010744)	2018-01-01	0.22634440526276234	0.46967723422245977	4.1093e+16	6105181726167220	IL18
positive regulation of response to endoplasmic reticulum stress (GO:1905898)	2018-01-01	0.22634440526276234	0.46967723422245977	4.1093e+16	6105181726167220	DDIT3
positive regulation of synaptic transmission, glutamatergic (GO:0051968)	2018-01-01	0.22634440526276234	0.46967723422245977	4.1093e+16	6105181726167220	NRXN1
sphingolipid metabolic process (GO:0006665)	3/116	0.22643276057033576	0.46967723422245977	1.85879e+16	2760868819692930	UGCG;ELOVL7;ALOXE3
inflammatory response (GO:0006954)	5/230	0.22739136607282137	0.4711190759422997	1558113509192640	2.30769e+16	CCR1;CCL5;IL18;CXCR4;FOS
negative regulation of intrinsic apoptotic signaling pathway (GO:2001243)	1964-02-01	0.22924825202851962	0.4744165215590198	2256342555389730	332347929902726	LRRK2;HERPUD1
positive regulation of cell projection organization (GO:0031346)	3/117	0.23016277804140023	0.47575843599771517	1.84239e+16	2.70641e+16	MAGI2;PLXNB1;SLIT2
adenylate cyclase-activating G protein-coupled receptor signaling pathway (GO:0007189)	3/118	0.2339042243650674	0.47888830897627854	1.82627e+16	2.65329e+16	ADGRD1;RXFP2;ADGRL2
protein autoubiquitination (GO:0051865)	1965-02-01	0.2344769082738591	0.47888830897627854	2.22041e+16	3.22049e+16	UHRF1;KLHL24
activin receptor signaling pathway (GO:0032924)	2019-01-01	0.23730147749048253	0.47888830897627854	3.88081e+16	5582252205555770	INHBA
cardiac atrium morphogenesis (GO:0003209)	2019-01-01	0.23730147749048253	0.47888830897627854	3.88081e+16	5582252205555770	PROX1
regulation of glucose transmembrane transport (GO:0010827)	2019-01-01	0.23730147749048253	0.47888830897627854	3.88081e+16	5582252205555770	SLC2A1
regulation of leukocyte chemotaxis (GO:0002688)	2019-01-01	0.23730147749048253	0.47888830897627854	3.88081e+16	5582252205555770	SLIT2
regulation of neuroinflammatory response (GO:0150077)	2019-01-01	0.23730147749048253	0.47888830897627854	3.88081e+16	5582252205555770	IL18
DNA alkylation (GO:0006305)	2019-01-01	0.23730147749048253	0.47888830897627854	3.88081e+16	5582252205555770	FOS
DNA methylation or demethylation (GO:0044728)	2019-01-01	0.23730147749048253	0.47888830897627854	3.88081e+16	5582252205555770	FOS
regulation of oligodendrocyte differentiation (GO:0048713)	2019-01-01	0.23730147749048253	0.47888830897627854	3.88081e+16	5582252205555770	CXCR4
establishment or maintenance of apical/basal cell polarity (GO:0035088)	2019-01-01	0.23730147749048253	0.47888830897627854	3.88081e+16	5582252205555770	PARD3B
excitatory postsynaptic potential (GO:0060079)	2019-01-01	0.23730147749048253	0.47888830897627854	3.88081e+16	5582252205555770	LRRK2
regulation of synaptic vesicle exocytosis (GO:2000300)	2019-01-01	0.23730147749048253	0.47888830897627854	3.88081e+16	5582252205555770	LRRK2
glycerolipid catabolic process (GO:0046503)	2019-01-01	0.23730147749048253	0.47888830897627854	3.88081e+16	5582252205555770	GPCPD1
response to ATP (GO:0033198)	2019-01-01	0.23730147749048253	0.47888830897627854	3.88081e+16	5582252205555770	KCNJ11
response to fatty acid (GO:0070542)	2019-01-01	0.23730147749048253	0.47888830897627854	3.88081e+16	5582252205555770	NR1H4
ureteric bud development (GO:0001657)	2019-01-01	0.23730147749048253	0.47888830897627854	3.88081e+16	5582252205555770	SLIT2
mitochondrion localization (GO:0051646)	2019-01-01	0.23730147749048253	0.47888830897627854	3.88081e+16	5582252205555770	LRRK2
neuromuscular process (GO:0050905)	2019-01-01	0.23730147749048253	0.47888830897627854	3.88081e+16	5582252205555770	NRXN1
positive regulation of macrophage migration (GO:1905523)	2019-01-01	0.23730147749048253	0.47888830897627854	3.88081e+16	5582252205555770	CCL5
postsynaptic membrane organization (GO:0001941)	2019-01-01	0.23730147749048253	0.47888830897627854	3.88081e+16	5582252205555770	NRXN1
positive regulation of cell cycle (GO:0045787)	1966-02-01	0.23971240857049375	0.4821212446839627	2.18561e+16	3.12174e+16	CCNB1;PROX1
positive regulation of cell death (GO:0010942)	1966-02-01	0.23971240857049375	0.4821212446839627	2.18561e+16	3.12174e+16	LRRK2;FOS
positive regulation of T cell proliferation (GO:0042102)	1966-02-01	0.23971240857049375	0.4821212446839627	2.18561e+16	3.12174e+16	CCL5;IL18
regulation of viral genome replication (GO:0045069)	1967-02-01	0.24495351732784695	0.4869481754801993	2151875171092250	3027014423449460	CCL5;PROX1
adaptive immune response based on somatic recombination of immune receptors built from immunoglobulin superfamily domains (GO:0002460)	2020-01-01	0.24810390820048187	0.4869481754801993	3.67637e+16	5124522697220840	IL18
base-excision repair, AP site formation (GO:0006285)	2020-01-01	0.24810390820048187	0.4869481754801993	3.67637e+16	5124522697220840	UNG
cardiac epithelial to mesenchymal transition (GO:0060317)	2020-01-01	0.24810390820048187	0.4869481754801993	3.67637e+16	5124522697220840	HAS2
regulation of granulocyte chemotaxis (GO:0071622)	2020-01-01	0.24810390820048187	0.4869481754801993	3.67637e+16	5124522697220840	CCL5
cellular response to nitrogen compound (GO:1901699)	2020-01-01	0.24810390820048187	0.4869481754801993	3.67637e+16	5124522697220840	NR1H4
regulation of lymphocyte differentiation (GO:0045619)	2020-01-01	0.24810390820048187	0.4869481754801993	3.67637e+16	5124522697220840	ZFP36L1
regulation of nuclear division (GO:0051783)	2020-01-01	0.24810390820048187	0.4869481754801993	3.67637e+16	5124522697220840	FBXO5
endoplasmic reticulum calcium ion homeostasis (GO:0032469)	2020-01-01	0.24810390820048187	0.4869481754801993	3.67637e+16	5124522697220840	HERPUD1
regulation of T cell migration (GO:2000404)	2020-01-01	0.24810390820048187	0.4869481754801993	3.67637e+16	5124522697220840	CCL5
regulation of tissue remodeling (GO:0034103)	2020-01-01	0.24810390820048187	0.4869481754801993	3.67637e+16	5124522697220840	IL18
ganglioside metabolic process (GO:0001573)	2020-01-01	0.24810390820048187	0.4869481754801993	3.67637e+16	5124522697220840	ST8SIA4
glucose transmembrane transport (GO:1904659)	2020-01-01	0.24810390820048187	0.4869481754801993	3.67637e+16	5124522697220840	SLC2A1
hepaticobiliary system development (GO:0061008)	2020-01-01	0.24810390820048187	0.4869481754801993	3.67637e+16	5124522697220840	PROX1
toll-like receptor 4 signaling pathway (GO:0034142)	2020-01-01	0.24810390820048187	0.4869481754801993	3.67637e+16	5124522697220840	NR1H4
natural killer cell mediated immunity (GO:0002228)	2020-01-01	0.24810390820048187	0.4869481754801993	3.67637e+16	5124522697220840	LYST
negative regulation of axon extension involved in axon guidance (GO:0048843)	2020-01-01	0.24810390820048187	0.4869481754801993	3.67637e+16	5124522697220840	SEMA3A
negative regulation of dephosphorylation (GO:0035305)	2020-01-01	0.24810390820048187	0.4869481754801993	3.67637e+16	5124522697220840	PPP1R15A
positive regulation of activated T cell proliferation (GO:0042104)	2020-01-01	0.24810390820048187	0.4869481754801993	3.67637e+16	5124522697220840	IL18
positive regulation of cyclin-dependent protein kinase activity (GO:1904031)	2020-01-01	0.24810390820048187	0.4869481754801993	3.67637e+16	5124522697220840	PROX1
positive regulation of embryonic development (GO:0040019)	2020-01-01	0.24810390820048187	0.4869481754801993	3.67637e+16	5124522697220840	B4GALT5
positive regulation of peptidyl-lysine acetylation (GO:2000758)	2020-01-01	0.24810390820048187	0.4869481754801993	3.67637e+16	5124522697220840	PRKAA2
regulation of tyrosine phosphorylation of STAT protein (GO:0042509)	1968-02-01	0.2501990323363252	0.490521787080427	2.11916e+16	2.9361e+16	CCL5;IL18
regulated exocytosis (GO:0045055)	4/180	0.2513520731267327	0.4922426141846638	1.59181e+16	2198124749431060	SRGN;ITIH4;SERPINA1;VEGFC
positive regulation of epithelial cell proliferation (GO:0050679)	3/123	0.2527648280828549	0.49270705390543995	1.74973e+16	240639918987212	NR4A1;VEGFC;PROX1
cellular response to calcium ion (GO:0071277)	1969-02-01	0.2554477839615347	0.49270705390543995	2087427630530620	2848790261350340	PRKAA2;CAPN3
cellular response to decreased oxygen levels (GO:0036294)	1969-02-01	0.2554477839615347	0.49270705390543995	2087427630530620	2848790261350340	ZFP36L1;CPEB4
negative regulation of cytokine production (GO:0001818)	4/182	0.257531719135725	0.49270705390543995	1.57376e+16	2.13498e+16	SRGN;DDIT3;NR1H4;INHBA
purinergic nucleotide receptor signaling pathway (GO:0035590)	2021-01-01	0.25875387226913205	0.49270705390543995	3492375886524820	472126602123927	IL18
autonomic nervous system development (GO:0048483)	2021-01-01	0.25875387226913205	0.49270705390543995	3492375886524820	472126602123927	SEMA3A
regulation of cardiac muscle cell proliferation (GO:0060043)	2021-01-01	0.25875387226913205	0.49270705390543995	3492375886524820	472126602123927	PIM1
regulation of cardiac muscle contraction by calcium ion signaling (GO:0010882)	2021-01-01	0.25875387226913205	0.49270705390543995	3492375886524820	472126602123927	ANK2
regulation of cell-substrate junction assembly (GO:0090109)	2021-01-01	0.25875387226913205	0.49270705390543995	3492375886524820	472126602123927	EFNA5
regulation of dendritic spine development (GO:0060998)	2021-01-01	0.25875387226913205	0.49270705390543995	3492375886524820	472126602123927	TANC2
error-prone translesion synthesis (GO:0042276)	2021-01-01	0.25875387226913205	0.49270705390543995	3492375886524820	472126602123927	PCNA
focal adhesion assembly (GO:0048041)	2021-01-01	0.25875387226913205	0.49270705390543995	3492375886524820	472126602123927	DLC1
response to progesterone (GO:0032570)	2021-01-01	0.25875387226913205	0.49270705390543995	3492375886524820	472126602123927	CATSPER2
histone ubiquitination (GO:0016574)	2021-01-01	0.25875387226913205	0.49270705390543995	3492375886524820	472126602123927	UHRF1
hydrogen peroxide catabolic process (GO:0042744)	2021-01-01	0.25875387226913205	0.49270705390543995	3492375886524820	472126602123927	PXDNL
retinol metabolic process (GO:0042572)	2021-01-01	0.25875387226913205	0.49270705390543995	3492375886524820	472126602123927	CYP1B1
intracellular lipid transport (GO:0032365)	2021-01-01	0.25875387226913205	0.49270705390543995	3492375886524820	472126602123927	PRKAA2
spindle assembly checkpoint signaling (GO:0071173)	2021-01-01	0.25875387226913205	0.49270705390543995	3492375886524820	472126602123927	MAD2L1
linoleic acid metabolic process (GO:0043651)	2021-01-01	0.25875387226913205	0.49270705390543995	3492375886524820	472126602123927	ALOXE3
mitotic spindle assembly checkpoint signaling (GO:0007094)	2021-01-01	0.25875387226913205	0.49270705390543995	3492375886524820	472126602123927	MAD2L1
mitotic spindle checkpoint signaling (GO:0071174)	2021-01-01	0.25875387226913205	0.49270705390543995	3492375886524820	472126602123927	MAD2L1
negative regulation of ion transmembrane transporter activity (GO:0032413)	2021-01-01	0.25875387226913205	0.49270705390543995	3492375886524820	472126602123927	HECW1
negative regulation of small GTPase mediated signal transduction (GO:0051058)	2021-01-01	0.25875387226913205	0.49270705390543995	3492375886524820	472126602123927	SLIT2
neurotrophin signaling pathway (GO:0038179)	2021-01-01	0.25875387226913205	0.49270705390543995	3492375886524820	472126602123927	MAGI2
positive regulation of T cell cytokine production (GO:0002726)	2021-01-01	0.25875387226913205	0.49270705390543995	3492375886524820	472126602123927	IL18
positive regulation of vascular associated smooth muscle cell proliferation (GO:1904707)	2021-01-01	0.25875387226913205	0.49270705390543995	3492375886524820	472126602123927	ADAMTS1
cellular response to oxidative stress (GO:0034599)	3/125	0.26037121173702904	0.493780888561294	1.72087e+16	2.31569e+16	PRKAA2;LRRK2;FOS
regulation of protein secretion (GO:0050708)	3/125	0.26037121173702904	0.493780888561294	1.72087e+16	2.31569e+16	KCNJ11;CCL5;SLC2A1
kidney development (GO:0001822)	1970-02-01	0.2606986346766563	0.493780888561294	2.05663e+16	2764907153599040	HAS2;PROX1
sterol metabolic process (GO:0016125)	1970-02-01	0.2606986346766563	0.493780888561294	2.05663e+16	2764907153599040	CYP27A1;CYP1B1
negative regulation of viral process (GO:0048525)	1970-02-01	0.2606986346766563	0.493780888561294	2.05663e+16	2764907153599040	CCL5;PROX1
synapse organization (GO:0050808)	3/126	0.2641857430171719	0.4963147248180785	1706794425087100	2.27192e+16	FLRT3;LRRK2;NRXN1
negative regulation of cell growth (GO:0030308)	3/126	0.2641857430171719	0.4963147248180785	1706794425087100	2.27192e+16	BCL6;INHBA;SLIT2
negative regulation of growth (GO:0045926)	3/126	0.2641857430171719	0.4963147248180785	1706794425087100	2.27192e+16	BCL6;INHBA;SLIT2
regulation of glycolytic process (GO:0006110)	1971-02-01	0.2659504782033851	0.4963147248180785	2.02672e+16	2684274433729690	PRKAA2;SLC4A4
cholesterol homeostasis (GO:0042632)	1971-02-01	0.2659504782033851	0.4963147248180785	2.02672e+16	2684274433729690	IL18;TMEM97
regulation of TOR signaling (GO:0032006)	1971-02-01	0.2659504782033851	0.4963147248180785	2.02672e+16	2684274433729690	PRKAA2;RRAGD
response to metal ion (GO:0010038)	1971-02-01	0.2659504782033851	0.4963147248180785	2.02672e+16	2684274433729690	AQP9;CAPN3
phosphatidylinositol-mediated signaling (GO:0048015)	1971-02-01	0.2659504782033851	0.4963147248180785	2.02672e+16	2684274433729690	GAB2;ZFP36L1
positive regulation of cellular protein localization (GO:1903829)	1971-02-01	0.2659504782033851	0.4963147248180785	2.02672e+16	2684274433729690	PRKAA2;CENPQ
regulation of cardiac muscle cell membrane repolarization (GO:0099623)	2022-01-01	0.2692535140232305	0.4963147248180785	3325903411009790	4363924224303330	ANK2
regulation of execution phase of apoptosis (GO:1900117)	2022-01-01	0.2692535140232305	0.4963147248180785	3325903411009790	4363924224303330	DLC1
cellular response to nerve growth factor stimulus (GO:1990090)	2022-01-01	0.2692535140232305	0.4963147248180785	3325903411009790	4363924224303330	MAGI2
regulation of macrophage chemotaxis (GO:0010758)	2022-01-01	0.2692535140232305	0.4963147248180785	3325903411009790	4363924224303330	CCL5
regulation of platelet activation (GO:0010543)	2022-01-01	0.2692535140232305	0.4963147248180785	3325903411009790	4363924224303330	THBD
error-free translesion synthesis (GO:0070987)	2022-01-01	0.2692535140232305	0.4963147248180785	3325903411009790	4363924224303330	PCNA
exogenous drug catabolic process (GO:0042738)	2022-01-01	0.2692535140232305	0.4963147248180785	3325903411009790	4363924224303330	CYP2A13
female gonad development (GO:0008585)	2022-01-01	0.2692535140232305	0.4963147248180785	3325903411009790	4363924224303330	INHBA
natural killer cell mediated cytotoxicity (GO:0042267)	2022-01-01	0.2692535140232305	0.4963147248180785	3325903411009790	4363924224303330	LYST
negative regulation of B cell activation (GO:0050869)	2022-01-01	0.2692535140232305	0.4963147248180785	3325903411009790	4363924224303330	INHBA
negative regulation of lymphocyte activation (GO:0051250)	2022-01-01	0.2692535140232305	0.4963147248180785	3325903411009790	4363924224303330	VTCN1
negative regulation of myeloid cell differentiation (GO:0045638)	2022-01-01	0.2692535140232305	0.4963147248180785	3325903411009790	4363924224303330	ZFP36L1
negative regulation of phosphate metabolic process (GO:0045936)	2022-01-01	0.2692535140232305	0.4963147248180785	3325903411009790	4363924224303330	INHBA
negative regulation of protein dephosphorylation (GO:0035308)	2022-01-01	0.2692535140232305	0.4963147248180785	3325903411009790	4363924224303330	PPP1R15A
osteoclast differentiation (GO:0030316)	2022-01-01	0.2692535140232305	0.4963147248180785	3325903411009790	4363924224303330	GAB2
positive regulation of neural precursor cell proliferation (GO:2000179)	2022-01-01	0.2692535140232305	0.4963147248180785	3325903411009790	4363924224303330	PROX1
positive regulation of translational initiation (GO:0045948)	2022-01-01	0.2692535140232305	0.4963147248180785	3325903411009790	4363924224303330	CCL5
sterol homeostasis (GO:0055092)	1972-02-01	0.2712022389354706	0.4988781926096928	1.99766e+16	2.60673e+16	IL18;TMEM97
positive regulation of neurogenesis (GO:0050769)	1972-02-01	0.2712022389354706	0.4988781926096928	1.99766e+16	2.60673e+16	PLXNB1;SLIT2
positive regulation of apoptotic process (GO:0043065)	6/310	0.276232657228908	0.5024458761084778	1383217746532390	1.77953e+16	BCL6;DLC1;DDIT3;CYP1B1;BMF;SLIT2
regulation of actin filament-based process (GO:0032970)	1973-02-01	0.27645287134325097	0.5024458761084778	1.96943e+16	2532119223475770	DLC1;EFNA5
regulation of hydrolase activity (GO:0051336)	1973-02-01	0.27645287134325097	0.5024458761084778	1.96943e+16	2532119223475770	PLXNB1;EFNA5
ubiquitin-dependent ERAD pathway (GO:0030433)	1973-02-01	0.27645287134325097	0.5024458761084778	1.96943e+16	2532119223475770	DNAJB9;HERPUD1
negative regulation of cell adhesion (GO:0007162)	1973-02-01	0.27645287134325097	0.5024458761084778	1.96943e+16	2532119223475770	CYP1B1;PLXNB1
positive regulation of JNK cascade (GO:0046330)	1973-02-01	0.27645287134325097	0.5024458761084778	1.96943e+16	2532119223475770	SEMA3A;MTURN
regulation of GTPase activity (GO:0043087)	4/189	0.2793848173123401	0.5024458761084778	1.51367e+16	1.93018e+16	LRRK2;CCL5;PLXNB1;EFNA5
regulation of intracellular signal transduction (GO:1902531)	8/437	0.2795054453261778	0.5024458761084778	1307938122483570	1.66727e+16	INPP5B;ARHGAP20;PRKAA2;DLC1;LRRK2;TP53INP1;CAPN3;AKAP6
G2/M transition of mitotic cell cycle (GO:0000086)	3/130	0.2795082899047313	0.5024458761084778	1.6527e+16	2.10673e+16	CCNB1;CDC25A;FBXL22
regulation of calcium ion transmembrane transport (GO:1903169)	2023-01-01	0.2796049478344158	0.5024458761084778	3.17456e+16	4045594180137320	ANK2
regulation of interleukin-4 production (GO:0032673)	2023-01-01	0.2796049478344158	0.5024458761084778	3.17456e+16	4045594180137320	DDIT3
detection of chemical stimulus involved in sensory perception of smell (GO:0050911)	2023-01-01	0.2796049478344158	0.5024458761084778	3.17456e+16	4045594180137320	OR10K2
DNA methylation (GO:0006306)	2023-01-01	0.2796049478344158	0.5024458761084778	3.17456e+16	4045594180137320	FOS
drug catabolic process (GO:0042737)	2023-01-01	0.2796049478344158	0.5024458761084778	3.17456e+16	4045594180137320	CYP2A13
ERK1 and ERK2 cascade (GO:0070371)	2023-01-01	0.2796049478344158	0.5024458761084778	3.17456e+16	4045594180137320	ZFP36L1
hexose transmembrane transport (GO:0008645)	2023-01-01	0.2796049478344158	0.5024458761084778	3.17456e+16	4045594180137320	SLC2A1
response to nutrient levels (GO:0031667)	2023-01-01	0.2796049478344158	0.5024458761084778	3.17456e+16	4045594180137320	PRKAA2
negative regulation of G protein-coupled receptor signaling pathway (GO:0045744)	2023-01-01	0.2796049478344158	0.5024458761084778	3.17456e+16	4045594180137320	CCL5
negative regulation of GTPase activity (GO:0034260)	2023-01-01	0.2796049478344158	0.5024458761084778	3.17456e+16	4045594180137320	LRRK2
negative regulation of intracellular protein transport (GO:0090317)	2023-01-01	0.2796049478344158	0.5024458761084778	3.17456e+16	4045594180137320	LRRK2
negative regulation of phosphoprotein phosphatase activity (GO:0032515)	2023-01-01	0.2796049478344158	0.5024458761084778	3.17456e+16	4045594180137320	PPP1R15A
negative regulation of smoothened signaling pathway (GO:0045879)	2023-01-01	0.2796049478344158	0.5024458761084778	3.17456e+16	4045594180137320	KCTD21
positive regulation of receptor internalization (GO:0002092)	2023-01-01	0.2796049478344158	0.5024458761084778	3.17456e+16	4045594180137320	MAGI2
cellular response to amino acid starvation (GO:0034198)	1974-02-01	0.2817013592218501	0.5046914131148977	1.94197e+16	2.4603e+16	SZT2;RRAGD
regulation of stress fiber assembly (GO:0051492)	1974-02-01	0.2817013592218501	0.5046914131148977	1.94197e+16	2.4603e+16	DLC1;PPM1E
sphingolipid biosynthetic process (GO:0030148)	1974-02-01	0.2817013592218501	0.5046914131148977	1.94197e+16	2.4603e+16	ELOVL7;ALOXE3
cell cycle G2/M phase transition (GO:0044839)	3/131	0.28335268955701964	0.5071417506786298	1.6397e+16	2.06777e+16	CCNB1;CDC25A;FBXL22
response to amino acid starvation (GO:1990928)	1975-02-01	0.28694671519971565	0.5100204154395213	1915273241359130	2.39114e+16	SZT2;RRAGD
regulation of axon extension involved in axon guidance (GO:0048841)	2024-01-01	0.2898102584376698	0.5100204154395213	3036386062288000	3.76065e+16	SEMA3A
regulation of cardiac muscle hypertrophy (GO:0010611)	2024-01-01	0.2898102584376698	0.5100204154395213	3036386062288000	3.76065e+16	LMCD1
cellular response to catecholamine stimulus (GO:0071870)	2024-01-01	0.2898102584376698	0.5100204154395213	3036386062288000	3.76065e+16	LRRK2
extracellular matrix assembly (GO:0085029)	2024-01-01	0.2898102584376698	0.5100204154395213	3036386062288000	3.76065e+16	HAS2
histone monoubiquitination (GO:0010390)	2024-01-01	0.2898102584376698	0.5100204154395213	3036386062288000	3.76065e+16	UHRF1
long-chain fatty-acyl-CoA metabolic process (GO:0035336)	2024-01-01	0.2898102584376698	0.5100204154395213	3036386062288000	3.76065e+16	ELOVL7
negative regulation of stress fiber assembly (GO:0051497)	2024-01-01	0.2898102584376698	0.5100204154395213	3036386062288000	3.76065e+16	DLC1
negative regulation of synaptic transmission (GO:0050805)	2024-01-01	0.2898102584376698	0.5100204154395213	3036386062288000	3.76065e+16	LRRK2
neuromuscular junction development (GO:0007528)	2024-01-01	0.2898102584376698	0.5100204154395213	3036386062288000	3.76065e+16	LRRK2
nucleotide-excision repair, DNA gap filling (GO:0006297)	2024-01-01	0.2898102584376698	0.5100204154395213	3036386062288000	3.76065e+16	PCNA
positive regulation of neuron apoptotic process (GO:0043525)	2024-01-01	0.2898102584376698	0.5100204154395213	3036386062288000	3.76065e+16	DDIT3
positive regulation of phospholipase activity (GO:0010518)	2024-01-01	0.2898102584376698	0.5100204154395213	3036386062288000	3.76065e+16	CCL5
positive regulation of transcription from RNA polymerase II promoter in response to stress (GO:0036003)	2024-01-01	0.2898102584376698	0.5100204154395213	3036386062288000	3.76065e+16	DDIT3
protein exit from endoplasmic reticulum (GO:0032527)	2024-01-01	0.2898102584376698	0.5100204154395213	3036386062288000	3.76065e+16	HERPUD1
protein insertion into mitochondrial membrane (GO:0051204)	2024-01-01	0.2898102584376698	0.5100204154395213	3036386062288000	3.76065e+16	BMF
protein K48-linked deubiquitination (GO:0071108)	2024-01-01	0.2898102584376698	0.5100204154395213	3036386062288000	3.76065e+16	OTUB2
regulation of T cell proliferation (GO:0042129)	1976-02-01	0.2921879801394716	0.5125910557740289	1889294988939110	2.32451e+16	CCL5;VTCN1
positive regulation of peptidyl-tyrosine phosphorylation (GO:0050731)	3/134	0.29491161485451667	0.5125910557740289	1.60191e+16	1.95606e+16	CCL5;IL18;EFNA5
cellular response to tumor necrosis factor (GO:0071356)	4/194	0.29517089960844617	0.5125910557740289	1.47346e+16	1.79791e+16	CCL5;HAS2;ZFP36L1;TNFSF13B
regulation of programmed cell death (GO:0043067)	4/194	0.29517089960844617	0.5125910557740289	1.47346e+16	1.79791e+16	BCL6;LRRK2;TP53INP1;ANP32E
protein localization to membrane (GO:0072657)	4/195	0.29834242611224693	0.5125910557740289	1.46567e+16	1772745451185280	NRXN1;MAGI2;CAPN3;ANK2
acylglycerol homeostasis (GO:0055090)	2025-01-01	0.29987150130852025	0.5125910557740289	2.90972e+16	3504473009018830	IL18
receptor catabolic process (GO:0032801)	2025-01-01	0.29987150130852025	0.5125910557740289	2.90972e+16	3504473009018830	VLDLR
regulation of cardiac muscle cell action potential (GO:0098901)	2025-01-01	0.29987150130852025	0.5125910557740289	2.90972e+16	3504473009018830	ANK2
cAMP-mediated signaling (GO:0019933)	2025-01-01	0.29987150130852025	0.5125910557740289	2.90972e+16	3504473009018830	AKAP6
cardiac conduction system development (GO:0003161)	2025-01-01	0.29987150130852025	0.5125910557740289	2.90972e+16	3504473009018830	MSC
cellular polysaccharide biosynthetic process (GO:0033692)	2025-01-01	0.29987150130852025	0.5125910557740289	2.90972e+16	3504473009018830	HAS2
regulation of epidermal cell differentiation (GO:0045604)	2025-01-01	0.29987150130852025	0.5125910557740289	2.90972e+16	3504473009018830	ZFP36L1
cellular response to hexose stimulus (GO:0071331)	2025-01-01	0.29987150130852025	0.5125910557740289	2.90972e+16	3504473009018830	PRKAA2
chemical synaptic transmission, postsynaptic (GO:0099565)	2025-01-01	0.29987150130852025	0.5125910557740289	2.90972e+16	3504473009018830	LRRK2
regulation of mitochondrial fission (GO:0090140)	2025-01-01	0.29987150130852025	0.5125910557740289	2.90972e+16	3504473009018830	LRRK2
detection of chemical stimulus involved in sensory perception (GO:0050907)	2025-01-01	0.29987150130852025	0.5125910557740289	2.90972e+16	3504473009018830	OR10K2
regulation of neutrophil chemotaxis (GO:0090022)	2025-01-01	0.29987150130852025	0.5125910557740289	2.90972e+16	3504473009018830	SLIT2
endosome transport via multivesicular body sorting pathway (GO:0032509)	2025-01-01	0.29987150130852025	0.5125910557740289	2.90972e+16	3504473009018830	LYST
regulation of protein processing (GO:0070613)	2025-01-01	0.29987150130852025	0.5125910557740289	2.90972e+16	3504473009018830	LRRK2
regulation of ryanodine-sensitive calcium-release channel activity (GO:0060314)	2025-01-01	0.29987150130852025	0.5125910557740289	2.90972e+16	3504473009018830	AKAP6
ribosomal large subunit assembly (GO:0000027)	2025-01-01	0.29987150130852025	0.5125910557740289	2.90972e+16	3504473009018830	BRIX1
in utero embryonic development (GO:0001701)	2025-01-01	0.29987150130852025	0.5125910557740289	2.90972e+16	3504473009018830	ARNT2
ventricular cardiac muscle tissue development (GO:0003229)	2025-01-01	0.29987150130852025	0.5125910557740289	2.90972e+16	3504473009018830	PROX1
negative regulation of actin filament polymerization (GO:0030837)	2025-01-01	0.29987150130852025	0.5125910557740289	2.90972e+16	3504473009018830	SLIT2
negative regulation of cell junction assembly (GO:1901889)	2025-01-01	0.29987150130852025	0.5125910557740289	2.90972e+16	3504473009018830	DLC1
peptide catabolic process (GO:0043171)	2025-01-01	0.29987150130852025	0.5125910557740289	2.90972e+16	3504473009018830	ENPEP
phosphatidylglycerol metabolic process (GO:0046471)	2025-01-01	0.29987150130852025	0.5125910557740289	2.90972e+16	3504473009018830	LPCAT1
phosphatidylinositol dephosphorylation (GO:0046856)	2025-01-01	0.29987150130852025	0.5125910557740289	2.90972e+16	3504473009018830	INPP5B
positive regulation of T cell migration (GO:2000406)	2025-01-01	0.29987150130852025	0.5125910557740289	2.90972e+16	3504473009018830	CCL5
positive regulation of vascular endothelial growth factor production (GO:0010575)	2025-01-01	0.29987150130852025	0.5125910557740289	2.90972e+16	3504473009018830	CYP1B1
protein modification process (GO:0036211)	1978-02-01	0.30265453712427925	0.5168541665503451	1.83939e+16	2.19837e+16	ST8SIA4;TGM3
positive regulation of proteasomal ubiquitin-dependent protein catabolic process (GO:0032436)	1979-02-01	0.30787804640256466	0.5220601103521193	1.81541e+16	2.13865e+16	LRRK2;HERPUD1
purine-containing compound biosynthetic process (GO:0072522)	2026-01-01	0.30979070306688955	0.5220601103521193	2793191489361700	3273224800451880	DCK
regulation of biomineral tissue development (GO:0070167)	2026-01-01	0.30979070306688955	0.5220601103521193	2793191489361700	3273224800451880	FBXO5
cellular response to drug (GO:0035690)	2026-01-01	0.30979070306688955	0.5220601103521193	2793191489361700	3273224800451880	PPM1E
chaperone cofactor-dependent protein refolding (GO:0051085)	2026-01-01	0.30979070306688955	0.5220601103521193	2793191489361700	3273224800451880	HSPE1
DNA modification (GO:0006304)	2026-01-01	0.30979070306688955	0.5220601103521193	2793191489361700	3273224800451880	UNG
regulation of potassium ion transmembrane transporter activity (GO:1901016)	2026-01-01	0.30979070306688955	0.5220601103521193	2793191489361700	3273224800451880	ANK2
regulation of protein insertion into mitochondrial membrane involved in apoptotic signaling pathway (GO:1900739)	2026-01-01	0.30979070306688955	0.5220601103521193	2793191489361700	3273224800451880	BBC3
histone lysine demethylation (GO:0070076)	2026-01-01	0.30979070306688955	0.5220601103521193	2793191489361700	3273224800451880	KDM4C
meiosis I (GO:0007127)	2026-01-01	0.30979070306688955	0.5220601103521193	2793191489361700	3273224800451880	SYCP3
negative regulation of macroautophagy (GO:0016242)	2026-01-01	0.30979070306688955	0.5220601103521193	2793191489361700	3273224800451880	LRRK2
positive regulation of G1/S transition of mitotic cell cycle (GO:1900087)	2026-01-01	0.30979070306688955	0.5220601103521193	2793191489361700	3273224800451880	ADAMTS1
positive regulation of ion transmembrane transporter activity (GO:0032414)	2026-01-01	0.30979070306688955	0.5220601103521193	2793191489361700	3273224800451880	ANK2
positive regulation of protein insertion into mitochondrial membrane involved in apoptotic signaling pathway (GO:1900740)	2026-01-01	0.30979070306688955	0.5220601103521193	2793191489361700	3273224800451880	BBC3
lipid biosynthetic process (GO:0008610)	1980-02-01	0.3130938978053684	0.5271298392429367	1.79204e+16	2.08101e+16	PRKAA2;LPCAT1
acute inflammatory response (GO:0002526)	2027-01-01	0.3195698620513116	0.52955599012766	2.68562e+16	3063705202554490	ITIH4
regulation of blood coagulation (GO:0030193)	2027-01-01	0.3195698620513116	0.52955599012766	2.68562e+16	3063705202554490	THBD
regulation of cardiac muscle cell contraction (GO:0086004)	2027-01-01	0.3195698620513116	0.52955599012766	2.68562e+16	3063705202554490	ANK2
bile acid biosynthetic process (GO:0006699)	2027-01-01	0.3195698620513116	0.52955599012766	2.68562e+16	3063705202554490	CYP27A1
camera-type eye development (GO:0043010)	2027-01-01	0.3195698620513116	0.52955599012766	2.68562e+16	3063705202554490	CYP1B1
cellular lipid catabolic process (GO:0044242)	2027-01-01	0.3195698620513116	0.52955599012766	2.68562e+16	3063705202554490	CYP1B1
cellular response to cadmium ion (GO:0071276)	2027-01-01	0.3195698620513116	0.52955599012766	2.68562e+16	3063705202554490	FOS
entrainment of circadian clock by photoperiod (GO:0043153)	2027-01-01	0.3195698620513116	0.52955599012766	2.68562e+16	3063705202554490	FBXL22
regulation of vascular endothelial growth factor production (GO:0010574)	2027-01-01	0.3195698620513116	0.52955599012766	2.68562e+16	3063705202554490	CYP1B1
melanosome organization (GO:0032438)	2027-01-01	0.3195698620513116	0.52955599012766	2.68562e+16	3063705202554490	LYST
mitotic chromosome condensation (GO:0007076)	2027-01-01	0.3195698620513116	0.52955599012766	2.68562e+16	3063705202554490	CCNB1
negative regulation of actin filament bundle assembly (GO:0032232)	2027-01-01	0.3195698620513116	0.52955599012766	2.68562e+16	3063705202554490	DLC1
negative regulation of protein polymerization (GO:0032272)	2027-01-01	0.3195698620513116	0.52955599012766	2.68562e+16	3063705202554490	SLIT2
positive regulation of erythrocyte differentiation (GO:0045648)	2027-01-01	0.3195698620513116	0.52955599012766	2.68562e+16	3063705202554490	INHBA
positive regulation of gene silencing by miRNA (GO:2000637)	2027-01-01	0.3195698620513116	0.52955599012766	2.68562e+16	3063705202554490	MYCN
positive regulation of mitotic cell cycle (GO:0045931)	2027-01-01	0.3195698620513116	0.52955599012766	2.68562e+16	3063705202554490	CCNB1
presynaptic endocytosis (GO:0140238)	2027-01-01	0.3195698620513116	0.52955599012766	2.68562e+16	3063705202554490	STON2
cellular protein localization (GO:0034613)	6/329	0.3228549752856149	0.5331786013765921	1.30058e+16	1.47037e+16	STX19;LRRK2;RRAGD;SCG5;CAPN3;ANK2
regulation of protein phosphorylation (GO:0001932)	5/266	0.3244839287767053	0.5331786013765921	1.34072e+16	1.50901e+16	LRRK2;VEGFC;SLIT2;EFNA5;FNIP2
protein localization to organelle (GO:0033365)	3/142	0.3258475317309335	0.5331786013765921	1.5091e+16	1.69219e+16	PPP1R15A;LRRK2;ANK2
protein ubiquitination (GO:0016567)	9/525	0.32662479567937225	0.5331786013765921	1222267017484290	1.36765e+16	PCNA;UHRF1;HECW1;KLHL21;UBE2QL1;KLHL3;KLHL24;FBXO32;FBXL22
epidermis development (GO:0008544)	1983-02-01	0.3286873576247155	0.5331786013765921	1.72541e+16	1.91977e+16	UGCG;LAMC2
glycoprotein biosynthetic process (GO:0009101)	1983-02-01	0.3286873576247155	0.5331786013765921	1.72541e+16	1.91977e+16	ST8SIA4;B4GALT5
long-chain fatty acid metabolic process (GO:0001676)	1983-02-01	0.3286873576247155	0.5331786013765921	1.72541e+16	1.91977e+16	CYP1B1;ALOXE3
regulation of B cell activation (GO:0050864)	2028-01-01	0.32921094850098304	0.5331786013765921	2586025742054110	2.87322e+16	ZFP36L1
regulation of calcium-mediated signaling (GO:0050848)	2028-01-01	0.32921094850098304	0.5331786013765921	2586025742054110	2.87322e+16	LRRK2
bile acid and bile salt transport (GO:0015721)	2028-01-01	0.32921094850098304	0.5331786013765921	2586025742054110	2.87322e+16	NR1H4
cellular response to epidermal growth factor stimulus (GO:0071364)	2028-01-01	0.32921094850098304	0.5331786013765921	2586025742054110	2.87322e+16	ZFP36L1
regulation of extrinsic apoptotic signaling pathway in absence of ligand (GO:2001239)	2028-01-01	0.32921094850098304	0.5331786013765921	2586025742054110	2.87322e+16	INHBA
regulation of immunoglobulin production (GO:0002637)	2028-01-01	0.32921094850098304	0.5331786013765921	2586025742054110	2.87322e+16	DNAJB9
regulation of microtubule polymerization or depolymerization (GO:0031110)	2028-01-01	0.32921094850098304	0.5331786013765921	2586025742054110	2.87322e+16	SKA3
regulation of neuron migration (GO:2001222)	2028-01-01	0.32921094850098304	0.5331786013765921	2586025742054110	2.87322e+16	SEMA3A
glycerophospholipid catabolic process (GO:0046475)	2028-01-01	0.32921094850098304	0.5331786013765921	2586025742054110	2.87322e+16	GPCPD1
sarcomere organization (GO:0045214)	2028-01-01	0.32921094850098304	0.5331786013765921	2586025742054110	2.87322e+16	CAPN3
leukocyte cell-cell adhesion (GO:0007159)	2028-01-01	0.32921094850098304	0.5331786013765921	2586025742054110	2.87322e+16	CCL5
macromolecule catabolic process (GO:0009057)	2028-01-01	0.32921094850098304	0.5331786013765921	2586025742054110	2.87322e+16	CAPN3
negative regulation of oxidative stress-induced cell death (GO:1903202)	2028-01-01	0.32921094850098304	0.5331786013765921	2586025742054110	2.87322e+16	LRRK2
negative regulation of phosphatase activity (GO:0010923)	2028-01-01	0.32921094850098304	0.5331786013765921	2586025742054110	2.87322e+16	PPP1R15A
photoperiodism (GO:0009648)	2028-01-01	0.32921094850098304	0.5331786013765921	2586025742054110	2.87322e+16	FBXL22
positive regulation of synapse assembly (GO:0051965)	2028-01-01	0.32921094850098304	0.5331786013765921	2586025742054110	2.87322e+16	NRXN1
protein localization to cell surface (GO:0034394)	2028-01-01	0.32921094850098304	0.5331786013765921	2586025742054110	2.87322e+16	ANK2
protein localization to lysosome (GO:0061462)	2028-01-01	0.32921094850098304	0.5331786013765921	2586025742054110	2.87322e+16	SZT2
neuron development (GO:0048666)	3/143	0.32971848025036654	0.5335173236992357	1.49824e+16	1.66232e+16	UGCG;FLRT3;B4GALT5
regulation of cytokinesis (GO:0032465)	1984-02-01	0.3338645521827261	0.5392500626040779	1.70428e+16	1.86963e+16	KLHL21;E2F8
vascular transport (GO:0010232)	1984-02-01	0.3338645521827261	0.5392500626040779	1.70428e+16	1.86963e+16	SLC2A1;SLC4A4
regulation of calcium ion transmembrane transporter activity (GO:1901019)	2029-01-01	0.3387159049952631	0.5412189795634766	2.49354e+16	2.69949e+16	ANK2
regulation of fatty acid biosynthetic process (GO:0042304)	2029-01-01	0.3387159049952631	0.5412189795634766	2.49354e+16	2.69949e+16	PRKAA2
regulation of ubiquitin-protein transferase activity (GO:0051438)	2029-01-01	0.3387159049952631	0.5412189795634766	2.49354e+16	2.69949e+16	FBXO5
response to cadmium ion (GO:0046686)	2029-01-01	0.3387159049952631	0.5412189795634766	2.49354e+16	2.69949e+16	FOS
hydrogen peroxide metabolic process (GO:0042743)	2029-01-01	0.3387159049952631	0.5412189795634766	2.49354e+16	2.69949e+16	PXDNL
lipid catabolic process (GO:0016042)	2029-01-01	0.3387159049952631	0.5412189795634766	2.49354e+16	2.69949e+16	HSD17B14
negative regulation of myeloid leukocyte differentiation (GO:0002762)	2029-01-01	0.3387159049952631	0.5412189795634766	2.49354e+16	2.69949e+16	INHBA
negative regulation of transferase activity (GO:0051348)	2029-01-01	0.3387159049952631	0.5412189795634766	2.49354e+16	2.69949e+16	FBXO5
negative regulation of wound healing (GO:0061045)	2029-01-01	0.3387159049952631	0.5412189795634766	2.49354e+16	2.69949e+16	THBD
positive regulation of dephosphorylation (GO:0035306)	2029-01-01	0.3387159049952631	0.5412189795634766	2.49354e+16	2.69949e+16	DLC1
positive regulation of extrinsic apoptotic signaling pathway (GO:2001238)	2029-01-01	0.3387159049952631	0.5412189795634766	2.49354e+16	2.69949e+16	INHBA
positive regulation of viral genome replication (GO:0045070)	2029-01-01	0.3387159049952631	0.5412189795634766	2.49354e+16	2.69949e+16	CCL5
response to interleukin-1 (GO:0070555)	1986-02-01	0.34418358114929104	0.5489743470962822	1.66353e+16	1774289701798160	CCL5;HAS2
transport across blood-brain barrier (GO:0150104)	1986-02-01	0.34418358114929104	0.5489743470962822	1.66353e+16	1774289701798160	SLC2A1;SLC4A4
cardiac muscle cell action potential (GO:0086001)	1930-01-01	0.3480866469487741	0.5493194393154528	2.40743e+16	2.54057e+16	ANK2
regulation of striated muscle contraction (GO:0006942)	1930-01-01	0.3480866469487741	0.5493194393154528	2.40743e+16	2.54057e+16	ANK2
fatty-acyl-CoA biosynthetic process (GO:0046949)	1930-01-01	0.3480866469487741	0.5493194393154528	2.40743e+16	2.54057e+16	ELOVL7
respiratory tube development (GO:0030323)	1930-01-01	0.3480866469487741	0.5493194393154528	2.40743e+16	2.54057e+16	PROX1
response to alcohol (GO:0097305)	1930-01-01	0.3480866469487741	0.5493194393154528	2.40743e+16	2.54057e+16	SLIT2
heterotypic cell-cell adhesion (GO:0034113)	1930-01-01	0.3480866469487741	0.5493194393154528	2.40743e+16	2.54057e+16	IZUMO1
long-chain fatty acid biosynthetic process (GO:0042759)	1930-01-01	0.3480866469487741	0.5493194393154528	2.40743e+16	2.54057e+16	ALOXE3
negative regulation of cytoskeleton organization (GO:0051494)	1930-01-01	0.3480866469487741	0.5493194393154528	2.40743e+16	2.54057e+16	SLIT2
phosphatidylcholine acyl-chain remodeling (GO:0036151)	1930-01-01	0.3480866469487741	0.5493194393154528	2.40743e+16	2.54057e+16	LPCAT1
positive regulation of B cell proliferation (GO:0030890)	1930-01-01	0.3480866469487741	0.5493194393154528	2.40743e+16	2.54057e+16	TNFSF13B
positive regulation of phosphate metabolic process (GO:0045937)	1930-01-01	0.3480866469487741	0.5493194393154528	2.40743e+16	2.54057e+16	CCL5
primary neural tube formation (GO:0014020)	1930-01-01	0.3480866469487741	0.5493194393154528	2.40743e+16	2.54057e+16	DLC1
ERAD pathway (GO:0036503)	1987-02-01	0.34932402094455073	0.5507860224416726	1.64388e+16	1.72896e+16	DNAJB9;HERPUD1
phosphate-containing compound metabolic process (GO:0006796)	4/212	0.35269879277757377	0.5517247085387728	1.34471e+16	1.40137e+16	INPP5B;PTPRB;DUSP10;LRRK2
metal ion transport (GO:0030001)	1988-02-01	0.3544508511123187	0.5517247085387728	1.62468e+16	1.68509e+16	CCR1;CCL5
positive regulation of neuron projection development (GO:0010976)	1988-02-01	0.3544508511123187	0.5517247085387728	1.62468e+16	1.68509e+16	MAGI2;VLDLR
DNA metabolic process (GO:0006259)	5/277	0.35520000651413436	0.5517247085387728	1.28577e+16	1.33087e+16	PCNA;ORC1;UHRF1;TYMS;UNG
regulation of cytokine production (GO:0001817)	3/150	0.3567813891016807	0.5517247085387728	1.42638e+16	1.47008e+16	SRGN;BCL6;VTCN1
response to cytokine (GO:0034097)	3/150	0.3567813891016807	0.5517247085387728	1.42638e+16	1.47008e+16	ITIH4;CXCR4;AKAP6
'de novo' posttranslational protein folding (GO:0051084)	1931-01-01	0.3573250629126951	0.5517247085387728	2.32707e+16	2.39481e+16	HSPE1
activation of protein kinase B activity (GO:0032148)	1931-01-01	0.3573250629126951	0.5517247085387728	2.32707e+16	2.39481e+16	IL18
aminoglycan catabolic process (GO:0006026)	1931-01-01	0.3573250629126951	0.5517247085387728	2.32707e+16	2.39481e+16	OVGP1
regulation of cellular component size (GO:0032535)	1931-01-01	0.3573250629126951	0.5517247085387728	2.32707e+16	2.39481e+16	PPP1R15A
regulation of cellular pH (GO:0030641)	1931-01-01	0.3573250629126951	0.5517247085387728	2.32707e+16	2.39481e+16	SLC4A4
regulation of cellular senescence (GO:2000772)	1931-01-01	0.3573250629126951	0.5517247085387728	2.32707e+16	2.39481e+16	FBXO5
cardiac muscle cell action potential involved in contraction (GO:0086002)	1931-01-01	0.3573250629126951	0.5517247085387728	2.32707e+16	2.39481e+16	ANK2
cellular nitrogen compound biosynthetic process (GO:0044271)	1931-01-01	0.3573250629126951	0.5517247085387728	2.32707e+16	2.39481e+16	CYP1B1
regulation of macrophage derived foam cell differentiation (GO:0010743)	1931-01-01	0.3573250629126951	0.5517247085387728	2.32707e+16	2.39481e+16	IL18
regulation of potassium ion transport (GO:0043266)	1931-01-01	0.3573250629126951	0.5517247085387728	2.32707e+16	2.39481e+16	ANK2
regulation of transmembrane receptor protein serine/threonine kinase signaling pathway (GO:0090092)	1931-01-01	0.3573250629126951	0.5517247085387728	2.32707e+16	2.39481e+16	FST
steroid hormone biosynthetic process (GO:0120178)	1931-01-01	0.3573250629126951	0.5517247085387728	2.32707e+16	2.39481e+16	HSD17B14
tube closure (GO:0060606)	1931-01-01	0.3573250629126951	0.5517247085387728	2.32707e+16	2.39481e+16	DLC1
negative regulation of axon extension (GO:0030517)	1931-01-01	0.3573250629126951	0.5517247085387728	2.32707e+16	2.39481e+16	SEMA3A
negative regulation of response to DNA damage stimulus (GO:2001021)	1931-01-01	0.3573250629126951	0.5517247085387728	2.32707e+16	2.39481e+16	FBXO5
peptide cross-linking (GO:0018149)	1931-01-01	0.3573250629126951	0.5517247085387728	2.32707e+16	2.39481e+16	TGM3
positive regulation of leukocyte cell-cell adhesion (GO:1903039)	1931-01-01	0.3573250629126951	0.5517247085387728	2.32707e+16	2.39481e+16	HAS2
protein acetylation (GO:0006473)	1931-01-01	0.3573250629126951	0.5517247085387728	2.32707e+16	2.39481e+16	ESCO2
protein modification by small protein conjugation (GO:0032446)	7/409	0.3589517609367902	0.5523522997973175	1218590020909940	1.24853e+16	PCNA;UHRF1;HECW1;KLHL21;KLHL3;KLHL24;FBXO32
negative regulation of multicellular organismal process (GO:0051241)	4/214	0.35911851421231294	0.5523522997973175	1331763099505030	1.36386e+16	SRGN;DUSP10;DDIT3;NR1H4
positive regulation of protein modification process (GO:0031401)	4/214	0.35911851421231294	0.5523522997973175	1331763099505030	1.36386e+16	DLC1;LRRK2;VEGFC;EFNA5
regulation of endothelial cell migration (GO:0010594)	1989-02-01	0.3595634284360534	0.5523522997973175	1.60592e+16	1.64264e+16	PROX1;SLIT2
positive regulation of inflammatory response (GO:0050729)	1989-02-01	0.3595634284360534	0.5523522997973175	1.60592e+16	1.64264e+16	NFKBIZ;IL18
regulation of apoptotic process (GO:0042981)	12/742	0.35958505423046844	0.5523522997973175	1151716119900920	1.17798e+16	PRKAA2;BCL6;TP53INP1;ANP32E;NR1H4;PIM1;CYP1B1;CAPN3;BMF;VTCN1;SLIT2;MAD2L1
negative regulation of protein phosphorylation (GO:0001933)	3/152	0.3644918286010118	0.5538311334270289	1.40709e+16	1.42011e+16	LRRK2;SLIT2;PPM1E
negative regulation of translation (GO:0017148)	1990-02-01	0.3646611305054969	0.5538311334270289	1.58759e+16	1.60154e+16	TYMS;CPEB4
aortic valve morphogenesis (GO:0003180)	1932-01-01	0.3664330150135208	0.5538311334270289	2.25189e+16	2.26076e+16	SLIT2
regulation of cell morphogenesis (GO:0022604)	1932-01-01	0.3664330150135208	0.5538311334270289	2.25189e+16	2.26076e+16	EFNA5
regulation of cellular amide metabolic process (GO:0034248)	1932-01-01	0.3664330150135208	0.5538311334270289	2.25189e+16	2.26076e+16	NR1H4
regulation of chemotaxis (GO:0050920)	1932-01-01	0.3664330150135208	0.5538311334270289	2.25189e+16	2.26076e+16	CXCR4
cardiac muscle tissue morphogenesis (GO:0055008)	1932-01-01	0.3664330150135208	0.5538311334270289	2.25189e+16	2.26076e+16	PROX1
regulation of dendrite morphogenesis (GO:0048814)	1932-01-01	0.3664330150135208	0.5538311334270289	2.25189e+16	2.26076e+16	HECW1
cellular response to glucose stimulus (GO:0071333)	1932-01-01	0.3664330150135208	0.5538311334270289	2.25189e+16	2.26076e+16	PRKAA2
endodermal cell differentiation (GO:0035987)	1932-01-01	0.3664330150135208	0.5538311334270289	2.25189e+16	2.26076e+16	INHBA
establishment or maintenance of epithelial cell apical/basal polarity (GO:0045197)	1932-01-01	0.3664330150135208	0.5538311334270289	2.25189e+16	2.26076e+16	PARD3B
skeletal muscle organ development (GO:0060538)	1932-01-01	0.3664330150135208	0.5538311334270289	2.25189e+16	2.26076e+16	MSC
long-chain fatty acid transport (GO:0015909)	1932-01-01	0.3664330150135208	0.5538311334270289	2.25189e+16	2.26076e+16	PRKAA2
metal ion export (GO:0070839)	1932-01-01	0.3664330150135208	0.5538311334270289	2.25189e+16	2.26076e+16	SLC4A4
modulation by host of symbiont process (GO:0051851)	1932-01-01	0.3664330150135208	0.5538311334270289	2.25189e+16	2.26076e+16	CCL5
negative regulation of cell-matrix adhesion (GO:0001953)	1932-01-01	0.3664330150135208	0.5538311334270289	2.25189e+16	2.26076e+16	DLC1
negative regulation of developmental growth (GO:0048640)	1932-01-01	0.3664330150135208	0.5538311334270289	2.25189e+16	2.26076e+16	DUSP10
negative regulation of double-strand break repair (GO:2000780)	1932-01-01	0.3664330150135208	0.5538311334270289	2.25189e+16	2.26076e+16	OTUB2
protein K63-linked deubiquitination (GO:0070536)	1932-01-01	0.3664330150135208	0.5538311334270289	2.25189e+16	2.26076e+16	OTUB2
dephosphorylation (GO:0016311)	3/153	0.3683416577218182	0.5558731947787818	1.39764e+16	1.39589e+16	PTPRB;DUSP10;PPM1E
positive regulation of intracellular signal transduction (GO:1902533)	9/546	0.3684058925127833	0.5558731947787818	1.17318e+16	1.17151e+16	KITLG;DDIT3;CCL5;RRAGD;IL18;PLXNB1;BMF;GAB2;BBC3
regulation of actin cytoskeleton organization (GO:0032956)	1991-02-01	0.3697433553025574	0.5574208425640579	1.56967e+16	1561742012839850	DLC1;EFNA5
negative regulation of mitotic cell cycle phase transition (GO:1901991)	1992-02-01	0.37480952060329475	0.5595551768682536	1552155001977060	1.52319e+16	FBXO5;ZFP36L1
positive regulation of cellular component biogenesis (GO:0044089)	1992-02-01	0.37480952060329475	0.5595551768682536	1552155001977060	1.52319e+16	BMF;FNIP2
apoptotic mitochondrial changes (GO:0008637)	1933-01-01	0.3754123391149562	0.5595551768682536	2.18141e+16	2137188683770910	BBC3
bile acid metabolic process (GO:0008206)	1933-01-01	0.3754123391149562	0.5595551768682536	2.18141e+16	2137188683770910	CYP27A1
regulation of neurotransmitter secretion (GO:0046928)	1933-01-01	0.3754123391149562	0.5595551768682536	2.18141e+16	2137188683770910	LRRK2
signal transduction by p53 class mediator (GO:0072331)	1933-01-01	0.3754123391149562	0.5595551768682536	2.18141e+16	2137188683770910	ZNF385B
vasculogenesis (GO:0001570)	1933-01-01	0.3754123391149562	0.5595551768682536	2.18141e+16	2137188683770910	HAS2
very long-chain fatty acid metabolic process (GO:0000038)	1933-01-01	0.3754123391149562	0.5595551768682536	2.18141e+16	2137188683770910	ELOVL7
muscle cell development (GO:0055001)	1933-01-01	0.3754123391149562	0.5595551768682536	2.18141e+16	2137188683770910	ANK2
negative regulation of JNK cascade (GO:0046329)	1933-01-01	0.3754123391149562	0.5595551768682536	2.18141e+16	2137188683770910	DUSP10
negative regulation of smooth muscle cell proliferation (GO:0048662)	1933-01-01	0.3754123391149562	0.5595551768682536	2.18141e+16	2137188683770910	OGN
phosphatidylcholine biosynthetic process (GO:0006656)	1933-01-01	0.3754123391149562	0.5595551768682536	2.18141e+16	2137188683770910	LPCAT1
primary alcohol metabolic process (GO:0034308)	1933-01-01	0.3754123391149562	0.5595551768682536	2.18141e+16	2137188683770910	CYP1B1
cellular response to DNA damage stimulus (GO:0006974)	6/350	0.37554038715990173	0.5595551768682536	1.21986e+16	1.19472e+16	PPP1R15A;BCL6;DDIT3;MACROD2;FNIP2;UNG
regulation of heart contraction (GO:0008016)	1993-02-01	0.3798590636254992	0.5631684784054317	1.53502e+16	1.48583e+16	KCNJ11;ANK2
positive regulation of programmed cell death (GO:0043068)	5/286	0.38042930660412577	0.5631684784054317	1.24402e+16	1.20228e+16	BCL6;LRRK2;CYP1B1;BMF;SLIT2
cytokine-mediated signaling pathway (GO:0019221)	10/621	0.38387914577513194	0.5631684784054317	1.14542e+16	1.09666e+16	CCR1;UGCG;BCL6;CCL5;IL18;LCN2;PIM1;GAB2;FOS;TNFSF13B
regulation of activated T cell proliferation (GO:0046006)	1934-01-01	0.3842648454444221	0.5631684784054317	2.11519e+16	2.02302e+16	IL18
regulation of cell adhesion mediated by integrin (GO:0033628)	1934-01-01	0.3842648454444221	0.5631684784054317	2.11519e+16	2.02302e+16	CYP1B1
central nervous system neuron differentiation (GO:0021953)	1934-01-01	0.3842648454444221	0.5631684784054317	2.11519e+16	2.02302e+16	PROX1
regulation of keratinocyte differentiation (GO:0045616)	1934-01-01	0.3842648454444221	0.5631684784054317	2.11519e+16	2.02302e+16	ZFP36L1
regulation of lamellipodium assembly (GO:0010591)	1934-01-01	0.3842648454444221	0.5631684784054317	2.11519e+16	2.02302e+16	SLIT2
regulation of myoblast differentiation (GO:0045661)	1934-01-01	0.3842648454444221	0.5631684784054317	2.11519e+16	2.02302e+16	ZFP36L1
epithelial tube morphogenesis (GO:0060562)	1934-01-01	0.3842648454444221	0.5631684784054317	2.11519e+16	2.02302e+16	SLIT2
response to steroid hormone (GO:0048545)	1934-01-01	0.3842648454444221	0.5631684784054317	2.11519e+16	2.02302e+16	CATSPER2
striated muscle tissue development (GO:0014706)	1934-01-01	0.3842648454444221	0.5631684784054317	2.11519e+16	2.02302e+16	MSC
synaptic vesicle recycling (GO:0036465)	1934-01-01	0.3842648454444221	0.5631684784054317	2.11519e+16	2.02302e+16	STON2
ventricular cardiac muscle tissue morphogenesis (GO:0055010)	1934-01-01	0.3842648454444221	0.5631684784054317	2.11519e+16	2.02302e+16	PROX1
neural tube closure (GO:0001843)	1934-01-01	0.3842648454444221	0.5631684784054317	2.11519e+16	2.02302e+16	DLC1
organic cyclic compound biosynthetic process (GO:1901362)	1934-01-01	0.3842648454444221	0.5631684784054317	2.11519e+16	2.02302e+16	NOXRED1
phosphatidylinositol 3-kinase signaling (GO:0014065)	1934-01-01	0.3842648454444221	0.5631684784054317	2.11519e+16	2.02302e+16	ZFP36L1
positive regulation of mitochondrial outer membrane permeabilization involved in apoptotic signaling pathway (GO:1901030)	1934-01-01	0.3842648454444221	0.5631684784054317	2.11519e+16	2.02302e+16	BBC3
positive regulation of pri-miRNA transcription by RNA polymerase II (GO:1902895)	1934-01-01	0.3842648454444221	0.5631684784054317	2.11519e+16	2.02302e+16	FOS
protein destabilization (GO:0031648)	1934-01-01	0.3842648454444221	0.5631684784054317	2.11519e+16	2.02302e+16	CAPN3
nucleosome organization (GO:0034728)	1994-02-01	0.3848914407408769	0.5636248124854119	1.51826e+16	1.44962e+16	NAP1L3;ANP32E
regulation of autophagosome assembly (GO:2000785)	1935-01-01	0.3929923188488249	0.5685034515385914	2.05288e+16	1.91732e+16	LRRK2
bicarbonate transport (GO:0015701)	1935-01-01	0.3929923188488249	0.5685034515385914	2.05288e+16	1.91732e+16	SLC4A4
cellular response to hydrogen peroxide (GO:0070301)	1935-01-01	0.3929923188488249	0.5685034515385914	2.05288e+16	1.91732e+16	CYP1B1
cellular response to virus (GO:0098586)	1935-01-01	0.3929923188488249	0.5685034515385914	2.05288e+16	1.91732e+16	CCL5
regulation of JUN kinase activity (GO:0043506)	1935-01-01	0.3929923188488249	0.5685034515385914	2.05288e+16	1.91732e+16	DUSP10
regulation of lipid biosynthetic process (GO:0046890)	1935-01-01	0.3929923188488249	0.5685034515385914	2.05288e+16	1.91732e+16	PRKAA2
regulation of postsynaptic membrane potential (GO:0060078)	1935-01-01	0.3929923188488249	0.5685034515385914	2.05288e+16	1.91732e+16	LRRK2
regulation of regulated secretory pathway (GO:1903305)	1935-01-01	0.3929923188488249	0.5685034515385914	2.05288e+16	1.91732e+16	LRRK2
respiratory system development (GO:0060541)	1935-01-01	0.3929923188488249	0.5685034515385914	2.05288e+16	1.91732e+16	PROX1
lung development (GO:0030324)	1935-01-01	0.3929923188488249	0.5685034515385914	2.05288e+16	1.91732e+16	PROX1
negative regulation of Ras protein signal transduction (GO:0046580)	1935-01-01	0.3929923188488249	0.5685034515385914	2.05288e+16	1.91732e+16	DLC1
negative regulation of T cell proliferation (GO:0042130)	1935-01-01	0.3929923188488249	0.5685034515385914	2.05288e+16	1.91732e+16	VTCN1
positive regulation of cell cycle G1/S phase transition (GO:1902808)	1935-01-01	0.3929923188488249	0.5685034515385914	2.05288e+16	1.91732e+16	ADAMTS1
positive regulation of immunoglobulin production (GO:0002639)	1935-01-01	0.3929923188488249	0.5685034515385914	2.05288e+16	1.91732e+16	DNAJB9
positive regulation of reproductive process (GO:2000243)	1935-01-01	0.3929923188488249	0.5685034515385914	2.05288e+16	1.91732e+16	INHBA
regulation of vesicle-mediated transport (GO:0060627)	1996-02-01	0.394902614855512	0.5708050730490343	1.4858e+16	1.38048e+16	LRRK2;STON2
positive regulation of protein kinase B signaling (GO:0051897)	3/161	0.39896785251943606	0.5739844733158362	1.32633e+16	1.21873e+16	KITLG;IL18;GAB2
activation of adenylate cyclase activity (GO:0007190)	1936-01-01	0.4015965190817177	0.5739844733158362	1.99412e+16	1.81925e+16	RXFP2
aortic valve development (GO:0003176)	1936-01-01	0.4015965190817177	0.5739844733158362	1.99412e+16	1.81925e+16	SLIT2
regulation of androgen receptor signaling pathway (GO:0060765)	1936-01-01	0.4015965190817177	0.5739844733158362	1.99412e+16	1.81925e+16	KDM4C
regulation of cardiac muscle contraction (GO:0055117)	1936-01-01	0.4015965190817177	0.5739844733158362	1.99412e+16	1.81925e+16	ANK2
regulation of embryonic development (GO:0045995)	1936-01-01	0.4015965190817177	0.5739844733158362	1.99412e+16	1.81925e+16	B4GALT5
cyclic-nucleotide-mediated signaling (GO:0019935)	1936-01-01	0.4015965190817177	0.5739844733158362	1.99412e+16	1.81925e+16	AKAP6
regulation of mRNA processing (GO:0050684)	1936-01-01	0.4015965190817177	0.5739844733158362	1.99412e+16	1.81925e+16	ZFP36L1
regulation of osteoclast differentiation (GO:0045670)	1936-01-01	0.4015965190817177	0.5739844733158362	1.99412e+16	1.81925e+16	CCR1
endoderm formation (GO:0001706)	1936-01-01	0.4015965190817177	0.5739844733158362	1.99412e+16	1.81925e+16	INHBA
regulation of receptor internalization (GO:0002090)	1936-01-01	0.4015965190817177	0.5739844733158362	1.99412e+16	1.81925e+16	MAGI2
intrinsic apoptotic signaling pathway by p53 class mediator (GO:0072332)	1936-01-01	0.4015965190817177	0.5739844733158362	1.99412e+16	1.81925e+16	ZNF385B
positive regulation of cytokine-mediated signaling pathway (GO:0001961)	1936-01-01	0.4015965190817177	0.5739844733158362	1.99412e+16	1.81925e+16	CXCR4
positive regulation of innate immune response (GO:0045089)	1936-01-01	0.4015965190817177	0.5739844733158362	1.99412e+16	1.81925e+16	CCL5
regulation of neuron apoptotic process (GO:0043523)	1998-02-01	0.4048390577199362	0.5776953193960462	1454700474495840	1.31544e+16	DDIT3;CPEB4
negative regulation of neuron death (GO:1901215)	1998-02-01	0.4048390577199362	0.5776953193960462	1454700474495840	1.31544e+16	LRRK2;CPEB4
positive regulation of transcription by RNA polymerase II (GO:0045944)	14/908	0.40969769502173403	0.5782504543735167	1.09579e+16	0.9778119879204829	ARNT2;CDX4;UHRF1;IL18;NR1H4;FOS;PROX1;INHBA;LDB2;NR4A1;MYCN;DDIT3;CREBRF;E2F8
organic anion transport (GO:0015711)	1999-02-01	0.4097780859110738	0.5782504543735167	1.43963e+16	1.28435e+16	AQP9;SLC4A4
positive regulation of stress-activated MAPK cascade (GO:0032874)	1999-02-01	0.4097780859110738	0.5782504543735167	1.43963e+16	1.28435e+16	SEMA3A;MTURN
proton transmembrane transport (GO:1902600)	1937-01-01	0.4100791812894962	0.5782504543735167	1938632781717880	1.72811e+16	SLC25A27
regulation of intracellular steroid hormone receptor signaling pathway (GO:0033143)	1937-01-01	0.4100791812894962	0.5782504543735167	1938632781717880	1.72811e+16	KDM4C
regulation of p38MAPK cascade (GO:1900744)	1937-01-01	0.4100791812894962	0.5782504543735167	1938632781717880	1.72811e+16	DUSP10
regulation of transport (GO:0051049)	1937-01-01	0.4100791812894962	0.5782504543735167	1938632781717880	1.72811e+16	LRRK2
regulation of vascular associated smooth muscle cell proliferation (GO:1904705)	1937-01-01	0.4100791812894962	0.5782504543735167	1938632781717880	1.72811e+16	ADAMTS1
glutamate receptor signaling pathway (GO:0007215)	1937-01-01	0.4100791812894962	0.5782504543735167	1938632781717880	1.72811e+16	CPEB4
skeletal muscle tissue development (GO:0007519)	1937-01-01	0.4100791812894962	0.5782504543735167	1938632781717880	1.72811e+16	MSC
negative regulation of endothelial cell proliferation (GO:0001937)	1937-01-01	0.4100791812894962	0.5782504543735167	1938632781717880	1.72811e+16	AIMP1
negative regulation of stress-activated MAPK cascade (GO:0032873)	1937-01-01	0.4100791812894962	0.5782504543735167	1938632781717880	1.72811e+16	DUSP10
neural crest cell migration (GO:0001755)	1937-01-01	0.4100791812894962	0.5782504543735167	1938632781717880	1.72811e+16	SEMA3A
nucleotide-excision repair, DNA incision, 5'-to lesion (GO:0006296)	1937-01-01	0.4100791812894962	0.5782504543735167	1938632781717880	1.72811e+16	PCNA
phospholipid biosynthetic process (GO:0008654)	1937-01-01	0.4100791812894962	0.5782504543735167	1938632781717880	1.72811e+16	LPCAT1
organic acid transport (GO:0015849)	2/100	0.4146970622204942	0.5843012980695379	1.42487e+16	1254178302841900	NR1H4;SLC7A11
regulation of axon extension (GO:0030516)	1938-01-01	0.4184420162506238	0.585884357913951	1.88614e+16	1.64324e+16	SEMA3A
DNA replication initiation (GO:0006270)	1938-01-01	0.4184420162506238	0.585884357913951	1.88614e+16	1.64324e+16	ORC1
synaptic vesicle endocytosis (GO:0048488)	1938-01-01	0.4184420162506238	0.585884357913951	1.88614e+16	1.64324e+16	STON2
tRNA aminoacylation (GO:0043039)	1938-01-01	0.4184420162506238	0.585884357913951	1.88614e+16	1.64324e+16	AIMP1
mRNA destabilization (GO:0061157)	1938-01-01	0.4184420162506238	0.585884357913951	1.88614e+16	1.64324e+16	ZFP36L1
negative regulation of endothelial cell migration (GO:0010596)	1938-01-01	0.4184420162506238	0.585884357913951	1.88614e+16	1.64324e+16	SLIT2
negative regulation of G0 to G1 transition (GO:0070317)	1938-01-01	0.4184420162506238	0.585884357913951	1.88614e+16	1.64324e+16	RRM2
positive regulation of production of molecular mediator of immune response (GO:0002702)	1938-01-01	0.4184420162506238	0.585884357913951	1.88614e+16	1.64324e+16	DNAJB9
extracellular matrix organization (GO:0030198)	5/300	0.41958619998757357	0.5865808205836778	1.18412e+16	1.0284e+16	ADAMTS1;CYP1B1;LOXL4;HAS2;LAMC2
cellular response to chemical stress (GO:0062197)	2/101	0.4195955646121498	0.5865808205836778	1.4104e+16	1.22488e+16	PRKAA2;LRRK2
regulation of cell death (GO:0010941)	2/102	0.4244731869924413	0.5868583373838938	1.39623e+16	1.19644e+16	LRRK2;CCL5
cell junction assembly (GO:0034329)	2/102	0.4244731869924413	0.5868583373838938	1.39623e+16	1.19644e+16	FLRT3;NRXN1
regulation of proteasomal ubiquitin-dependent protein catabolic process (GO:0032434)	2/102	0.4244731869924413	0.5868583373838938	1.39623e+16	1.19644e+16	LRRK2;HERPUD1
regulation of protein catabolic process (GO:0042176)	2/102	0.4244731869924413	0.5868583373838938	1.39623e+16	1.19644e+16	HECW1;MAD2L1
mitotic sister chromatid segregation (GO:0000070)	2/102	0.4244731869924413	0.5868583373838938	1.39623e+16	1.19644e+16	CCNB1;SPDL1
positive regulation of vasculature development (GO:1904018)	2/102	0.4244731869924413	0.5868583373838938	1.39623e+16	1.19644e+16	CYP1B1;VEGFC
protein monoubiquitination (GO:0006513)	1939-01-01	0.42668671062587354	0.5868583373838938	1.83641e+16	1.56408e+16	UHRF1
regulation of exit from mitosis (GO:0007096)	1939-01-01	0.42668671062587354	0.5868583373838938	1.83641e+16	1.56408e+16	MAD2L1
cellular response to ketone (GO:1901655)	1939-01-01	0.42668671062587354	0.5868583373838938	1.83641e+16	1.56408e+16	KLF9
regulation of heart rate by cardiac conduction (GO:0086091)	1939-01-01	0.42668671062587354	0.5868583373838938	1.83641e+16	1.56408e+16	ANK2
regulation of intracellular transport (GO:0032386)	1939-01-01	0.42668671062587354	0.5868583373838938	1.83641e+16	1.56408e+16	LRRK2
regulation of ion transmembrane transporter activity (GO:0032412)	1939-01-01	0.42668671062587354	0.5868583373838938	1.83641e+16	1.56408e+16	ANK2
regulation of protein targeting to mitochondrion (GO:1903214)	1939-01-01	0.42668671062587354	0.5868583373838938	1.83641e+16	1.56408e+16	LRRK2
replication fork processing (GO:0031297)	1939-01-01	0.42668671062587354	0.5868583373838938	1.83641e+16	1.56408e+16	PCNA
vesicle cytoskeletal trafficking (GO:0099518)	1939-01-01	0.42668671062587354	0.5868583373838938	1.83641e+16	1.56408e+16	TANC2
negative regulation of lymphocyte proliferation (GO:0050672)	1939-01-01	0.42668671062587354	0.5868583373838938	1.83641e+16	1.56408e+16	VTCN1
negative regulation of protein secretion (GO:0050709)	1939-01-01	0.42668671062587354	0.5868583373838938	1.83641e+16	1.56408e+16	KCNJ11
nucleotide-excision repair, DNA incision (GO:0033683)	1939-01-01	0.42668671062587354	0.5868583373838938	1.83641e+16	1.56408e+16	PCNA
odontogenesis (GO:0042476)	1939-01-01	0.42668671062587354	0.5868583373838938	1.83641e+16	1.56408e+16	INHBA
organophosphate biosynthetic process (GO:0090407)	1939-01-01	0.42668671062587354	0.5868583373838938	1.83641e+16	1.56408e+16	LPCAT1
phospholipid dephosphorylation (GO:0046839)	1939-01-01	0.42668671062587354	0.5868583373838938	1.83641e+16	1.56408e+16	INPP5B
MAPK cascade (GO:0000165)	5/303	0.42793304967556767	0.5881201328362144	1.17202e+16	0.9947989173320189	KITLG;LRRK2;CCL5;IL18;ZFP36L1
carboxylic acid metabolic process (GO:0019752)	1940-01-01	0.43481492767496616	0.5934725883075112	1.78923e+16	1.49014e+16	SLC2A1
regulation of sodium ion transmembrane transporter activity (GO:2000649)	1940-01-01	0.43481492767496616	0.5934725883075112	1.78923e+16	1.49014e+16	HECW1
response to organonitrogen compound (GO:0010243)	1940-01-01	0.43481492767496616	0.5934725883075112	1.78923e+16	1.49014e+16	NR1H4
lymphocyte migration (GO:0072676)	1940-01-01	0.43481492767496616	0.5934725883075112	1.78923e+16	1.49014e+16	CCL5
sulfur compound catabolic process (GO:0044273)	1940-01-01	0.43481492767496616	0.5934725883075112	1.78923e+16	1.49014e+16	OGN
synaptic vesicle exocytosis (GO:0016079)	1940-01-01	0.43481492767496616	0.5934725883075112	1.78923e+16	1.49014e+16	STX19
negative regulation of blood coagulation (GO:0030195)	1940-01-01	0.43481492767496616	0.5934725883075112	1.78923e+16	1.49014e+16	THBD
negative regulation of cell-substrate adhesion (GO:0010812)	1940-01-01	0.43481492767496616	0.5934725883075112	1.78923e+16	1.49014e+16	EFNA5
negative regulation of I-kappaB kinase/NF-kappaB signaling (GO:0043124)	1940-01-01	0.43481492767496616	0.5934725883075112	1.78923e+16	1.49014e+16	NR1H4
regulation of ERK1 and ERK2 cascade (GO:0070372)	4/238	0.43560772044644036	0.5941011473365639	1.1937e+16	0.9919817101063969	CCR1;DUSP10;CCL5;MTURN
positive regulation of nucleic acid-templated transcription (GO:1903508)	8/511	0.4362655734369488	0.5945448516046222	1.11124e+16	0.9217765074981958	ARNT2;MYCN;DDIT3;TP53INP1;NR1H4;CAPN3;FOS;INHBA
neuron projection development (GO:0031175)	3/171	0.43664950065504254	0.5946148569468516	1.24675e+16	1.03309e+16	FLRT3;LRRK2;PLXNB1
positive regulation of ERK1 and ERK2 cascade (GO:0070374)	3/172	0.44037145033921377	0.5983830417507671	1.23931e+16	1.0164e+16	CCR1;CCL5;MTURN
carboxylic acid transmembrane transport (GO:1905039)	1941-01-01	0.4428283070966883	0.5983830417507671	1.74441e+16	1.42095e+16	SLC7A11
regulation of G0 to G1 transition (GO:0070316)	1941-01-01	0.4428283070966883	0.5983830417507671	1.74441e+16	1.42095e+16	RRM2
regulation of mitochondrial membrane potential (GO:0051881)	1941-01-01	0.4428283070966883	0.5983830417507671	1.74441e+16	1.42095e+16	LRRK2
epithelial cell migration (GO:0010631)	1941-01-01	0.4428283070966883	0.5983830417507671	1.74441e+16	1.42095e+16	CYP1B1
hexose metabolic process (GO:0019318)	1941-01-01	0.4428283070966883	0.5983830417507671	1.74441e+16	1.42095e+16	KCNJ11
T cell differentiation (GO:0030217)	1941-01-01	0.4428283070966883	0.5983830417507671	1.74441e+16	1.42095e+16	ZFP36L1
nucleobase-containing compound catabolic process (GO:0034655)	1941-01-01	0.4428283070966883	0.5983830417507671	1.74441e+16	1.42095e+16	RNASEH2B
positive regulation of biomineral tissue development (GO:0070169)	1941-01-01	0.4428283070966883	0.5983830417507671	1.74441e+16	1.42095e+16	FBXO5
positive regulation of TOR signaling (GO:0032008)	1941-01-01	0.4428283070966883	0.5983830417507671	1.74441e+16	1.42095e+16	RRAGD
cellular response to peptide hormone stimulus (GO:0071375)	2/106	0.4437672893520789	0.5983830417507671	1.34225e+16	1.09052e+16	NR4A1;ZFP36L1
chromosome organization (GO:0051276)	2/106	0.4437672893520789	0.5983830417507671	1.34225e+16	1.09052e+16	CENPH;PADI1
positive regulation of protein serine/threonine kinase activity (GO:0071902)	2/106	0.4437672893520789	0.5983830417507671	1.34225e+16	1.09052e+16	LRRK2;PROX1
neuron differentiation (GO:0030182)	3/174	0.4477869489172506	0.6023187568451115	122468671679198	0.9839595036182966	UGCG;INHBA;VAX2
response to calcium ion (GO:0051592)	2/107	0.44853495023152495	0.6023187568451115	1329401796305710	1.06587e+16	PRKAA2;CAPN3
ATP-dependent chromatin remodeling (GO:0043044)	1942-01-01	0.45072846569281827	0.6023187568451115	1.70178e+16	1.35613e+16	ANP32E
regulation of chemokine production (GO:0032642)	1942-01-01	0.45072846569281827	0.6023187568451115	1.70178e+16	1.35613e+16	IL18
regulation of double-strand break repair (GO:2000779)	1942-01-01	0.45072846569281827	0.6023187568451115	1.70178e+16	1.35613e+16	OTUB2
heterophilic cell-cell adhesion via plasma membrane cell adhesion molecules (GO:0007157)	1942-01-01	0.45072846569281827	0.6023187568451115	1.70178e+16	1.35613e+16	ALCAM
translesion synthesis (GO:0019985)	1942-01-01	0.45072846569281827	0.6023187568451115	1.70178e+16	1.35613e+16	PCNA
monocyte chemotaxis (GO:0002548)	1942-01-01	0.45072846569281827	0.6023187568451115	1.70178e+16	1.35613e+16	CCL5
negative regulation of protein catabolic process (GO:0042177)	1942-01-01	0.45072846569281827	0.6023187568451115	1.70178e+16	1.35613e+16	MAD2L1
positive regulation of ATPase activity (GO:0032781)	1942-01-01	0.45072846569281827	0.6023187568451115	1.70178e+16	1.35613e+16	UHRF1
positive regulation of protein tyrosine kinase activity (GO:0061098)	1942-01-01	0.45072846569281827	0.6023187568451115	1.70178e+16	1.35613e+16	DOCK3
potassium ion import across plasma membrane (GO:1990573)	1942-01-01	0.45072846569281827	0.6023187568451115	1.70178e+16	1.35613e+16	KCNJ11
negative regulation of transmembrane receptor protein serine/threonine kinase signaling pathway (GO:0090101)	2/108	0.4532796078024917	0.6050474128177682	1.31679e+16	1.04191e+16	FST;MAGI2
negative regulation of programmed cell death (GO:0043069)	6/381	0.45344716620570996	0.6050474128177682	1.11723e+16	0.8835889456258824	PRKAA2;NR1H4;PIM1;CAPN3;VTCN1;MAD2L1
lipid transport (GO:0006869)	2/109	0.4580009571615131	0.6059337706286835	1.30442e+16	1.0186e+16	UGCG;NR1H4
protein polyubiquitination (GO:0000209)	5/314	0.4583158333018545	0.6059337706286835	1.12966e+16	0.8813565652214027	HECW1;UBE2QL1;KLHL3;FBXO32;FBXL22
regulation of cell-cell adhesion (GO:0022407)	1943-01-01	0.4585169975730474	0.6059337706286835	1661178655859500	1.29532e+16	EFNA5
cellular glucose homeostasis (GO:0001678)	1943-01-01	0.4585169975730474	0.6059337706286835	1661178655859500	1.29532e+16	PRKAA2
DNA synthesis involved in DNA repair (GO:0000731)	1943-01-01	0.4585169975730474	0.6059337706286835	1661178655859500	1.29532e+16	PCNA
DNA-dependent DNA replication maintenance of fidelity (GO:0045005)	1943-01-01	0.4585169975730474	0.6059337706286835	1661178655859500	1.29532e+16	PCNA
signal release from synapse (GO:0099643)	1943-01-01	0.4585169975730474	0.6059337706286835	1661178655859500	1.29532e+16	NRXN1
spermatid development (GO:0007286)	1943-01-01	0.4585169975730474	0.6059337706286835	1661178655859500	1.29532e+16	SYCP3
tRNA aminoacylation for protein translation (GO:0006418)	1943-01-01	0.4585169975730474	0.6059337706286835	1661178655859500	1.29532e+16	AIMP1
myofibril assembly (GO:0030239)	1943-01-01	0.4585169975730474	0.6059337706286835	1661178655859500	1.29532e+16	CAPN3
negative regulation of proteolysis (GO:0045861)	1943-01-01	0.4585169975730474	0.6059337706286835	1661178655859500	1.29532e+16	LRRK2
positive regulation of neuron differentiation (GO:0045666)	1943-01-01	0.4585169975730474	0.6059337706286835	1661178655859500	1.29532e+16	PROX1
positive regulation of peptide hormone secretion (GO:0090277)	1943-01-01	0.4585169975730474	0.6059337706286835	1661178655859500	1.29532e+16	AIMP1
regulation of mitotic cell cycle (GO:0007346)	3/178	0.462498048229275	0.6102177952700079	1.19645e+16	0.92259729270571	CCNB1;FBXO5;MAD2L1
branching morphogenesis of an epithelial tube (GO:0048754)	1944-01-01	0.4661954744624333	0.6102177952700079	1.62246e+16	1238183919647070	SLIT2
cardiac ventricle morphogenesis (GO:0003208)	1944-01-01	0.4661954744624333	0.6102177952700079	1.62246e+16	1238183919647070	PROX1
cation transmembrane transport (GO:0098655)	1944-01-01	0.4661954744624333	0.6102177952700079	1.62246e+16	1238183919647070	KCNJ11
lymphocyte chemotaxis (GO:0048247)	1944-01-01	0.4661954744624333	0.6102177952700079	1.62246e+16	1238183919647070	CCL5
mitotic spindle assembly (GO:0090307)	1944-01-01	0.4661954744624333	0.6102177952700079	1.62246e+16	1238183919647070	KIF11
neurogenesis (GO:0022008)	1944-01-01	0.4661954744624333	0.6102177952700079	1.62246e+16	1238183919647070	CXCR4
neurotransmitter secretion (GO:0007269)	1944-01-01	0.4661954744624333	0.6102177952700079	1.62246e+16	1238183919647070	NRXN1
positive regulation of biosynthetic process (GO:0009891)	1944-01-01	0.4661954744624333	0.6102177952700079	1.62246e+16	1238183919647070	CCL5
positive regulation of mRNA catabolic process (GO:0061014)	1944-01-01	0.4661954744624333	0.6102177952700079	1.62246e+16	1238183919647070	ZFP36L1
positive regulation of osteoblast differentiation (GO:0045669)	1944-01-01	0.4661954744624333	0.6102177952700079	1.62246e+16	1238183919647070	FBXO5
positive regulation of receptor-mediated endocytosis (GO:0048260)	1944-01-01	0.4661954744624333	0.6102177952700079	1.62246e+16	1238183919647070	MAGI2
positive regulation of stress fiber assembly (GO:0051496)	1944-01-01	0.4661954744624333	0.6102177952700079	1.62246e+16	1238183919647070	PPM1E
Fc-epsilon receptor signaling pathway (GO:0038095)	2/111	0.467372577442307	0.6113110230189063	1.28036e+16	0.973874706790157	FOS;GAB2
protein-containing complex subunit organization (GO:0043933)	2/112	0.4720223032590795	0.6142803608236559	1268650922031700	0.952413091133161	SLC2A1;CAPN3
Fc receptor signaling pathway (GO:0038093)	2/112	0.4720223032590795	0.6142803608236559	1268650922031700	0.952413091133161	FOS;GAB2
action potential (GO:0001508)	1945-01-01	0.47376544607148846	0.6142803608236559	1.58551e+16	1.18444e+16	AKAP6
amino acid transmembrane transport (GO:0003333)	1945-01-01	0.47376544607148846	0.6142803608236559	1.58551e+16	1.18444e+16	SLC7A11
chromosome condensation (GO:0030261)	1945-01-01	0.47376544607148846	0.6142803608236559	1.58551e+16	1.18444e+16	CCNB1
regulation of pri-miRNA transcription by RNA polymerase II (GO:1902893)	1945-01-01	0.47376544607148846	0.6142803608236559	1.58551e+16	1.18444e+16	FOS
mitotic G2/M transition checkpoint (GO:0044818)	1945-01-01	0.47376544607148846	0.6142803608236559	1.58551e+16	1.18444e+16	ORC1
negative regulation of T cell activation (GO:0050868)	1945-01-01	0.47376544607148846	0.6142803608236559	1.58551e+16	1.18444e+16	VTCN1
neural crest cell development (GO:0014032)	1945-01-01	0.47376544607148846	0.6142803608236559	1.58551e+16	1.18444e+16	SEMA3A
positive regulation of nervous system development (GO:0051962)	1945-01-01	0.47376544607148846	0.6142803608236559	1.58551e+16	1.18444e+16	NRXN1
positive regulation of response to biotic stimulus (GO:0002833)	1945-01-01	0.47376544607148846	0.6142803608236559	1.58551e+16	1.18444e+16	CCL5
positive regulation of RNA metabolic process (GO:0051254)	1945-01-01	0.47376544607148846	0.6142803608236559	1.58551e+16	1.18444e+16	MYCN
sulfur compound biosynthetic process (GO:0044272)	2/113	0.4766476301191668	0.6175695381543987	1.25716e+16	0.9315257859013099	OGN;B4GALT5
negative regulation of gene expression (GO:0010629)	5/322	0.48012921345364584	0.6190445961775328	11006967296825	0.8075812088522694	CCR1;SRGN;PRKAA2;MYCN;TYMS
regulation of B cell proliferation (GO:0030888)	1946-01-01	0.4812284403229358	0.6190445961775328	1.5502e+16	1133834542688320	TNFSF13B
regulation of cellular protein localization (GO:1903827)	1946-01-01	0.4812284403229358	0.6190445961775328	1.5502e+16	1133834542688320	PRKAA2
regulation of DNA metabolic process (GO:0051052)	1946-01-01	0.4812284403229358	0.6190445961775328	1.5502e+16	1133834542688320	USP1
erythrocyte differentiation (GO:0030218)	1946-01-01	0.4812284403229358	0.6190445961775328	1.5502e+16	1133834542688320	INHBA
vesicle organization (GO:0016050)	1946-01-01	0.4812284403229358	0.6190445961775328	1.5502e+16	1133834542688320	SRGN
negative regulation of tumor necrosis factor production (GO:0032720)	1946-01-01	0.4812284403229358	0.6190445961775328	1.5502e+16	1133834542688320	NR1H4
postreplication repair (GO:0006301)	1946-01-01	0.4812284403229358	0.6190445961775328	1.5502e+16	1133834542688320	PCNA
cellular response to transforming growth factor beta stimulus (GO:0071560)	2/114	0.4812483158203415	0.6190445961775328	1.24587e+16	0.9111938206583631	FOS;ZFP36L1
histone modification (GO:0016570)	2/114	0.4812483158203415	0.6190445961775328	1.24587e+16	0.9111938206583631	UHRF1;PADI1
regulation of cellular metabolic process (GO:0031323)	1947-01-01	0.4885859636601799	0.6248867689731057	1.51642e+16	1086120417419200	CYP1B1
regulation of synapse assembly (GO:0051963)	1947-01-01	0.4885859636601799	0.6248867689731057	1.51642e+16	1086120417419200	NRXN1
glycosphingolipid metabolic process (GO:0006687)	1947-01-01	0.4885859636601799	0.6248867689731057	1.51642e+16	1086120417419200	UGCG
telomere organization (GO:0032200)	1947-01-01	0.4885859636601799	0.6248867689731057	1.51642e+16	1086120417419200	PCNA
negative regulation of cold-induced thermogenesis (GO:0120163)	1947-01-01	0.4885859636601799	0.6248867689731057	1.51642e+16	1086120417419200	DDIT3
polyol metabolic process (GO:0019751)	1947-01-01	0.4885859636601799	0.6248867689731057	1.51642e+16	1086120417419200	INPP5B
positive regulation of cell-cell adhesion (GO:0022409)	1947-01-01	0.4885859636601799	0.6248867689731057	1.51642e+16	1086120417419200	CCL5
positive regulation of pathway-restricted SMAD protein phosphorylation (GO:0010862)	1947-01-01	0.4885859636601799	0.6248867689731057	1.51642e+16	1086120417419200	INHBA
regulation of protein-containing complex assembly (GO:0043254)	2/116	0.4903748538006063	0.6262787418539172	1223887119935060	0.872123814590108	BMF;FNIP2
positive regulation of angiogenesis (GO:0045766)	2/116	0.4903748538006063	0.6262787418539172	1223887119935060	0.872123814590108	CYP1B1;VEGFC
cellular response to alcohol (GO:0097306)	1948-01-01	0.4958395015271725	0.6301073409599036	1.48408e+16	1.04109e+16	KLF9
regulation of mitochondrion organization (GO:0010821)	1948-01-01	0.4958395015271725	0.6301073409599036	1.48408e+16	1.04109e+16	LRRK2
inositol phosphate metabolic process (GO:0043647)	1948-01-01	0.4958395015271725	0.6301073409599036	1.48408e+16	1.04109e+16	INPP5B
negative regulation of MAP kinase activity (GO:0043407)	1948-01-01	0.4958395015271725	0.6301073409599036	1.48408e+16	1.04109e+16	DUSP10
negative regulation of tumor necrosis factor superfamily cytokine production (GO:1903556)	1948-01-01	0.4958395015271725	0.6301073409599036	1.48408e+16	1.04109e+16	NR1H4
phosphatidic acid biosynthetic process (GO:0006654)	1948-01-01	0.4958395015271725	0.6301073409599036	1.48408e+16	1.04109e+16	LPCAT1
positive regulation of DNA repair (GO:0045739)	1948-01-01	0.4958395015271725	0.6301073409599036	1.48408e+16	1.04109e+16	PCNA
positive regulation of cell differentiation (GO:0045597)	4/258	0.4973618379588713	0.6315930158170894	1098580419383060	0.7672897326584355	KITLG;IL18;FBXO5;ZFP36L1
positive regulation of protein-containing complex assembly (GO:0031334)	2/118	0.4994002089572087	0.6337314220124124	1202662903423730	0.8350659595530371	BMF;FNIP2
response to glucose (GO:0009749)	1949-01-01	0.5029905183138399	0.6351320951590012	1.45309e+16	0.9985388073342766	PRKAA2
response to hydrogen peroxide (GO:0042542)	1949-01-01	0.5029905183138399	0.6351320951590012	1.45309e+16	0.9985388073342766	CYP1B1
RNA catabolic process (GO:0006401)	1949-01-01	0.5029905183138399	0.6351320951590012	1.45309e+16	0.9985388073342766	RNASEH2B
secondary alcohol metabolic process (GO:1902652)	1949-01-01	0.5029905183138399	0.6351320951590012	1.45309e+16	0.9985388073342766	CYP27A1
negative regulation of catabolic process (GO:0009895)	1949-01-01	0.5029905183138399	0.6351320951590012	1.45309e+16	0.9985388073342766	MAD2L1
negative regulation of cell projection organization (GO:0031345)	1949-01-01	0.5029905183138399	0.6351320951590012	1.45309e+16	0.9985388073342766	SEMA3A
oligosaccharide metabolic process (GO:0009311)	1949-01-01	0.5029905183138399	0.6351320951590012	1.45309e+16	0.9985388073342766	ST8SIA4
negative regulation of transcription by RNA polymerase II (GO:0000122)	10/684	0.5033893652169417	0.6351871453831276	1.03493e+16	0.7103699934093062	BCL6;UHRF1;FST;DDIT3;NR1H4;ID3;PROX1;LDB2;FNIP2;E2F8
cellular response to lipopolysaccharide (GO:0071222)	2/120	0.5083228467678329	0.6399665537901554	1.18216e+16	0.7998937282618763	CCL5;IL18
macroautophagy (GO:0016236)	2/120	0.5083228467678329	0.6399665537901554	1.18216e+16	0.7998937282618763	PRKAA2;KLHL3
amino acid transport (GO:0006865)	1950-01-01	0.5100404581381273	0.6399665537901554	1.42336e+16	0.9582993544129655	SLC7A11
ribosome assembly (GO:0042255)	1950-01-01	0.5100404581381273	0.6399665537901554	1.42336e+16	0.9582993544129655	BRIX1
negative regulation of ERK1 and ERK2 cascade (GO:0070373)	1950-01-01	0.5100404581381273	0.6399665537901554	1.42336e+16	0.9582993544129655	DUSP10
neuron migration (GO:0001764)	1950-01-01	0.5100404581381273	0.6399665537901554	1.42336e+16	0.9582993544129655	SEMA3A
organic hydroxy compound biosynthetic process (GO:1901617)	1950-01-01	0.5100404581381273	0.6399665537901554	1.42336e+16	0.9582993544129655	CYP27A1
phosphatidic acid metabolic process (GO:0046473)	1950-01-01	0.5100404581381273	0.6399665537901554	1.42336e+16	0.9582993544129655	LPCAT1
regulation of epithelial cell migration (GO:0010632)	1951-01-01	0.516990744501172	0.6439058631090262	1394822695035460	0.9202068047404381	DUSP10
regulation of protein modification process (GO:0031399)	1951-01-01	0.516990744501172	0.6439058631090262	1394822695035460	0.9202068047404381	FNIP2
regulation of smoothened signaling pathway (GO:0008589)	1951-01-01	0.516990744501172	0.6439058631090262	1394822695035460	0.9202068047404381	KCTD21
regulation of substrate adhesion-dependent cell spreading (GO:1900024)	1951-01-01	0.516990744501172	0.6439058631090262	1394822695035460	0.9202068047404381	EFNA5
inositol lipid-mediated signaling (GO:0048017)	1951-01-01	0.516990744501172	0.6439058631090262	1394822695035460	0.9202068047404381	GAB2
intrinsic apoptotic signaling pathway in response to DNA damage (GO:0008630)	1951-01-01	0.516990744501172	0.6439058631090262	1394822695035460	0.9202068047404381	FNIP2
mitotic nuclear membrane organization (GO:0101024)	1951-01-01	0.516990744501172	0.6439058631090262	1394822695035460	0.9202068047404381	CCNB1
mitotic nuclear membrane reassembly (GO:0007084)	1951-01-01	0.516990744501172	0.6439058631090262	1394822695035460	0.9202068047404381	CCNB1
negative regulation of protein ubiquitination (GO:0031397)	1951-01-01	0.516990744501172	0.6439058631090262	1394822695035460	0.9202068047404381	FBXO5
positive regulation of actin filament bundle assembly (GO:0032233)	1951-01-01	0.516990744501172	0.6439058631090262	1394822695035460	0.9202068047404381	PPM1E
epithelium development (GO:0060429)	2/122	0.5171413978884573	0.6439058631090262	1.16234e+16	0.7664902138111904	PCNA;PROX1
negative regulation of macromolecule metabolic process (GO:0010605)	3/194	0.5195112418725931	0.6464064721420992	1.09533e+16	0.7172922420035875	CCR1;MYCN;PRKAA2
ameboidal-type cell migration (GO:0001667)	1952-01-01	0.5238427812363233	0.6486363523895748	1.3674e+16	0.8841135615473702	SEMA3A
amide biosynthetic process (GO:0043604)	1952-01-01	0.5238427812363233	0.6486363523895748	1.3674e+16	0.8841135615473702	ALOXE3
glycolipid metabolic process (GO:0006664)	1952-01-01	0.5238427812363233	0.6486363523895748	1.3674e+16	0.8841135615473702	UGCG
response to peptide hormone (GO:0043434)	1952-01-01	0.5238427812363233	0.6486363523895748	1.3674e+16	0.8841135615473702	ZFP36L1
myeloid cell differentiation (GO:0030099)	1952-01-01	0.5238427812363233	0.6486363523895748	1.3674e+16	0.8841135615473702	INHBA
negative regulation of cellular biosynthetic process (GO:0031327)	1952-01-01	0.5238427812363233	0.6486363523895748	1.3674e+16	0.8841135615473702	PROX1
negative regulation of protein metabolic process (GO:0051248)	1952-01-01	0.5238427812363233	0.6486363523895748	1.3674e+16	0.8841135615473702	MAD2L1
protein-containing complex assembly (GO:0065003)	4/267	0.5242159133968737	0.6486491717326022	1.0605e+16	0.6849229393782046	SERPINA1;LRRK2;SLC2A1;CAPN3
defense response to symbiont (GO:0140546)	2/124	0.5258546502919542	0.650226911979263	1143165509596870	0.7347472648876334	OPRK1;LYST
cardiac muscle tissue development (GO:0048738)	1953-01-01	0.5305979523552254	0.652931272409596	1.34104e+16	0.8498845775138858	MSC
cellular macromolecule catabolic process (GO:0044265)	1953-01-01	0.5305979523552254	0.652931272409596	1.34104e+16	0.8498845775138858	RNASEH2B
heart morphogenesis (GO:0003007)	1953-01-01	0.5305979523552254	0.652931272409596	1.34104e+16	0.8498845775138858	DLC1
IRE1-mediated unfolded protein response (GO:0036498)	1953-01-01	0.5305979523552254	0.652931272409596	1.34104e+16	0.8498845775138858	DNAJB9
positive regulation of B cell activation (GO:0050871)	1953-01-01	0.5305979523552254	0.652931272409596	1.34104e+16	0.8498845775138858	TNFSF13B
positive regulation of chemokine production (GO:0032722)	1953-01-01	0.5305979523552254	0.652931272409596	1.34104e+16	0.8498845775138858	IL18
positive regulation of macroautophagy (GO:0016239)	1953-01-01	0.5305979523552254	0.652931272409596	1.34104e+16	0.8498845775138858	PRKAA2
negative regulation of apoptotic process (GO:0043066)	7/485	0.5321707936565869	0.6544163542351976	1020806803711110	0.6439155408230114	PRKAA2;NR1H4;PIM1;CAPN3;VTCN1;CPEB4;MAD2L1
regulation of megakaryocyte differentiation (GO:0045652)	1954-01-01	0.5372576223710036	0.6588591418376917	1.31567e+16	0.817396083056755	MTURN
regulation of potassium ion transmembrane transport (GO:1901379)	1954-01-01	0.5372576223710036	0.6588591418376917	1.31567e+16	0.817396083056755	AKAP6
regulation of proteolysis (GO:0030162)	1954-01-01	0.5372576223710036	0.6588591418376917	1.31567e+16	0.817396083056755	CAPN3
nuclear membrane reassembly (GO:0031468)	1954-01-01	0.5372576223710036	0.6588591418376917	1.31567e+16	0.817396083056755	CCNB1
regulation of macromolecule metabolic process (GO:0060255)	3/200	0.5400399679961284	0.6618173151316501	1.06164e+16	0.6540885819056664	NFKBIZ;PROX1;ZFP36L1
ceramide metabolic process (GO:0006672)	1955-01-01	0.5438231367355711	0.6641774374885253	1.29124e+16	0.7865344635424805	ALOXE3
interstrand cross-link repair (GO:0036297)	1955-01-01	0.5438231367355711	0.6641774374885253	1.29124e+16	0.7865344635424805	USP1
negative regulation of cytokine-mediated signaling pathway (GO:0001960)	1955-01-01	0.5438231367355711	0.6641774374885253	1.29124e+16	0.7865344635424805	SLIT2
negative regulation of protein modification by small protein conjugation or removal (GO:1903321)	1955-01-01	0.5438231367355711	0.6641774374885253	1.29124e+16	0.7865344635424805	CAPN3
positive regulation of response to DNA damage stimulus (GO:2001022)	1955-01-01	0.5438231367355711	0.6641774374885253	1.29124e+16	0.7865344635424805	PCNA
positive regulation of MAPK cascade (GO:0043410)	4/274	0.5446217598461346	0.6646987758395144	1.03263e+16	0.6274916674617107	CCR1;LRRK2;CCL5;MTURN
regulation of angiogenesis (GO:0045765)	3/203	0.5501147125847147	0.6688843846044172	1.04555e+16	0.6248525646417762	ADAMTS1;CYP1B1;VEGFC
autophagosome organization (GO:1905037)	1956-01-01	0.5502958220095625	0.6688843846044172	1267698259187620	0.7571952665344323	TP53INP1
telomere maintenance (GO:0000723)	1956-01-01	0.5502958220095625	0.6688843846044172	1267698259187620	0.7571952665344323	PCNA
negative regulation of metabolic process (GO:0009892)	1956-01-01	0.5502958220095625	0.6688843846044172	1267698259187620	0.7571952665344323	DDIT3
positive regulation of establishment of protein localization to mitochondrion (GO:1903749)	1956-01-01	0.5502958220095625	0.6688843846044172	1267698259187620	0.7571952665344323	BBC3
positive regulation of interleukin-1 beta production (GO:0032731)	1956-01-01	0.5502958220095625	0.6688843846044172	1267698259187620	0.7571952665344323	NLRP2
regulation of response to external stimulus (GO:0032101)	2/130	0.5513526943809606	0.66925907505306	1089245996441280	0.6485159086688544	BCL6;CXCR4
protein glycosylation (GO:0006486)	2/130	0.5513526943809606	0.66925907505306	1089245996441280	0.6485159086688544	ST8SIA4;B4GALT5
supramolecular fiber organization (GO:0097435)	5/351	0.556352855147304	0.6708119679570946	1.00693e+16	0.590418520633734	CYP1B1;LOXL4;CAPN3;LAMC2;KLHL24
carboxylic acid transport (GO:0046942)	1957-01-01	0.5566769860950846	0.6708119679570946	1.245e+16	0.7292823213087187	AQP9
cellular response to peptide (GO:1901653)	1957-01-01	0.5566769860950846	0.6708119679570946	1.245e+16	0.7292823213087187	ZFP36L1
regulation of reactive oxygen species metabolic process (GO:2000377)	1957-01-01	0.5566769860950846	0.6708119679570946	1.245e+16	0.7292823213087187	CYP1B1
ribosomal large subunit biogenesis (GO:0042273)	1957-01-01	0.5566769860950846	0.6708119679570946	1.245e+16	0.7292823213087187	BRIX1
monocarboxylic acid transport (GO:0015718)	1957-01-01	0.5566769860950846	0.6708119679570946	1.245e+16	0.7292823213087187	NR1H4
positive regulation of cell junction assembly (GO:1901890)	1957-01-01	0.5566769860950846	0.6708119679570946	1.245e+16	0.7292823213087187	NRXN1
positive regulation of interferon-gamma production (GO:0032729)	1957-01-01	0.5566769860950846	0.6708119679570946	1.245e+16	0.7292823213087187	IL18
positive regulation of proteolysis (GO:0045862)	1957-01-01	0.5566769860950846	0.6708119679570946	1.245e+16	0.7292823213087187	CAPN3
protein K48-linked ubiquitination (GO:0070936)	1957-01-01	0.5566769860950846	0.6708119679570946	1.245e+16	0.7292823213087187	KLHL3
proteasomal protein catabolic process (GO:0010498)	3/205	0.5567589264252396	0.6708119679570946	1.0351e+16	0.606175654441492	DDIT3;HECW1;FBXL22
autophagosome assembly (GO:0000045)	1958-01-01	0.5629679184749948	0.6742206905590431	1.22309e+16	0.7027069563652505	TP53INP1
cellular iron ion homeostasis (GO:0006879)	1958-01-01	0.5629679184749948	0.6742206905590431	1.22309e+16	0.7027069563652505	LCN2
regulation of pathway-restricted SMAD protein phosphorylation (GO:0060393)	1958-01-01	0.5629679184749948	0.6742206905590431	1.22309e+16	0.7027069563652505	INHBA
membrane lipid biosynthetic process (GO:0046467)	1958-01-01	0.5629679184749948	0.6742206905590431	1.22309e+16	0.7027069563652505	ELOVL7
muscle organ development (GO:0007517)	1958-01-01	0.5629679184749948	0.6742206905590431	1.22309e+16	0.7027069563652505	CAPN3
negative regulation of hydrolase activity (GO:0051346)	1958-01-01	0.5629679184749948	0.6742206905590431	1.22309e+16	0.7027069563652505	LRRK2
negative regulation of neuron projection development (GO:0010977)	1958-01-01	0.5629679184749948	0.6742206905590431	1.22309e+16	0.7027069563652505	SEMA3A
positive regulation of protein binding (GO:0032092)	1958-01-01	0.5629679184749948	0.6742206905590431	1.22309e+16	0.7027069563652505	LRRK2
regulation of cell motility (GO:2000145)	2/133	0.5637359800815265	0.6742206905590431	1.06414e+16	0.6099314377539634	PLXNB1;LDB2
defense response to virus (GO:0051607)	2/133	0.5637359800815265	0.6742206905590431	1.06414e+16	0.6099314377539634	OPRK1;LYST
transmembrane receptor protein serine/threonine kinase signaling pathway (GO:0007178)	2/133	0.5637359800815265	0.6742206905590431	1.06414e+16	0.6099314377539634	INHBA;FOS
regulation of secretion by cell (GO:1903530)	1959-01-01	0.5691698906837572	0.6793563181191976	1.20194e+16	0.6773873020958371	SCG5
response to reactive oxygen species (GO:0000302)	1959-01-01	0.5691698906837572	0.6793563181191976	1.20194e+16	0.6773873020958371	FOS
selective autophagy (GO:0061912)	1959-01-01	0.5691698906837572	0.6793563181191976	1.20194e+16	0.6773873020958371	KLHL3
adenylate cyclase-inhibiting G protein-coupled receptor signaling pathway (GO:0007193)	1960-01-01	0.5752841562484478	0.685281859675033	1.18151e+16	0.653247669639808	OPRK1
cellular protein catabolic process (GO:0044257)	1960-01-01	0.5752841562484478	0.685281859675033	1.18151e+16	0.653247669639808	VLDLR
peptidyl-threonine phosphorylation (GO:0018107)	1960-01-01	0.5752841562484478	0.685281859675033	1.18151e+16	0.653247669639808	LRRK2
B cell differentiation (GO:0030183)	1961-01-01	0.5813119511356706	0.6883349461129662	1.16176e+16	0.6302179944817693	DNAJB9
regulation of DNA-templated transcription, initiation (GO:2000142)	1961-01-01	0.5813119511356706	0.6883349461129662	1.16176e+16	0.6302179944817693	CCNB1
regulation of endocytosis (GO:0030100)	1961-01-01	0.5813119511356706	0.6883349461129662	1.16176e+16	0.6302179944817693	STON2
response to light stimulus (GO:0009416)	1961-01-01	0.5813119511356706	0.6883349461129662	1.16176e+16	0.6302179944817693	USP1
iron ion homeostasis (GO:0055072)	1961-01-01	0.5813119511356706	0.6883349461129662	1.16176e+16	0.6302179944817693	LCN2
O-glycan processing (GO:0016266)	1961-01-01	0.5813119511356706	0.6883349461129662	1.16176e+16	0.6302179944817693	B4GALT5
positive regulation of DNA biosynthetic process (GO:2000573)	1961-01-01	0.5813119511356706	0.6883349461129662	1.16176e+16	0.6302179944817693	PCNA
positive regulation of interleukin-8 production (GO:0032757)	1961-01-01	0.5813119511356706	0.6883349461129662	1.16176e+16	0.6302179944817693	DDIT3
protein lipidation (GO:0006497)	1961-01-01	0.5813119511356706	0.6883349461129662	1.16176e+16	0.6302179944817693	UGCG
glucose metabolic process (GO:0006006)	1962-01-01	0.5872544940682256	0.6930765910191335	1.14266e+16	0.6082333383222747	KCNJ11
stress-activated MAPK cascade (GO:0051403)	1962-01-01	0.5872544940682256	0.6930765910191335	1.14266e+16	0.6082333383222747	ZFP36L1
negative regulation of kinase activity (GO:0033673)	1962-01-01	0.5872544940682256	0.6930765910191335	1.14266e+16	0.6082333383222747	PPM1E
positive regulation of cysteine-type endopeptidase activity (GO:2001056)	1962-01-01	0.5872544940682256	0.6930765910191335	1.14266e+16	0.6082333383222747	NLRP2
positive regulation of interleukin-1 production (GO:0032732)	1962-01-01	0.5872544940682256	0.6930765910191335	1.14266e+16	0.6082333383222747	NLRP2
regulation of cellular component organization (GO:0051128)	2/139	0.5877624789580567	0.6932185437843044	1.01722e+16	0.5405847525589743	TMEM97;STON2
transcription initiation from RNA polymerase II promoter (GO:0006367)	2/140	0.5916705433904365	0.6949449671347492	1.0098e+16	0.529948075406382	NR4A1;NR1H4
COPII vesicle coating (GO:0048208)	1963-01-01	0.5931129864919615	0.6949449671347492	1.12417e+16	0.5872334427295186	SERPINA1
vesicle coating (GO:0006901)	1963-01-01	0.5931129864919615	0.6949449671347492	1.12417e+16	0.5872334427295186	SERPINA1
vesicle targeting, rough ER to cis-Golgi (GO:0048207)	1963-01-01	0.5931129864919615	0.6949449671347492	1.12417e+16	0.5872334427295186	SERPINA1
monocarboxylic acid biosynthetic process (GO:0072330)	1963-01-01	0.5931129864919615	0.6949449671347492	1.12417e+16	0.5872334427295186	CYP27A1
negative regulation of endopeptidase activity (GO:0010951)	1963-01-01	0.5931129864919615	0.6949449671347492	1.12417e+16	0.5872334427295186	SERPINA1
negative regulation of peptidase activity (GO:0010466)	1963-01-01	0.5931129864919615	0.6949449671347492	1.12417e+16	0.5872334427295186	SERPINA1
neuropeptide signaling pathway (GO:0007218)	1963-01-01	0.5931129864919615	0.6949449671347492	1.12417e+16	0.5872334427295186	OPRK1
positive regulation of DNA metabolic process (GO:0051054)	1963-01-01	0.5931129864919615	0.6949449671347492	1.12417e+16	0.5872334427295186	PCNA
positive regulation of viral process (GO:0048524)	1963-01-01	0.5931129864919615	0.6949449671347492	1.12417e+16	0.5872334427295186	CCL5
external encapsulating structure organization (GO:0045229)	3/217	0.5953660539643328	0.6971280317539142	0.9764519359145527	0.5063673179623491	ADAMTS1;LAMC2;TGM3
regulation of cellular ketone metabolic process (GO:0010565)	1964-01-01	0.5988886130180081	0.6980526988762702	1.10627e+16	0.5671623269789854	NR1H4
regulation of cilium assembly (GO:1902017)	1964-01-01	0.5988886130180081	0.6980526988762702	1.10627e+16	0.5671623269789854	ODF2L
regulation of innate immune response (GO:0045088)	1964-01-01	0.5988886130180081	0.6980526988762702	1.10627e+16	0.5671623269789854	CCL5
regulation of transcription initiation from RNA polymerase II promoter (GO:0060260)	1964-01-01	0.5988886130180081	0.6980526988762702	1.10627e+16	0.5671623269789854	CCNB1
lipid homeostasis (GO:0055088)	1964-01-01	0.5988886130180081	0.6980526988762702	1.10627e+16	0.5671623269789854	PRKAA2
pre-replicative complex assembly (GO:0036388)	1964-01-01	0.5988886130180081	0.6980526988762702	1.10627e+16	0.5671623269789854	ORC1
protein catabolic process (GO:0030163)	1964-01-01	0.5988886130180081	0.6980526988762702	1.10627e+16	0.5671623269789854	CAPN3
chromatin organization (GO:0006325)	2/142	0.5994039346381944	0.698198198783773	0.9952719877986782	0.5093996707027657	KDM4C;PADI1
protein-DNA complex assembly (GO:0065004)	2/143	0.6032292574014191	0.7017396956628089	0.9881628429368264	0.49947477455592476	ORC1;NAP1L3
nitrogen compound transport (GO:0071705)	2/143	0.6032292574014191	0.7017396956628089	0.9881628429368264	0.49947477455592476	AQP9;SLC7A11
regulation of cell-matrix adhesion (GO:0001952)	1965-01-01	0.6045825417150673	0.7019438860951561	1.08893e+16	0.54796792619801	EFNA5
G protein-coupled receptor signaling pathway, coupled to cyclic nucleotide second messenger (GO:0007187)	1965-01-01	0.6045825417150673	0.7019438860951561	1.08893e+16	0.54796792619801	CCR1
steroid biosynthetic process (GO:0006694)	1965-01-01	0.6045825417150673	0.7019438860951561	1.08893e+16	0.54796792619801	CYP27A1
positive regulation of protein phosphorylation (GO:0001934)	5/371	0.6055833305079575	0.7026495749177339	0.9509277823642726	0.47695028907945874	LRRK2;VEGFC;INHBA;EFNA5;FNIP2
embryonic organ development (GO:0048568)	1966-01-01	0.6101959241526177	0.7075423556322182	1.07212e+16	0.5296017654207928	KITLG
positive regulation of transcription, DNA-templated (GO:0045893)	16/1183	0.6107117839165953	0.70768157462273	0.9525368353825071	0.46972462602194226	ARNT2;CDX4;UHRF1;IL18;NR1H4;FOS;PROX1;INHBA;LDB2;NR4A1;MYCN;DDIT3;TP53INP1;CREBRF;CAPN3;E2F8
vascular endothelial growth factor receptor signaling pathway (GO:0048010)	1967-01-01	0.6157298957484385	0.7121119363507168	1.05582e+16	0.512018664584755	VEGFC
peptidyl-threonine modification (GO:0018210)	1967-01-01	0.6157298957484385	0.7121119363507168	1.05582e+16	0.512018664584755	LRRK2
positive regulation of catabolic process (GO:0009896)	1967-01-01	0.6157298957484385	0.7121119363507168	1.05582e+16	0.512018664584755	HECW1
positive regulation of cytosolic calcium ion concentration (GO:0007204)	2/147	0.6182549392222129	0.7145700267157832	0.9607068351945024	0.4619600930341085	CCR1;CXCR4
canonical Wnt signaling pathway (GO:0060070)	1968-01-01	0.6211855759687815	0.7170302193881093	1.04001e+16	0.4951764718634625	LRRK2
regulation of translational initiation (GO:0006446)	1968-01-01	0.6211855759687815	0.7170302193881093	1.04001e+16	0.4951764718634625	CCL5
regulation of cytosolic calcium ion concentration (GO:0051480)	2/148	0.6219425537855486	0.7174408297861684	0.954077901818359	0.45309879673039444	CCR1;CXCR4
positive regulation of hydrolase activity (GO:0051345)	2/149	0.6256027018028083	0.7211976987900846	0.9475391580119592	0.4444335497081726	CCL5;PLXNB1
negative regulation of cellular catabolic process (GO:0031330)	1969-01-01	0.626564068526709	0.7213757595143307	1.02467e+16	0.4790358220218708	BMF
positive regulation of MAP kinase activity (GO:0043406)	1969-01-01	0.626564068526709	0.7213757595143307	1.02467e+16	0.4790358220218708	LRRK2
carbohydrate homeostasis (GO:0033500)	1970-01-01	0.6318664617710187	0.7260779136546153	1.00976e+16	0.46355991682094005	PRKAA2
COPII-coated vesicle budding (GO:0090114)	1970-01-01	0.6318664617710187	0.7260779136546153	1.00976e+16	0.46355991682094005	SERPINA1
neutrophil chemotaxis (GO:0030593)	1970-01-01	0.6318664617710187	0.7260779136546153	1.00976e+16	0.46355991682094005	CCL5
regulation of endopeptidase activity (GO:0052548)	1971-01-01	0.6370938286148355	0.7292725771852279	0.9952887537993921	0.44871432618836654	SERPINA1
regulation of G1/S transition of mitotic cell cycle (GO:2000045)	1971-01-01	0.6370938286148355	0.7292725771852279	0.9952887537993921	0.44871432618836654	ADAMTS1
fatty acid biosynthetic process (GO:0006633)	1971-01-01	0.6370938286148355	0.7292725771852279	0.9952887537993921	0.44871432618836654	ELOVL7
gland development (GO:0048732)	1971-01-01	0.6370938286148355	0.7292725771852279	0.9952887537993921	0.44871432618836654	PROX1
myeloid leukocyte differentiation (GO:0002573)	1971-01-01	0.6370938286148355	0.7292725771852279	0.9952887537993921	0.44871432618836654	GAB2
negative regulation of neuron apoptotic process (GO:0043524)	1971-01-01	0.6370938286148355	0.7292725771852279	0.9952887537993921	0.44871432618836654	CPEB4
cell morphogenesis involved in differentiation (GO:0000904)	1972-01-01	0.6422472268115027	0.7337623268619597	0.9812206572769953	0.43446680673244564	PROX1
extrinsic apoptotic signaling pathway (GO:0097191)	1972-01-01	0.6422472268115027	0.7337623268619597	0.9812206572769953	0.43446680673244564	INHBA
negative regulation of supramolecular fiber organization (GO:1902904)	1972-01-01	0.6422472268115027	0.7337623268619597	0.9812206572769953	0.43446680673244564	SLIT2
cellular response to interleukin-1 (GO:0071347)	2/155	0.6469891188428449	0.734871064679086	0.9101016444537483	0.39628173887950097	CCL5;HAS2
positive regulation of NF-kappaB transcription factor activity (GO:0051092)	2/155	0.6469891188428449	0.734871064679086	0.9101016444537483	0.39628173887950097	IL18;CAPN3
regulation of actin filament polymerization (GO:0030833)	1973-01-01	0.6473276995914768	0.734871064679086	0.967543341213554	0.420787135834344	SLIT2
chromatin assembly (GO:0031497)	1973-01-01	0.6473276995914768	0.734871064679086	0.967543341213554	0.420787135834344	NAP1L3
endoplasmic reticulum organization (GO:0007029)	1973-01-01	0.6473276995914768	0.734871064679086	0.967543341213554	0.420787135834344	LRRK2
regulation of Rho protein signal transduction (GO:0035023)	1973-01-01	0.6473276995914768	0.734871064679086	0.967543341213554	0.420787135834344	DLC1
granulocyte chemotaxis (GO:0071621)	1973-01-01	0.6473276995914768	0.734871064679086	0.967543341213554	0.420787135834344	CCL5
transcription-coupled nucleotide-excision repair (GO:0006283)	1973-01-01	0.6473276995914768	0.734871064679086	0.967543341213554	0.420787135834344	PCNA
neurotransmitter transport (GO:0006836)	1973-01-01	0.6473276995914768	0.734871064679086	0.967543341213554	0.420787135834344	NRXN1
positive regulation of synaptic transmission (GO:0050806)	1973-01-01	0.6473276995914768	0.734871064679086	0.967543341213554	0.420787135834344	NRXN1
regulation of cell differentiation (GO:0045595)	2/156	0.6504582525998647	0.7374884943871642	0.9041456763876693	0.38885330931691786	BCL6;ZFP36L1
regulation of signal transduction by p53 class mediator (GO:1901796)	2/156	0.6504582525998647	0.7374884943871642	0.9041456763876693	0.38885330931691786	PRKAA2;TP53INP1
cellular macromolecule biosynthetic process (GO:0034645)	4/314	0.6517363941181915	0.7382134555929859	0.8975372875476934	0.3842492676836235	ORC1;INHBA;TYMS;B4GALT5
mitotic nuclear division (GO:0140014)	1974-01-01	0.6523362750765759	0.7382134555929859	0.9542407461381521	0.4076469620901178	KIF11
negative regulation of protein binding (GO:0032091)	1974-01-01	0.6523362750765759	0.7382134555929859	0.9542407461381521	0.4076469620901178	LRRK2
regulation of hematopoietic progenitor cell differentiation (GO:1901532)	1975-01-01	0.6572739673242525	0.7405670765564984	0.9412976806593828	0.39501966630293966	KITLG
fibroblast growth factor receptor signaling pathway (GO:0008543)	1975-01-01	0.6572739673242525	0.7405670765564984	0.9412976806593828	0.39501966630293966	FLRT3
integrin-mediated signaling pathway (GO:0007229)	1975-01-01	0.6572739673242525	0.7405670765564984	0.9412976806593828	0.39501966630293966	ADAMTS1
nucleic acid phosphodiester bond hydrolysis (GO:0090305)	1975-01-01	0.6572739673242525	0.7405670765564984	0.9412976806593828	0.39501966630293966	PCNA
positive regulation of immune response (GO:0050778)	1975-01-01	0.6572739673242525	0.7405670765564984	0.9412976806593828	0.39501966630293966	CCL5
positive regulation of T cell activation (GO:0050870)	1975-01-01	0.6572739673242525	0.7405670765564984	0.9412976806593828	0.39501966630293966	CCL5
T cell receptor signaling pathway (GO:0050852)	2/158	0.6573154085543417	0.7405670765564984	0.8924628159503605	0.3744696347464828	NFKBIZ;VTCN1
protein autophosphorylation (GO:0046777)	2/159	0.660703570708929	0.7417979294988164	0.8867330054174127	0.3675064901296272	LRRK2;PIM1
actomyosin structure organization (GO:0031032)	1976-01-01	0.6621417759955878	0.7417979294988164	0.9286997635933806	0.3828802363183208	CAPN3
regulation of BMP signaling pathway (GO:0030510)	1976-01-01	0.6621417759955878	0.7417979294988164	0.9286997635933806	0.3828802363183208	FST
regulation of cell division (GO:0051302)	1976-01-01	0.6621417759955878	0.7417979294988164	0.9286997635933806	0.3828802363183208	KLHL21
cell morphogenesis involved in neuron differentiation (GO:0048667)	1976-01-01	0.6621417759955878	0.7417979294988164	0.9286997635933806	0.3828802363183208	CDHR1
RNA transport (GO:0050658)	1976-01-01	0.6621417759955878	0.7417979294988164	0.9286997635933806	0.3828802363183208	ZFP36L1
water-soluble vitamin metabolic process (GO:0006767)	1976-01-01	0.6621417759955878	0.7417979294988164	0.9286997635933806	0.3828802363183208	SLC2A1
phospholipid metabolic process (GO:0006644)	1976-01-01	0.6621417759955878	0.7417979294988164	0.9286997635933806	0.3828802363183208	LPCAT1
positive regulation of growth (GO:0045927)	1976-01-01	0.6621417759955878	0.7417979294988164	0.9286997635933806	0.3828802363183208	AKAP6
purine ribonucleotide metabolic process (GO:0009150)	1977-01-01	0.6669406865770292	0.7443757475653735	0.9164333706606943	0.37120515161620915	LRRK2
cholesterol metabolic process (GO:0008203)	1977-01-01	0.6669406865770292	0.7443757475653735	0.9164333706606943	0.37120515161620915	CYP27A1
inorganic cation import across plasma membrane (GO:0098659)	1977-01-01	0.6669406865770292	0.7443757475653735	0.9164333706606943	0.37120515161620915	KCNJ11
neutrophil migration (GO:1990266)	1977-01-01	0.6669406865770292	0.7443757475653735	0.9164333706606943	0.37120515161620915	CCL5
phosphatidylcholine metabolic process (GO:0046470)	1977-01-01	0.6669406865770292	0.7443757475653735	0.9164333706606943	0.37120515161620915	LPCAT1
positive regulation of protein modification by small protein conjugation or removal (GO:1903322)	1977-01-01	0.6669406865770292	0.7443757475653735	0.9164333706606943	0.37120515161620915	LRRK2
negative regulation of apoptotic signaling pathway (GO:2001234)	1978-01-01	0.6716716709397156	0.7487212890525009	0.9044855853366491	0.35997227705335294	HERPUD1
negative regulation of blood vessel morphogenesis (GO:2000181)	1978-01-01	0.6716716709397156	0.7487212890525009	0.9044855853366491	0.35997227705335294	ADAMTS1
regulation of ion transport (GO:0043269)	1979-01-01	0.6763356872092385	0.7525128865775473	0.8928441534824514	0.34916076626627	KCNJ11
regulation of neuron differentiation (GO:0045664)	1979-01-01	0.6763356872092385	0.7525128865775473	0.8928441534824514	0.34916076626627	LRRK2
positive regulation of ubiquitin-dependent protein catabolic process (GO:2000060)	1979-01-01	0.6763356872092385	0.7525128865775473	0.8928441534824514	0.34916076626627	LRRK2
heart development (GO:0007507)	2/164	0.677243322965511	0.7529433641020306	0.8591450287772945	0.3348300017437092	FLRT3;DLC1
positive regulation of DNA-binding transcription factor activity (GO:0051091)	3/246	0.6792736380688409	0.7529433641020306	0.858641975308642	0.33206366812739585	DDIT3;IL18;CAPN3
negative regulation of canonical Wnt signaling pathway (GO:0090090)	2/165	0.6804716531775454	0.7529433641020306	0.8538305351177871	0.32869838429668896	DDIT3;HECW1
regulation of fat cell differentiation (GO:0045598)	1980-01-01	0.680933679951333	0.7529433641020306	0.8814974414220307	0.33875097249092967	ZFP36L1
regulation of organelle organization (GO:0033043)	1980-01-01	0.680933679951333	0.7529433641020306	0.8814974414220307	0.33875097249092967	PLXNB1
glycerophospholipid metabolic process (GO:0006650)	1980-01-01	0.680933679951333	0.7529433641020306	0.8814974414220307	0.33875097249092967	GPCPD1
response to interferon-gamma (GO:0034341)	1980-01-01	0.680933679951333	0.7529433641020306	0.8814974414220307	0.33875097249092967	CCL5
negative regulation of cellular component organization (GO:0051129)	1980-01-01	0.680933679951333	0.7529433641020306	0.8814974414220307	0.33875097249092967	NR1H4
negative regulation of cellular response to growth factor stimulus (GO:0090288)	1980-01-01	0.680933679951333	0.7529433641020306	0.8814974414220307	0.33875097249092967	SLIT2
positive regulation of cell adhesion (GO:0045785)	1980-01-01	0.680933679951333	0.7529433641020306	0.8814974414220307	0.33875097249092967	CCL5
regulation of interleukin-8 production (GO:0032677)	1981-01-01	0.6854665804946586	0.7570192995209694	0.8704343971631205	0.3287243663604284	DDIT3
phospholipase C-activating G protein-coupled receptor signaling pathway (GO:0007200)	1981-01-01	0.6854665804946586	0.7570192995209694	0.8704343971631205	0.3287243663604284	OPRK1
regulation of G protein-coupled receptor signaling pathway (GO:0008277)	1982-01-01	0.6899353071745984	0.7596787609806992	0.8596445144908502	0.3190634603209492	CCL5
ephrin receptor signaling pathway (GO:0048013)	1982-01-01	0.6899353071745984	0.7596787609806992	0.8596445144908502	0.3190634603209492	EFNA5
positive regulation of cytoskeleton organization (GO:0051495)	1982-01-01	0.6899353071745984	0.7596787609806992	0.8596445144908502	0.3190634603209492	PROX1
positive regulation of protein ubiquitination (GO:0031398)	1982-01-01	0.6899353071745984	0.7596787609806992	0.8596445144908502	0.3190634603209492	LRRK2
DNA-templated transcription, initiation (GO:0006352)	2/168	0.6899990535976821	0.7596787609806992	0.8382712344038074	0.3110531600134839	NR4A1;NR1H4
regulation of defense response (GO:0031347)	1983-01-01	0.6943407652438602	0.7625806438919054	0.8491177996886352	0.309751739376429	BCL6
regulation of interleukin-1 beta production (GO:0032651)	1983-01-01	0.6943407652438602	0.7625806438919054	0.8491177996886352	0.309751739376429	NLRP2
regulation of osteoblast differentiation (GO:0045667)	1983-01-01	0.6943407652438602	0.7625806438919054	0.8491177996886352	0.309751739376429	FBXO5
peptide metabolic process (GO:0006518)	1983-01-01	0.6943407652438602	0.7625806438919054	0.8491177996886352	0.309751739376429	ENPEP
cell-cell adhesion via plasma-membrane adhesion molecules (GO:0098742)	2/170	0.6962203178513184	0.7641755238294398	0.8282070835451618	0.29988477414287507	ALCAM;FLRT3
regulation of canonical Wnt signaling pathway (GO:0060828)	3/253	0.6974857946031928	0.7650010527985093	0.8343	0.3005758737391879	DDIT3;LRRK2;HECW1
response to insulin (GO:0032868)	1984-01-01	0.6986838474384596	0.7650010527985093	0.8388447406647868	0.3007735963958002	ZFP36L1
spindle assembly (GO:0051225)	1984-01-01	0.6986838474384596	0.7650010527985093	0.8388447406647868	0.3007735963958002	KIF11
lymphocyte differentiation (GO:0030098)	1984-01-01	0.6986838474384596	0.7650010527985093	0.8388447406647868	0.3007735963958002	DNAJB9
positive regulation of cytokine production (GO:0001819)	4/335	0.7007991777577173	0.7664037779154552	0.8396842413020174	0.29853622370197314	DDIT3;IL18;NR1H4;CYP1B1
B cell activation (GO:0042113)	1985-01-01	0.7029654338821848	0.7664037779154552	0.8288162782843634	0.2921142731648207	DNAJB9
regulation of cell cycle G2/M phase transition (GO:1902749)	1985-01-01	0.7029654338821848	0.7664037779154552	0.8288162782843634	0.2921142731648207	HMMR
retrograde vesicle-mediated transport, Golgi to endoplasmic reticulum (GO:0006890)	1985-01-01	0.7029654338821848	0.7664037779154552	0.8288162782843634	0.2921142731648207	KIF11
Wnt signaling pathway, planar cell polarity pathway (GO:0060071)	1985-01-01	0.7029654338821848	0.7664037779154552	0.8288162782843634	0.2921142731648207	MAGI2
negative regulation of defense response (GO:0031348)	1985-01-01	0.7029654338821848	0.7664037779154552	0.8288162782843634	0.2921142731648207	NR1H4
positive regulation of protein catabolic process (GO:0045732)	1985-01-01	0.7029654338821848	0.7664037779154552	0.8288162782843634	0.2921142731648207	HECW1
regulation of Ras protein signal transduction (GO:0046578)	1986-01-01	0.7071863921103074	0.7686621696615378	0.8190237797246558	0.28375980574847454	DLC1
glucose homeostasis (GO:0042593)	1986-01-01	0.7071863921103074	0.7686621696615378	0.8190237797246558	0.28375980574847454	PRKAA2
negative regulation of cellular amide metabolic process (GO:0034249)	1986-01-01	0.7071863921103074	0.7686621696615378	0.8190237797246558	0.28375980574847454	TYMS
positive regulation of endothelial cell migration (GO:0010595)	1986-01-01	0.7071863921103074	0.7686621696615378	0.8190237797246558	0.28375980574847454	PROX1
positive regulation of proteasomal protein catabolic process (GO:1901800)	1986-01-01	0.7071863921103074	0.7686621696615378	0.8190237797246558	0.28375980574847454	LRRK2
regulation of transcription from RNA polymerase II promoter in response to stress (GO:0043618)	1987-01-01	0.7113475777492092	0.7717775904220789	0.8094590136895926	0.2756969731885072	DDIT3
sodium ion transmembrane transport (GO:0035725)	1987-01-01	0.7113475777492092	0.7717775904220789	0.8094590136895926	0.2756969731885072	SLC4A4
negative regulation of angiogenesis (GO:0016525)	1987-01-01	0.7113475777492092	0.7717775904220789	0.8094590136895926	0.2756969731885072	ADAMTS1
defense response to bacterium (GO:0042742)	2/176	0.714267818913836	0.7744759613207632	0.7994027897083487	0.2689968727195769	LCN2;LYST
sensory perception of mechanical stimulus (GO:0050954)	1988-01-01	0.7154498342331214	0.7748178701446523	0.8001141273334964	0.2679132510898068	CABP2
negative regulation of binding (GO:0051100)	1988-01-01	0.7154498342331214	0.7748178701446523	0.8001141273334964	0.2679132510898068	LRRK2
cellular component assembly (GO:0022607)	3/261	0.7173317206257377	0.7763761374726186	0.8080980066445183	0.2684638102751804	SLC2A1;HAS2;CAPN3
regulation of cation channel activity (GO:2001257)	1989-01-01	0.7194939931723316	0.7763761374726186	0.7909816247582205	0.2603967678709224	ANK2
regulation of cysteine-type endopeptidase activity involved in apoptotic process (GO:0043281)	1989-01-01	0.7194939931723316	0.7763761374726186	0.7909816247582205	0.2603967678709224	NLRP2
SCF-dependent proteasomal ubiquitin-dependent protein catabolic process (GO:0031146)	1989-01-01	0.7194939931723316	0.7763761374726186	0.7909816247582205	0.2603967678709224	FBXL22
transforming growth factor beta receptor signaling pathway (GO:0007179)	1989-01-01	0.7194939931723316	0.7763761374726186	0.7909816247582205	0.2603967678709224	FOS
post-Golgi vesicle-mediated transport (GO:0006892)	1989-01-01	0.7194939931723316	0.7763761374726186	0.7909816247582205	0.2603967678709224	CLVS2
sodium ion transport (GO:0006814)	1990-01-01	0.7234808744273008	0.7797370726196587	0.7820543469599172	0.2531362645048758	SLC4A4
positive regulation of binding (GO:0051099)	1990-01-01	0.7234808744273008	0.7797370726196587	0.7820543469599172	0.2531362645048758	LRRK2
positive regulation of cellular biosynthetic process (GO:0031328)	2/180	0.7257950035647189	0.7817599195022393	0.7812787396537246	0.2503902015370715	PCNA;CCL5
sensory perception of sound (GO:0007605)	1991-01-01	0.7274112865488088	0.7820874205347386	0.7733254531126872	0.2461210567502029	CABP2
toll-like receptor signaling pathway (GO:0002224)	1991-01-01	0.7274112865488088	0.7820874205347386	0.7733254531126872	0.2461210567502029	NR1H4
positive regulation of supramolecular fiber organization (GO:1902905)	1991-01-01	0.7274112865488088	0.7820874205347386	0.7733254531126872	0.2461210567502029	PROX1
regulation of peptidyl-tyrosine phosphorylation (GO:0050730)	1992-01-01	0.7312860264379052	0.7837055544755442	0.7647884030862754	0.2393410008811771	EFNA5
retinoid metabolic process (GO:0001523)	1992-01-01	0.7312860264379052	0.7837055544755442	0.7647884030862754	0.2393410008811771	CYP1B1
Wnt signaling pathway (GO:0016055)	1992-01-01	0.7312860264379052	0.7837055544755442	0.7647884030862754	0.2393410008811771	LRRK2
positive regulation of transmembrane receptor protein serine/threonine kinase signaling pathway (GO:0090100)	1992-01-01	0.7312860264379052	0.7837055544755442	0.7647884030862754	0.2393410008811771	INHBA
negative regulation of signal transduction (GO:0009968)	3/267	0.7315461803242077	0.7837055544755442	0.7894886363636363	0.24679014463917065	KCTD21;LRRK2;CCL5
protein deubiquitination (GO:0016579)	3/267	0.7315461803242077	0.7837055544755442	0.7894886363636363	0.24679014463917065	OTUB2;USP1;CDC25A
visual perception (GO:0007601)	1993-01-01	0.7351058798342358	0.7865764890147299	0.7564369411039161	0.23278646095347516	CABP2
positive regulation of peptidyl-serine phosphorylation (GO:0033138)	1993-01-01	0.7351058798342358	0.7865764890147299	0.7564369411039161	0.23278646095347516	FNIP2
regulation of kinase activity (GO:0043549)	1994-01-01	0.7388716216175726	0.7881372614458511	0.7482650804545108	0.22644827853877536	LDB2
negative regulation of cell death (GO:0060548)	1994-01-01	0.7388716216175726	0.7881372614458511	0.7482650804545108	0.22644827853877536	LRRK2
negative regulation of cellular protein metabolic process (GO:0032269)	1994-01-01	0.7388716216175726	0.7881372614458511	0.7482650804545108	0.22644827853877536	TYMS
negative regulation of MAPK cascade (GO:0043409)	1994-01-01	0.7388716216175726	0.7881372614458511	0.7482650804545108	0.22644827853877536	DUSP10
positive regulation of epithelial cell migration (GO:0010634)	1994-01-01	0.7388716216175726	0.7881372614458511	0.7482650804545108	0.22644827853877536	PROX1
antigen receptor-mediated signaling pathway (GO:0050851)	2/185	0.7396500697461622	0.7881372614458511	0.759737860490442	0.22912028781341	NFKBIZ;VTCN1
endoplasmic reticulum to Golgi vesicle-mediated transport (GO:0006888)	2/185	0.7396500697461622	0.7881372614458511	0.759737860490442	0.22912028781341	SERPINA1;ANK2
sensory perception of light stimulus (GO:0050953)	1995-01-01	0.7425840156543174	0.790792269201858	0.7402670891806247	0.22031774499441567	CABP2
cellular transition metal ion homeostasis (GO:0046916)	1996-01-01	0.7462438149623082	0.7942166316384566	0.7324374766703994	0.21438657529731214	LCN2
inorganic cation transmembrane transport (GO:0098662)	3/274	0.7474150945071573	0.7949899993925028	0.7688191881918819	0.22382984077303095	SLC25A27;KCNJ11;SLC4A4
protein maturation (GO:0051604)	1997-01-01	0.749851762156108	0.7966339576560436	0.7247709810874704	0.2086468833675997	SRGN
regulation of MAP kinase activity (GO:0043405)	1997-01-01	0.749851762156108	0.7966339576560436	0.7247709810874704	0.2086468833675997	LRRK2
protein modification by small protein removal (GO:0070646)	3/276	0.7518095988495846	0.7982396453343571	0.7631083202511774	0.21769357417830934	OTUB2;USP1;CDC25A
antigen processing and presentation of exogenous peptide antigen via MHC class II (GO:0019886)	1998-01-01	0.7534085892615787	0.7989884683272258	0.7172625575784163	0.20309115964325855	KIF11
regulation of peptidyl-serine phosphorylation (GO:0033135)	1998-01-01	0.7534085892615787	0.7989884683272258	0.7172625575784163	0.20309115964325855	FNIP2
negative regulation of Wnt signaling pathway (GO:0030178)	2/191	0.7554849766619334	0.8007155532137148	0.7353932478487638	0.20620087120894248	DDIT3;HECW1
sensory perception of chemical stimulus (GO:0007606)	1999-01-01	0.7569150180489547	0.8017559551371629	0.7099073672022	0.19771224963993228	OR1E2
antigen processing and presentation of peptide antigen via MHC class II (GO:0002495)	1/100	0.7603717602207258	0.8039885909371127	0.7027007665305538	0.1925033340493977	KIF11
cell-matrix adhesion (GO:0007160)	1/100	0.7603717602207258	0.8039885909371127	0.7027007665305538	0.1925033340493977	DLC1
positive regulation of translation (GO:0045727)	1/100	0.7603717602207258	0.8039885909371127	0.7027007665305538	0.1925033340493977	CCL5
regulation of gene expression (GO:0010468)	13/1079	0.7629127244634697	0.8061985528018226	0.8424119241192412	0.22796647146011556	CCR1;ARNT2;PRKAA2;ANK2;PROX1;VTCN1;INHBA;ZFP36L1;MYCN;BCL6;DDIT3;NFKBIZ;MSC
positive regulation of protein localization to membrane (GO:1905477)	1/101	0.7637795172226622	0.8066377890101123	0.6956382978723404	0.1874579104694473	BBC3
protein O-linked glycosylation (GO:0006493)	1/102	0.7671389809107526	0.8092297922527585	0.6887156800786461	0.1825697755292771	B4GALT5
positive regulation of cell growth (GO:0030307)	1/102	0.7671389809107526	0.8092297922527585	0.6887156800786461	0.1825697755292771	AKAP6
antigen processing and presentation of exogenous peptide antigen (GO:0002478)	1/103	0.7704508332090405	0.8117655213775866	0.6819287998887499	0.17783300905271918	KIF11
chromatin remodeling (GO:0006338)	1/103	0.7704508332090405	0.8117655213775866	0.6819287998887499	0.17783300905271918	KDM4C
regulation of signal transduction (GO:0009966)	2/198	0.7729049536286976	0.8138716472839289	0.7088750090783644	0.18260563222172663	UGCG;LRRK2
mRNA transport (GO:0051028)	1/104	0.7737157465378971	0.8142458827603061	0.6752737037802107	0.17324195853563182	ZFP36L1
proteolysis (GO:0006508)	3/287	0.7748943543630883	0.8149574128085244	0.7331363179074447	0.18697071107571636	SRGN;ENPEP;CAPN3
endomembrane system organization (GO:0010256)	2/199	0.7753034447356264	0.8149574128085244	0.7052405296529798	0.17948426817554186	SRGN;LRRK2
nucleotide-excision repair (GO:0006289)	1/105	0.776934383997615	0.8161919380656496	0.6687465902891435	0.16879122480617173	PCNA
protein processing (GO:0016485)	1/106	0.7801073989569705	0.8185633974971027	0.6623438027693347	0.16447564907606155	SRGN
peptidyl-lysine modification (GO:0018205)	1/106	0.7801073989569705	0.8185633974971027	0.6623438027693347	0.16447564907606155	LOXL4
generation of neurons (GO:0048699)	2/202	0.7823669129951705	0.8204528096395101	0.6945551601423487	0.1704656802478751	SEMA3A;VAX2
DNA replication (GO:0006260)	1/108	0.7863191302404594	0.8241140708499071	0.649897262543912	0.1562304607257916	ORC1
negative regulation of nucleic acid-templated transcription (GO:1903507)	5/464	0.7888280035004565	0.8255621763098153	0.754611996677168	0.17899922897674933	BCL6;DDIT3;ID3;CAPN3;PROX1
regulation of protein ubiquitination (GO:0031396)	1/109	0.7893591083692577	0.8255621763098153	0.6438468610454426	0.15229162063215762	LRRK2
modulation of chemical synaptic transmission (GO:0050804)	1/109	0.7893591083692577	0.8255621763098153	0.6438468610454426	0.15229162063215762	LRRK2
negative regulation of cellular macromolecule biosynthetic process (GO:2000113)	6/547	0.7895477189540181	0.8255621763098153	0.7677719425852646	0.18142067510363552	BCL6;DDIT3;ID3;CAPN3;PROX1;TYMS
negative regulation of transcription, DNA-templated (GO:0045892)	11/948	0.7904887221739767	0.8260630246914497	0.810549940360349	0.19056344331602335	BCL6;UHRF1;FST;DDIT3;NR1H4;ID3;CAPN3;PROX1;LDB2;FNIP2;E2F8
regulation of protein kinase activity (GO:0045859)	1/110	0.7923559877160601	0.8275306694137357	0.6379074760882295	0.14846946212705667	PPM1E
regulation of cellular macromolecule biosynthetic process (GO:2000112)	5/468	0.7949550473509107	0.8287967191466972	0.7479372873191727	0.1716289525234154	ARNT2;DDIT3;ESCO2;FBXO5;MSC
regulation of Wnt signaling pathway (GO:0030111)	1/111	0.7953103773297794	0.8287967191466972	0.6320760799484204	0.1447598518358982	LRRK2
sensory perception of smell (GO:0007608)	1/111	0.7953103773297794	0.8287967191466972	0.6320760799484204	0.1447598518358982	OR10K2
positive regulation of macromolecule metabolic process (GO:0010604)	4/384	0.7954223546173	0.8287967191466972	0.7295604602905112	0.16698328771591509	MYCN;MAGI2;ANK2;INHBA
DNA repair (GO:0006281)	3/298	0.7961957460954956	0.8291193908088212	0.7053995157384988	0.16076775260452833	PCNA;USP1;UNG
phosphatidylinositol metabolic process (GO:0046488)	1/112	0.7982228774836887	0.8307465104428611	0.6263497540093285	0.14115883148330385	INPP5B
activation of protein kinase activity (GO:0032147)	1/114	0.8039245685205674	0.836193792038845	0.6152011548358752	0.13426755019798794	IL18
negative regulation of inflammatory response (GO:0050728)	2/212	0.8045252679233763	0.8363320808412772	0.6611421792916455	0.14380034448835805	NR1H4;RXFP2
positive regulation of GTPase activity (GO:0043547)	2/214	0.8087096231441766	0.8401933795361927	0.6548378432820788	0.13903213206365475	CCL5;PLXNB1
tumor necrosis factor-mediated signaling pathway (GO:0033209)	1/116	0.8094656963537293	0.8404905139840115	0.6044403330249769	0.1277671313767816	TNFSF13B
extracellular structure organization (GO:0043062)	2/216	0.8128142421374726	0.8434775768669767	0.6486513453287658	0.13443472970280607	ADAMTS1;LAMC2
neutrophil degranulation (GO:0043312)	5/481	0.8139129088760595	0.8441211884638319	0.7270192249561696	0.14969464721156903	PTPRB;SERPINA1;LPCAT1;LCN2;YPEL5
regulation of protein binding (GO:0043393)	1/118	0.8148507669399183	0.8441211884638319	0.5940474025580409	0.12163137827825928	LRRK2
negative regulation of response to external stimulus (GO:0032102)	1/118	0.8148507669399183	0.8441211884638319	0.5940474025580409	0.12163137827825928	NR1H4
neutrophil activation involved in immune response (GO:0002283)	5/485	0.8194577326648587	0.8484020995974334	0.7208108513189448	0.14352242115815536	PTPRB;SERPINA1;LPCAT1;LCN2;YPEL5
phosphorylation (GO:0016310)	4/400	0.8205798899694867	0.849072247260094	0.6995040005792694	0.13832272312683433	PRKAA2;LRRK2;PIM1;FNIP2
cellular response to interferon-gamma (GO:0071346)	1/121	0.8226453130121851	0.8507170732595645	0.5791075650118204	0.11305925075609445	CCL5
neutrophil mediated immunity (GO:0002446)	5/488	0.8235290292045454	0.8511386729582239	0.7162220534131701	0.13905915205738284	PTPRB;SERPINA1;LPCAT1;LCN2;YPEL5
regulation of mRNA catabolic process (GO:0061013)	1/122	0.8251701336888937	0.851849999443269	0.5742922454721294	0.11035926633366423	ZFP36L1
potassium ion transport (GO:0006813)	1/122	0.8251701336888937	0.851849999443269	0.5742922454721294	0.11035926633366423	KCNJ11
regulation of I-kappaB kinase/NF-kappaB signaling (GO:0043122)	2/224	0.8284584766228276	0.8547511576466335	0.6250200378314257	0.11762162221119138	NR1H4;CAPN3
fatty acid metabolic process (GO:0006631)	1/124	0.8301128256495468	0.855470739055556	0.5648965000288301	0.10518014285769954	ALOXE3
regulation of tumor necrosis factor production (GO:0032680)	1/124	0.8301128256495468	0.855470739055556	0.5648965000288301	0.10518014285769954	NR1H4
protein targeting (GO:0006605)	1/125	0.8325317027000735	0.8574692882648223	0.560312285518188	0.10269626378906067	AKAP6
circulatory system development (GO:0072359)	1/126	0.8349162588601583	0.8594302077386086	0.5558014184397163	0.10027983061138863	FLRT3
plasma membrane bounded cell projection organization (GO:0120036)	1/128	0.8395843432357494	0.8637380930411507	0.5469927961132518	0.09564078189707968	FLRT3
cellular response to insulin stimulus (GO:0032869)	1/129	0.841868821422035	0.8645958947171731	0.5426917109929078	0.09341410538857307	ZFP36L1
DNA-dependent DNA replication (GO:0006261)	1/129	0.841868821422035	0.8645958947171731	0.5426917109929078	0.09341410538857307	ORC1
positive regulation of macromolecule biosynthetic process (GO:0010557)	1/129	0.841868821422035	0.8645958947171731	0.5426917109929078	0.09341410538857307	PCNA
Golgi organization (GO:0007030)	1/130	0.8441208793327803	0.8657757892605499	0.5384573093628017	0.09124674555276323	LRRK2
positive regulation of canonical Wnt signaling pathway (GO:0090263)	1/130	0.8441208793327803	0.8657757892605499	0.5384573093628017	0.09124674555276323	LRRK2
cellular protein metabolic process (GO:0044267)	4/417	0.8444703447821024	0.8657757892605499	0.6701207182344415	0.11328099846491044	SERPINA1;ST8SIA4;LMCD1;TGM3
cellular response to hypoxia (GO:0071456)	1/131	0.8463409753645134	0.8671963690267908	0.5342880523731588	0.08913685535211781	ZFP36L1
RNA metabolic process (GO:0016070)	1/133	0.8506870836099264	0.8711503467895465	0.5261390500752203	0.08508243107977233	RNASEH2B
protein localization to plasma membrane (GO:0072659)	1/136	0.8569776274616957	0.8753474182268781	0.5143682689781981	0.07938938162521475	ANK2
ribonucleoprotein complex assembly (GO:0022618)	1/136	0.8569776274616957	0.8753474182268781	0.5143682689781981	0.07938938162521475	BRIX1
negative regulation of inflammatory response to antigenic stimulus (GO:0002862)	1/136	0.8569776274616957	0.8753474182268781	0.5143682689781981	0.07938938162521475	RXFP2
organic substance transport (GO:0071702)	1/136	0.8569776274616957	0.8753474182268781	0.5143682689781981	0.07938938162521475	AQP9
intracellular protein transport (GO:0006886)	3/336	0.8572334056573062	0.8753474182268781	0.6236808236808237	0.09607494084469977	STX19;SCG5;AKAP6
regulation of inflammatory response to antigenic stimulus (GO:0002861)	1/137	0.8590152250093722	0.8765996689116625	0.5105600750938674	0.07758911670000736	RXFP2
membrane organization (GO:0061024)	2/242	0.8594402794195439	0.8765996689116625	0.5776097271648873	0.08749282087050789	ANK2;STON2
anterograde trans-synaptic signaling (GO:0098916)	2/244	0.8625483255327239	0.8792314707261436	0.5727772712567277	0.08469319688505238	NRXN1;OPRK1
potassium ion transmembrane transport (GO:0071805)	1/139	0.8630040442530101	0.8792314707261436	0.5031092609723508	0.07412605658747318	KCNJ11
protein localization to cell periphery (GO:1990778)	1/140	0.8649560787177287	0.880718376279783	0.4994642583805296	0.07246055114862028	ANK2
receptor-mediated endocytosis (GO:0006898)	1/143	0.8706474385504738	0.8860088902266632	0.4888372789931076	0.06771284133373642	VLDLR
positive regulation of signal transduction (GO:0009967)	2/252	0.874362332126753	0.8892831910367658	0.554220640569395	0.07440989685411109	LRRK2;NRXN1
regulation of mRNA stability (GO:0043488)	1/146	0.876099746821309	0.8905436880707791	0.47865003668378575	0.06331359074011166	ZFP36L1
positive regulation of intracellular protein transport (GO:0090316)	1/148	0.8796067714131605	0.8930930762559516	0.4720895450378733	0.06055979887118607	BBC3
positive regulation of transferase activity (GO:0051347)	1/148	0.8796067714131605	0.8930930762559516	0.4720895450378733	0.06055979887118607	PCNA
actin filament organization (GO:0007015)	1/152	0.8863268174238114	0.8994054197240492	0.459489925320558	0.05544643239453922	PROX1
positive regulation of Wnt signaling pathway (GO:0030177)	1/153	0.8879475846304232	0.9005390137942125	0.45644363568495705	0.05424493200872989	LRRK2
positive regulation of protein kinase activity (GO:0045860)	1/154	0.889545322850263	0.9016479803040081	0.4534371668289065	0.05307247157192828	CCL5
peptidyl-serine phosphorylation (GO:0018105)	1/156	0.8926730117404691	0.9043055778991268	0.44754060855639444	0.0508114931975948	LRRK2
protein transport (GO:0015031)	3/369	0.8966543114701213	0.9078244104805078	0.5664812646370023	0.0617945374776305	STX19;SCG5;VLDLR
peptidyl-serine modification (GO:0018209)	1/169	0.9109590739886575	0.9217854127287604	0.4126350894967916	0.038481237221334536	LRRK2
nuclear-transcribed mRNA catabolic process (GO:0000956)	1/171	0.9134822813254079	0.9238157912951522	0.40773884021693785	0.036896817638886734	ZFP36L1
cation transport (GO:0006812)	1/174	0.9171341124233016	0.9269846201316355	0.40060673143934733	0.03465310967566898	SLC4A4
mitochondrion organization (GO:0007005)	1/175	0.9183169273394947	0.9276557435497269	0.3982840140213581	0.033938860657949745	LRRK2
regulation of transcription, DNA-templated (GO:0006355)	25/2244	0.9193471438349882	0.9281720458367921	0.7641021341410161	0.0642544847632819	PCNA;TYMS;ORC1;TP53INP1;CAPN3;FBXO5;MSC;E2F8;ARNT2;CDX4;KDM4C;RRM2;NR1H4;FOS;PROX1;INHBA;VAX2;NR4A1;MYCN;BCL6;DDIT3;KLF9;CREBRF;ID3;HBP1
glycerophospholipid biosynthetic process (GO:0046474)	1/177	0.9206323207214564	0.9289243247825347	0.39371776273372017	0.03255830923698061	LPCAT1
regulation of translation (GO:0006417)	1/178	0.9217653728090961	0.9289243247825347	0.3914733341347117	0.03189120454399042	TYMS
negative regulation of immune response (GO:0050777)	1/178	0.9217653728090961	0.9289243247825347	0.3914733341347117	0.03189120454399042	RXFP2
protein stabilization (GO:0050821)	1/179	0.9228823052323164	0.9289243247825347	0.3892541238345685	0.031239031479352267	ANK2
regulation of immune response (GO:0050776)	1/179	0.9228823052323164	0.9289243247825347	0.3892541238345685	0.031239031479352267	BCL6
protein phosphorylation (GO:0006468)	4/496	0.9232094659611657	0.9289243247825347	0.5602179677710756	0.0447609281550136	PRKAA2;LRRK2;PIM1;FNIP2
transmembrane receptor protein tyrosine kinase signaling pathway (GO:0007169)	3/404	0.9275400249699338	0.9327567855153216	0.516102600641254	0.03882089277350344	FLRT3;VEGFC;EFNA5
chemical synaptic transmission (GO:0007268)	2/306	0.9325919608987103	0.9373099640735773	0.45450927139913844	0.03171907247760335	NRXN1;OPRK1
regulation of transcription by RNA polymerase II (GO:0006357)	24/2206	0.9341808792254445	0.9383794449747722	0.7446676740902222	0.050700846527741816	ARNT2;CDX4;KDM4C;UHRF1;FST;IL18;NR1H4;FOS;PROX1;INHBA;LDB2;VAX2;NR4A1;CCNB1;MYCN;BCL6;DDIT3;KLF9;CREBRF;ID3;HBP1;MSC;FNIP2;E2F8
transcription by RNA polymerase II (GO:0006366)	2/320	0.9428686747122904	0.9465745033046464	0.4341860829472459	0.025542415832285333	NR4A1;NR1H4
regulation of nucleic acid-templated transcription (GO:1903506)	3/430	0.9447432638461193	0.947924217596443	0.4840247574439612	0.027512967629070052	ARNT2;DDIT3;MSC
translation (GO:0006412)	1/214	0.9534004478643425	0.9560740329677198	0.3247094862318117	0.015495223203967809	AIMP1
cellular response to lipid (GO:0071396)	1/219	0.9566392125412339	0.9587841435110571	0.3171806883987247	0.014060289097402305	NR1H4
positive regulation of gene expression (GO:0010628)	3/482	0.9683879225886128	0.9700154653156525	0.43031613480465253	0.01382284101639752	MYCN;ANK2;INHBA
organelle assembly (GO:0070925)	2/425	0.9841300747992785	0.9852321241551567	0.3246426558306622	0.005193373763153487	TP53INP1;CAPN3
innate immune response (GO:0045087)	1/302	0.9869191231785969	0.9874714002480869	0.22874107584646922	0.0030118760569093905	LCN2
organelle organization (GO:0006996)	1/420	0.9976382914372172	0.9976382914372172	0.1633236852350243	3.86179e+11	LRRK2

## Sheet: PC1 - Molecular Function
Supplementary Table 6. Ontologies in canine prostate cancer cell lines associated with lapatinib treatment.
Term	Overlap	P-value	Adjusted P-value	Odds Ratio	Combined Score	Genes
activin receptor binding (GO:0070697)	2021-10-02	0.008329846656493067	0.4034190219444851	1.75347e+16	8395455761010560	MAGI2;INHBA
alkali metal ion binding (GO:0031420)	2013-02-01	0.014040597423148438	0.4034190219444851	1275056615981880	5439139483061330	KCNJ11;CAPN3
steroid hydroxylase activity (GO:0008395)	1936-03-01	0.014183363304720857	0.4034190219444851	6390909090909090	2.71977e+16	CYP27A1;CYP2A13;CYP1B1
signaling receptor complex adaptor activity (GO:0030159)	1939-03-01	0.017601643611762165	0.4034190219444851	5857440476190470	2366267127683230	LRRK2;MAGI2;GAB2
ribosomal small subunit binding (GO:0043024)	2017-02-01	0.023589497046533712	0.4034190219444851	9348517200474490	3.50285e+16	PIM1;UNG
protein tyrosine kinase activator activity (GO:0030296)	2019-02-01	0.02911716928226251	0.4034190219444851	8247854301863090	2.91679e+16	CCL5;EFNA5
oxidoreductase activity, acting on paired donors, with incorporation or reduction of molecular oxygen, reduced flavin or flavoprotein as one donor, and incorporation of one atom of oxygen (GO:0016712)	2020-02-01	0.032055350891531005	0.4034190219444851	778924476077501	2.67973e+16	CYP2A13;CYP1B1
heme binding (GO:0020037)	1991-04-01	0.04029527930192491	0.4034190219444851	3234870020187030	1.03889e+16	CYP27A1;CYP2A13;CYP1B1;PXDNL
semaphorin receptor binding (GO:0030215)	2023-02-01	0.04152200355225773	0.4034190219444851	6.67548e+16	2123824777513420	SEMA3A;PLXNB1
C-C chemokine receptor activity (GO:0016493)	2023-02-01	0.04152200355225773	0.4034190219444851	6.67548e+16	2123824777513420	CCR1;CXCR4
phosphatidylinositol phospholipase C activity (GO:0004435)	2023-02-01	0.04152200355225773	0.4034190219444851	6.67548e+16	2123824777513420	CCR1;CCL5
C-C chemokine binding (GO:0019957)	2024-02-01	0.04488283009693153	0.4034190219444851	6371724361048200	1.97759e+16	CCR1;CXCR4
phospholipase C activity (GO:0004629)	2025-02-01	0.048340448179552443	0.4034190219444851	6094383413275560	1846285308292290	CCR1;CCL5
chemokine receptor activity (GO:0004950)	2026-02-01	0.05189146711934376	0.4034190219444851	5840154211150650	1.72787e+16	CCR1;CXCR4
protein serine/threonine/tyrosine kinase activity (GO:0004712)	2028-02-01	0.059260523304362475	0.4034190219444851	5390364084314260	1.52322e+16	PRKAA2;LRRK2
receptor antagonist activity (GO:0048019)	2028-02-01	0.059260523304362475	0.4034190219444851	5390364084314260	1.52322e+16	CCL5;FST
cytokine receptor binding (GO:0005126)	4/105	0.06203578105279083	0.4034190219444851	2.78448e+16	774099039106513	KITLG;CCL5;IL18;VEGFC
sphingomyelin phosphodiesterase activity (GO:0004767)	2021-05-01	0.06878232009688656	0.4034190219444851	1.74761e+16	4678007694714770	SMPDL3A
alpha-1,4-glucosidase activity (GO:0004558)	2021-05-01	0.06878232009688656	0.4034190219444851	1.74761e+16	4678007694714770	GANC
LIM domain binding (GO:0030274)	2021-05-01	0.06878232009688656	0.4034190219444851	1.74761e+16	4678007694714770	LDB2
ATPase inhibitor activity (GO:0042030)	2021-05-01	0.06878232009688656	0.4034190219444851	1.74761e+16	4678007694714770	FNIP2
C-X-C chemokine receptor activity (GO:0016494)	2021-05-01	0.06878232009688656	0.4034190219444851	1.74761e+16	4678007694714770	CXCR4
neuroligin family protein binding (GO:0097109)	2021-05-01	0.06878232009688656	0.4034190219444851	1.74761e+16	4678007694714770	NRXN1
CCR1 chemokine receptor binding (GO:0031726)	2021-05-01	0.06878232009688656	0.4034190219444851	1.74761e+16	4678007694714770	CCL5
CCR5 chemokine receptor binding (GO:0031730)	2021-05-01	0.06878232009688656	0.4034190219444851	1.74761e+16	4678007694714770	CCL5
nucleoside kinase activity (GO:0019206)	2021-05-01	0.06878232009688656	0.4034190219444851	1.74761e+16	4678007694714770	DCK
DNA insertion or deletion binding (GO:0032135)	2021-05-01	0.06878232009688656	0.4034190219444851	1.74761e+16	4678007694714770	PCNA
polyol transmembrane transporter activity (GO:0015166)	2021-05-01	0.06878232009688656	0.4034190219444851	1.74761e+16	4678007694714770	AQP9
protein-arginine deiminase activity (GO:0004668)	2021-05-01	0.06878232009688656	0.4034190219444851	1.74761e+16	4678007694714770	PADI1
glycerol channel activity (GO:0015254)	2021-05-01	0.06878232009688656	0.4034190219444851	1.74761e+16	4678007694714770	AQP9
receptor ligand activity (GO:0048018)	8/307	0.07133751157013016	0.4034190219444851	1.88926e+16	4988262530735180	AIMP1;KITLG;SEMA3A;CCL5;IL18;VEGFC;INHBA;TNFSF13B
chemoattractant activity (GO:0042056)	1932-02-01	0.07497851219014086	0.4034190219444851	4670699881376030	1.20997e+16	CCL5;VEGFC
chemokine binding (GO:0019956)	1932-02-01	0.07497851219014086	0.4034190219444851	4670699881376030	1.20997e+16	CCR1;CXCR4
1-acylglycerophosphocholine O-acyltransferase activity (GO:0047184)	2021-06-01	0.08196232017950131	0.4034190219444851	1.39801e+16	3.49713e+16	LPCAT1
histone serine kinase activity (GO:0035174)	2021-06-01	0.08196232017950131	0.4034190219444851	1.39801e+16	3.49713e+16	PRKAA2
sodium ion binding (GO:0031402)	2021-06-01	0.08196232017950131	0.4034190219444851	1.39801e+16	3.49713e+16	CAPN3
sodium:bicarbonate symporter activity (GO:0008510)	2021-06-01	0.08196232017950131	0.4034190219444851	1.39801e+16	3.49713e+16	SLC4A4
solute:bicarbonate symporter activity (GO:0140410)	2021-06-01	0.08196232017950131	0.4034190219444851	1.39801e+16	3.49713e+16	SLC4A4
alpha-glucosidase activity (GO:0090599)	2021-06-01	0.08196232017950131	0.4034190219444851	1.39801e+16	3.49713e+16	GANC
alpha-N-acetylneuraminate alpha-2,8-sialyltransferase activity (GO:0003828)	2021-06-01	0.08196232017950131	0.4034190219444851	1.39801e+16	3.49713e+16	ST8SIA4
LBD domain binding (GO:0050693)	2021-06-01	0.08196232017950131	0.4034190219444851	1.39801e+16	3.49713e+16	PROX1
ATP-activated inward rectifier potassium channel activity (GO:0015272)	2021-06-01	0.08196232017950131	0.4034190219444851	1.39801e+16	3.49713e+16	KCNJ11
myosin light chain binding (GO:0032027)	2021-06-01	0.08196232017950131	0.4034190219444851	1.39801e+16	3.49713e+16	CXCR4
urea transmembrane transporter activity (GO:0015204)	2021-06-01	0.08196232017950131	0.4034190219444851	1.39801e+16	3.49713e+16	AQP9
neurotrophin TRK receptor binding (GO:0005167)	2021-06-01	0.08196232017950131	0.4034190219444851	1.39801e+16	3.49713e+16	EFNA5
neurotrophin TRKA receptor binding (GO:0005168)	2021-06-01	0.08196232017950131	0.4034190219444851	1.39801e+16	3.49713e+16	EFNA5
chitinase activity (GO:0004568)	2021-06-01	0.08196232017950131	0.4034190219444851	1.39801e+16	3.49713e+16	OVGP1
nucleosomal histone binding (GO:0031493)	2021-06-01	0.08196232017950131	0.4034190219444851	1.39801e+16	3.49713e+16	UHRF1
G protein-coupled opioid receptor activity (GO:0004985)	2021-06-01	0.08196232017950131	0.4034190219444851	1.39801e+16	3.49713e+16	OPRK1
purine nucleobase transmembrane transporter activity (GO:0005345)	2021-06-01	0.08196232017950131	0.4034190219444851	1.39801e+16	3.49713e+16	AQP9
nuclear receptor binding (GO:0016922)	4/120	0.09090947521422048	0.4034190219444851	2.42257e+16	5809054799392250	NR4A1;KDM4C;NR1H4;PROX1
oxidoreductase activity, acting on paired donors, with incorporation or reduction of molecular oxygen, NAD(P)H as one donor, and incorporation of one atom of oxygen (GO:0016709)	1936-02-01	0.09184524344908822	0.4034190219444851	4120368432070330	9837998736439360	CYP27A1;FMO5
phosphoric diester hydrolase activity (GO:0008081)	1936-02-01	0.09184524344908822	0.4034190219444851	4120368432070330	9837998736439360	GPCPD1;SMPDL3A
JUN kinase binding (GO:0008432)	2021-07-01	0.09495642873428112	0.4034190219444851	1164952718676120	2742691449003380	DUSP10
transmembrane receptor protein tyrosine kinase activator activity (GO:0030297)	2021-07-01	0.09495642873428112	0.4034190219444851	1164952718676120	2742691449003380	EFNA5
MutLalpha complex binding (GO:0032405)	2021-07-01	0.09495642873428112	0.4034190219444851	1164952718676120	2742691449003380	PCNA
patched binding (GO:0005113)	2021-07-01	0.09495642873428112	0.4034190219444851	1164952718676120	2742691449003380	CCNB1
phosphatidylinositol-4,5-bisphosphate 5-phosphatase activity (GO:0004439)	2021-07-01	0.09495642873428112	0.4034190219444851	1164952718676120	2742691449003380	INPP5B
fatty acid elongase activity (GO:0009922)	2021-07-01	0.09495642873428112	0.4034190219444851	1164952718676120	2742691449003380	ELOVL7
glycerol transmembrane transporter activity (GO:0015168)	2021-07-01	0.09495642873428112	0.4034190219444851	1164952718676120	2742691449003380	AQP9
hydrolase activity, hydrolyzing O-glycosyl compounds (GO:0004553)	1937-02-01	0.09622060560183801	0.4034190219444851	4002440264361970	937015992677497	OVGP1;GANC
calcium channel regulator activity (GO:0005246)	1937-02-01	0.09622060560183801	0.4034190219444851	4002440264361970	937015992677497	NRXN1;CABP2
cytokine activity (GO:0005125)	5/173	0.09966350007550073	0.4034190219444851	2092861425145590	4826045871971540	AIMP1;KITLG;CCL5;IL18;INHBA
histone kinase activity (GO:0035173)	2021-08-01	0.10776725785783521	0.4034190219444851	9984802431610940	2.2244e+16	PRKAA2
Roundabout binding (GO:0048495)	2021-08-01	0.10776725785783521	0.4034190219444851	9984802431610940	2.2244e+16	SLIT2
acetylcholine receptor binding (GO:0033130)	2021-08-01	0.10776725785783521	0.4034190219444851	9984802431610940	2.2244e+16	NRXN1
aryl hydrocarbon receptor binding (GO:0017162)	2021-08-01	0.10776725785783521	0.4034190219444851	9984802431610940	2.2244e+16	ARNT2
ubiquitin ligase inhibitor activity (GO:1990948)	2021-08-01	0.10776725785783521	0.4034190219444851	9984802431610940	2.2244e+16	FBXO5
O-acetyltransferase activity (GO:0016413)	2021-08-01	0.10776725785783521	0.4034190219444851	9984802431610940	2.2244e+16	LPCAT1
cyclin-dependent protein serine/threonine kinase activator activity (GO:0061575)	2021-08-01	0.10776725785783521	0.4034190219444851	9984802431610940	2.2244e+16	CCNB1
phosphatidylinositol phosphate 5-phosphatase activity (GO:0034595)	2021-08-01	0.10776725785783521	0.4034190219444851	9984802431610940	2.2244e+16	INPP5B
estradiol 17-beta-dehydrogenase activity (GO:0004303)	2021-08-01	0.10776725785783521	0.4034190219444851	9984802431610940	2.2244e+16	HSD17B14
estrogen 16-alpha-hydroxylase activity (GO:0101020)	2021-08-01	0.10776725785783521	0.4034190219444851	9984802431610940	2.2244e+16	CYP1B1
glucosidase activity (GO:0015926)	2021-08-01	0.10776725785783521	0.4034190219444851	9984802431610940	2.2244e+16	GANC
bile acid binding (GO:0032052)	2021-09-01	0.12039738324636629	0.4034190219444851	8736258865248220	1849428855355650	NR1H4
ubiquitin-protein transferase inhibitor activity (GO:0055105)	2021-09-01	0.12039738324636629	0.4034190219444851	8736258865248220	1849428855355650	FBXO5
cAMP response element binding protein binding (GO:0008140)	2021-09-01	0.12039738324636629	0.4034190219444851	8736258865248220	1849428855355650	DDIT3
phosphatidylinositol-4,5-bisphosphate phosphatase activity (GO:0106019)	2021-09-01	0.12039738324636629	0.4034190219444851	8736258865248220	1849428855355650	INPP5B
potassium ion binding (GO:0030955)	2021-09-01	0.12039738324636629	0.4034190219444851	8736258865248220	1849428855355650	KCNJ11
glucocorticoid receptor binding (GO:0035259)	2021-09-01	0.12039738324636629	0.4034190219444851	8736258865248220	1849428855355650	NR4A1
protein-glutamine gamma-glutamyltransferase activity (GO:0003810)	2021-09-01	0.12039738324636629	0.4034190219444851	8736258865248220	1849428855355650	TGM3
cyclin-dependent protein serine/threonine kinase regulator activity (GO:0016538)	1944-02-01	0.12834236473120603	0.4034190219444851	3334180647347900	6845252452341880	CCNB1;CCNE2
damaged DNA binding (GO:0003684)	1944-02-01	0.12834236473120603	0.4034190219444851	3334180647347900	6845252452341880	PCNA;UNG
histone demethylase activity (H3-K36 specific) (GO:0051864)	2021-10-01	0.13284934463064907	0.4034190219444851	7765169424743890	1.56743e+16	KDM4C
sequence-specific mRNA binding (GO:1990825)	2021-10-01	0.13284934463064907	0.4034190219444851	7765169424743890	1.56743e+16	TYMS
adenylate cyclase binding (GO:0008179)	2021-10-01	0.13284934463064907	0.4034190219444851	7765169424743890	1.56743e+16	AKAP6
leucine zipper domain binding (GO:0043522)	2021-10-01	0.13284934463064907	0.4034190219444851	7765169424743890	1.56743e+16	DDIT3
symporter activity (GO:0015293)	2021-10-01	0.13284934463064907	0.4034190219444851	7765169424743890	1.56743e+16	SLC4A4
MAP kinase tyrosine/serine/threonine phosphatase activity (GO:0017017)	2021-10-01	0.13284934463064907	0.4034190219444851	7765169424743890	1.56743e+16	DUSP10
UDP-glucosyltransferase activity (GO:0035251)	2021-10-01	0.13284934463064907	0.4034190219444851	7765169424743890	1.56743e+16	UGCG
fatty acid synthase activity (GO:0004312)	2021-10-01	0.13284934463064907	0.4034190219444851	7765169424743890	1.56743e+16	ELOVL7
protein binding involved in heterotypic cell-cell adhesion (GO:0086080)	2021-10-01	0.13284934463064907	0.4034190219444851	7765169424743890	1.56743e+16	IZUMO1
protein tyrosine/threonine phosphatase activity (GO:0008330)	2021-10-01	0.13284934463064907	0.4034190219444851	7765169424743890	1.56743e+16	DUSP10
RNA polymerase II-specific DNA-binding transcription factor binding (GO:0061629)	5/190	0.13305750197467228	0.4034190219444851	1.89889e+16	3830014989879900	ARNT2;NR1H4;LDB2;FOS;PROX1
hydrolase activity, acting on carbon-nitrogen (but not peptide) bonds, in linear amidines (GO:0016813)	2021-11-01	0.14512564631064567	0.41778595150034364	6988297872340420	1.34885e+16	PADI1
semaphorin receptor activity (GO:0017154)	2021-11-01	0.14512564631064567	0.41778595150034364	6988297872340420	1.34885e+16	PLXNB1
UDP-galactosyltransferase activity (GO:0035250)	2021-11-01	0.14512564631064567	0.41778595150034364	6988297872340420	1.34885e+16	B4GALT5
phospholipase activator activity (GO:0016004)	2021-11-01	0.14512564631064567	0.41778595150034364	6988297872340420	1.34885e+16	CCL5
galactosyltransferase activity (GO:0008378)	2021-11-01	0.14512564631064567	0.41778595150034364	6988297872340420	1.34885e+16	B4GALT5
lipase activator activity (GO:0060229)	2021-12-01	0.1572287574408047	0.4350504453459159	6352675693101220	1.17528e+16	CCL5
MAP kinase phosphatase activity (GO:0033549)	2021-12-01	0.1572287574408047	0.4350504453459159	6352675693101220	1.17528e+16	DUSP10
transmembrane receptor protein tyrosine kinase adaptor activity (GO:0005068)	2021-12-01	0.1572287574408047	0.4350504453459159	6352675693101220	1.17528e+16	GAB2
vascular endothelial growth factor receptor binding (GO:0005172)	2021-12-01	0.1572287574408047	0.4350504453459159	6352675693101220	1.17528e+16	VEGFC
1-acylglycerol-3-phosphate O-acyltransferase activity (GO:0003841)	2013-01-01	0.16916111271907802	0.4423019919719013	5822990543735220	1.03469e+16	LPCAT1
histone demethylase activity (H3-K9 specific) (GO:0032454)	2013-01-01	0.16916111271907802	0.4423019919719013	5822990543735220	1.03469e+16	KDM4C
titin binding (GO:0031432)	2013-01-01	0.16916111271907802	0.4423019919719013	5822990543735220	1.03469e+16	CAPN3
water channel activity (GO:0015250)	2013-01-01	0.16916111271907802	0.4423019919719013	5822990543735220	1.03469e+16	AQP9
protein phosphatase activator activity (GO:0072542)	2013-01-01	0.16916111271907802	0.4423019919719013	5822990543735220	1.03469e+16	PPP1R15A
GTPase inhibitor activity (GO:0005095)	2013-01-01	0.16916111271907802	0.4423019919719013	5822990543735220	1.03469e+16	SLIT2
phosphoric ester hydrolase activity (GO:0042578)	1953-02-01	0.1725736951843232	0.4460901665051883	2744539808806080	4821966838315480	DUSP10;SMPDL3A
RNA polymerase II core promoter sequence-specific DNA binding (GO:0000979)	2014-01-01	0.1809251127499742	0.4460901665051883	5374795417348600	918913763411473	FOS
L-glutamate transmembrane transporter activity (GO:0005313)	2014-01-01	0.1809251127499742	0.4460901665051883	5374795417348600	918913763411473	SLC7A11
LRR domain binding (GO:0030275)	2014-01-01	0.1809251127499742	0.4460901665051883	5374795417348600	918913763411473	DDIT3
phosphatase activator activity (GO:0019211)	2014-01-01	0.1809251127499742	0.4460901665051883	5374795417348600	918913763411473	PPP1R15A
receptor tyrosine kinase binding (GO:0030971)	1956-02-01	0.1878252380920586	0.4460901665051883	2591669961776720	4333902815178270	PCNA;GAB2
solute:anion antiporter activity (GO:0140323)	2015-01-01	0.19252312449171285	0.4460901665051883	4990628166160080	8222254564394700	SLC7A11
lysophosphatidic acid acyltransferase activity (GO:0042171)	2015-01-01	0.19252312449171285	0.4460901665051883	4990628166160080	8222254564394700	LPCAT1
MAP kinase kinase activity (GO:0004708)	2015-01-01	0.19252312449171285	0.4460901665051883	4990628166160080	8222254564394700	LRRK2
calcium-dependent cysteine-type endopeptidase activity (GO:0004198)	2015-01-01	0.19252312449171285	0.4460901665051883	4990628166160080	8222254564394700	CAPN3
water transmembrane transporter activity (GO:0005372)	2015-01-01	0.19252312449171285	0.4460901665051883	4990628166160080	8222254564394700	AQP9
clathrin adaptor activity (GO:0035615)	2015-01-01	0.19252312449171285	0.4460901665051883	4990628166160080	8222254564394700	STON2
oxidoreductase activity, acting on the CH-NH group of donors, NAD or NADP as acceptor (GO:0016646)	2015-01-01	0.19252312449171285	0.4460901665051883	4990628166160080	8222254564394700	NOXRED1
hexose transmembrane transporter activity (GO:0015149)	2015-01-01	0.19252312449171285	0.4460901665051883	4990628166160080	8222254564394700	SLC2A1
hydrolase activity, hydrolyzing N-glycosyl compounds (GO:0016799)	2016-01-01	0.20395748177768191	0.4576998606821996	4657683215130020	7404988453662050	MACROD2
arachidonic acid epoxygenase activity (GO:0008392)	2016-01-01	0.20395748177768191	0.4576998606821996	4657683215130020	7404988453662050	CYP2A13
transmembrane receptor protein phosphatase activity (GO:0019198)	2016-01-01	0.20395748177768191	0.4576998606821996	4657683215130020	7404988453662050	PTPRB
transmembrane receptor protein tyrosine phosphatase activity (GO:0005001)	2016-01-01	0.20395748177768191	0.4576998606821996	4657683215130020	7404988453662050	PTPRB
adrenergic receptor binding (GO:0031690)	2017-01-01	0.21523048570684858	0.46824952997291486	4366356382978720	6706923376920270	MAGI2
metalloaminopeptidase activity (GO:0070006)	2017-01-01	0.21523048570684858	0.46824952997291486	4366356382978720	6706923376920270	ENPEP
peptidase activator activity involved in apoptotic process (GO:0016505)	2017-01-01	0.21523048570684858	0.46824952997291486	4366356382978720	6706923376920270	MAL
G protein-coupled chemoattractant receptor activity (GO:0001637)	2017-01-01	0.21523048570684858	0.46824952997291486	4366356382978720	6706923376920270	CCR1
protein serine/threonine phosphatase activity (GO:0004722)	1962-02-01	0.2188165851514983	0.4724448997589168	2331791221826800	3543206687075340	LRRK2;PPM1E
oxidoreductase activity, acting on single donors with incorporation of molecular oxygen, incorporation of two atoms of oxygen (GO:0016702)	2018-01-01	0.22634440526276234	0.48140414552154676	4.1093e+16	6105181726167220	ALOXE3
DNA polymerase binding (GO:0070182)	2018-01-01	0.22634440526276234	0.48140414552154676	4.1093e+16	6105181726167220	PCNA
ankyrin binding (GO:0030506)	2019-01-01	0.23730147749048253	0.4936563582831206	3.88081e+16	5582252205555770	KCNJ11
arachidonic acid monooxygenase activity (GO:0008391)	2019-01-01	0.23730147749048253	0.4936563582831206	3.88081e+16	5582252205555770	CYP2A13
R-SMAD binding (GO:0070412)	2019-01-01	0.23730147749048253	0.4936563582831206	3.88081e+16	5582252205555770	FOS
acylglycerol O-acyltransferase activity (GO:0016411)	2020-01-01	0.24810390820048187	0.5121170388659906	3.67637e+16	5124522697220840	LPCAT1
sialyltransferase activity (GO:0008373)	2021-01-01	0.25875387226913205	0.5121170388659906	3492375886524820	472126602123927	ST8SIA4
steroid dehydrogenase activity, acting on the CH-OH group of donors, NAD or NADP as acceptor (GO:0033764)	2021-01-01	0.25875387226913205	0.5121170388659906	3492375886524820	472126602123927	HSD17B14
neuropeptide binding (GO:0042923)	2021-01-01	0.25875387226913205	0.5121170388659906	3492375886524820	472126602123927	OPRK1
ephrin receptor binding (GO:0046875)	2021-01-01	0.25875387226913205	0.5121170388659906	3492375886524820	472126602123927	EFNA5
glucose transmembrane transporter activity (GO:0005355)	2021-01-01	0.25875387226913205	0.5121170388659906	3492375886524820	472126602123927	SLC2A1
histone acetyltransferase binding (GO:0035035)	2021-01-01	0.25875387226913205	0.5121170388659906	3492375886524820	472126602123927	PCNA
syntaxin-1 binding (GO:0017075)	2022-01-01	0.2692535140232305	0.5146467139629953	3325903411009790	4363924224303330	LRRK2
mRNA 3'-UTR AU-rich region binding (GO:0035925)	2022-01-01	0.2692535140232305	0.5146467139629953	3325903411009790	4363924224303330	ZFP36L1
peptidase activator activity (GO:0016504)	2022-01-01	0.2692535140232305	0.5146467139629953	3325903411009790	4363924224303330	MAL
protein kinase A regulatory subunit binding (GO:0034237)	2022-01-01	0.2692535140232305	0.5146467139629953	3325903411009790	4363924224303330	AKAP6
protein tyrosine/serine/threonine phosphatase activity (GO:0008138)	2022-01-01	0.2692535140232305	0.5146467139629953	3325903411009790	4363924224303330	DUSP10
protein heterodimerization activity (GO:0046982)	4/188	0.27624370652328406	0.5146467139629953	1.52197e+16	1.95798e+16	NR4A1;ARNT2;DDIT3;RRAGD
ATPase binding (GO:0051117)	1973-02-01	0.27645287134325097	0.5146467139629953	1.96943e+16	2532119223475770	ANK2;BBC3
phosphatase inhibitor activity (GO:0019212)	2023-01-01	0.2796049478344158	0.5146467139629953	3.17456e+16	4045594180137320	ANP32E
DNA replication origin binding (GO:0003688)	2023-01-01	0.2796049478344158	0.5146467139629953	3.17456e+16	4045594180137320	ORC1
protein phosphatase 1 binding (GO:0008157)	2023-01-01	0.2796049478344158	0.5146467139629953	3.17456e+16	4045594180137320	PPP1R15A
ubiquitin binding (GO:0043130)	1974-02-01	0.2817013592218501	0.5146467139629953	1.94197e+16	2.4603e+16	OTUB2;CXCR4
protein tyrosine phosphatase activity (GO:0004725)	1974-02-01	0.2817013592218501	0.5146467139629953	1.94197e+16	2.4603e+16	PTPRB;CDC25A
methyl-CpG binding (GO:0008327)	2024-01-01	0.2898102584376698	0.522759010473012	3036386062288000	3.76065e+16	UHRF1
phosphatidylinositol-3,5-bisphosphate binding (GO:0080025)	2024-01-01	0.2898102584376698	0.522759010473012	3036386062288000	3.76065e+16	CLVS2
inward rectifier potassium channel activity (GO:0005242)	2025-01-01	0.29987150130852025	0.5324017786447987	2.90972e+16	3504473009018830	KCNJ11
chemorepellent activity (GO:0045499)	2025-01-01	0.29987150130852025	0.5324017786447987	2.90972e+16	3504473009018830	SEMA3A
sequence-specific DNA binding (GO:0043565)	12/707	0.30076030302390383	0.5324017786447987	1211946162627090	1456082617874940	ARNT2;NR4A1;CDX4;MYCN;BCL6;UHRF1;NR1H4;FOS;PROX1;MSC;VAX2;E2F8
sequence-specific double-stranded DNA binding (GO:1990837)	12/712	0.3090091479021745	0.5416585912519234	1.20297e+16	1.41275e+16	ARNT2;NR4A1;CDX4;MYCN;BCL6;ORC1;DDIT3;FOS;PROX1;MSC;VAX2;E2F8
phosphatidylinositol-3,4-bisphosphate binding (GO:0043325)	2026-01-01	0.30979070306688955	0.5416585912519234	2793191489361700	3273224800451880	GAB2
double-stranded DNA binding (GO:0003690)	11/651	0.31705543746550885	0.548659100509782	1205463005514700	1.38469e+16	ARNT2;NR4A1;CDX4;MYCN;BCL6;UHRF1;FOS;PROX1;MSC;VAX2;E2F8
aminopeptidase activity (GO:0004177)	2027-01-01	0.3195698620513116	0.548659100509782	2.68562e+16	3063705202554490	ENPEP
androgen receptor binding (GO:0050681)	2027-01-01	0.3195698620513116	0.548659100509782	2.68562e+16	3063705202554490	KDM4C
G protein-coupled peptide receptor activity (GO:0008528)	1982-02-01	0.32349934354800747	0.5520797180310307	1.74706e+16	1.97166e+16	OPRK1;RXFP2
histone demethylase activity (GO:0032452)	2028-01-01	0.32921094850098304	0.5552799683276304	2586025742054110	2.87322e+16	KDM4C
kinase binding (GO:0019900)	8/461	0.3292712794644545	0.5552799683276304	1.2371e+16	1.37426e+16	PPP1R15A;CCNB1;MYCN;ANK2;KIF11;FBXO5;LYST;CDC25A
DNA-binding transcription activator activity, RNA polymerase II-specific (GO:0001228)	6/333	0.3328266147186673	0.5579740305577658	1.2844e+16	1.41302e+16	NR4A1;CDX4;MYCN;DDIT3;CREBRF;NR1H4
mitogen-activated protein kinase binding (GO:0051019)	2029-01-01	0.3387159049952631	0.5617651506618333	2.49354e+16	2.69949e+16	DUSP10
mRNA 3'-UTR binding (GO:0003730)	1985-02-01	0.3390301961888959	0.5617651506618333	1.68366e+16	1.82116e+16	ZFP36L1;CPEB4
solute:sodium symporter activity (GO:0015370)	1930-01-01	0.3480866469487741	0.5688991198239826	2.40743e+16	2.54057e+16	SLC4A4
O-acyltransferase activity (GO:0008374)	1930-01-01	0.3480866469487741	0.5688991198239826	2.40743e+16	2.54057e+16	LPCAT1
growth factor activity (GO:0008083)	1987-02-01	0.34932402094455073	0.5688991198239826	1.64388e+16	1.72896e+16	VEGFC;INHBA
monocarboxylic acid binding (GO:0033293)	1931-01-01	0.3573250629126951	0.5786229711938529	2.32707e+16	2.39481e+16	NR1H4
acetyltransferase activity (GO:0016407)	1932-01-01	0.3664330150135208	0.5867045465104126	2.25189e+16	2.26076e+16	ESCO2
SH2 domain binding (GO:0042169)	1932-01-01	0.3664330150135208	0.5867045465104126	2.25189e+16	2.26076e+16	DLC1
G protein-coupled receptor activity (GO:0004930)	5/283	0.3720173339411995	0.5911188765069753	1.25763e+16	1.24357e+16	ADGRD1;CXCR4;OPRK1;RXFP2;ADGRL2
transcription cis-regulatory region binding (GO:0000976)	9/549	0.3744282728743448	0.5911188765069753	1166484184914840	1.1459e+16	CDX4;UHRF1;DDIT3;CREBRF;NR1H4;FOS;PROX1;MSC;E2F8
2-oxoglutarate-dependent dioxygenase activity (GO:0016706)	1933-01-01	0.3754123391149562	0.5911188765069753	2.18141e+16	2137188683770910	KDM4C
ubiquitin conjugating enzyme activity (GO:0061631)	1935-01-01	0.3929923188488249	0.6120372178793174	2.05288e+16	1.91732e+16	UBE2QL1
phosphatidylinositol-3,4,5-trisphosphate binding (GO:0005547)	1935-01-01	0.3929923188488249	0.6120372178793174	2.05288e+16	1.91732e+16	GAB2
cysteine-type peptidase activity (GO:0008234)	1998-02-01	0.4048390577199362	0.6236709808117936	1454700474495840	1.31544e+16	USP1;CAPN3
protein kinase regulator activity (GO:0019887)	1998-02-01	0.4048390577199362	0.6236709808117936	1454700474495840	1.31544e+16	CCNB1;CCNE2
core promoter sequence-specific DNA binding (GO:0001046)	1937-01-01	0.4100791812894962	0.6249869875267724	1938632781717880	1.72811e+16	FOS
protein serine/threonine kinase activator activity (GO:0043539)	1937-01-01	0.4100791812894962	0.6249869875267724	1938632781717880	1.72811e+16	CCNB1
ATPase regulator activity (GO:0060590)	1938-01-01	0.4184420162506238	0.6297303409241275	1.88614e+16	1.64324e+16	FNIP2
ubiquitin-like protein conjugating enzyme activity (GO:0061650)	1938-01-01	0.4184420162506238	0.6297303409241275	1.88614e+16	1.64324e+16	UBE2QL1
GTPase regulator activity (GO:0030695)	4/233	0.41982022728275165	0.6297303409241275	1.22008e+16	1058940652249420	ARHGAP20;DLC1;LRRK2;SLIT2
phosphatidylinositol phosphate binding (GO:1901981)	2/102	0.4244731869924413	0.6316569085816344	1.39623e+16	1.19644e+16	CLVS2;GAB2
protein kinase binding (GO:0019901)	8/506	0.42553728578131156	0.6316569085816344	1.12269e+16	0.9592269072858342	PPP1R15A;CCNB1;DUSP10;ANK2;KIF11;FBXO5;LYST;CDC25A
peptidase inhibitor activity (GO:0030414)	1940-01-01	0.43481492767496616	0.6420842196236547	1.78923e+16	1.49014e+16	ITIH4
cysteine-type endopeptidase activity (GO:0004197)	2/105	0.43897694338535576	0.6448888085815794	1.35535e+16	1115874009134060	USP1;CAPN3
thiol-dependent deubiquitinase (GO:0004843)	2/106	0.4437672893520789	0.6485829613607307	1.34225e+16	1.09052e+16	OTUB2;USP1
metal ion binding (GO:0046872)	8/517	0.44910934112324263	0.6487758218305718	1.0978e+16	0.8787735398869018	SNN;LRRK2;NRXN1;CAPN3;SLIT2;HSPE1;PADI1;TGM3
CCR chemokine receptor binding (GO:0048020)	1942-01-01	0.45072846569281827	0.6487758218305718	1.70178e+16	1.35613e+16	CCL5
cell-cell adhesion mediator activity (GO:0098632)	1942-01-01	0.45072846569281827	0.6487758218305718	1.70178e+16	1.35613e+16	IZUMO1
deubiquitinase activity (GO:0101005)	2/112	0.4720223032590795	0.6723044386864544	1268650922031700	0.952413091133161	OTUB2;USP1
omega peptidase activity (GO:0008242)	2/113	0.4766476301191668	0.6723044386864544	1.25716e+16	0.9315257859013099	OTUB2;USP1
ubiquitin-protein transferase activity (GO:0004842)	6/392	0.48065384536363887	0.6723044386864544	1.08477e+16	0.7947126194032812	RNF145;UHRF1;HECW1;KLHL21;UBE2QL1;FBXL22
channel activity (GO:0015267)	1946-01-01	0.4812284403229358	0.6723044386864544	1.5502e+16	1133834542688320	AQP9
chemokine activity (GO:0008009)	1946-01-01	0.4812284403229358	0.6723044386864544	1.5502e+16	1133834542688320	CCL5
endopeptidase regulator activity (GO:0061135)	1946-01-01	0.4812284403229358	0.6723044386864544	1.5502e+16	1133834542688320	ITIH4
endopeptidase inhibitor activity (GO:0004866)	2/115	0.4858241300600369	0.6754140344737097	1.23478e+16	0.8913989893725932	ITIH4;SERPINA1
ribosome binding (GO:0043022)	1948-01-01	0.4958395015271725	0.6805887213211125	1.48408e+16	1.04109e+16	CPEB4
manganese ion binding (GO:0030145)	1948-01-01	0.4958395015271725	0.6805887213211125	1.48408e+16	1.04109e+16	PIM1
GTP binding (GO:0005525)	3/189	0.5020339966919756	0.6805887213211125	1125057603686630	0.7752630629525905	LRRK2;RRAGD;SCG5
amino acid transmembrane transporter activity (GO:0015171)	1949-01-01	0.5029905183138399	0.6805887213211125	1.45309e+16	0.9985388073342766	SLC7A11
tRNA binding (GO:0000049)	1949-01-01	0.5029905183138399	0.6805887213211125	1.45309e+16	0.9985388073342766	AIMP1
hexosyltransferase activity (GO:0016758)	2/119	0.5038744568377359	0.6805887213211125	1.19232e+16	0.8172516626277749	HAS2;B4GALT5
chemokine receptor binding (GO:0042379)	1950-01-01	0.5100404581381273	0.6855557873159501	1.42336e+16	0.9582993544129655	CCL5
ubiquitin protein ligase activity (GO:0061630)	4/263	0.5123627463098154	0.6855557873159501	1.0771e+16	0.7202779241302686	RNF145;UHRF1;HECW1;FBXL22
GTPase activator activity (GO:0005096)	5/336	0.5175532755350044	0.689264876296618	1.05338e+16	0.6938017311203811	ARHGAP20;CYTH4;RASGEF1B;DLC1;LRRK2
L-amino acid transmembrane transporter activity (GO:0015179)	1953-01-01	0.5305979523552254	0.6970413745454458	1.34104e+16	0.8498845775138858	SLC7A11
exopeptidase activity (GO:0008238)	1953-01-01	0.5305979523552254	0.6970413745454458	1.34104e+16	0.8498845775138858	ENPEP
ubiquitin-like protein ligase activity (GO:0061659)	4/270	0.533015213656851	0.6970413745454458	1048373622227610	0.6596422518329261	RNF145;UHRF1;HECW1;FBXL22
iron ion binding (GO:0005506)	1954-01-01	0.5372576223710036	0.6970413745454458	1.31567e+16	0.817396083056755	LCN2
GTPase binding (GO:0051020)	3/201	0.5434125317731924	0.6970413745454458	1.05622e+16	0.6441761359901303	AIMP1;LRRK2;RRAGD
metalloexopeptidase activity (GO:0008235)	1955-01-01	0.5438231367355711	0.6970413745454458	1.29124e+16	0.7865344635424805	ENPEP
protein homodimerization activity (GO:0042803)	9/636	0.5473230599318815	0.6970413745454458	1.00007e+16	0.6027581471305571	AIMP1;FLRT3;IZUMO1;LRRK2;DDIT3;CCL5;SLIT2;DCK;MAD2L1
calcium ion binding (GO:0005509)	5/348	0.5487126667954911	0.6970413745454458	1.0159e+16	0.6097224082094785	NRXN1;CAPN3;SLIT2;PADI1;TGM3
secondary active transmembrane transporter activity (GO:0015291)	1956-01-01	0.5502958220095625	0.6970413745454458	1267698259187620	0.7571952665344323	SLC4A4
microtubule motor activity (GO:0003777)	1956-01-01	0.5502958220095625	0.6970413745454458	1267698259187620	0.7571952665344323	KIF11
myosin binding (GO:0017022)	1956-01-01	0.5502958220095625	0.6970413745454458	1267698259187620	0.7571952665344323	CXCR4
carboxylic acid transmembrane transporter activity (GO:0046943)	1957-01-01	0.5566769860950846	0.6989116345246658	1.245e+16	0.7292823213087187	AQP9
protein phosphatase regulator activity (GO:0019888)	1957-01-01	0.5566769860950846	0.6989116345246658	1.245e+16	0.7292823213087187	PPP1R15A
DNA-binding transcription factor binding (GO:0140297)	3/208	0.5666148321493898	0.7082685401867372	1.01979e+16	0.5793182633251186	DDIT3;FOS;LDB2
olfactory receptor activity (GO:0004984)	3/209	0.5698703224709689	0.7092272572236948	1.01479e+16	0.5706627022971439	OR10K2;OR5H2;OR1E2
serine-type endopeptidase inhibitor activity (GO:0004867)	1960-01-01	0.5752841562484478	0.7128521066556852	1.18151e+16	0.653247669639808	SERPINA1
transcription regulatory region nucleic acid binding (GO:0001067)	3/212	0.5795461769812237	0.7150245040677435	1.00007e+16	0.5455472222757312	DDIT3;FOS;PROX1
guanyl ribonucleotide binding (GO:0032561)	3/214	0.5859204608530867	0.7183155828731516	0.9904874746106973	0.529486108543403	LRRK2;RRAGD;SCG5
syntaxin binding (GO:0019905)	1962-01-01	0.5872544940682256	0.7183155828731516	1.14266e+16	0.6082333383222747	LRRK2
methylation-dependent protein binding (GO:0140034)	1963-01-01	0.5931129864919615	0.7223812014966198	1.12417e+16	0.5872334427295186	UHRF1
transition metal ion binding (GO:0046914)	6/445	0.6043492606784492	0.7329342097589704	0.9511936383148442	0.4790239717489656	ENPEP;KDM4C;UHRF1;LCN2;PIM1;SMPDL3A
motor activity (GO:0003774)	1966-01-01	0.6101959241526177	0.7368891456927797	1.07212e+16	0.5296017654207928	KIF11
GDP binding (GO:0019003)	1967-01-01	0.6157298957484385	0.7404346847607804	1.05582e+16	0.512018664584755	RRAGD
methylated histone binding (GO:0035064)	1968-01-01	0.6211855759687815	0.7438566771054737	1.04001e+16	0.4951764718634625	UHRF1
guanyl-nucleotide exchange factor activity (GO:0005085)	2/149	0.6256027018028083	0.7460115900159011	0.9475391580119592	0.4444335497081726	CYTH4;RASGEF1B
protein tyrosine kinase binding (GO:1990782)	1972-01-01	0.6422472268115027	0.7626685818386595	0.9812206572769953	0.43446680673244564	PCNA
phospholipase activity (GO:0004620)	1973-01-01	0.6473276995914768	0.7655120098903357	0.967543341213554	0.420787135834344	SMPDL3A
acyltransferase activity, transferring groups other than amino-acyl groups (GO:0016747)	1976-01-01	0.6621417759955878	0.7782843011486008	0.9286997635933806	0.3828802363183208	ESCO2
cis-regulatory region sequence-specific DNA binding (GO:0000987)	15/1149	0.6635897725582807	0.7782843011486008	0.9171898444286504	0.3761314223335289	ARNT2;CDX4;UHRF1;NR1H4;FOS;PROX1;VAX2;NR4A1;MYCN;BCL6;DDIT3;KLF9;HBP1;MSC;E2F8
hormone activity (GO:0005179)	1978-01-01	0.6716716709397156	0.7845345336795858	0.9044855853366491	0.35997227705335294	INHBA
phosphatase activity (GO:0016791)	1979-01-01	0.6763356872092385	0.7867578402229918	0.8928441534824514	0.34916076626627	DUSP10
ligand-gated cation channel activity (GO:0099094)	1980-01-01	0.680933679951333	0.7888865804314223	0.8814974414220307	0.33875097249092967	KCNJ11
metalloendopeptidase activity (GO:0004222)	1982-01-01	0.6899353071745984	0.7928692038095183	0.8596445144908502	0.3190634603209492	ADAMTS1
voltage-gated potassium channel activity (GO:0005249)	1982-01-01	0.6899353071745984	0.7928692038095183	0.8596445144908502	0.3190634603209492	KCNJ11
UDP-glycosyltransferase activity (GO:0008194)	1984-01-01	0.6986838474384596	0.7996983795982369	0.8388447406647868	0.3007735963958002	HAS2
zinc ion binding (GO:0008270)	4/336	0.7030069576252959	0.8005530390506004	0.8371118884138705	0.29498859446291315	ENPEP;KDM4C;UHRF1;SMPDL3A
DNA-binding transcription repressor activity, RNA polymerase II-specific (GO:0001227)	3/256	0.7050484659708796	0.8005530390506004	0.8242800677583286	0.2880765960850883	BCL6;PROX1;E2F8
oxidoreductase activity, acting on the CH-OH group of donors, NAD or NADP as acceptor (GO:0016616)	1987-01-01	0.7113475777492092	0.801561984415273	0.8094590136895926	0.2756969731885072	DHDH
cytokine receptor activity (GO:0004896)	1988-01-01	0.7154498342331214	0.801561984415273	0.8001141273334964	0.2679132510898068	CCR1
DNA binding (GO:0003677)	10/811	0.7156117740080122	0.801561984415273	0.8650359212156965	0.28945613500262546	NR4A1;MYCN;PCNA;BCL6;ORC1;MSH4;DDIT3;NR1H4;PROX1;UNG
actin binding (GO:0003779)	2/177	0.7171870386873496	0.801561984415273	0.7947941026944586	0.2642043504707904	LRRK2;CXCR4
mRNA binding (GO:0003729)	3/263	0.7221332585297386	0.8039374167225606	0.8017994505494506	0.26102227400353495	TYMS;CPEB4;ZFP36L1
potassium channel activity (GO:0005267)	1991-01-01	0.7274112865488088	0.8066623216591849	0.7733254531126872	0.2461210567502029	KCNJ11
phosphatidylinositol binding (GO:0035091)	1992-01-01	0.7312860264379052	0.8078159594372208	0.7647884030862754	0.2393410008811771	PARD3B
histone deacetylase binding (GO:0042826)	1993-01-01	0.7351058798342358	0.808900292481688	0.7564369411039161	0.23278646095347516	KCTD21
phosphatidylinositol bisphosphate binding (GO:1902936)	1994-01-01	0.7388716216175726	0.8099169698500316	0.7482650804545108	0.22644827853877536	CLVS2
voltage-gated cation channel activity (GO:0022843)	1997-01-01	0.749851762156108	0.8188036483313824	0.7247709810874704	0.2086468833675997	KCNJ11
RNA polymerase II cis-regulatory region sequence-specific DNA binding (GO:0000978)	14/1149	0.755269005240839	0.8215712461589278	0.8520642615004176	0.23915850022191196	ARNT2;CDX4;NR1H4;FOS;PROX1;VAX2;NR4A1;MYCN;BCL6;DDIT3;KLF9;HBP1;MSC;E2F8
growth factor receptor binding (GO:0070851)	1/105	0.776934383997615	0.8419250929251723	0.6687465902891435	0.16879122480617173	VEGFC
purine ribonucleoside triphosphate binding (GO:0035639)	5/460	0.7825603084023908	0.8448094238434901	0.7614040635623369	0.1866843132786372	KCNJ11;LRRK2;RRAGD;SCG5;PIM1
kinase activity (GO:0016301)	1/112	0.7982228774836887	0.8584661135201935	0.6263497540093285	0.14115883148330385	LRRK2
phosphatase binding (GO:0019902)	1/114	0.8039245685205674	0.8613477519863222	0.6152011548358752	0.13426755019798794	MAGI2
GTPase activity (GO:0003924)	2/216	0.8128142421374726	0.866539061857749	0.6486513453287658	0.13443472970280607	LRRK2;RRAGD
protease binding (GO:0002020)	1/118	0.8148507669399183	0.866539061857749	0.5940474025580409	0.12163137827825928	SERPINA1
metallopeptidase activity (GO:0008237)	1/121	0.8226453130121851	0.8715758892508281	0.5791075650118204	0.11305925075609445	ADAMTS1
protein phosphatase binding (GO:0019903)	1/123	0.8276591358031078	0.8736401989032805	0.5695558655970236	0.10773370247657638	PPP1R15A
protein serine/threonine kinase activity (GO:0004674)	3/344	0.8678422248332152	0.9105844812030328	0.6087976539589443	0.08629423621633843	PRKAA2;LRRK2;PIM1
G protein-coupled receptor binding (GO:0001664)	1/143	0.8706474385504738	0.9105844812030328	0.4888372789931076	0.06771284133373642	CCL5
RNA polymerase II transcription regulatory region sequence-specific DNA binding (GO:0000977)	15/1359	0.872244081994484	0.9105844812030328	0.7651335954157783	0.10458303814877706	ARNT2;CDX4;NR1H4;FOS;PROX1;VAX2;NR4A1;MYCN;BCL6;DDIT3;KLF9;CREBRF;HBP1;MSC;E2F8
magnesium ion binding (GO:0000287)	1/146	0.876099746821309	0.9112716344674199	0.47865003668378575	0.06331359074011166	LRRK2
ATP binding (GO:0005524)	2/278	0.9066006586089094	0.9361637235635476	0.5013409665274124	0.04915809308557504	KCNJ11;PIM1
nucleoside-triphosphatase activity (GO:0017111)	2/278	0.9066006586089094	0.9361637235635476	0.5013409665274124	0.04915809308557504	LRRK2;RRAGD
ubiquitin-like protein ligase binding (GO:0044389)	2/282	0.9108157499215048	0.9371208979336783	0.49407727503812915	0.046154056974672175	CCNB1;CXCR4
small GTPase binding (GO:0031267)	1/175	0.9183169273394947	0.9414400154379712	0.3982840140213581	0.033938860657949745	LRRK2
adenyl ribonucleotide binding (GO:0032559)	2/306	0.9325919608987103	0.9526477019933063	0.45450927139913844	0.03171907247760335	KCNJ11;PIM1
endopeptidase activity (GO:0004175)	2/315	0.9393816543028924	0.9561563267011584	0.44123565995474856	0.02759198134868857	ADAMTS1;USP1
microtubule binding (GO:0008017)	1/232	0.9640482031915716	0.9777713092868252	0.29913112891836297	0.01095238186287336	LRRK2
ubiquitin protein ligase binding (GO:0031625)	1/265	0.9776687767826439	0.9880695084505444	0.26129647539222006	0.005901208534264749	CXCR4
tubulin binding (GO:0015631)	1/307	0.9878320817234159	0.9936937829103326	0.22494553376906318	0.002753907720180289	LRRK2
cadherin binding (GO:0045296)	1/322	0.9902071380580155	0.9936937829103326	0.21426835465411723	0.0021086421711161577	PTPRB
RNA binding (GO:0003723)	5/1406	0.999985466412621	0.999985466412621	0.23513523228526387	3.41738e+09	AIMP1;BRIX1;HSPE1;CPEB4;ZFP36L1

## Sheet: PC1 - Cellular Component
Supplementary Table 6. Ontologies in canine prostate cancer cell lines associated with lapatinib treatment.
Term	Overlap	P-value	Adjusted P-value	Odds Ratio	Combined Score	Genes
Cul3-RING ubiquitin ligase complex (GO:0031463)	1936-03-01	0.014183363304720857	0.75330669997397	6390909090909090	2.71977e+16	KLHL21;KLHL3;KLHL24
caveola (GO:0005901)	1960-03-01	0.053187492246438234	0.75330669997397	3.69549e+16	1084231268463600	LRRK2;DLC1;AKAP6
cyclin-dependent protein kinase holoenzyme complex (GO:0000307)	1930-02-01	0.06696436665604794	0.75330669997397	5004829689883070	1.3531e+16	CCNB1;CCNE2
meiotic spindle (GO:0072687)	2021-05-01	0.06878232009688656	0.75330669997397	1.74761e+16	4678007694714770	FBXO5
filtration diaphragm (GO:0036056)	2021-05-01	0.06878232009688656	0.75330669997397	1.74761e+16	4678007694714770	MAGI2
slit diaphragm (GO:0036057)	2021-05-01	0.06878232009688656	0.75330669997397	1.74761e+16	4678007694714770	MAGI2
platelet alpha granule lumen (GO:0031093)	1967-03-01	0.0693763945182399	0.75330669997397	3290122767857140	8778733883840780	SRGN;SERPINA1;VEGFC
intercalated disc (GO:0014704)	1931-02-01	0.07093413835605387	0.75330669997397	4832003926862190	1.27855e+16	AKAP6;ANK2
cullin-RING ubiquitin ligase complex (GO:0031461)	5/157	0.072678708509759	0.75330669997397	2.31506e+16	6069397676403310	KLHL21;KLHL3;KLHL24;FBXO32;FBXL22
lysosome (GO:0005764)	11/477	0.0777579941316982	0.75330669997397	1.67067e+16	4267153079641480	SRGN;ENPEP;SZT2;DRAM1;LRRK2;RRAGD;OGN;CXCR4;TMEM97;VLDLR;BBC3
mitotic spindle (GO:0072686)	4/120	0.09090947521422048	0.75330669997397	2.42257e+16	5809054799392250	CKAP2L;KIF11;SKA3;MAD2L1
lytic vacuole (GO:0000323)	6/219	0.09162403960805951	0.75330669997397	1.98342e+16	4740505563436940	DRAM1;LRRK2;RRAGD;CXCR4;TMEM97;BBC3
serine/threonine protein kinase complex (GO:1902554)	1937-02-01	0.09622060560183801	0.75330669997397	4002440264361970	937015992677497	CCNB1;CCNE2
coated vesicle (GO:0030135)	1984-03-01	0.11642235495436613	0.75330669997397	2.59735e+16	5585690609374710	SERPINA1;CLVS2;STON2
cortical actin cytoskeleton (GO:0030864)	1942-02-01	0.11892169242298614	0.75330669997397	3.50125e+16	7455167313335340	DLC1;SLC2A1
junctional sarcoplasmic reticulum membrane (GO:0014701)	2021-09-01	0.12039738324636629	0.75330669997397	8736258865248220	1849428855355650	AKAP6
autolysosome (GO:0044754)	2021-10-01	0.13284934463064907	0.75330669997397	7765169424743890	1.56743e+16	LRRK2
CatSper complex (GO:0036128)	2021-10-01	0.13284934463064907	0.75330669997397	7765169424743890	1.56743e+16	CATSPER2
platelet alpha granule (GO:0031091)	1990-03-01	0.13526449451270925	0.75330669997397	2417487684729060	4836240195863980	SRGN;SERPINA1;VEGFC
spindle (GO:0005819)	5/192	0.1372826789259305	0.75330669997397	1.87839e+16	3.72994e+16	CKAP2L;FBXO5;KIF11;SKA3;MAD2L1
cell-cell contact zone (GO:0044291)	1947-02-01	0.14278221890386017	0.75330669997397	3111427441676550	605619050799175	AKAP6;ANK2
dendrite cytoplasm (GO:0032839)	2021-11-01	0.14512564631064567	0.75330669997397	6988297872340420	1.34885e+16	LRRK2
neuron projection cytoplasm (GO:0120111)	2021-12-01	0.1572287574408047	0.75330669997397	6352675693101220	1.17528e+16	LRRK2
Swr1 complex (GO:0000812)	2021-12-01	0.1572287574408047	0.75330669997397	6352675693101220	1.17528e+16	ANP32E
nucleolus (GO:0005730)	14/733	0.15860614592545264	0.75330669997397	1375164804483710	2532133886351620	NRXN1;STON2;LDB2;PPM1E;FBXL22;MYCN;CENPH;BCL6;PIM1;CAPN3;DNAJB9;BRIX1;MACROD2;E2F8
sarcolemma (GO:0042383)	1952-02-01	0.1675366882550071	0.75330669997397	2799572953736650	5001585227813580	SLC2A1;ANK2
acrosomal membrane (GO:0002080)	2013-01-01	0.16916111271907802	0.75330669997397	5822990543735220	1.03469e+16	IZUMO1
spanning component of plasma membrane (GO:0044214)	2013-01-01	0.16916111271907802	0.75330669997397	5822990543735220	1.03469e+16	SLC4A4
nuclear lumen (GO:0031981)	14/745	0.17268189698202016	0.75330669997397	1.35174e+16	237405937307631	NRXN1;STON2;LDB2;PPM1E;FBXL22;MYCN;CENPH;BCL6;PIM1;CAPN3;DNAJB9;BRIX1;MACROD2;E2F8
axonal growth cone (GO:0044295)	2014-01-01	0.1809251127499742	0.75330669997397	5374795417348600	918913763411473	FLRT3
platelet dense granule lumen (GO:0031089)	2014-01-01	0.1809251127499742	0.75330669997397	5374795417348600	918913763411473	ITIH4
chromosome (GO:0005694)	4/160	0.19170208149096588	0.75330669997397	1.79772e+16	2.9695e+16	CENPH;MSH4;BRIX1;ESCO2
cortical cytoskeleton (GO:0030863)	1958-02-01	0.19809361666096303	0.75330669997397	2.49886e+16	4.04569e+16	DLC1;SLC2A1
SCF ubiquitin ligase complex (GO:0019005)	1958-02-01	0.19809361666096303	0.75330669997397	2.49886e+16	4.04569e+16	FBXO32;FBXL22
membrane raft (GO:0045121)	4/163	0.20035602632746147	0.75330669997397	1.76353e+16	2835157172152440	LRRK2;DLC1;MAL;CD48
secondary lysosome (GO:0005767)	2016-01-01	0.20395748177768191	0.75330669997397	4657683215130020	7404988453662050	LRRK2
spindle microtubule (GO:0005876)	1961-02-01	0.2136162189097992	0.75330669997397	2371433741480180	3660484043641510	KIF11;SKA3
desmosome (GO:0030057)	2017-01-01	0.21523048570684858	0.75330669997397	4366356382978720	6706923376920270	KLHL24
anchored component of external side of plasma membrane (GO:0031362)	2020-01-01	0.24810390820048187	0.8193872621855848	3.67637e+16	5124522697220840	EFNA5
spanning component of membrane (GO:0089717)	2020-01-01	0.24810390820048187	0.8193872621855848	3.67637e+16	5124522697220840	SLC4A4
autophagosome (GO:0005776)	1969-02-01	0.2554477839615347	0.8193872621855848	2087427630530620	2848790261350340	LRRK2;TP53INP1
platelet dense granule (GO:0042827)	2021-01-01	0.25875387226913205	0.8193872621855848	3492375886524820	472126602123927	ITIH4
intracellular non-membrane-bounded organelle (GO:0043232)	19/1158	0.28507706761702506	0.8420203105890527	1.17388e+16	1.47322e+16	NRXN1;LPCAT1;ESCO2;KIF11;STON2;LDB2;PPM1E;FBXL22;MYCN;CENPH;BCL6;MSH4;PIM1;CAPN3;DNAJB9;BRIX1;MACROD2;FBXO5;E2F8
INO80-type complex (GO:0097346)	2024-01-01	0.2898102584376698	0.8420203105890527	3036386062288000	3.76065e+16	ANP32E
intrinsic component of external side of plasma membrane (GO:0031233)	2024-01-01	0.2898102584376698	0.8420203105890527	3036386062288000	3.76065e+16	EFNA5
synaptic membrane (GO:0097060)	2026-01-01	0.30979070306688955	0.8420203105890527	2793191489361700	3273224800451880	FLRT3
clathrin-coated vesicle (GO:0030136)	1980-02-01	0.3130938978053684	0.8420203105890527	1.79204e+16	2.08101e+16	CLVS2;STON2
myofibril (GO:0030016)	2027-01-01	0.3195698620513116	0.8420203105890527	2.68562e+16	3063705202554490	CAPN3
plasma membrane raft (GO:0044853)	1982-02-01	0.32349934354800747	0.8420203105890527	1.74706e+16	1.97166e+16	DLC1;AKAP6
axon (GO:0030424)	4/204	0.3270445247316198	0.8420203105890527	1.39907e+16	1.56368e+16	ALCAM;PRKAA2;LRRK2;SEMA3A
actin-based cell projection (GO:0098858)	1983-02-01	0.3286873576247155	0.8420203105890527	1.72541e+16	1.91977e+16	KITLG;LRRK2
sarcoplasmic reticulum membrane (GO:0033017)	2028-01-01	0.32921094850098304	0.8420203105890527	2586025742054110	2.87322e+16	AKAP6
rough endoplasmic reticulum (GO:0005791)	2029-01-01	0.3387159049952631	0.8499851955541509	2.49354e+16	2.69949e+16	TMEM97
voltage-gated calcium channel complex (GO:0005891)	1931-01-01	0.3573250629126951	0.8720889617493186	2.32707e+16	2.39481e+16	CATSPER2
basolateral plasma membrane (GO:0016323)	3/151	0.3606382924527258	0.8720889617493186	1.41667e+16	144483789612408	SLC2A1;ANK2;SLC4A4
neuron projection (GO:0043005)	9/556	0.38851255319637484	0.9029414652621119	1.15114e+16	1088318519085570	PRKAA2;ALCAM;LRRK2;SEMA3A;MAGI2;OPRK1;ANK2;ADGRL2;CPEB4
apical junction complex (GO:0043296)	1998-02-01	0.4048390577199362	0.9029414652621119	1454700474495840	1.31544e+16	MAGI2;PARD3B
collagen-containing extracellular matrix (GO:0062023)	6/380	0.45095707632473186	0.9029414652621119	1.12027e+16	0.8921661804442413	ITIH4;SERPINA1;ADAMTS1;OGN;EMILIN2;LAMC2
secretory granule lumen (GO:0034774)	5/316	0.46379438558274544	0.9029414652621119	1122279025654070	0.8622626418516763	SRGN;ITIH4;SERPINA1;LCN2;VEGFC
calcium channel complex (GO:0034704)	1945-01-01	0.47376544607148846	0.9029414652621119	1.58551e+16	1.18444e+16	AKAP6
sarcoplasmic reticulum (GO:0016529)	1945-01-01	0.47376544607148846	0.9029414652621119	1.58551e+16	1.18444e+16	AKAP6
anchored component of plasma membrane (GO:0046658)	1946-01-01	0.4812284403229358	0.9029414652621119	1.5502e+16	1133834542688320	EFNA5
multivesicular body (GO:0005771)	1947-01-01	0.4885859636601799	0.9029414652621119	1.51642e+16	1086120417419200	LRRK2
Golgi-associated vesicle (GO:0005798)	1947-01-01	0.4885859636601799	0.9029414652621119	1.51642e+16	1086120417419200	LRRK2
acrosomal vesicle (GO:0001669)	1948-01-01	0.4958395015271725	0.9029414652621119	1.48408e+16	1.04109e+16	IZUMO1
endoplasmic reticulum-Golgi intermediate compartment membrane (GO:0033116)	1949-01-01	0.5029905183138399	0.9029414652621119	1.45309e+16	0.9985388073342766	SERPINA1
microtubule cytoskeleton (GO:0015630)	5/331	0.5043091593076809	0.9029414652621119	1.06981e+16	0.7323572840755775	OVGP1;KIF11;HMMR;FBXO5;LYST
ficolin-1-rich granule lumen (GO:1904813)	2/123	0.521511256262681	0.9029414652621119	1.15267e+16	0.7504176078189408	SERPINA1;YPEL5
basement membrane (GO:0005604)	1952-01-01	0.5238427812363233	0.9029414652621119	1.3674e+16	0.8841135615473702	LAMC2
dendrite (GO:0030425)	4/270	0.533015213656851	0.9029414652621119	1048373622227610	0.6596422518329261	PRKAA2;LRRK2;MAGI2;CPEB4
mitochondrial outer membrane (GO:0005741)	2/126	0.5344615415672836	0.9029414652621119	1.12461e+16	0.7045647110321656	LRRK2;BMF
mitochondrial envelope (GO:0005740)	2/127	0.5387248088113613	0.9029414652621119	111555871886121	0.6900292887008286	SLC25A27;LRRK2
tertiary granule lumen (GO:1904724)	1955-01-01	0.5438231367355711	0.9029414652621119	1.29124e+16	0.7865344635424805	YPEL5
mitochondrial matrix (GO:0005759)	5/348	0.5487126667954911	0.9029414652621119	1.0159e+16	0.6097224082094785	CYP27A1;CCNB1;LRRK2;HSPE1;TYMS
extracellular membrane-bounded organelle (GO:0065010)	1956-01-01	0.5502958220095625	0.9029414652621119	1267698259187620	0.7571952665344323	OGN
nuclear membrane (GO:0031965)	3/204	0.5534441164678898	0.9029414652621119	1.0403e+16	0.6154348710610594	NR4A1;NRXN1;TMEM97
microvillus (GO:0005902)	1957-01-01	0.5566769860950846	0.9029414652621119	1.245e+16	0.7292823213087187	LRRK2
adherens junction (GO:0005912)	2/132	0.5596355136749667	0.9029414652621119	1.07238e+16	0.6224833056241255	KLHL24;PARD3B
azurophil granule membrane (GO:0035577)	1958-01-01	0.5629679184749948	0.9029414652621119	1.22309e+16	0.7027069563652505	LPCAT1
filopodium (GO:0030175)	1958-01-01	0.5629679184749948	0.9029414652621119	1.22309e+16	0.7027069563652505	KITLG
asymmetric synapse (GO:0032279)	2/133	0.5637359800815265	0.9029414652621119	1.06414e+16	0.6099314377539634	MAGI2;CPEB4
extracellular vesicle (GO:1903561)	1959-01-01	0.5691698906837572	0.9029414652621119	1.20194e+16	0.6773873020958371	OGN
postsynaptic density (GO:0014069)	2/138	0.5838268474220918	0.9029414652621119	1.02475e+16	0.5514722360053927	MAGI2;CPEB4
integral component of plasma membrane (GO:0005887)	20/1454	0.585973169815315	0.9029414652621119	0.9695552338376526	0.518209118292996	CCR1;ENPEP;KCNJ11;OR1E2;NRXN1;SEMA3A;AQP9;SLC2A1;OPRK1;SLC4A4;RXFP2;PCDH17;ADGRD1;PTPRB;ALCAM;FLRT3;CDHR1;HAS2;PLXNB1;ADGRL2
specific granule lumen (GO:0035580)	1962-01-01	0.5872544940682256	0.9029414652621119	1.14266e+16	0.6082333383222747	LCN2
organelle outer membrane (GO:0031968)	2/142	0.5994039346381944	0.9029414652621119	0.9952719877986782	0.5093996707027657	LRRK2;BMF
cytoplasmic stress granule (GO:0010494)	1965-01-01	0.6045825417150673	0.9029414652621119	1.08893e+16	0.54796792619801	PRKAA2
cation channel complex (GO:0034703)	1973-01-01	0.6473276995914768	0.9029414652621119	0.967543341213554	0.420787135834344	AKAP6
tertiary granule membrane (GO:0070821)	1973-01-01	0.6473276995914768	0.9029414652621119	0.967543341213554	0.420787135834344	PTPRB
nucleus (GO:0005634)	61/4484	0.6600378892563757	0.9029414652621119	0.9501255721016064	0.3947373057018889	TDRP;KIF11;LDB2;DUSP10;NFKBIZ;PIM1;CAPN3;ZNF385B;MACROD2;FBXO5;SPDL1;LMCD1;MAGI2;UBE2QL1;FOS;PROX1;CDC25A;MYCN;CCNE2;MSH4;DDIT3;RRAGD;PADI1;OTUB2;PRKAA2;PCNA;UHRF1;CDCA7;LENG8;TYMS;PPM1E;FBXL22;UNG;ZFP36L1;CCNB1;ORC1;TP53INP1;USP1;MSC;MFAP3L;CENPU;ARNT2;CDX4;KDM4C;NAP1L3;FBXO32;VAX2;NR4A1;CENPH;BCL6;DLC1;KLF9;ANP32E;CREBRF;ID3;HBP1;SYCP3;YPEL5;CENPQ;CPEB4;MAD2L1
Golgi membrane (GO:0000139)	6/472	0.6608590550150587	0.9029414652621119	0.8948265443671465	0.3706503012886173	UGCG;CYTH4;ST8SIA4;SLC2A1;CLVS2;B4GALT5
specific granule (GO:0042581)	2/160	0.664064887980719	0.9029414652621119	0.8810757241317176	0.3606907370566072	PTPRB;LCN2
lipid droplet (GO:0005811)	1977-01-01	0.6669406865770292	0.9029414652621119	0.9164333706606943	0.37120515161620915	LPCAT1
bicellular tight junction (GO:0005923)	1978-01-01	0.6716716709397156	0.9029414652621119	0.9044855853366491	0.35997227705335294	MAGI2
COPII-coated ER to Golgi transport vesicle (GO:0030134)	1979-01-01	0.6763356872092385	0.9029414652621119	0.8928441534824514	0.34916076626627	SERPINA1
tertiary granule (GO:0070820)	2/164	0.677243322965511	0.9029414652621119	0.8591450287772945	0.3348300017437092	PTPRB;YPEL5
P-body (GO:0000932)	1980-01-01	0.680933679951333	0.9029414652621119	0.8814974414220307	0.33875097249092967	ZFP36L1
potassium channel complex (GO:0034705)	1980-01-01	0.680933679951333	0.9029414652621119	0.8814974414220307	0.33875097249092967	KCNJ11
lysosomal membrane (GO:0005765)	4/330	0.6895845152580097	0.9029414652621119	0.8527827253336852	0.3169503568078475	ENPEP;SZT2;LPCAT1;VLDLR
nuclear chromosome (GO:0000228)	1983-01-01	0.6943407652438602	0.9029414652621119	0.8491177996886352	0.309751739376429	ANP32E
tight junction (GO:0070160)	1985-01-01	0.7029654338821848	0.9029414652621119	0.8288162782843634	0.2921142731648207	MAGI2
intracellular membrane-bounded organelle (GO:0043231)	70/5192	0.703335772342876	0.9029414652621119	0.9364464805231231	0.3295550633181169	SERPINA1;LRRK2;AQP9;TDRP;KIF11;STON2;LDB2;TNFSF13B;DUSP10;NFKBIZ;PIM1;CYP1B1;CAPN3;ZNF385B;MACROD2;FBXO5;SPDL1;LMCD1;OVGP1;MAGI2;UBE2QL1;FOS;PROX1;CDC25A;MYCN;CCNE2;MSH4;DDIT3;RRAGD;PADI1;OTUB2;PRKAA2;PCNA;UHRF1;CDCA7;LENG8;TYMS;PPM1E;FBXL22;UNG;ZFP36L1;CCNB1;CYP2A13;ORC1;TP53INP1;USP1;NLRP2;MSC;MFAP3L;CENPU;ARNT2;CDX4;KDM4C;NAP1L3;FBXO32;VAX2;NR4A1;CENPH;BCL6;DLC1;KLF9;ANP32E;CREBRF;ID3;HBP1;SYC…
lysosomal lumen (GO:0043202)	1986-01-01	0.7071863921103074	0.9029414652621119	0.8190237797246558	0.28375980574847454	OGN
specific granule membrane (GO:0035579)	1991-01-01	0.7274112865488088	0.9029414652621119	0.7733254531126872	0.2461210567502029	PTPRB
microtubule (GO:0005874)	2/182	0.7314101303802307	0.9029414652621119	0.7725187821273231	0.24162913747108003	KIF11;SKA3
lytic vacuole membrane (GO:0098852)	3/267	0.7315461803242077	0.9029414652621119	0.7894886363636363	0.24679014463917065	ENPEP;SZT2;VLDLR
ficolin-1-rich granule (GO:0101002)	2/184	0.7369276187311125	0.9029414652621119	0.7639513511399633	0.2332080693280639	SERPINA1;YPEL5
cell-cell junction (GO:0005911)	3/271	0.7407075570810983	0.9029414652621119	0.7775453091684434	0.23337975132841135	MAGI2;KLHL24;PARD3B
secretory granule membrane (GO:0030667)	3/274	0.7474150945071573	0.9029414652621119	0.7688191881918819	0.22382984077303095	PTPRB;IZUMO1;LPCAT1
late endosome (GO:0005770)	2/189	0.7503009829967242	0.9029414652621119	0.7433345386035359	0.21354577235555328	MAGI2;CXCR4
trans-Golgi network membrane (GO:0032588)	1999-01-01	0.7569150180489547	0.9029414652621119	0.7099073672022	0.19771224963993228	CLVS2
Golgi lumen (GO:0005796)	1/100	0.7603717602207258	0.9029414652621119	0.7027007665305538	0.1925033340493977	OGN
intrinsic component of endoplasmic reticulum membrane (GO:0031227)	1/121	0.8226453130121851	0.9615671420868527	0.5791075650118204	0.11305925075609445	ELOVL7
actin cytoskeleton (GO:0015629)	3/316	0.8274180689067363	0.9615671420868527	0.6642172523961661	0.12583276160036164	DLC1;SLC2A1;CENPQ
vesicle (GO:0031982)	2/226	0.8321817303396154	0.9615671420868527	0.6193759532282664	0.11378211023621003	NRXN1;OGN
peroxisome (GO:0005777)	1/128	0.8395843432357494	0.9615671420868527	0.5469927961132518	0.09564078189707968	SZT2
mitochondrial inner membrane (GO:0005743)	3/328	0.8458898919109907	0.9615671420868527	0.6392967032967033	0.1069965827093649	SLC25A27;LRRK2;TYMS
integral component of endoplasmic reticulum membrane (GO:0030176)	1/142	0.868777386503575	0.9708023139722491	0.49232935969015645	0.06925516290201301	ELOVL7
organelle inner membrane (GO:0019866)	3/346	0.8703838657544611	0.9708023139722491	0.6051853394418992	0.08401239747737993	SLC25A27;LRRK2;TYMS
endoplasmic reticulum membrane (GO:0005789)	7/712	0.8807318320167552	0.9708023139722491	0.6839551855278034	0.08686373791106666	PPP1R15A;CYP2A13;LPCAT1;CYP1B1;DNAJB9;ELOVL7;HERPUD1
azurophil granule (GO:0042582)	1/155	0.8911203580928022	0.9708023139722491	0.4504697430229345	0.0519282503624917	LPCAT1
vacuolar lumen (GO:0005775)	1/161	0.9001114944231521	0.9708023139722491	0.4334441489361702	0.045614206138353125	OGN
mitochondrial membrane (GO:0031966)	4/469	0.9015577282247654	0.9708023139722491	0.5935792191775543	0.06151332834740958	SLC25A27;LRRK2;BMF;TYMS
focal adhesion (GO:0005925)	3/387	0.9137743501057846	0.9708023139722491	0.5394252232142858	0.0486408461007902	ALCAM;DLC1;TNFSF13B
intracellular organelle lumen (GO:0070013)	8/848	0.9166356923155363	0.9708023139722491	0.6537489177489177	0.056905684219526576	CYP27A1;CCNB1;SERPINA1;LRRK2;OGN;HSPE1;YPEL5;TYMS
cell-substrate junction (GO:0030055)	3/394	0.9197074553421307	0.9708023139722491	0.5295761782974059	0.04432533697489591	ALCAM;DLC1;TNFSF13B
integral component of organelle membrane (GO:0031301)	1/214	0.9534004478643425	0.9832733050759125	0.3247094862318117	0.015495223203967809	ELOVL7
bounding membrane of organelle (GO:0098588)	6/767	0.9627268377117486	0.9832733050759125	0.5395522706679886	0.020495197871364314	UGCG;SERPINA1;CYTH4;ST8SIA4;SLC2A1;B4GALT5
trans-Golgi network (GO:0005802)	1/239	0.967500209406732	0.9832733050759125	0.29022885750044697	0.009589056283660831	CLVS2
cytoskeleton (GO:0005856)	4/600	0.9721782453343752	0.9832733050759125	0.4599600683168555	0.012978284508833558	OVGP1;HMMR;CENPQ;LYST
polymeric cytoskeletal fiber (GO:0099513)	1/256	0.9745698865418242	0.9832733050759125	0.27064386038103183	0.006971528007623293	KIF11
early endosome (GO:0005769)	1/266	0.9779889721752758	0.9832733050759125	0.26029706945002007	0.005793401915934444	CXCR4
endoplasmic reticulum lumen (GO:0005788)	1/285	0.9832733050759125	0.9832733050759125	0.24264558985116372	0.004092986056082709

## Sheet: PC2 - Biological Process
Supplementary Table 6. Ontologies in canine prostate cancer cell lines associated with lapatinib treatment.
Term	Overlap	P-value	Adjusted P-value	Odds Ratio	Combined Score	Genes
cellular response to organonitrogen compound (GO:0071417)	8/103	2.15826e+12	0.14191515447592093	5409352890422770	4.56606e+16	GABRB1;AQP9;RRAGD;NR1H4;AKAP6;AHR;SLIT2;CPEB4
positive regulation of G2/M transition of mitotic cell cycle (GO:0010971)	2020-04-01	2.33878e+11	0.14191515447592093	1591504854368930	1.33061e+16	CCNB1;CDK1;FBXO5;DTL
positive regulation of mitotic cell cycle phase transition (GO:1901992)	1958-06-01	2.85992e+11	0.14191515447592093	7379729391130040	6021524319494860	CCNB1;ADAMTS1;CDK1;FBXO5;PLCB1;DTL
positive regulation of megakaryocyte differentiation (GO:0045654)	2021-09-03	2.9736e+11	0.14191515447592093	3.17435e+16	2577755913778110	FAXDC2;RAB7B;MTURN
positive regulation of cell cycle G2/M phase transition (GO:1902751)	2023-04-01	4.11922e+11	0.15727170542824287	1.34001e+16	1.04449e+16	CCNB1;CDK1;FBXO5;DTL
regulation of cellular catabolic process (GO:0031329)	1965-06-01	5.32639e+11	0.16098781900251413	6501849500358850	4.90088e+16	DRAM1;DAPK2;DDIT3;RRAGD;NUPR1;FBXL2
mitotic nuclear membrane disassembly (GO:0007077)	2021-12-03	7.52095e+11	0.16098781900251413	2.11591e+16	1521902473322400	CCNB1;PLK1;CDK1
negative regulation of cell division (GO:0051782)	2021-12-03	7.52095e+11	0.16098781900251413	2.11591e+16	1521902473322400	TXNIP;AURKB;E2F8
response to ketone (GO:1901654)	2028-04-01	8.95618e+09	0.16098781900251413	1060571736785320	7443088558563260	CATSPER3;ABCB4;SLIT3;SLIT2
negative regulation of epithelial cell proliferation (GO:0050680)	1972-06-01	9.19649e+11	0.16098781900251413	5810186556114890	4.0622e+16	CDKN2B;DUSP10;KLF9;PTPRM;NUPR1;FGFR2
microtubule cytoskeleton organization involved in mitosis (GO:1902850)	8/128	9.27641e+11	0.16098781900251413	4276939890710380	2.98653e+16	CENPU;CCNB1;PLK1;CDCA8;KIF11;CENPA;NDC80;AURKB
nuclear membrane disassembly (GO:0051081)	2014-03-01	0.00121581575865172	0.17129461676169414	1.73103e+16	1.16192e+16	CCNB1;PLK1;CDK1
positive regulation of brown fat cell differentiation (GO:0090336)	2014-03-01	0.00121581575865172	0.17129461676169414	1.73103e+16	1.16192e+16	PIM1;PTGS2;INS
regulation of intrinsic apoptotic signaling pathway (GO:2001242)	1952-05-01	0.0012942764816258644	0.17129461676169414	6783641890024860	4510988518557800	DAPK2;DDIT3;BMF;NUPR1;S100A9
ganglioside biosynthetic process (GO:0001574)	2015-03-01	0.0015022484643428511	0.17129461676169414	1.58669e+16	1.03148e+16	ST8SIA4;ST3GAL1;B4GALT5
negative chemotaxis (GO:0050919)	1933-04-01	0.0016833597274965785	0.17129461676169414	8774913514116720	5.60451e+16	SEMA7A;SEMA3B;SLIT3;SLIT2
sister chromatid segregation (GO:0000819)	1934-04-01	0.0018845666311869777	0.17129461676169414	8481984897518870	5.32165e+16	TOP2A;PLK1;CDCA8;NDC80
neuron development (GO:0048666)	8/143	0.001886117513505649	0.17129461676169414	3798809957498480	2383082677984070	BLK;ALK;UGCG;TENM3;TENM4;MAP2;PTPRM;B4GALT5
regulation of cell migration (GO:0030334)	15/408	0.0020451547547371846	0.17129461676169414	2.47118e+16	1.53023e+16	PTPRU;CEMIP;SEMA7A;SEMA3B;CLDN1;INS;DUSP10;GPNMB;PLAU;DLC1;TP53INP1;PLXNA2;HAS2;SLIT2;SASH1
positive regulation of cellular component organization (GO:0051130)	7/114	0.0021228290575039128	0.17129461676169414	418606071712174	2.57652e+16	PPP1R15A;MMP1;ABCB4;MMP3;BMF;FNIP2;TRABD2B
positive regulation of cardiac muscle tissue growth (GO:0055023)	2017-03-01	0.002193708339402948	0.17129461676169414	1359884792626720	8325434813474910	PIM1;AKAP6;FGFR2
protein localization to chromosome, centromeric region (GO:0071459)	2017-03-01	0.002193708339402948	0.17129461676169414	1359884792626720	8325434813474910	CDK1;CENPA;AURKB
regulation of protein kinase C activity (GO:1900019)	2021-05-02	0.002366419750340217	0.17129461676169414	4219506966773840	2.55127e+16	CEMIP;WNT5A
Roundabout signaling pathway (GO:0035385)	2021-05-02	0.002366419750340217	0.17129461676169414	4219506966773840	2.55127e+16	SLIT3;SLIT2
positive regulation of prostaglandin biosynthetic process (GO:0031394)	2021-05-02	0.002366419750340217	0.17129461676169414	4219506966773840	2.55127e+16	PLA2G3;PTGS2
positive regulation of protein kinase C activity (GO:1900020)	2021-05-02	0.002366419750340217	0.17129461676169414	4219506966773840	2.55127e+16	CEMIP;WNT5A
positive regulation of cell projection organization (GO:0031346)	7/117	0.002459438936711235	0.17129461676169414	4071271538918590	2.44595e+16	TENM3;WNT5A;PLXNA2;PLA2G3;SLIT2;S100A9;INS
positive regulation of neuron projection development (GO:0010976)	1988-06-01	0.0025912621173428073	0.17129461676169414	4672678160006350	2.78286e+16	ALK;TENM3;WNT5A;PLA2G3;VLDLR;S100A9
regulation of brown fat cell differentiation (GO:0090335)	2018-03-01	0.002602170710366228	0.17129461676169414	1.26916e+16	7553298298402080	PIM1;PTGS2;INS
regulation of neuroinflammatory response (GO:0150077)	2019-03-01	0.0030545622350669466	0.1738821048631944	1.18978e+16	6890147278787940	MMP3;NUPR1;PTGS2
establishment of skin barrier (GO:0061436)	2019-03-01	0.0030545622350669466	0.1738821048631944	1.18978e+16	6890147278787940	UGCG;CLDN1;ALOXE3
regulation of water loss via skin (GO:0033561)	2019-03-01	0.0030545622350669466	0.1738821048631944	1.18978e+16	6890147278787940	UGCG;CLDN1;ALOXE3
mitotic spindle organization (GO:0007052)	8/157	0.0033635556459181305	0.1738821048631944	3439410276157990	1.95866e+16	CENPU;CCNB1;PLK1;CDCA8;KIF11;CENPA;NDC80;AURKB
positive regulation of intrinsic apoptotic signaling pathway (GO:2001244)	1940-04-01	0.003450946334883431	0.1738821048631944	706616325062927	4005883403220090	DDIT3;BMF;NUPR1;S100A9
retinal ganglion cell axon guidance (GO:0031290)	2021-06-02	0.0035129762665612597	0.1738821048631944	3.16447e+16	1.78833e+16	PTPRM;SLIT2
negative regulation of chemokine-mediated signaling pathway (GO:0070100)	2021-06-02	0.0035129762665612597	0.1738821048631944	3.16447e+16	1.78833e+16	SLIT3;SLIT2
negative regulation of cytokinesis (GO:0032466)	2021-06-02	0.0035129762665612597	0.1738821048631944	3.16447e+16	1.78833e+16	AURKB;E2F8
positive regulation of hemoglobin biosynthetic process (GO:0046985)	2021-06-02	0.0035129762665612597	0.1738821048631944	3.16447e+16	1.78833e+16	SLC6A9;KLF4
positive regulation of embryonic development (GO:0040019)	2020-03-01	0.0035523321580223054	0.1738821048631944	1.11973e+16	6.31547e+16	TENM4;PLCB1;B4GALT5
positive regulation of cell cycle (GO:0045787)	1966-05-01	0.0037271518111325536	0.17787832018630112	5223014690227800	2.92077e+16	CCNB1;PSRC1;ASNS;NUPR1;FGFR2
glycosaminoglycan biosynthetic process (GO:0006024)	1997-06-01	0.004205520749466181	0.1821951445251675	4208612234670860	2.30268e+16	CEMIP;DSEL;HAS2;ST3GAL6;ST3GAL1;B4GALT5
peptidyl-tyrosine phosphorylation (GO:0018108)	1969-05-01	0.004512795005485214	0.1821951445251675	4.97742e+16	2.68823e+16	GHR;BLK;BMX;FGFR4;FGFR2
axon guidance (GO:0007411)	9/203	0.00481744329472371	0.1821951445251675	2974718529571350	1587164619825050	SEMA7A;WNT5A;SEMA3B;PLXNA2;PTPRM;SLIT3;VLDLR;GAB2;SLIT2
regulation of bile acid metabolic process (GO:1904251)	2021-07-02	0.0048674449296927935	0.1821951445251675	2.53145e+16	1.34804e+16	NR1H4;FGFR4
regulation of hemoglobin biosynthetic process (GO:0046984)	2021-07-02	0.0048674449296927935	0.1821951445251675	2.53145e+16	1.34804e+16	SLC6A9;KLF4
cleavage furrow formation (GO:0036089)	2021-07-02	0.0048674449296927935	0.1821951445251675	2.53145e+16	1.34804e+16	SPIRE1;AURKB
creatine metabolic process (GO:0006600)	2021-07-02	0.0048674449296927935	0.1821951445251675	2.53145e+16	1.34804e+16	GATM;CKB
regulation of prostaglandin biosynthetic process (GO:0031392)	2021-07-02	0.0048674449296927935	0.1821951445251675	2.53145e+16	1.34804e+16	PLA2G3;PTGS2
hyaluronan biosynthetic process (GO:0030213)	2021-07-02	0.0048674449296927935	0.1821951445251675	2.53145e+16	1.34804e+16	CEMIP;HAS2
positive regulation of phospholipid biosynthetic process (GO:0071073)	2021-07-02	0.0048674449296927935	0.1821951445251675	2.53145e+16	1.34804e+16	FABP3;NR1H4
positive regulation of unsaturated fatty acid biosynthetic process (GO:2001280)	2021-07-02	0.0048674449296927935	0.1821951445251675	2.53145e+16	1.34804e+16	PLA2G3;PTGS2
regulation of G1/S transition of mitotic cell cycle (GO:2000045)	1971-05-01	0.005097859894106887	0.18314257021109687	4826101928374650	2.54767e+16	CDKN2B;GPNMB;ADAMTS1;PLCB1;KLF4
cellular response to oxygen-containing compound (GO:1901701)	12/323	0.005123174070365193	0.18314257021109687	2483810663276750	1.30996e+16	ABCB4;RRAGD;AQP9;WNT5A;MMP3;ANKRD1;NR1H4;AKAP6;RORA;AHR;SLIT2;CPEB4
chromosome condensation (GO:0030261)	1945-04-01	0.005293283257719185	0.18314257021109687	6202857368379500	3.25111e+16	TOP2A;CCNB1;PLK1;CDK1
regulation of inflammatory response (GO:0050727)	9/206	0.005294438052271958	0.18314257021109687	2928967405824200	1535100648259800	SEMA7A;CASP12;WNT5A;MMP3;NR1H4;RORA;PTGS2;KLF4;S100A9
mitotic sister chromatid segregation (GO:0000070)	6/102	0.005372437889901218	0.18314257021109687	3988395765472310	2.08452e+16	CCNB1;PSRC1;PLK1;CDK1;CDCA8;NDC80
establishment of mitotic spindle orientation (GO:0000132)	2024-03-01	0.006022724140732184	0.19587182239016754	9062672811059900	4.63303e+16	PLK1;CENPA;NDC80
axon extension involved in axon guidance (GO:0048846)	2021-08-02	0.00642307923898832	0.19587182239016754	2.10943e+16	1064811214277310	SLIT3;SLIT2
regulation of chemokine-mediated signaling pathway (GO:0070099)	2021-08-02	0.00642307923898832	0.19587182239016754	2.10943e+16	1064811214277310	SLIT3;SLIT2
forebrain neuron development (GO:0021884)	2021-08-02	0.00642307923898832	0.19587182239016754	2.10943e+16	1064811214277310	WNT5A;FGFR2
negative regulation of keratinocyte proliferation (GO:0010839)	2021-08-02	0.00642307923898832	0.19587182239016754	2.10943e+16	1064811214277310	KLF9;FGFR2
neuron projection extension involved in neuron projection guidance (GO:1902284)	2021-08-02	0.00642307923898832	0.19587182239016754	2.10943e+16	1064811214277310	SLIT3;SLIT2
regulation of cell cycle process (GO:0010564)	6/106	0.006464077952111344	0.19587182239016754	3.82808e+16	1.92992e+16	CDKN2B;PLK1;KLHL21;FBXO5;KIF11;AURKB
regulation of cell division (GO:0051302)	1976-05-01	0.006792166971776622	0.2017536539803022	4485092372416310	2.23895e+16	PLK1;KLHL21;TXNIP;AURKB;FGFR2
positive regulation of developmental process (GO:0051094)	8/177	0.0068695586740281	0.2017536539803022	3029275390435540	1.50878e+16	ALK;WNT5A;SPIRE1;FBXO5;VLDLR;PLCB1;B4GALT5;INS
negative regulation of cell population proliferation (GO:0008285)	13/379	0.007017900015199325	0.20298744134871988	2287550091074680	1134462714792840	KLF10;PTPRU;CDKN2B;MSTN;WNT5A;KLF4;FABP3;DUSP10;GPNMB;ADAMTS1;DLC1;TP53INP1;NUPR1
regulation of cell cycle (GO:0051726)	11/296	0.007199976039329127	0.20514558595640753	2.47963e+16	1.22337e+16	PPP1R15A;CDKN2B;CCNB1;PLK1;TP53INP1;HBP1;FBXO5;NUPR1;PRR11;DTL;FGFR2
regulation of mitotic metaphase/anaphase transition (GO:0030071)	2026-03-01	0.00756078151971819	0.20579841323325615	8273772791023840	404155657989217	CCNB1;PLK1;FBXO5
negative regulation of cellular process (GO:0048523)	17/566	0.008166438387596616	0.20579841323325615	2.00208e+16	9625444622507840	KLF10;PTPRU;CDKN2B;KLF4;FABP3;PSRC1;GPNMB;ADAMTS1;DLC1;TP53INP1;PLXNA2;TXNIP;SLIT3;NUPR1;TGFBI;SLIT2;FBXO5
anoikis (GO:0043276)	2021-09-02	0.008173291729141557	0.20579841323325615	1.80799e+16	8690810124173510	DAPK2;BMF
regulation of transmembrane transporter activity (GO:0022898)	2021-09-02	0.008173291729141557	0.20579841323325615	1.80799e+16	8690810124173510	PIM1;INS
negative regulation of lipase activity (GO:0060192)	2021-09-02	0.008173291729141557	0.20579841323325615	1.80799e+16	8690810124173510	RGS2;ANGPTL4
positive regulation of macrophage cytokine production (GO:0060907)	2021-09-02	0.008173291729141557	0.20579841323325615	1.80799e+16	8690810124173510	SEMA7A;WNT5A
positive regulation of mast cell degranulation (GO:0043306)	2021-09-02	0.008173291729141557	0.20579841323325615	1.80799e+16	8690810124173510	PLA2G3;GAB2
mitotic metaphase plate congression (GO:0007080)	1951-04-01	0.008253411130041488	0.20579841323325615	5409350685120150	2594935138632340	CCNB1;PSRC1;CDCA8;NDC80
positive regulation of fat cell differentiation (GO:0045600)	1951-04-01	0.008253411130041488	0.20579841323325615	5409350685120150	2594935138632340	CDS1;PIM1;PTGS2;INS
skin development (GO:0043588)	1980-05-01	0.008404694403874985	0.20579841323325615	4245021645021640	2028680932087360	UGCG;WNT5A;TXNIP;CLDN1;ALOXE3
mitotic chromosome condensation (GO:0007076)	2027-03-01	0.008408735585224715	0.20579841323325615	7928629032258060	3788682826403470	CCNB1;PLK1;CDK1
sulfur compound biosynthetic process (GO:0044272)	6/113	0.008748970024899272	0.2104916715688353	3.57636e+16	1.69477e+16	DSEL;MGST1;ST3GAL6;CHAC1;ST3GAL1;B4GALT5
positive regulation of transferase activity (GO:0051347)	7/148	0.008821023428762087	0.2104916715688353	3.17114e+16	1.50014e+16	ARRDC4;ALK;PLK1;FGFR4;KLF4;FGFR2;AURKB
cellular response to cytokine stimulus (GO:0071345)	15/482	0.009306357956676076	0.21495422974784603	2.07163e+16	9689117069181330	GBP6;MMP1;WNT5A;MMP3;AKAP6;RORA;GAB2;PTGS2;GHR;SOCS3;IFNE;ANKRD1;PIM1;HAS2;ST3GAL6
keratan sulfate biosynthetic process (GO:0018146)	2028-03-01	0.009310312358630704	0.21495422974784603	7611096774193540	3559430358047130	ST3GAL6;ST3GAL1;B4GALT5
epidermal cell differentiation (GO:0009913)	1953-04-01	0.009439242701800667	0.21495422974784603	5188032494551210	2419117049029560	UGCG;WNT5A;TXNIP;PITX2
cellular response to organic cyclic compound (GO:0071407)	7/150	0.009458436510643828	0.21495422974784603	3.12647e+16	1.4572e+16	GABRB1;ABCB4;AQP9;NR1H4;RORA;AKAP6;AHR
regulation of bile acid biosynthetic process (GO:0070857)	2021-10-02	0.010111650685352318	0.21775689408533205	1.58191e+16	7267415131194160	NR1H4;FGFR4
secretory granule organization (GO:0033363)	2021-10-02	0.010111650685352318	0.21775689408533205	1.58191e+16	7267415131194160	SRGN;LYST
anaphase-promoting complex-dependent catabolic process (GO:0031145)	1984-05-01	0.01026476215357193	0.21775689408533205	4029261877363140	1.84501e+16	CCNB1;PLK1;CDK1;FBXO5;AURKB
establishment of mitotic spindle localization (GO:0040001)	2029-03-01	0.010266171015023511	0.21775689408533205	7.31799e+16	3350835321580130	PLK1;CENPA;NDC80
regulation of ubiquitin-protein transferase activity (GO:0051438)	2029-03-01	0.010266171015023511	0.21775689408533205	7.31799e+16	3350835321580130	ARRDC4;PLK1;FBXO5
intrinsic apoptotic signaling pathway in response to endoplasmic reticulum stress (GO:0070059)	2029-03-01	0.010266171015023511	0.21775689408533205	7.31799e+16	3350835321580130	PPP1R15A;DDIT3;CHAC1
phosphorylation (GO:0016310)	13/400	0.010724282195895567	0.224974227604007	2161068044788970	9800972492699770	DGKG;ALK;GK;DAPK2;PLK1;TESK2;BMX;DCLK1;AURKB;GNPTAB;PIM1;CDK1;FNIP2
establishment of spindle orientation (GO:0051294)	1930-03-01	0.01127689794712887	0.23100789292129664	7046594982078850	316039719794836	PLK1;CENPA;NDC80
cellular response to UV-A (GO:0071492)	2021-11-02	0.012231876915173275	0.23100789292129664	1406073597713460	6191940184320820	MMP1;MMP3
central nervous system myelination (GO:0022010)	2021-11-02	0.012231876915173275	0.23100789292129664	1406073597713460	6191940184320820	TENM4;B4GALT5
regulation of mesenchymal cell proliferation (GO:0010464)	2021-11-02	0.012231876915173275	0.23100789292129664	1406073597713460	6191940184320820	WNT5A;FGFR2
regulation of phospholipase activity (GO:0010517)	2021-11-02	0.012231876915173275	0.23100789292129664	1406073597713460	6191940184320820	RGS2;FGFR2
insulin-like growth factor receptor signaling pathway (GO:0048009)	2021-11-02	0.012231876915173275	0.23100789292129664	1406073597713460	6191940184320820	GHR;PLCB1
intestinal lipid absorption (GO:0098856)	2021-11-02	0.012231876915173275	0.23100789292129664	1406073597713460	6191940184320820	UGCG;ABCG5
positive regulation of dendrite development (GO:1900006)	2021-11-02	0.012231876915173275	0.23100789292129664	1406073597713460	6191940184320820	ALK;VLDLR
cellular response to cAMP (GO:0071320)	1931-03-01	0.012343009469864986	0.23100789292129664	6794585253456220	2.98599e+16	AQP9;AKAP6;AHR
triglyceride homeostasis (GO:0070328)	1931-03-01	0.012343009469864986	0.23100789292129664	6794585253456220	2.98599e+16	NR1H4;RORA;ANGPTL4
negative regulation of axon extension (GO:0030517)	1931-03-01	0.012343009469864986	0.23100789292129664	6794585253456220	2.98599e+16	SEMA7A;MAP2;SEMA3B
protein autophosphorylation (GO:0046777)	7/159	0.012749463796013705	0.23568259748227632	293999398004816	1282503596598970	ALK;DAPK2;PIM1;BMX;FGFR4;FGFR2;AURKB
cellular response to organic substance (GO:0071310)	6/123	0.012942627357538527	0.23568259748227632	326902196609037	1.42112e+16	GHR;NR1H4;AKAP6;SLIT3;SLIT2;KLF4
regulation of endothelial cell migration (GO:0010594)	1989-05-01	0.012963160154865906	0.23568259748227632	3.78846e+16	1646329139481010	BMPER;WNT5A;PTPRM;SLIT2;SASH1
regulation of cell migration involved in sprouting angiogenesis (GO:0090049)	1932-03-01	0.01346495444715852	0.2367727840426788	6559955506117900	2825809031397930	SRPX2;PTGS2;KLF4
negative regulation of chemotaxis (GO:0050922)	1932-03-01	0.01346495444715852	0.2367727840426788	6559955506117900	2825809031397930	SEMA7A;SEMA3B;SLIT2
negative regulation of developmental growth (GO:0048640)	1932-03-01	0.01346495444715852	0.2367727840426788	6559955506117900	2825809031397930	DUSP10;MSTN;MAP2
axonogenesis (GO:0007409)	9/240	0.013627114495681067	0.2367727840426788	2.49351e+16	1071134028001330	SEMA7A;WNT5A;SEMA3B;SLIT3;VLDLR;GAB2;SLIT2;FGFR2;B4GALT5
positive regulation of apoptotic signaling pathway (GO:2001235)	1959-04-01	0.013643271998268551	0.2367727840426788	4620653133274490	1984343541674230	DDIT3;BMF;NUPR1;S100A9
regulation of B cell apoptotic process (GO:0002902)	2021-12-02	0.01452784057565862	0.24083099436329347	1.2654e+16	5354786704332050	BLK;AURKB
cellular response to fluid shear stress (GO:0071498)	2021-12-02	0.01452784057565862	0.24083099436329347	1.2654e+16	5354786704332050	HAS2;KLF4
early endosome to Golgi transport (GO:0034498)	2021-12-02	0.01452784057565862	0.24083099436329347	1.2654e+16	5354786704332050	EHD3;SNX2
protein localization to condensed chromosome (GO:1903083)	2021-12-02	0.01452784057565862	0.24083099436329347	1.2654e+16	5354786704332050	CDK1;AURKB
keratan sulfate metabolic process (GO:0042339)	1933-03-01	0.014643116841959267	0.24083099436329347	6340967741935480	2678288376215840	ST3GAL6;ST3GAL1;B4GALT5
mitotic G2 DNA damage checkpoint signaling (GO:0007095)	1933-03-01	0.014643116841959267	0.24083099436329347	6340967741935480	2678288376215840	PLK1;CDK1;DTL
positive regulation of cellular component biogenesis (GO:0044089)	1992-05-01	0.014792921498526604	0.24083099436329347	3.65726e+16	1.54103e+16	MMP1;MMP3;BMF;FNIP2;TRABD2B
regulation of angiogenesis (GO:0045765)	8/203	0.014886357954357584	0.24083099436329347	2.62187e+16	1.1031e+16	GPNMB;BMPER;ADAMTS1;WNT5A;PTPRM;ANGPTL4;KLF4;SASH1
protein localization to chromosome (GO:0034502)	1934-03-01	0.01587781820671584	0.254712226526223	6136108220603530	2542086687318030	PARP3;PLK1;CENPA
regulation of mitotic cell cycle spindle assembly checkpoint (GO:0090266)	2013-02-01	0.016993558071805352	0.25808056728315165	1.15031e+16	4687409791763180	CCNB1;NDC80
kinetochore organization (GO:0051383)	2013-02-01	0.016993558071805352	0.25808056728315165	1.15031e+16	4687409791763180	CENPA;NDC80
negative regulation of mononuclear cell migration (GO:0071676)	2013-02-01	0.016993558071805352	0.25808056728315165	1.15031e+16	4687409791763180	SLIT2;PLCB1
regulation of mitotic spindle organization (GO:0060236)	1935-03-01	0.01716932008641187	0.25808056728315165	5944052419354830	2.41604e+16	PARP3;PSRC1;PLK1
semaphorin-plexin signaling pathway (GO:0071526)	1935-03-01	0.01716932008641187	0.25808056728315165	5944052419354830	2.41604e+16	SEMA7A;SEMA3B;PLXNA2
negative regulation of cell cycle G1/S phase transition (GO:1902807)	1935-03-01	0.01716932008641187	0.25808056728315165	5944052419354830	2.41604e+16	CDKN2B;GPNMB;KLF4
negative regulation of epithelial cell migration (GO:0010633)	1935-03-01	0.01716932008641187	0.25808056728315165	5944052419354830	2.41604e+16	DUSP10;PTPRM;SLIT2
positive regulation of cell cycle G1/S phase transition (GO:1902808)	1935-03-01	0.01716932008641187	0.25808056728315165	5944052419354830	2.41604e+16	ADAMTS1;FAM83D;PLCB1
regulation of embryonic development (GO:0045995)	1936-03-01	0.018517826373580935	0.27560821702213495	5763636363636360	2.29913e+16	CDK1;PLCB1;B4GALT5
regulation of macrophage cytokine production (GO:0010935)	2014-02-01	0.019623189001129852	0.27560821702213495	1.05439e+16	4144870145924650	SEMA7A;WNT5A
defense response to protozoan (GO:0042832)	2014-02-01	0.019623189001129852	0.27560821702213495	1.05439e+16	4144870145924650	GBP6;LYST
regulation of protein kinase C signaling (GO:0090036)	2014-02-01	0.019623189001129852	0.27560821702213495	1.05439e+16	4144870145924650	DGKG;WNT5A
response to UV-A (GO:0070141)	2014-02-01	0.019623189001129852	0.27560821702213495	1.05439e+16	4144870145924650	MMP1;MMP3
positive regulation of cardiac muscle cell proliferation (GO:0060045)	2014-02-01	0.019623189001129852	0.27560821702213495	1.05439e+16	4144870145924650	PIM1;FGFR2
protein localization to kinetochore (GO:0034501)	2014-02-01	0.019623189001129852	0.27560821702213495	1.05439e+16	4144870145924650	CDK1;AURKB
negative regulation of multicellular organismal process (GO:0051241)	8/214	0.019786519655218455	0.27560821702213495	2.48047e+16	9730278967366700	SRGN;PARP3;RGS2;DUSP10;GPNMB;DDIT3;NR1H4;INS
negative regulation of G1/S transition of mitotic cell cycle (GO:2000134)	1937-03-01	0.019923485567865176	0.27560821702213495	5593833017077790	2190464493995480	CDKN2B;GPNMB;KLF4
neural crest cell migration (GO:0001755)	1937-03-01	0.019923485567865176	0.27560821702213495	5593833017077790	2190464493995480	SEMA7A;SEMA3B;PITX2
positive regulation of myeloid cell differentiation (GO:0045639)	1937-03-01	0.019923485567865176	0.27560821702213495	5593833017077790	2190464493995480	FAXDC2;RAB7B;MTURN
positive regulation of cell cycle process (GO:0090068)	5/101	0.02129701473682157	0.2916187447201201	3.31287e+16	1.27519e+16	CCNB1;NDC80;AURKB;INS;E2F8
response to cAMP (GO:0051591)	1938-03-01	0.02138639301247607	0.2916187447201201	5433732718894000	2.08927e+16	AQP9;AKAP6;AHR
intrinsic apoptotic signaling pathway (GO:0097193)	5/102	0.02211787051373392	0.29303193362413316	3278551345561650	1.24958e+16	PPP1R15A;DDIT3;CHAC1;FNIP2;HIC1
positive regulation of cellular protein metabolic process (GO:0032270)	5/102	0.02211787051373392	0.29303193362413316	3278551345561650	1.24958e+16	PLK1;FGFR4;KLF4;LARP6;INS
central nervous system neuron development (GO:0021954)	2015-02-01	0.02241103316350102	0.29303193362413316	9732376947811030	3.69655e+16	MAP2;B4GALT5
lipoxygenase pathway (GO:0019372)	2015-02-01	0.02241103316350102	0.29303193362413316	9732376947811030	3.69655e+16	PTGS2;ALOXE3
positive regulation of DNA damage response, signal transduction by p53 class mediator (GO:0043517)	2015-02-01	0.02241103316350102	0.29303193362413316	9732376947811030	3.69655e+16	ANKRD1;HIC1
positive regulation of sprouting angiogenesis (GO:1903672)	2015-02-01	0.02241103316350102	0.29303193362413316	9732376947811030	3.69655e+16	BMPER;KLF4
DNA replication-independent nucleosome assembly (GO:0006336)	1939-03-01	0.022906593012332516	0.2974740548336243	528252688172043	1.99486e+16	CENPU;CENPA;ASF1B
positive regulation of cell motility (GO:2000147)	8/221	0.023447213515470126	0.301019647448945	2398091279919950	9000045249312730	CEMIP;SEMA7A;GPNMB;PLAU;SEMA3B;HAS2;CLDN1;INS
positive regulation of cellular biosynthetic process (GO:0031328)	7/180	0.023494985578780932	0.301019647448945	2.58034e+16	9678770682883610	FABP3;SLC6A9;FGFR4;PTGS2;KLF4;LARP6;INS
wound healing (GO:0042060)	1970-04-01	0.02407505445170024	0.30639519298863843	3.84839e+16	1.43413e+16	WNT5A;AHNAK2;CLDN1;INS
organic hydroxy compound transport (GO:0015850)	1940-03-01	0.024484080953422478	0.3095371558945928	5.13949e+16	1.90661e+16	ABCG5;AQP9;NR1H4
cholesterol homeostasis (GO:0042632)	1971-04-01	0.025208023166278733	0.31223268550105315	3.79075e+16	1.39522e+16	ABCG5;FABP3;RORA;FGFR4
positive regulation of cellular protein localization (GO:1903829)	1971-04-01	0.025208023166278733	0.31223268550105315	3.79075e+16	1.39522e+16	PLK1;CDK1;NDC80;INS
regulation of mast cell degranulation (GO:0043304)	2016-02-01	0.025351527633663298	0.31223268550105315	90367478180983	3320929175701620	BLK;GAB2
positive regulation of myeloid leukocyte cytokine production involved in immune response (GO:0061081)	2016-02-01	0.025351527633663298	0.31223268550105315	90367478180983	3320929175701620	SEMA7A;WNT5A
keratinocyte differentiation (GO:0030216)	1941-03-01	0.02611880530373168	0.31663747603483966	5003989813242780	1.824e+16	UGCG;WNT5A;TXNIP
positive regulation of cell migration (GO:0030335)	9/269	0.02630402977203999	0.31663747603483966	2.21208e+16	8047629380631780	CEMIP;SEMA7A;GPNMB;PLAU;SEMA3B;HAS2;FBXO5;CLDN1;INS
cytoskeleton-dependent cytokinesis (GO:0061640)	1972-04-01	0.026372634200911214	0.31663747603483966	373481819912431	1.35777e+16	PLK1;SPIRE1;CENPA;AURKB
sterol homeostasis (GO:0055092)	1972-04-01	0.026372634200911214	0.31663747603483966	373481819912431	1.35777e+16	ABCG5;FABP3;RORA;FGFR4
heterophilic cell-cell adhesion via plasma membrane cell adhesion molecules (GO:0007157)	1942-03-01	0.027810669593042407	0.33181605158198724	4875434243176170	1.74654e+16	TENM3;TENM4;FAT4
regulation of steroid biosynthetic process (GO:0050810)	2017-02-01	0.028439243868040972	0.33308178261268684	8433869239013930	3002445018678060	NR1H4;FGFR4
mesonephric tubule development (GO:0072164)	2017-02-01	0.028439243868040972	0.33308178261268684	8433869239013930	3002445018678060	SLIT2;FGFR2
lipid transport (GO:0006869)	5/109	0.028440194115174414	0.33308178261268684	3056786963036960	1.0882e+16	UGCG;ABCG5;FABP3;SLCO3A1;NR1H4
mitotic nuclear division (GO:0140014)	1974-04-01	0.028797367607171664	0.33520838269567504	3627739251040220	1.28693e+16	PLK1;CDCA8;KIF11;NDC80
regulation of autophagy (GO:0010506)	8/231	0.029467200480172182	0.3399346447031291	2.28938e+16	8068858894776520	DRAM1;DAPK2;DDIT3;RRAGD;TP53INP1;BMF;FBXL2;NUPR1
positive regulation of axonogenesis (GO:0050772)	1943-03-01	0.02955953432201123	0.3399346447031291	4753306451612900	1673805061909850	SEMA7A;PLXNA2;SLIT2
positive regulation of nucleic acid-templated transcription (GO:1903508)	14/511	0.03108136268207847	0.34349943916821885	1.8079e+16	6275501361806750	GCM1;MSTN;WNT5A;NR1H4;RORA;AHR;KLF4;MYCN;PSRC1;NFIL3;DDIT3;TP53INP1;PLCB1;CREB5
cellular response to hormone stimulus (GO:0032870)	1976-04-01	0.031350280446028146	0.34349943916821885	352660913340525	1.2211e+16	GHR;KLF9;SLIT3;SLIT2
positive regulation of growth (GO:0045927)	1976-04-01	0.031350280446028146	0.34349943916821885	352660913340525	1.2211e+16	AKAP6;PLCB1;S100A9;INS
neurogenesis (GO:0022008)	1944-03-01	0.031365218809558074	0.34349943916821885	4.63714e+16	1.6054e+16	GCM1;CHAC1;FAT4
regulation of fatty acid metabolic process (GO:0019217)	2018-02-01	0.03166888491021819	0.34349943916821885	7906350482315110	2729604750292990	FABP3;INS
regulation of spindle organization (GO:0090224)	2018-02-01	0.03166888491021819	0.34349943916821885	7906350482315110	2729604750292990	PARP3;PSRC1
intermediate filament organization (GO:0045109)	2018-02-01	0.03166888491021819	0.34349943916821885	7906350482315110	2729604750292990	BFSP1;KLHL24
negative regulation of lipid catabolic process (GO:0050995)	2018-02-01	0.03166888491021819	0.34349943916821885	7906350482315110	2729604750292990	ALK;INS
phosphatidylglycerol acyl-chain remodeling (GO:0036148)	2018-02-01	0.03166888491021819	0.34349943916821885	7906350482315110	2729604750292990	LPCAT1;PLA2G3
positive regulation of cell migration involved in sprouting angiogenesis (GO:0090050)	2018-02-01	0.03166888491021819	0.34349943916821885	7906350482315110	2729604750292990	SRPX2;PTGS2
cellular protein modification process (GO:0006464)	24/1025	0.03253410343746487	0.3504308710482611	1.55023e+16	5310255022069890	PTPRU;PARP3;SERPINA1;DAPK2;PLK1;KLHL21;TESK2;PTPRM;FBXO32;BMX;DCLK1;AURKB;SOCS3;UGCG;DUSP10;ST8SIA4;PIM1;CDK1;ST3GAL6;FBXL2;ST3GAL1;FNIP2;DTL;B4GALT5
cellular response to UV (GO:0034644)	1977-04-01	0.032675062884541896	0.3504308710482611	3478122090703550	1.18992e+16	MMP1;MMP3;BMF;AURKB
mitotic G2/M transition checkpoint (GO:0044818)	1945-03-01	0.03322750299936708	0.35436482249045675	4526497695852530	1.54099e+16	PLK1;CDK1;DTL
negative regulation of cell motility (GO:2000146)	5/114	0.033591295524191184	0.3562543508648943	2915822709400690	9894810270672300	PTPRU;DUSP10;DLC1;TP53INP1;SLIT2
protein modification process (GO:0036211)	1978-04-01	0.03403217286845793	0.35893601108224416	3.43095e+16	1.15981e+16	ST8SIA4;ST3GAL6;FBXL2;ST3GAL1
regulation of ERK1 and ERK2 cascade (GO:0070372)	8/238	0.034266267545181965	0.3594192568338042	2218902352102630	7485675355899360	SEMA7A;DUSP10;GPNMB;BMPER;FAM83D;FGFR4;MTURN;FGFR2
positive regulation of protein metabolic process (GO:0051247)	5/115	0.03468653068505001	0.35958255085777396	2889167650531280	9711659212019470	SLC6A9;WNT5A;KLF4;DTL;INS
regulation of leukocyte chemotaxis (GO:0002688)	2019-02-01	0.03503528258750443	0.35958255085777396	7440892755816150	2493740538742120	MTUS1;SLIT2
ureteric bud development (GO:0001657)	2019-02-01	0.03503528258750443	0.35958255085777396	7440892755816150	2493740538742120	SLIT2;FGFR2
N-glycan processing (GO:0006491)	2019-02-01	0.03503528258750443	0.35958255085777396	7440892755816150	2493740538742120	GNPTAB;ST8SIA4
positive regulation of NF-kappaB transcription factor activity (GO:0051092)	6/155	0.035383391651905044	0.3612133404464531	2.56275e+16	8563471011212640	ALK;SLCO3A1;WNT5A;RAB7B;S100A9;INS
regulation of protein-containing complex assembly (GO:0043254)	5/116	0.035803658379340846	0.3616358933659348	2862992862992860	9532922227562570	MMP1;MMP3;BMF;FNIP2;TRABD2B
positive regulation of angiogenesis (GO:0045766)	5/116	0.035803658379340846	0.3616358933659348	2862992862992860	9532922227562570	BMPER;WNT5A;ANGPTL4;KLF4;SASH1
regulation of protein localization to nucleus (GO:1900180)	1947-03-01	0.03712080378491652	0.37101368809112906	4320307917888560	1.42293e+16	PLK1;CDK1;INS
positive regulation of neuron death (GO:1901216)	1947-03-01	0.03712080378491652	0.37101368809112906	4320307917888560	1.42293e+16	DDIT3;WNT5A;NUPR1
positive regulation of protein-containing complex assembly (GO:0031334)	5/118	0.03810391678959921	0.3734022880654828	2812033099643710	9188144367350150	MMP1;MMP3;BMF;FNIP2;TRABD2B
cellular modified amino acid biosynthetic process (GO:0042398)	2020-02-01	0.03853339483965433	0.3734022880654828	7027152554483740	2.2882e+16	GATM;CHAC1
regulation of protein localization to cell periphery (GO:1904375)	2020-02-01	0.03853339483965433	0.3734022880654828	7027152554483740	2.2882e+16	PLK1;INS
regulation of smooth muscle cell migration (GO:0014910)	2020-02-01	0.03853339483965433	0.3734022880654828	7027152554483740	2.2882e+16	PLAU;SLIT2
negative regulation of axon extension involved in axon guidance (GO:0048843)	2020-02-01	0.03853339483965433	0.3734022880654828	7027152554483740	2.2882e+16	SEMA7A;SEMA3B
positive regulation of hormone secretion (GO:0046887)	2020-02-01	0.03853339483965433	0.3734022880654828	7027152554483740	2.2882e+16	PLA2G3;INS
regulation of cyclin-dependent protein serine/threonine kinase activity (GO:0000079)	1982-04-01	0.0397849985897031	0.38358364801890515	3254335739772630	1.04928e+16	CCNB1;CDKN2B;PSRC1;PLK1
regulation of cellular localization (GO:0060341)	1949-03-01	0.04123695372320889	0.39228965151609313	4132047685834500	1.31747e+16	BLK;MAP2;NR1H4
negative regulation of catabolic process (GO:0009895)	1949-03-01	0.04123695372320889	0.39228965151609313	4132047685834500	1.31747e+16	ALK;NUPR1;INS
regulation of defense response (GO:0031347)	1983-04-01	0.04130446304595847	0.39228965151609313	3.21298e+16	1023906842082480	SEMA7A;CASP12;WNT5A;PTGS2
regulation of cardiac muscle cell proliferation (GO:0060043)	2021-02-01	0.04215830303547276	0.39258634387667074	6656963953291580	210781022436753	PIM1;FGFR2
regulation of lipid catabolic process (GO:0050994)	2021-02-01	0.04215830303547276	0.39258634387667074	6656963953291580	210781022436753	ALK;INS
focal adhesion assembly (GO:0048041)	2021-02-01	0.04215830303547276	0.39258634387667074	6656963953291580	210781022436753	DLC1;TESK2
regulation of ubiquitin protein ligase activity (GO:1904666)	2021-02-01	0.04215830303547276	0.39258634387667074	6656963953291580	210781022436753	PLK1;FBXO5
regulation of cytokinesis (GO:0032465)	1984-04-01	0.04285644998569903	0.3971503059354342	3172653721682840	9993539167618850	PLK1;KLHL21;AURKB;E2F8
phosphatidic acid metabolic process (GO:0046473)	1950-03-01	0.043377676678152524	0.4000385738096288	4043925875085790	1.26891e+16	DGKG;LPCAT1;PLA2G3
regulation of protein kinase B signaling (GO:0051896)	7/207	0.044807927953137386	0.4057085401087651	222890522875817	6921575858128790	KITLG;MSTN;DDIT3;GAB2;FGFR4;FGFR2;INS
regulation of epithelial cell migration (GO:0010632)	1951-03-01	0.04557294626120707	0.4057085401087651	3959475806451610	1.22286e+16	DUSP10;BMPER;SASH1
mesenchymal cell differentiation (GO:0048762)	1951-03-01	0.04557294626120707	0.4057085401087651	3959475806451610	1.22286e+16	WNT5A;FAM83D;FGFR2
regulation of macrophage chemotaxis (GO:0010758)	2022-02-01	0.04590520935751349	0.4057085401087651	6323794212218640	1948472722246680	MSTN;MTUS1
regulation of response to cytokine stimulus (GO:0060759)	2022-02-01	0.04590520935751349	0.4057085401087651	6323794212218640	1948472722246680	WNT5A;KLF4
membrane lipid metabolic process (GO:0006643)	2022-02-01	0.04590520935751349	0.4057085401087651	6323794212218640	1948472722246680	ST3GAL6;ALOXE3
negative regulation of B cell activation (GO:0050869)	2022-02-01	0.04590520935751349	0.4057085401087651	6323794212218640	1948472722246680	BLK;PARP3
negative regulation of mitotic metaphase/anaphase transition (GO:0045841)	2022-02-01	0.04590520935751349	0.4057085401087651	6323794212218640	1948472722246680	PLK1;FBXO5
positive regulation of signal transduction by p53 class mediator (GO:1901798)	2022-02-01	0.04590520935751349	0.4057085401087651	6323794212218640	1948472722246680	ANKRD1;HIC1
sprouting angiogenesis (GO:0002040)	1952-03-01	0.04782231284116643	0.41323460262326245	3.87847e+16	1.17916e+16	BMPER;SLIT2;E2F8
positive regulation of developmental growth (GO:0048639)	1952-03-01	0.04782231284116643	0.41323460262326245	3.87847e+16	1.17916e+16	GHR;SEMA7A;PLCB1
protein phosphorylation (GO:0006468)	13/496	0.04939540422234619	0.41323460262326245	1.72293e+16	5182385950979920	BLK;ALK;DAPK2;PLK1;TESK2;BMX;DCLK1;AURKB;PIM1;CDK1;FGFR4;FNIP2;FGFR2
regulation of mononuclear cell migration (GO:0071675)	2023-02-01	0.0497694342699488	0.41323460262326245	6022354922676460	1.80692e+16	MSTN;SLIT2
regulation of steroid metabolic process (GO:0019218)	2023-02-01	0.0497694342699488	0.41323460262326245	6022354922676460	1.80692e+16	NR1H4;RORA
hyaluronan metabolic process (GO:0030212)	2023-02-01	0.0497694342699488	0.41323460262326245	6022354922676460	1.80692e+16	CEMIP;HAS2
negative regulation of reactive oxygen species metabolic process (GO:2000378)	2023-02-01	0.0497694342699488	0.41323460262326245	6022354922676460	1.80692e+16	MMP3;INS
positive regulation of protein autophosphorylation (GO:0031954)	2023-02-01	0.0497694342699488	0.41323460262326245	6022354922676460	1.80692e+16	GPNMB;INS
positive regulation of inflammatory response (GO:0050729)	1989-04-01	0.05110335626610376	0.41323460262326245	2985265562535690	8877896491951760	WNT5A;PLA2G3;NUPR1;S100A9
positive regulation of macromolecule biosynthetic process (GO:0010557)	5/129	0.05234819418341826	0.41323460262326245	2561138458315870	7554943130966350	SLC6A9;FGFR4;KLF4;LARP6;INS
regulation of megakaryocyte differentiation (GO:0045652)	1954-03-01	0.052481405840918344	0.41323460262326245	3.726e+16	1098161500216360	FAXDC2;RAB7B;MTURN
regulation of proteolysis (GO:0030162)	1954-03-01	0.052481405840918344	0.41323460262326245	3.726e+16	1098161500216360	PLK1;FGFR4;INS
regulation of axon extension involved in axon guidance (GO:0048841)	2024-02-01	0.05374641398492898	0.41323460262326245	5748319204910840	1.68051e+16	SEMA7A;SEMA3B
axon extension (GO:0048675)	2024-02-01	0.05374641398492898	0.41323460262326245	5748319204910840	1.68051e+16	SLIT3;SLIT2
regulation of keratinocyte proliferation (GO:0010837)	2024-02-01	0.05374641398492898	0.41323460262326245	5748319204910840	1.68051e+16	KLF9;FGFR2
negative regulation of lipid metabolic process (GO:0045833)	2024-02-01	0.05374641398492898	0.41323460262326245	5748319204910840	1.68051e+16	ALK;INS
positive regulation of neuron apoptotic process (GO:0043525)	2024-02-01	0.05374641398492898	0.41323460262326245	5748319204910840	1.68051e+16	DDIT3;NUPR1
G2/M transition of mitotic cell cycle (GO:0000086)	5/130	0.05377784358351426	0.41323460262326245	2.54052e+16	7425668450244030	CCNB1;CDKN2B;PLK1;CDK1;PLCB1
positive regulation of ERK1 and ERK2 cascade (GO:0070374)	6/172	0.05383424205772483	0.41323460262326245	2.2983e+16	6715279645232380	SEMA7A;BMPER;GPNMB;FGFR4;MTURN;FGFR2
cell cycle G2/M phase transition (GO:0044839)	5/131	0.055230014611179726	0.41323460262326245	2520227788084930	7299206531856080	CCNB1;CDKN2B;PLK1;CDK1;PLCB1
positive regulation of apoptotic process (GO:0043065)	9/310	0.05590752735907579	0.41323460262326245	1.90674e+16	5499134794270080	TOP2A;DAPK2;DDIT3;DLC1;ANKRD1;BMF;NUPR1;SLIT2;CTSD
regulation of cell population proliferation (GO:0042127)	18/764	0.05619500993007048	0.41323460262326245	1.54923e+16	4460106882842640	KLF10;ALK;PTPRU;CDKN2B;GAB2;KLF4;INS;KITLG;FABP3;GPNMB;ADAMTS1;DLC1;TP53INP1;HAS2;NUPR1;FBXO5;FGFR4;FGFR2
neuron differentiation (GO:0030182)	6/174	0.05632594565115643	0.41323460262326245	2.27071e+16	6531916643851360	ALK;UGCG;TENM3;TENM4;WNT5A;PITX2
negative regulation of mitotic cell cycle phase transition (GO:1901991)	1992-04-01	0.05643911360882479	0.41323460262326245	2883053839364510	82876059733819	CDKN2B;GPNMB;FBXO5;KLF4
cellular response to lipid (GO:0071396)	7/219	0.0573230356017768	0.41323460262326245	2.10145e+16	6008144682736510	ABCB4;WNT5A;MGST1;ANKRD1;NR1H4;RORA;AHR
DNA damage response, signal transduction by p53 class mediator resulting in cell cycle arrest (GO:0006977)	1956-03-01	0.057350847010365816	0.41323460262326245	3.58503e+16	1.0248e+16	CCNB1;CDK1;E2F8
peptidyl-tyrosine modification (GO:0018212)	1956-03-01	0.057350847010365816	0.41323460262326245	3.58503e+16	1.0248e+16	BLK;FGFR4;FGFR2
acylglycerol homeostasis (GO:0055090)	2025-02-01	0.057831698030879314	0.41323460262326245	5498112679994400	156708210724106	RORA;ANGPTL4
cAMP-mediated signaling (GO:0019933)	2025-02-01	0.057831698030879314	0.41323460262326245	5498112679994400	156708210724106	AKAP6;AHR
regulation of neutrophil chemotaxis (GO:0090022)	2025-02-01	0.057831698030879314	0.41323460262326245	5498112679994400	156708210724106	DAPK2;SLIT2
negative regulation of cellular carbohydrate metabolic process (GO:0010677)	2025-02-01	0.057831698030879314	0.41323460262326245	5498112679994400	156708210724106	NUPR1;INS
phosphatidylglycerol metabolic process (GO:0046471)	2025-02-01	0.057831698030879314	0.41323460262326245	5498112679994400	156708210724106	LPCAT1;PLA2G3
positive regulation of peptidyl-threonine phosphorylation (GO:0010800)	2025-02-01	0.057831698030879314	0.41323460262326245	5498112679994400	156708210724106	CEMIP;PLK1
positive regulation of vascular endothelial growth factor production (GO:0010575)	2025-02-01	0.057831698030879314	0.41323460262326245	5498112679994400	156708210724106	RORA;PTGS2
regulation of epithelial cell proliferation (GO:0050678)	1993-04-01	0.05828180246707561	0.41323460262326245	2850514526744480	8102488830153300	CDKN2B;DUSP10;NUPR1;FGFR2
regulation of mitotic nuclear division (GO:0007088)	1957-03-01	0.05986306316425909	0.41323460262326245	3518458781362000	990690892961442	CCNB1;FBXO5;INS
monocarboxylic acid transport (GO:0015718)	1957-03-01	0.05986306316425909	0.41323460262326245	3518458781362000	990690892961442	SLCO3A1;ABCB4;NR1H4
regulation of glycogen biosynthetic process (GO:0005979)	2026-02-01	0.06202094682046581	0.41323460262326245	5268756698821000	1.46486e+16	PPP1R3C;INS
positive regulation of G1/S transition of mitotic cell cycle (GO:1900087)	2026-02-01	0.06202094682046581	0.41323460262326245	5268756698821000	1.46486e+16	ADAMTS1;PLCB1
regulation of cell cycle phase transition (GO:1901987)	1995-04-01	0.06206265512857861	0.41323460262326245	2787581350688140	7748391333136150	CCNB1;PLK1;CDK1;FBXO5
mitotic DNA damage checkpoint signaling (GO:0044773)	1959-03-01	0.06503953401656881	0.41323460262326245	3392453917050690	9270762292862430	PLK1;CDK1;DTL
camera-type eye development (GO:0043010)	2027-02-01	0.06630992930386945	0.41323460262326245	5057749196141470	1.37238e+16	TENM3;PITX2
regulation of vascular endothelial growth factor production (GO:0010574)	2027-02-01	0.06630992930386945	0.41323460262326245	5057749196141470	1.37238e+16	RORA;PTGS2
regulation of vasculature development (GO:1901342)	2027-02-01	0.06630992930386945	0.41323460262326245	5057749196141470	1.37238e+16	BMPER;GPNMB
response to glucocorticoid (GO:0051384)	2027-02-01	0.06630992930386945	0.41323460262326245	5057749196141470	1.37238e+16	SLIT3;SLIT2
negative regulation of protein polymerization (GO:0032272)	2027-02-01	0.06630992930386945	0.41323460262326245	5057749196141470	1.37238e+16	MAP2;SLIT2
positive regulation of calcium ion transmembrane transport (GO:1904427)	2027-02-01	0.06630992930386945	0.41323460262326245	5057749196141470	1.37238e+16	CEMIP;AKAP6
positive regulation of mitotic cell cycle (GO:0045931)	2027-02-01	0.06630992930386945	0.41323460262326245	5057749196141470	1.37238e+16	CCNB1;ASNS
positive regulation of nitric oxide biosynthetic process (GO:0045429)	2027-02-01	0.06630992930386945	0.41323460262326245	5057749196141470	1.37238e+16	PTGS2;KLF4
regulation of neuron apoptotic process (GO:0043523)	1998-04-01	0.0679705740284491	0.41323460262326245	2698202850650690	7254605126078480	DDIT3;PLA2G3;NUPR1;CPEB4
enzyme linked receptor protein signaling pathway (GO:0007167)	5/140	0.06931061214518774	0.41323460262326245	2351130351130350	6275536625005120	BLK;ALK;PTPRU;FGFR4;FGFR2
organic anion transport (GO:0015711)	1999-04-01	0.07000236925077899	0.41323460262326245	2.66966e+16	7099241633161260	SLCO3A1;CA2;AQP9;MGST1
negative regulation of response to stimulus (GO:0048585)	1961-03-01	0.07041456713334977	0.41323460262326245	3275139043381530	8690106941985320	FBXO5;SLIT2;KLF4
O-glycan processing (GO:0016266)	1961-03-01	0.07041456713334977	0.41323460262326245	3275139043381530	8690106941985320	MUC15;ST3GAL1;B4GALT5
positive regulation of DNA biosynthetic process (GO:2000573)	1961-03-01	0.07041456713334977	0.41323460262326245	3275139043381530	8690106941985320	KLF4;FGFR4;AURKB
carbohydrate derivative biosynthetic process (GO:1901137)	2028-02-01	0.07069452064078513	0.41323460262326245	4862973039821910	1.28839e+16	GK;B4GALT5
regulation of DNA damage response, signal transduction by p53 class mediator (GO:0043516)	2028-02-01	0.07069452064078513	0.41323460262326245	4862973039821910	1.28839e+16	ANKRD1;HIC1
cellular response to acid chemical (GO:0071229)	2028-02-01	0.07069452064078513	0.41323460262326245	4862973039821910	1.28839e+16	RRAGD;CPEB4
cellular response to interleukin-6 (GO:0071354)	2028-02-01	0.07069452064078513	0.41323460262326245	4862973039821910	1.28839e+16	SOCS3;ST3GAL6
regulation of small molecule metabolic process (GO:0062012)	2028-02-01	0.07069452064078513	0.41323460262326245	4862973039821910	1.28839e+16	NR1H4;RORA
ventricular septum morphogenesis (GO:0060412)	2028-02-01	0.07069452064078513	0.41323460262326245	4862973039821910	1.28839e+16	SLIT3;SLIT2
positive regulation of nitric oxide metabolic process (GO:1904407)	2028-02-01	0.07069452064078513	0.41323460262326245	4862973039821910	1.28839e+16	PTGS2;KLF4
epithelial cell differentiation (GO:0030855)	4/101	0.07415865693690975	0.41323460262326245	2614352917625860	6801365828268080	DLX3;CDK1;FGFR2;E2F8
negative regulation of DNA-binding transcription factor activity (GO:0043433)	5/143	0.0744059716963836	0.41323460262326245	2.29967e+16	5975035844796690	DDIT3;PIM1;NUPR1;KLF4;MTURN
regulation of DNA biosynthetic process (GO:2000278)	2029-02-01	0.0751706999426252	0.41323460262326245	4682624746933420	1.21186e+16	ANKRD1;FGFR4
determination of bilateral symmetry (GO:0009855)	2029-02-01	0.0751706999426252	0.41323460262326245	4682624746933420	1.21186e+16	DNAH5;PITX2
negative regulation of interferon-gamma production (GO:0032689)	2029-02-01	0.0751706999426252	0.41323460262326245	4682624746933420	1.21186e+16	DDIT3;NR1H4
protein localization to site of double-strand break (GO:1990166)	2021-05-01	0.075845872493781	0.41323460262326245	1.57716e+16	4067586566184090	PARP3
protein sialylation (GO:1990743)	2021-05-01	0.075845872493781	0.41323460262326245	1.57716e+16	4067586566184090	ST3GAL1
amine transport (GO:0015837)	2021-05-01	0.075845872493781	0.41323460262326245	1.57716e+16	4067586566184090	AQP9
reelin-mediated signaling pathway (GO:0038026)	2021-05-01	0.075845872493781	0.41323460262326245	1.57716e+16	4067586566184090	VLDLR
apoptotic chromosome condensation (GO:0030263)	2021-05-01	0.075845872493781	0.41323460262326245	1.57716e+16	4067586566184090	TOP2A
bile acid secretion (GO:0032782)	2021-05-01	0.075845872493781	0.41323460262326245	1.57716e+16	4067586566184090	ABCB4
carbon dioxide transport (GO:0015670)	2021-05-01	0.075845872493781	0.41323460262326245	1.57716e+16	4067586566184090	CA2
cellular response to heparin (GO:0071504)	2021-05-01	0.075845872493781	0.41323460262326245	1.57716e+16	4067586566184090	SLIT2
regulation of fever generation (GO:0031620)	2021-05-01	0.075845872493781	0.41323460262326245	1.57716e+16	4067586566184090	PTGS2
cellular response to nutrient (GO:0031670)	2021-05-01	0.075845872493781	0.41323460262326245	1.57716e+16	4067586566184090	CDKN2B
regulation of homophilic cell adhesion (GO:1903385)	2021-05-01	0.075845872493781	0.41323460262326245	1.57716e+16	4067586566184090	TENM3
cellular response to vitamin D (GO:0071305)	2021-05-01	0.075845872493781	0.41323460262326245	1.57716e+16	4067586566184090	PIM1
regulation of integrin biosynthetic process (GO:0045113)	2021-05-01	0.075845872493781	0.41323460262326245	1.57716e+16	4067586566184090	S100A9
chronic inflammatory response (GO:0002544)	2021-05-01	0.075845872493781	0.41323460262326245	1.57716e+16	4067586566184090	S100A9
regulation of morphogenesis of a branching structure (GO:0060688)	2021-05-01	0.075845872493781	0.41323460262326245	1.57716e+16	4067586566184090	FGFR2
regulation of mRNA binding (GO:1902415)	2021-05-01	0.075845872493781	0.41323460262326245	1.57716e+16	4067586566184090	LARP6
regulation of myoblast proliferation (GO:2000291)	2021-05-01	0.075845872493781	0.41323460262326245	1.57716e+16	4067586566184090	MSTN
regulation of respiratory burst involved in inflammatory response (GO:0060264)	2021-05-01	0.075845872493781	0.41323460262326245	1.57716e+16	4067586566184090	INS
regulation of retinal ganglion cell axon guidance (GO:0090259)	2021-05-01	0.075845872493781	0.41323460262326245	1.57716e+16	4067586566184090	SLIT2
regulation of sequestering of zinc ion (GO:0061088)	2021-05-01	0.075845872493781	0.41323460262326245	1.57716e+16	4067586566184090	SLC30A3
glucose-6-phosphate transport (GO:0015760)	2021-05-01	0.075845872493781	0.41323460262326245	1.57716e+16	4067586566184090	SLC37A2
glucosylceramide metabolic process (GO:0006678)	2021-05-01	0.075845872493781	0.41323460262326245	1.57716e+16	4067586566184090	UGCG
glutathione transport (GO:0034635)	2021-05-01	0.075845872493781	0.41323460262326245	1.57716e+16	4067586566184090	MGST1
response to denervation involved in regulation of muscle adaptation (GO:0014894)	2021-05-01	0.075845872493781	0.41323460262326245	1.57716e+16	4067586566184090	FBXO32
hexose phosphate transport (GO:0015712)	2021-05-01	0.075845872493781	0.41323460262326245	1.57716e+16	4067586566184090	SLC37A2
histone citrullination (GO:0036414)	2021-05-01	0.075845872493781	0.41323460262326245	1.57716e+16	4067586566184090	PADI1
salivary gland morphogenesis (GO:0007435)	2021-05-01	0.075845872493781	0.41323460262326245	1.57716e+16	4067586566184090	FGFR2
late endosome to Golgi transport (GO:0034499)	2021-05-01	0.075845872493781	0.41323460262326245	1.57716e+16	4067586566184090	RAB7B
left/right axis specification (GO:0070986)	2021-05-01	0.075845872493781	0.41323460262326245	1.57716e+16	4067586566184090	PITX2
meiotic mismatch repair (GO:0000710)	2021-05-01	0.075845872493781	0.41323460262326245	1.57716e+16	4067586566184090	MSH5
trivalent inorganic anion homeostasis (GO:0072506)	2021-05-01	0.075845872493781	0.41323460262326245	1.57716e+16	4067586566184090	FGFR4
trophoblast giant cell differentiation (GO:0060707)	2021-05-01	0.075845872493781	0.41323460262326245	1.57716e+16	4067586566184090	E2F8
negative regulation of CREB transcription factor activity (GO:0032792)	2021-05-01	0.075845872493781	0.41323460262326245	1.57716e+16	4067586566184090	DDIT3
negative regulation of gene silencing by RNA (GO:0060967)	2021-05-01	0.075845872493781	0.41323460262326245	1.57716e+16	4067586566184090	DND1
negative regulation of hydrogen peroxide metabolic process (GO:0010727)	2021-05-01	0.075845872493781	0.41323460262326245	1.57716e+16	4067586566184090	MMP3
negative regulation of immunoglobulin production (GO:0002638)	2021-05-01	0.075845872493781	0.41323460262326245	1.57716e+16	4067586566184090	PARP3
negative regulation of leukocyte adhesion to vascular endothelial cell (GO:1904995)	2021-05-01	0.075845872493781	0.41323460262326245	1.57716e+16	4067586566184090	KLF4
negative regulation of PERK-mediated unfolded protein response (GO:1903898)	2021-05-01	0.075845872493781	0.41323460262326245	1.57716e+16	4067586566184090	PPP1R15A
negative regulation of posttranscriptional gene silencing (GO:0060149)	2021-05-01	0.075845872493781	0.41323460262326245	1.57716e+16	4067586566184090	DND1
negative regulation of RNA polymerase II regulatory region sequence-specific DNA binding (GO:1903026)	2021-05-01	0.075845872493781	0.41323460262326245	1.57716e+16	4067586566184090	DDIT3
negative regulation of skeletal muscle cell differentiation (GO:2001015)	2021-05-01	0.075845872493781	0.41323460262326245	1.57716e+16	4067586566184090	MSTN
peptidyl-cysteine S-nitrosylation (GO:0018119)	2021-05-01	0.075845872493781	0.41323460262326245	1.57716e+16	4067586566184090	S100A9
positive regulation of attachment of spindle microtubules to kinetochore (GO:0051987)	2021-05-01	0.075845872493781	0.41323460262326245	1.57716e+16	4067586566184090	CCNB1
positive regulation of cardiac muscle contraction (GO:0060452)	2021-05-01	0.075845872493781	0.41323460262326245	1.57716e+16	4067586566184090	RGS2
positive regulation of cell proliferation involved in heart morphogenesis (GO:2000138)	2021-05-01	0.075845872493781	0.41323460262326245	1.57716e+16	4067586566184090	PIM1
positive regulation of DNA ligation (GO:0051106)	2021-05-01	0.075845872493781	0.41323460262326245	1.57716e+16	4067586566184090	PARP3
positive regulation of heat generation (GO:0031652)	2021-05-01	0.075845872493781	0.41323460262326245	1.57716e+16	4067586566184090	PTGS2
positive regulation of mast cell activation involved in immune response (GO:0033008)	2021-05-01	0.075845872493781	0.41323460262326245	1.57716e+16	4067586566184090	GAB2
positive regulation of protein localization to synapse (GO:1902474)	2021-05-01	0.075845872493781	0.41323460262326245	1.57716e+16	4067586566184090	WNT5A
proline biosynthetic process (GO:0006561)	2021-05-01	0.075845872493781	0.41323460262326245	1.57716e+16	4067586566184090	NOXRED1
prostaglandin transport (GO:0015732)	2021-05-01	0.075845872493781	0.41323460262326245	1.57716e+16	4067586566184090	SLCO3A1
protein citrullination (GO:0018101)	2021-05-01	0.075845872493781	0.41323460262326245	1.57716e+16	4067586566184090	PADI1
negative regulation of cell migration (GO:0030336)	5/144	0.07614862712574176	0.41323460262326245	2.283e+16	5.87889e+16	PTPRU;DUSP10;DLC1;TP53INP1;SLIT2
regulation of protein catabolic process (GO:0042176)	4/102	0.07628277234489202	0.41323460262326245	2587543755366220	6658547446037750	WNT5A;FAM83D;DTL;INS
positive regulation of cell growth (GO:0030307)	4/102	0.07628277234489202	0.41323460262326245	2587543755366220	6658547446037750	SEMA7A;AKAP6;S100A9;INS
regulation of cellular ketone metabolic process (GO:0010565)	1964-03-01	0.07883793140337933	0.41323460262326245	3113590692755150	7909644474655850	NR1H4;FGFR4;INS
lipid homeostasis (GO:0055088)	1964-03-01	0.07883793140337933	0.41323460262326245	3113590692755150	7909644474655850	FABP3;ABCB4;INS
negative regulation of cell cycle process (GO:0010948)	1964-03-01	0.07883793140337933	0.41323460262326245	3113590692755150	7909644474655850	FBXO5;AURKB;E2F8
CENP-A containing chromatin organization (GO:0061641)	1930-02-01	0.07973454802529409	0.41323460262326245	4515158474965540	1.14191e+16	CENPU;CENPA
CENP-A containing nucleosome assembly (GO:0034080)	1930-02-01	0.07973454802529409	0.41323460262326245	4515158474965540	1.14191e+16	CENPU;CENPA
response to alcohol (GO:0097305)	1930-02-01	0.07973454802529409	0.41323460262326245	4515158474965540	1.14191e+16	SLIT3;SLIT2
long-chain fatty acid biosynthetic process (GO:0042759)	1930-02-01	0.07973454802529409	0.41323460262326245	4515158474965540	1.14191e+16	PTGS2;ALOXE3
phosphatidylcholine acyl-chain remodeling (GO:0036151)	1930-02-01	0.07973454802529409	0.41323460262326245	4515158474965540	1.14191e+16	LPCAT1;PLA2G3
plasma membrane invagination (GO:0099024)	1930-02-01	0.07973454802529409	0.41323460262326245	4515158474965540	1.14191e+16	SPIRE1;AURKB
inorganic anion transmembrane transport (GO:0098661)	1965-03-01	0.0817391925794763	0.41323460262326245	3.06322e+16	7670970413098210	GABRB1;SLC37A2;ANO5
mitotic G1 DNA damage checkpoint signaling (GO:0031571)	1965-03-01	0.0817391925794763	0.41323460262326245	3.06322e+16	7670970413098210	CCNB1;CDK1;E2F8
positive regulation of cellular metabolic process (GO:0031325)	4/105	0.08283656190798319	0.41323460262326245	2510301515588450	6252874263634670	CCNB1;CDK1;KLF4;INS
regulation of intracellular signal transduction (GO:1902531)	11/437	0.08354260212427399	0.41323460262326245	1646853527345080	4088146844829140	ARHGAP20;DLC1;DAPK2;WNT5A;TP53INP1;CDK1;AKAP6;FBXL2;ARHGAP26;FAM83D;AURKB
activation of protein kinase B activity (GO:0032148)	1931-02-01	0.08438224524030583	0.41323460262326245	4.35924e+16	1.07778e+16	WNT5A;INS
regulation of cellular component size (GO:0032535)	1931-02-01	0.08438224524030583	0.41323460262326245	4.35924e+16	1.07778e+16	PPP1R15A;RAP1GAP2
regulation of developmental growth (GO:0048638)	1931-02-01	0.08438224524030583	0.41323460262326245	4.35924e+16	1.07778e+16	GHR;PLCB1
phosphatidylethanolamine metabolic process (GO:0046337)	1931-02-01	0.08438224524030583	0.41323460262326245	4.35924e+16	1.07778e+16	PHOSPHO1;PLA2G3
positive regulation of ubiquitin-protein transferase activity (GO:0051443)	1931-02-01	0.08438224524030583	0.41323460262326245	4.35924e+16	1.07778e+16	ARRDC4;PLK1
cellular response to nutrient levels (GO:0031669)	1966-03-01	0.08468600900444509	0.41323460262326245	3.01444e+16	7442062495499460	KLF10;CDKN2B;RRAGD
regulation of protein localization (GO:0032880)	1966-03-01	0.08468600900444509	0.41323460262326245	3.01444e+16	7442062495499460	MAP2;CTSD;INS
chromosome organization (GO:0051276)	4/106	0.08508091290517708	0.41323460262326245	2.48556e+16	6124808409547750	TOP2A;CDCA8;PADI1;NDC80
regulation of G2/M transition of mitotic cell cycle (GO:0010389)	5/149	0.08519010846790374	0.41323460262326245	2203170093795090	5426121418044450	CCNB1;PLK1;CDK1;FBXO5;DTL
positive regulation of intracellular signal transduction (GO:1902533)	13/546	0.08904177277183775	0.41323460262326245	1.55724e+16	3766407775053760	WNT5A;GAB2;INS;KITLG;DDIT3;RRAGD;BMF;NUPR1;ALPK1;FGFR4;S100A9;SASH1;FGFR2
aortic valve morphogenesis (GO:0003180)	1932-02-01	0.08911006937879146	0.41323460262326245	4213719185423360	1018827972725820	SLIT3;SLIT2
regulation of cellular biosynthetic process (GO:0031326)	1932-02-01	0.08911006937879146	0.41323460262326245	4213719185423360	1018827972725820	NR1H4;FGFR4
cardiac muscle tissue morphogenesis (GO:0055008)	1932-02-01	0.08911006937879146	0.41323460262326245	4213719185423360	1018827972725820	ANKRD1;FGFR2
chromatin remodeling at centromere (GO:0031055)	1932-02-01	0.08911006937879146	0.41323460262326245	4213719185423360	1018827972725820	CENPU;CENPA
response to amino acid (GO:0043200)	1932-02-01	0.08911006937879146	0.41323460262326245	4213719185423360	1018827972725820	RRAGD;CPEB4
activation of Janus kinase activity (GO:0042976)	2021-06-01	0.0903124750938143	0.41323460262326245	1.26167e+16	3033651858458520	GHR
purine nucleobase biosynthetic process (GO:0009113)	2021-06-01	0.0903124750938143	0.41323460262326245	1.26167e+16	3033651858458520	PAICS
purine nucleobase transport (GO:0006863)	2021-06-01	0.0903124750938143	0.41323460262326245	1.26167e+16	3033651858458520	AQP9
alditol metabolic process (GO:0019400)	2021-06-01	0.0903124750938143	0.41323460262326245	1.26167e+16	3033651858458520	GK
astrocyte development (GO:0014002)	2021-06-01	0.0903124750938143	0.41323460262326245	1.26167e+16	3033651858458520	S100A9
blood vessel endothelial cell proliferation involved in sprouting angiogenesis (GO:0002043)	2021-06-01	0.0903124750938143	0.41323460262326245	1.26167e+16	3033651858458520	BMPER
regulation of hydrogen peroxide metabolic process (GO:0010310)	2021-06-01	0.0903124750938143	0.41323460262326245	1.26167e+16	3033651858458520	MMP3
cellular triglyceride homeostasis (GO:0035356)	2021-06-01	0.0903124750938143	0.41323460262326245	1.26167e+16	3033651858458520	NR1H4
regulation of macromolecule biosynthetic process (GO:0010556)	2021-06-01	0.0903124750938143	0.41323460262326245	1.26167e+16	3033651858458520	S100A9
regulation of microtubule motor activity (GO:2000574)	2021-06-01	0.0903124750938143	0.41323460262326245	1.26167e+16	3033651858458520	MAP2
regulation of mitotic sister chromatid segregation (GO:0033047)	2021-06-01	0.0903124750938143	0.41323460262326245	1.26167e+16	3033651858458520	CCNB1
regulation of mitotic spindle checkpoint (GO:1903504)	2021-06-01	0.0903124750938143	0.41323460262326245	1.26167e+16	3033651858458520	CCNB1
dermatan sulfate proteoglycan metabolic process (GO:0050655)	2021-06-01	0.0903124750938143	0.41323460262326245	1.26167e+16	3033651858458520	DSEL
regulation of nitric oxide mediated signal transduction (GO:0010749)	2021-06-01	0.0903124750938143	0.41323460262326245	1.26167e+16	3033651858458520	INS
regulation of protein autoubiquitination (GO:1902498)	2021-06-01	0.0903124750938143	0.41323460262326245	1.26167e+16	3033651858458520	SASH1
epithelial tube branching involved in lung morphogenesis (GO:0060441)	2021-06-01	0.0903124750938143	0.41323460262326245	1.26167e+16	3033651858458520	FGFR2
epithelial tube formation (GO:0072175)	2021-06-01	0.0903124750938143	0.41323460262326245	1.26167e+16	3033651858458520	FGFR2
glandular epithelial cell differentiation (GO:0002067)	2021-06-01	0.0903124750938143	0.41323460262326245	1.26167e+16	3033651858458520	FGFR2
regulation of type B pancreatic cell proliferation (GO:0061469)	2021-06-01	0.0903124750938143	0.41323460262326245	1.26167e+16	3033651858458520	NUPR1
regulation of very-low-density lipoprotein particle remodeling (GO:0010901)	2021-06-01	0.0903124750938143	0.41323460262326245	1.26167e+16	3033651858458520	NR1H4
glycerol-3-phosphate metabolic process (GO:0006072)	2021-06-01	0.0903124750938143	0.41323460262326245	1.26167e+16	3033651858458520	GK
response to heparin (GO:0071503)	2021-06-01	0.0903124750938143	0.41323460262326245	1.26167e+16	3033651858458520	SLIT2
hepatocyte differentiation (GO:0070365)	2021-06-01	0.0903124750938143	0.41323460262326245	1.26167e+16	3033651858458520	E2F8
histone-serine phosphorylation (GO:0035404)	2021-06-01	0.0903124750938143	0.41323460262326245	1.26167e+16	3033651858458520	AURKB
sialylation (GO:0097503)	2021-06-01	0.0903124750938143	0.41323460262326245	1.26167e+16	3033651858458520	ST3GAL1
L-serine biosynthetic process (GO:0006564)	2021-06-01	0.0903124750938143	0.41323460262326245	1.26167e+16	3033651858458520	PSAT1
taurine metabolic process (GO:0019530)	2021-06-01	0.0903124750938143	0.41323460262326245	1.26167e+16	3033651858458520	GHR
mesodermal cell fate commitment (GO:0001710)	2021-06-01	0.0903124750938143	0.41323460262326245	1.26167e+16	3033651858458520	KLF4
transmembrane receptor protein tyrosine phosphatase signaling pathway (GO:0007185)	2021-06-01	0.0903124750938143	0.41323460262326245	1.26167e+16	3033651858458520	PTPRU
negative regulation of cardiac muscle cell apoptotic process (GO:0010667)	2021-06-01	0.0903124750938143	0.41323460262326245	1.26167e+16	3033651858458520	NUPR1
negative regulation of cellular extravasation (GO:0002692)	2021-06-01	0.0903124750938143	0.41323460262326245	1.26167e+16	3033651858458520	PLCB1
negative regulation of lamellipodium organization (GO:1902744)	2021-06-01	0.0903124750938143	0.41323460262326245	1.26167e+16	3033651858458520	SLIT2
negative regulation of lipoprotein lipase activity (GO:0051005)	2021-06-01	0.0903124750938143	0.41323460262326245	1.26167e+16	3033651858458520	ANGPTL4
negative regulation of meiotic cell cycle (GO:0051447)	2021-06-01	0.0903124750938143	0.41323460262326245	1.26167e+16	3033651858458520	FBXO5
negative regulation of monocyte chemotaxis (GO:0090027)	2021-06-01	0.0903124750938143	0.41323460262326245	1.26167e+16	3033651858458520	SLIT2
peroxisome proliferator activated receptor signaling pathway (GO:0035357)	2021-06-01	0.0903124750938143	0.41323460262326245	1.26167e+16	3033651858458520	ALOXE3
positive regulation of endoplasmic reticulum stress-induced intrinsic apoptotic signaling pathway (GO:1902237)	2021-06-01	0.0903124750938143	0.41323460262326245	1.26167e+16	3033651858458520	DDIT3
positive regulation of fever generation (GO:0031622)	2021-06-01	0.0903124750938143	0.41323460262326245	1.26167e+16	3033651858458520	PTGS2
positive regulation of RNA binding (GO:1905216)	2021-06-01	0.0903124750938143	0.41323460262326245	1.26167e+16	3033651858458520	LARP6
positive regulation of sterol transport (GO:0032373)	2021-06-01	0.0903124750938143	0.41323460262326245	1.26167e+16	3033651858458520	ABCB4
protein insertion into mitochondrial membrane involved in apoptotic signaling pathway (GO:0001844)	2021-06-01	0.0903124750938143	0.41323460262326245	1.26167e+16	3033651858458520	BMF
protein localization to nuclear envelope (GO:0090435)	2021-06-01	0.0903124750938143	0.41323460262326245	1.26167e+16	3033651858458520	PLK1
positive regulation of protein localization to nucleus (GO:1900182)	1968-03-01	0.09071339308843263	0.41323460262326245	2.92139e+16	7011481843402540	PLK1;CDK1;INS
negative regulation of intracellular signal transduction (GO:1902532)	6/198	0.09156049677157121	0.41323460262326245	1.98443e+16	4744276843396570	DGKG;MSTN;DDIT3;NR1H4;RORA;SLIT2
positive regulation of DNA-binding transcription factor activity (GO:0051091)	7/246	0.09270874572480968	0.41323460262326245	1.86146e+16	4427095786031600	ALK;SLCO3A1;DDIT3;WNT5A;RAB7B;S100A9;INS
positive regulation of multicellular organismal process (GO:0051240)	9/345	0.09379215139463103	0.41323460262326245	1.70503e+16	4.03526e+16	GHR;GATM;WNT5A;PLA2G3;FBXO5;PLCB1;ETV4;B4GALT5;INS
cellular response to decreased oxygen levels (GO:0036294)	1969-03-01	0.09379247855629895	0.41323460262326245	2.87698e+16	6808862768480070	RORA;PTGS2;CPEB4
negative regulation of cellular catabolic process (GO:0031330)	1969-03-01	0.09379247855629895	0.41323460262326245	2.87698e+16	6808862768480070	BMF;NUPR1;INS
regulation of interleukin-17 production (GO:0032660)	1933-02-01	0.09391439347260275	0.41323460262326245	4077585312726890	9645004574392780	DDIT3;NR1H4
regulation of sprouting angiogenesis (GO:1903670)	1933-02-01	0.09391439347260275	0.41323460262326245	4077585312726890	9645004574392780	BMPER;KLF4
phosphatidylcholine biosynthetic process (GO:0006656)	1933-02-01	0.09391439347260275	0.41323460262326245	4077585312726890	9645004574392780	PHOSPHO1;LPCAT1
positive regulation of ATP metabolic process (GO:1903580)	1933-02-01	0.09391439347260275	0.41323460262326245	4077585312726890	9645004574392780	NUPR1;INS
regulation of cell differentiation (GO:0045595)	5/156	0.09875039253133941	0.41323460262326245	2.10028e+16	4862492884069570	ALK;GCM1;KLF4;FGFR2;INS
B cell receptor signaling pathway (GO:0050853)	1934-02-01	0.09879168382654058	0.41323460262326245	3949959807073950	9143137269542100	BLK;BMX
cell-substrate junction assembly (GO:0007044)	1934-02-01	0.09879168382654058	0.41323460262326245	3949959807073950	9143137269542100	DLC1;TESK2
cellular response to amino acid stimulus (GO:0071230)	1934-02-01	0.09879168382654058	0.41323460262326245	3949959807073950	9143137269542100	RRAGD;CPEB4
regulation of lamellipodium assembly (GO:0010591)	1934-02-01	0.09879168382654058	0.41323460262326245	3949959807073950	9143137269542100	MSTN;SLIT2
regulation of myoblast differentiation (GO:0045661)	1934-02-01	0.09879168382654058	0.41323460262326245	3949959807073950	9143137269542100	MSTN;PLCB1
regulation of transmembrane transport (GO:0034762)	1934-02-01	0.09879168382654058	0.41323460262326245	3949959807073950	9143137269542100	PIM1;INS
positive regulation of calcium ion transport into cytosol (GO:0010524)	1934-02-01	0.09879168382654058	0.41323460262326245	3949959807073950	9143137269542100	CEMIP;AKAP6
positive regulation of protein dephosphorylation (GO:0035307)	1934-02-01	0.09879168382654058	0.41323460262326245	3949959807073950	9143137269542100	PPP1R15A;DLC1
positive regulation of release of sequestered calcium ion into cytosol (GO:0051281)	1934-02-01	0.09879168382654058	0.41323460262326245	3949959807073950	9143137269542100	CEMIP;AKAP6
positive regulation of telomerase activity (GO:0051973)	1934-02-01	0.09879168382654058	0.41323460262326245	3949959807073950	9143137269542100	KLF4;AURKB
phosphatidylinositol metabolic process (GO:0046488)	4/112	0.0991577081072184	0.41323460262326245	2346757760997240	5423459704152720	CDS1;PLA2G3;BMX;PLCB1
cellular response to DNA damage stimulus (GO:0006974)	9/350	0.10019398195652865	0.41323460262326245	1.6796e+16	3.86417e+16	TOP2A;PPP1R15A;BLK;PARP3;DDIT3;CDK1;FNIP2;DTL;HIC1
organonitrogen compound biosynthetic process (GO:1901566)	5/158	0.10281353340747539	0.41323460262326245	2072616925558100	4714868335908040	PHOSPHO1;MGST1;LPCAT1;ELOVL7;B4GALT5
positive regulation of phosphorylation (GO:0042327)	7/253	0.10351240832769114	0.41323460262326245	1.80784e+16	4100297524813280	ALK;GPNMB;SLCO3A1;FAXDC2;FGFR4;FGFR2;INS
regulation of JUN kinase activity (GO:0043506)	1935-02-01	0.10373849800042045	0.41323460262326245	3.83007e+16	8678484771547170	DUSP10;SASH1
positive regulation of lipid biosynthetic process (GO:0046889)	1935-02-01	0.10373849800042045	0.41323460262326245	3.83007e+16	8678484771547170	FABP3;INS
angiotensin-activated signaling pathway (GO:0038166)	2021-07-01	0.10455333319383749	0.41323460262326245	105133547008547	2373976439765310	CA2
astrocyte differentiation (GO:0048708)	2021-07-01	0.10455333319383749	0.41323460262326245	105133547008547	2373976439765310	S100A9
regulation of atrial cardiac muscle cell membrane depolarization (GO:0060371)	2021-07-01	0.10455333319383749	0.41323460262326245	105133547008547	2373976439765310	SCN2B
axon ensheathment in central nervous system (GO:0032291)	2021-07-01	0.10455333319383749	0.41323460262326245	105133547008547	2373976439765310	B4GALT5
regulation of cardiac muscle cell membrane potential (GO:0086036)	2021-07-01	0.10455333319383749	0.41323460262326245	105133547008547	2373976439765310	EHD3
cellular response to histamine (GO:0071420)	2021-07-01	0.10455333319383749	0.41323460262326245	105133547008547	2373976439765310	GABRB1
regulation of glial cell differentiation (GO:0045685)	2021-07-01	0.10455333319383749	0.41323460262326245	105133547008547	2373976439765310	CDK1
cellular response to laminar fluid shear stress (GO:0071499)	2021-07-01	0.10455333319383749	0.41323460262326245	105133547008547	2373976439765310	KLF4
cellular response to platelet-derived growth factor stimulus (GO:0036120)	2021-07-01	0.10455333319383749	0.41323460262326245	105133547008547	2373976439765310	HAS2
regulation of histamine secretion by mast cell (GO:1903593)	2021-07-01	0.10455333319383749	0.41323460262326245	105133547008547	2373976439765310	PLA2G3
regulation of microtubule binding (GO:1904526)	2021-07-01	0.10455333319383749	0.41323460262326245	105133547008547	2373976439765310	MAP2
regulation of NAD(P)H oxidase activity (GO:0033860)	2021-07-01	0.10455333319383749	0.41323460262326245	105133547008547	2373976439765310	INS
DNA ligation (GO:0006266)	2021-07-01	0.10455333319383749	0.41323460262326245	105133547008547	2373976439765310	TOP2A
regulation of phospholipid transport (GO:2001138)	2021-07-01	0.10455333319383749	0.41323460262326245	105133547008547	2373976439765310	ABCB4
endosome to lysosome transport via multivesicular body sorting pathway (GO:0032510)	2021-07-01	0.10455333319383749	0.41323460262326245	105133547008547	2373976439765310	LYST
exocrine system development (GO:0035272)	2021-07-01	0.10455333319383749	0.41323460262326245	105133547008547	2373976439765310	FGFR2
regulation of skeletal muscle satellite cell proliferation (GO:0014842)	2021-07-01	0.10455333319383749	0.41323460262326245	105133547008547	2373976439765310	MSTN
regulation of smooth muscle cell differentiation (GO:0051150)	2021-07-01	0.10455333319383749	0.41323460262326245	105133547008547	2373976439765310	FGFR2
fatty acid elongation, monounsaturated fatty acid (GO:0034625)	2021-07-01	0.10455333319383749	0.41323460262326245	105133547008547	2373976439765310	ELOVL7
fatty acid elongation, polyunsaturated fatty acid (GO:0034626)	2021-07-01	0.10455333319383749	0.41323460262326245	105133547008547	2373976439765310	ELOVL7
fatty acid elongation, saturated fatty acid (GO:0019367)	2021-07-01	0.10455333319383749	0.41323460262326245	105133547008547	2373976439765310	ELOVL7
fatty acid elongation, unsaturated fatty acid (GO:0019368)	2021-07-01	0.10455333319383749	0.41323460262326245	105133547008547	2373976439765310	ELOVL7
regulation of T cell mediated immune response to tumor cell (GO:0002840)	2021-07-01	0.10455333319383749	0.41323460262326245	105133547008547	2373976439765310	AHR
gland morphogenesis (GO:0022612)	2021-07-01	0.10455333319383749	0.41323460262326245	105133547008547	2373976439765310	FGFR2
glutathione catabolic process (GO:0006751)	2021-07-01	0.10455333319383749	0.41323460262326245	105133547008547	2373976439765310	CHAC1
glycerol transport (GO:0015793)	2021-07-01	0.10455333319383749	0.41323460262326245	105133547008547	2373976439765310	AQP9
glycosylceramide biosynthetic process (GO:0046476)	2021-07-01	0.10455333319383749	0.41323460262326245	105133547008547	2373976439765310	UGCG
Golgi disassembly (GO:0090166)	2021-07-01	0.10455333319383749	0.41323460262326245	105133547008547	2373976439765310	CDK1
late nucleophagy (GO:0044805)	2021-07-01	0.10455333319383749	0.41323460262326245	105133547008547	2373976439765310	ATG9B
left/right pattern formation (GO:0060972)	2021-07-01	0.10455333319383749	0.41323460262326245	105133547008547	2373976439765310	PITX2
negative regulation of acute inflammatory response (GO:0002674)	2021-07-01	0.10455333319383749	0.41323460262326245	105133547008547	2373976439765310	INS
negative regulation of cytoplasmic translation (GO:2000766)	2021-07-01	0.10455333319383749	0.41323460262326245	105133547008547	2373976439765310	CPEB4
negative regulation of glycogen metabolic process (GO:0070874)	2021-07-01	0.10455333319383749	0.41323460262326245	105133547008547	2373976439765310	INS
negative regulation of meiotic nuclear division (GO:0045835)	2021-07-01	0.10455333319383749	0.41323460262326245	105133547008547	2373976439765310	FBXO5
negative regulation of p38MAPK cascade (GO:1903753)	2021-07-01	0.10455333319383749	0.41323460262326245	105133547008547	2373976439765310	DUSP10
nucleobase biosynthetic process (GO:0046112)	2021-07-01	0.10455333319383749	0.41323460262326245	105133547008547	2373976439765310	PAICS
parallel actin filament bundle assembly (GO:0030046)	2021-07-01	0.10455333319383749	0.41323460262326245	105133547008547	2373976439765310	SPIRE1
positive regulation of gastrulation (GO:2000543)	2021-07-01	0.10455333319383749	0.41323460262326245	105133547008547	2373976439765310	TENM4
positive regulation of lipopolysaccharide-mediated signaling pathway (GO:0031666)	2021-07-01	0.10455333319383749	0.41323460262326245	105133547008547	2373976439765310	SASH1
positive regulation of mitotic cell cycle spindle assembly checkpoint (GO:0090267)	2021-07-01	0.10455333319383749	0.41323460262326245	105133547008547	2373976439765310	NDC80
positive regulation of mRNA binding (GO:1902416)	2021-07-01	0.10455333319383749	0.41323460262326245	105133547008547	2373976439765310	LARP6
positive regulation of multicellular organism growth (GO:0040018)	2021-07-01	0.10455333319383749	0.41323460262326245	105133547008547	2373976439765310	GHR
positive regulation of oxidative stress-induced cell death (GO:1903209)	2021-07-01	0.10455333319383749	0.41323460262326245	105133547008547	2373976439765310	MMP3
positive regulation of respiratory burst (GO:0060267)	2021-07-01	0.10455333319383749	0.41323460262326245	105133547008547	2373976439765310	INS
positive regulation of spindle checkpoint (GO:0090232)	2021-07-01	0.10455333319383749	0.41323460262326245	105133547008547	2373976439765310	NDC80
positive regulation of striated muscle contraction (GO:0045989)	2021-07-01	0.10455333319383749	0.41323460262326245	105133547008547	2373976439765310	RGS2
positive regulation of type I interferon-mediated signaling pathway (GO:0060340)	2021-07-01	0.10455333319383749	0.41323460262326245	105133547008547	2373976439765310	WNT5A
positive regulation of urine volume (GO:0035810)	2021-07-01	0.10455333319383749	0.41323460262326245	105133547008547	2373976439765310	HAS2
aortic valve development (GO:0003176)	1936-02-01	0.10875148275988464	0.415934688905778	3.71723e+16	8247383028085870	SLIT3;SLIT2
cyclic-nucleotide-mediated signaling (GO:0019935)	1936-02-01	0.10875148275988464	0.415934688905778	3.71723e+16	8247383028085870	AKAP6;AHR
Wnt signaling pathway, calcium modulating pathway (GO:0007223)	1936-02-01	0.10875148275988464	0.415934688905778	3.71723e+16	8247383028085870	WNT5A;PLCB1
negative regulation of fat cell differentiation (GO:0045599)	1936-02-01	0.10875148275988464	0.415934688905778	3.71723e+16	8247383028085870	WNT5A;RORA
positive regulation of protein kinase B signaling (GO:0051897)	5/161	0.10906177693079876	0.415934688905778	2.03245e+16	4503578358706	KITLG;GAB2;FGFR4;FGFR2;INS
DNA damage response, signal transduction by p53 class mediator (GO:0030330)	1974-03-01	0.10981144315127563	0.415934688905778	2.67369e+16	5906164249579160	CCNB1;CDK1;E2F8
negative regulation of protein binding (GO:0032091)	1974-03-01	0.10981144315127563	0.415934688905778	2.67369e+16	5906164249579160	SLPI;MAP2;AURKB
centromere complex assembly (GO:0034508)	1937-02-01	0.11382737222218954	0.415934688905778	3.61084e+16	7846617546153610	CENPU;CENPA
regulation of p38MAPK cascade (GO:1900744)	1937-02-01	0.11382737222218954	0.415934688905778	3.61084e+16	7846617546153610	DUSP10;SASH1
regulation of protein autophosphorylation (GO:0031952)	1937-02-01	0.11382737222218954	0.415934688905778	3.61084e+16	7846617546153610	GPNMB;INS
glutamate receptor signaling pathway (GO:0007215)	1937-02-01	0.11382737222218954	0.415934688905778	3.61084e+16	7846617546153610	PLCB1;CPEB4
positive regulation of cysteine-type endopeptidase activity involved in apoptotic process (GO:0043280)	4/119	0.1168468511482847	0.415934688905778	2.20312e+16	4729866768459940	CASP12;DLC1;S100A9;CTSD
alpha-beta T cell activation (GO:0046631)	2021-08-01	0.11857195775783316	0.415934688905778	9010989010989010	1921354853489990	INS
aromatic compound biosynthetic process (GO:0019438)	2021-08-01	0.11857195775783316	0.415934688905778	9010989010989010	1921354853489990	PSAT1
aspartate family amino acid biosynthetic process (GO:0009067)	2021-08-01	0.11857195775783316	0.415934688905778	9010989010989010	1921354853489990	ASNS
regulation of anion transport (GO:0044070)	2021-08-01	0.11857195775783316	0.415934688905778	9010989010989010	1921354853489990	CA2
carbohydrate phosphorylation (GO:0046835)	2021-08-01	0.11857195775783316	0.415934688905778	9010989010989010	1921354853489990	GNPTAB
cell migration involved in heart development (GO:0060973)	2021-08-01	0.11857195775783316	0.415934688905778	9010989010989010	1921354853489990	PITX2
regulation of dendritic spine maintenance (GO:1902950)	2021-08-01	0.11857195775783316	0.415934688905778	9010989010989010	1921354853489990	INS
cellular response to angiotensin (GO:1904385)	2021-08-01	0.11857195775783316	0.415934688905778	9010989010989010	1921354853489990	CA2
regulation of intestinal cholesterol absorption (GO:0030300)	2021-08-01	0.11857195775783316	0.415934688905778	9010989010989010	1921354853489990	ABCG5
regulation of lymphocyte apoptotic process (GO:0070228)	2021-08-01	0.11857195775783316	0.415934688905778	9010989010989010	1921354853489990	BLK
regulation of meiotic nuclear division (GO:0040020)	2021-08-01	0.11857195775783316	0.415934688905778	9010989010989010	1921354853489990	FBXO5
regulation of metaphase/anaphase transition of cell cycle (GO:1902099)	2021-08-01	0.11857195775783316	0.415934688905778	9010989010989010	1921354853489990	PLK1
regulation of protein K63-linked ubiquitination (GO:1900044)	2021-08-01	0.11857195775783316	0.415934688905778	9010989010989010	1921354853489990	SASH1
regulation of protein localization to cell cortex (GO:1904776)	2021-08-01	0.11857195775783316	0.415934688905778	9010989010989010	1921354853489990	PLK1
ER overload response (GO:0006983)	2021-08-01	0.11857195775783316	0.415934688905778	9010989010989010	1921354853489990	DDIT3
regulation of response to wounding (GO:1903034)	2021-08-01	0.11857195775783316	0.415934688905778	9010989010989010	1921354853489990	PLAU
excitatory synapse assembly (GO:1904861)	2021-08-01	0.11857195775783316	0.415934688905778	9010989010989010	1921354853489990	WNT5A
hair cell differentiation (GO:0035315)	2021-08-01	0.11857195775783316	0.415934688905778	9010989010989010	1921354853489990	PITX2
skeletal muscle tissue regeneration (GO:0043403)	2021-08-01	0.11857195775783316	0.415934688905778	9010989010989010	1921354853489990	MSTN
lens fiber cell development (GO:0070307)	2021-08-01	0.11857195775783316	0.415934688905778	9010989010989010	1921354853489990	BFSP1
lens fiber cell differentiation (GO:0070306)	2021-08-01	0.11857195775783316	0.415934688905778	9010989010989010	1921354853489990	BFSP1
leukocyte aggregation (GO:0070486)	2021-08-01	0.11857195775783316	0.415934688905778	9010989010989010	1921354853489990	S100A9
spleen development (GO:0048536)	2021-08-01	0.11857195775783316	0.415934688905778	9010989010989010	1921354853489990	PITX2
macromolecule modification (GO:0043412)	2021-08-01	0.11857195775783316	0.415934688905778	9010989010989010	1921354853489990	ST3GAL1
mitotic spindle elongation (GO:0000022)	2021-08-01	0.11857195775783316	0.415934688905778	9010989010989010	1921354853489990	AURKB
mitotic spindle midzone assembly (GO:0051256)	2021-08-01	0.11857195775783316	0.415934688905778	9010989010989010	1921354853489990	AURKB
water homeostasis (GO:0030104)	2021-08-01	0.11857195775783316	0.415934688905778	9010989010989010	1921354853489990	AQP9
myoblast migration (GO:0051451)	2021-08-01	0.11857195775783316	0.415934688905778	9010989010989010	1921354853489990	MSTN
natural killer cell differentiation (GO:0001779)	2021-08-01	0.11857195775783316	0.415934688905778	9010989010989010	1921354853489990	NFIL3
negative regulation of B cell apoptotic process (GO:0002903)	2021-08-01	0.11857195775783316	0.415934688905778	9010989010989010	1921354853489990	AURKB
negative regulation of chromosome organization (GO:2001251)	2021-08-01	0.11857195775783316	0.415934688905778	9010989010989010	1921354853489990	TOP2A
negative regulation of mitotic nuclear division (GO:0045839)	2021-08-01	0.11857195775783316	0.415934688905778	9010989010989010	1921354853489990	FBXO5
negative regulation of muscle hypertrophy (GO:0014741)	2021-08-01	0.11857195775783316	0.415934688905778	9010989010989010	1921354853489990	RGS2
negative regulation of neural precursor cell proliferation (GO:2000178)	2021-08-01	0.11857195775783316	0.415934688905778	9010989010989010	1921354853489990	WNT5A
negative regulation of phospholipase activity (GO:0010519)	2021-08-01	0.11857195775783316	0.415934688905778	9010989010989010	1921354853489990	RGS2
[truncated: 1,379 more rows]

## Sheet: PC2 - Molecular Function
Supplementary Table 6. Ontologies in canine prostate cancer cell lines associated with lapatinib treatment.
[truncated: 303 more rows]

[truncated: 1 more sheets: PC2 - Cellular Component]
